# Supplementary material for: Mapping the ionosphere with millions of phones
Source: Nature. 2024 Nov 13;635(8038):365–9. doi: 10.1038/s41586-024-08072-x (PMC11560844; doi:10.1038/s41586-024-08072-x)
Supplement: Supplementary file 5 — Source Data Fig. 1 [file 41586_2024_8072_MOESM5_ESM.txt]

# Phone locations have been coarsened to S2 level 7.
Phones
lng,lat
110.71224653410287,-7.614529182720093
-103.91439904540992,20.154019504614286
-103.13663698856928,47.6433861017167
-2.470787216803212,49.01492952114069
-106.15809365922375,22.923250022821065
26.27833613519958,42.178897501860206
28.299434995724074,36.11973692882581
-8.836275503060286,42.52285134167598
73.08774897385113,26.524062912466455
-51.01232592198195,-30.316874003829735
-8.67611194617482,54.8276893208257
87.60597741824586,69.27119732024667
-0.29957847386916836,33.4379928419988
84.60604486518308,26.694595831166332
41.99221624100988,45.374545868724155
173.932080621357,-35.413617182429356
-106.91225102614887,40.34719945201297
-112.27574149702849,59.80677924730545
38.25223804249195,55.56372297502489
88.47913756203492,26.03342685084512
-58.737363389255584,-34.67923928491371
123.43835297887958,0.7557754484377305
130.57931073204654,52.17326198706557
-72.92036772414407,44.00743844192521
81.16372449693972,16.722793136213987
148.7373633892556,-23.351260484896326
32.07231287424266,56.75978389389568
106.15809365922375,17.746180843172347
74.5931920885669,43.048942530511944
27.549584628547148,-23.423328168394573
77.31685655344485,64.16535425291623
51.68342753125476,28.660033438722106
-47.136212494028825,-22.149422797197648
20.588950711187316,51.9165320046921
113.76328281204688,-7.452355365682561
130.3088625709177,30.458797493972117
-76.82596521434296,35.537284736374616
-73.84190634077625,-15.551282494450588
18.85685052018987,48.1256647277617
65.11809745296092,55.44815476543671
104.65878213755632,1.471380573527865
45.621175864173544,37.00159893626331
-97.43813547748366,33.21608718538674
103.17403478565704,-0.8818311440435737
43.5202139527382,44.668099313077455
8.318325382227973,50.71566783220365
25.581342483764804,67.2562643843543
1.5208624379650912,44.08594255614342
-94.0695453815523,37.56873650635989
-27.549584628547148,38.8324036070608
-41.60118135785713,-4.038771312507556
90.29957847386916,26.796469740966838
62.450415371452856,24.821299955872252
143.73691535997867,-37.406024925357585
122.71813749631639,11.773867865127725
-114.52426397902158,39.55644952841721
-85.27224721644559,42.139075341430555
10.260012494026567,35.82368238809089
148.00719220409735,-35.73422515785291
84.72898634796736,52.24386068106391
-85.93045461844771,38.2462296015155
55.84680528823184,-21.349989483941403
107.8768410544078,55.979587859988776
152.45041537145286,-32.3726784717526
-65.47573602097843,-10.676136624418177
-113.89777307197674,45.83899933249983
29.045992702435676,38.43944802559123
33.666959213738785,48.606455574940384
-6.4994517322682785,50.16656959893055
78.29317056688751,27.05867601705276
-0.29957847386916836,38.987291072898685
36.26308464002133,33.13045314934312
33.69373372588248,51.5622696652319
-68.09899382417926,48.22674871414353
55.802676134130635,52.93708538517019
-101.70682943311247,39.715777150276075
-76.82596521434296,18.718615741518814
-77.92866064730075,45.263543657570025
151.70056500427594,7.172512567407753
79.73998750597345,10.80928341809648
179.09433771003745,-16.910258846807395
-97.43813547748366,34.635665217695426
38.98767407801805,9.14969964159446
6.747194969890569,63.04264428119356
92.77798133627225,26.01482379614424
-85.93045461844771,16.119471808747722
-88.47913756203492,43.47365860415883
148.7373633892556,-32.09032854629053
-80.45490260135216,34.48868718731357
138.10135297531286,36.94854102768105
98.13385582671398,3.3852332058229697
-64.71624150481541,9.295176563876524
109.94968595355701,2.0164168198102437
40.308862570917704,-3.105490670236393
77.56194191422242,30.66231639551275
39.94628645310694,37.76497061827238
-106.91225102614887,26.524062912466455
-75.34121786244368,1.471380573527865
27.549584628547148,40.664775856113884
-110.1527124825861,45.95799914919805
73.84190634077625,22.923250022821065
-2.7779813362722456,43.450100498594004
121.99280779590266,31.23365822550875
-117.68513415789164,55.56510556022438
-1.2999381345735919,55.13066603907291
169.73998750597343,-44.23890422707853
-4.727752783554405,34.06252900916841
-105.4068079114331,43.048942530511944
44.096031125443155,33.68439082398866
88.47913756203492,21.468408499601548
47.71534313552559,53.1053068764238
-67.76159829784962,5.619573942728586
153.20321509152086,-26.368512524311093
121.99280779590266,24.543898610166167
78.29317056688751,18.817220859134316
-80.45490260135216,25.727662402262244
125.56578616403253,-8.376170440812716
168.43785833930204,-45.929502192492556
103.17403478565704,11.40691382458446
-78.29317056688751,22.571158214540155
23.216983037604646,55.04470262343204
73.08774897385113,40.34719945201297
-50.34818348100144,-21.88290155095685
-98.83627550306029,16.722793136213987
22.77697758216683,48.04784377424642
-50.34818348100144,-26.31859547357726
116.79678490847915,-0.26740757163302936
34.86241660110516,-19.86314554639569
-77.56194191422242,41.5598456403957
-92.52807321189091,49.663612695782795
6.819640983100758,45.095983265615594
58.517693349414806,53.00841261414627
47.763756478477866,24.20376384937014
-37.63866215467042,-9.907182480948814
-96.06791937864303,41.441409554991004
57.281862503683634,23.69664982383105
-92.14502451692306,42.216256663695646
141.57825044265022,39.558800740029874
11.680682640401075,59.6913999384723
-132.2846568644744,53.1053068764238
-101.70682943311247,18.817220859134316
6.067919378643024,44.53967090868012
-35.56578616403252,-6.062037606307421
11.706829433112482,37.05782634326976
-81.16372449693972,40.620331365630534
-56.56164702112044,-12.950617414105999
-44.700613777413345,-22.741235958893295
-87.22201866372775,34.12190160066002
26.01876298609668,64.71514632066754
113.00119891646547,23.49928777882512
139.6911374290823,32.89914084694641
-89.09433771003746,39.64829969516619
19.949685953557,40.47801707519148
58.737363389255584,35.947680496413405
32.47447957846146,52.71025743739156
83.04952024072692,55.65019749601054
76.08560095459009,14.246394417383204
-80.45490260135216,-1.4998163713733912
-13.914399045409922,29.058775740566453
74.19950194147962,62.30506865375961
51.01232592198195,32.17618140668039
68.524714905444,42.642002766346216
120.52790957361556,-2.946442821955967
23.888406032266904,50.55307244308483
-100.26001249402657,44.23890422707853
-65.12046900682702,46.92054111345732
41.60118135785713,27.51648235308886
84.60604486518308,19.868273327145705
143.1726950655618,48.96666616256351
-118.29943499572406,38.6384147506811
-42.236243521522134,-16.84223549669942
-92.14502451692306,36.24393239753629
144.25831978596793,43.07812172154324
-13.174034785657044,8.607253823770538
39.651816518998565,13.175913962015068
143.045892957323,-34.74715411659429
-113.21735355100876,42.881959002655655
124.5677416400455,58.477168511386644
126.95410704267701,37.15859957218372
-69.28775346589713,-20.929269431995113
-83.93208062135697,42.70331198675461
-54.434213835967476,-31.464809849609676
-93.41955272426037,31.217361046239517
103.17403478565704,4.603871192827219
-97.14243502567086,49.47081404320543
-62.80355981931478,45.050494706892984
12.599500072492457,52.372722207657574
42.93759618149561,41.45494590458337
-150.5780659563242,60.708493929595534
-101.70682943311247,27.05867601705276
-110.13539320155627,49.913917862900924
2.2615514573944395,46.4939702608307
-8.836275503060286,37.98425851730306
-116.11893065265598,49.34115165982926
-74.5931920885669,7.17367320076032
-4.727752783554405,37.54427061638786
32.71813749631637,39.78052447433195
38.09167824912166,46.292317807954085
79.01929968867374,22.622835755358537
-110.71224653410287,34.456707759715606
116.79678490847915,31.874343935138565
36.954107042677016,35.35642499148913
39.52744721083469,53.4183839296087
37.02154422490418,56.84005622086147
14.658782137556319,40.6618539864436
-42.236243521522134,-21.118152722619133
65.47573602097843,39.55644952841721
158.4173186429141,53.16090721947709
-81.16372449693972,33.836080966085675
0.9056622899625406,9.543926916597233
-56.56164702112044,-22.18313743616328
126.95410704267701,-3.254020714438715
-45.299386222586655,-20.344631303656808
108.42760468979141,11.121901459430575
16.340200528427506,51.90480321764591
20.536661943514968,44.02324821787178
31.262636610744416,-30.109424395162144
6.7493992647493535,4.695134976950256
-49.04131198494017,-18.391822241899224
-100.26001249402657,21.91671997411006
76.08560095459009,31.231107306566113
129.65181651899857,35.5481894226645
33.43835297887956,0.2499926946450927
19.736368746905974,46.67153584037573
111.47528509455601,-0.2787807508048908
-76.08560095459009,43.24376017704808
-53.045892957322984,-23.93149946324166
100.98070031132626,5.957630672615922
-92.26155145739445,46.4939702608307
-90.90566228996255,30.5247776697657
6.351050245663941,49.51705048853378
75.34121786244368,26.77949498049061
-98.13385582671398,22.793565073593363
31.877843223275942,68.5764623162184
34.9980754266557,40.21239437264643
-60.21107515044005,-36.361648403538915
1.7519673607501134,49.02804978278153
-76.82596521434296,2.0886230486915816
112.23840170215038,38.13994570661092
-0.9056622899625406,42.23268113315113
28.299434995724074,36.7574231194699
30.338547988877238,48.922350324913836
9.54509739864785,43.08506715603293
-39.651816518998565,-5.206402448699949
10.727437181160985,57.55154146007836
-48.39881864214287,-15.185798565234114
-84.60604486518308,38.19294270533561
-120.3514868582675,42.298057035894395
10.980700311326265,42.336287938829614
-85.93045461844771,30.46465927910684
51.01232592198195,36.39738990836842
22.239270293387357,58.26508581841034
95.39395513481692,16.841610040234343
75.34121786244368,20.8371612385159
152.45041537145286,-30.347439867922397
-81.86614417328603,31.006256252046203
-79.73998750597345,-5.971597603672191
46.516261974267266,31.0205785183099
-58.737363389255584,-28.101661176853007
104.65878213755632,13.478272392738738
28.299434995724074,-28.12696999307308
130.95868801505983,-0.6839647188008074
-111.47528509455601,40.19338565312962
-6.534359134255127,62.29700141279126
177.22201866372777,-38.954731498889686
87.22201866372775,25.25775022649982
-99.54509739864785,39.91527512642326
-61.70056500427594,-33.51992335473868
51.01232592198195,25.262646854858446
40.95868801505983,19.011019757980435
-36.954107042677016,-11.198309860450951
-117.54958462854715,33.04003185838904
-72.33111304061775,-38.298119045960476
-70.81199525979831,-26.22883833001109
2.1450245169230606,36.934814801187784
-89.09433771003746,20.709878627887853
97.43813547748366,24.341931729883502
-40.95868801505983,-11.17422346839294
-55.13758339889485,-12.113640232224924
-92.77798133627225,43.450100498594004
115.28375849518459,-34.22477106505448
104.46237399429307,52.1557199532726
113.00119891646547,-2.557428455751961
-76.08560095459009,36.81668198411202
12.327223022870893,47.734426836562555
121.99280779590266,36.980575651456576
-72.33111304061775,-12.572790730667348
6.121107535256787,52.20280465794845
-99.54509739864785,30.17959168416649
31.992807795902653,26.57120747698777
118.29943499572406,5.948897197309299
23.00119891646547,38.62524089671455
-7.438135477483652,41.99538434578463
25.552717587331053,45.45803113423271
125.95000831964158,53.13148194998221
-119.79561426724439,52.731336355863945
-5.698477656941733,50.20866300568933
-102.43805808577758,32.81557450533964
120.52790957361556,0.7801378040173049
80.45490260135216,27.22333743833129
127.41086020886512,50.261623324763654
-114.824546086372,50.3449915036303
33.43835297887956,35.9175429795201
39.11045980816231,44.47719934621121
-1.5208624379650912,34.852948939537775
37.63866215467042,36.31313694825391
-96.06791937864303,43.93516912340394
-69.85750142696139,43.49208631852569
44.096031125443155,25.975979107104756
81.16372449693972,19.731287204360157
29.788924849559944,-19.537048703676998
-101.70682943311247,21.81965105833286
-92.14502451692306,39.63208580932192
5.393955134816915,22.909880943775825
-36.26308464002133,-8.891780851633413
104.65878213755632,22.3270772040894
-48.39881864214287,-1.6043462476535153
69.45929337284153,56.29245308549184
128.31657246874525,27.388688510315006
104.65878213755632,19.349297019368326
46.43128329358652,43.21432071706591
-73.84190634077625,-12.670756467452344
-49.691137429082296,-22.952612376842477
108.45831249335403,47.53838010234714
70.81199525979831,28.397715520864125
101.70682943311247,1.489240817023009
14.054811710766481,44.42872316799221
-68.524714905444,-16.51129037100506
-52.36133784532959,-32.03665889521104
-97.51538845945977,45.05223656618173
8.456213164328659,54.13737242574289
-96.74939926474936,31.086161312239916
-76.82596521434296,-7.244488084948083
84.60604486518308,23.669647736787965
-105.4068079114331,25.223611830273967
39.651816518998565,-4.158000605254126
-1.6386567432315247,47.12452690427598
-104.35939060660824,50.12021247905332
29.300845506586096,41.38726144072789
141.01232592198195,-36.39738990836842
1.5208624379650912,41.591158871266465
78.29317056688751,8.655281310233645
134.2899794126167,42.86772665821937
-85.93045461844771,10.953684573180011
91.52086243796509,25.275963298635688
13.615045393656512,63.308811751089436
148.00719220409735,-33.186626200408114
6.067919378643024,34.71157998986828
135.90396887455685,35.40171762370084
-85.93045461844771,35.4973778068144
16.912251026148866,40.34719945201297
-62.450415371452856,-10.410207463755142
75.34121786244368,11.335798031220511
18.31537981680632,50.22633861476628
150.95400729756435,-27.2726783073173
100.26001249402657,17.403539835228898
-103.91439904540992,35.452971786567815
-68.524714905444,10.914306666500051
-114.88190254703909,55.44815476543671
-5.0335749300278225,55.74387667893455
142.9933006094229,43.9357473361671
-66.1115939677331,50.55307244308483
-104.65878213755632,39.37622654856025
-96.06791937864303,39.49373923043933
-77.1168276719007,48.969091299205736
-87.85497548307694,42.216256663695646
-82.88723690868245,46.295212965716914
-121.11810901296414,46.605272139218975
-114.52426397902158,41.99756675311401
-38.98767407801805,-15.136035364730006
29.607154168921927,69.87820364285594
-90.90566228996255,43.480163997228054
-120.97170103833336,49.45079790906743
-119.04599270243568,37.81897829939038
53.045892957322984,27.17512475428769
177.22201866372777,-17.649412612691584
-49.04131198494017,-5.107166609035744
-80.45490260135216,37.25308031593278
-89.70042152613084,14.658590392786818
141.77733916757407,40.869930262244026
13.247047860870827,58.04767218145392
56.56164702112044,24.864677679832905
-51.01232592198195,-16.378062982774352
40.77108460585386,58.933831380577054
-40.95868801505983,-17.774529133481106
-4.727752783554405,31.17607867822554
-107.13680779407365,48.40325999262701
24.524263979021583,41.39686522905675
-100.98070031132626,36.4468113190012
34.153194711768165,31.260584370394767
-0.3791045660167893,51.6828174154954
45.0,49.350853297221796
-108.42760468979141,42.59077151379867
-60.21107515044005,-1.8617988434109625
53.441206713616666,54.523698314349204
115.28375849518459,-31.525659231383834
88.47913756203492,24.5166414788097
-100.26001249402657,34.43046004733547
-74.89238720051853,44.89647590036436
146.99531672645475,-42.72868374472665
79.73998750597345,13.700350670881958
25.205272807573188,49.55799952251051
10.581661070194832,45.41273367333123
68.524714905444,38.288726359564656
-53.045892957322984,-22.629962176407766
42.39214010904921,39.12732334297108
-49.04131198494017,-27.126975964936435
134.09603112544315,34.832630457747264
-76.08560095459009,40.1158296241303
105.4068079114331,9.208065525438396
-4.069545381552292,42.16426594008368
71.57239531020859,21.936263116662243
-98.83627550306029,25.77254014864381
-81.16372449693972,43.14228656093082
-115.28375849518459,36.199936645194654
-68.524714905444,-23.004317265292986
-44.700613777413345,-13.323842974240579
-25.283758495184582,37.490404776791124
-35.56578616403252,-8.376170440812716
5.785934127361266,59.343889018660434
123.43835297887958,-10.42876362204917
121.26263661074441,13.2549385163382
23.495794876455875,59.582402835798476
86.21566783629974,53.677248125625354
16.158093659223756,37.86340374119573
141.01232592198195,37.567501037589224
-89.70042152613084,34.15283085000405
-57.281862503683634,-15.00284655622201
-63.20321509152087,9.825814263414026
25.752293692402223,53.752778796205476
76.08560095459009,17.921922626712277
91.52086243796509,22.23133077341103
124.15319471176817,24.682631642145807
-81.86614417328603,24.30622635563931
35.536522029286175,54.87460338353091
78.29317056688751,13.635874361049138
19.949685953557,42.92958780208476
26.041388863387045,-25.816242479187405
19.110120358201915,52.88413674129635
95.39395513481692,16.090254295538234
15.590516487313039,47.330326431250974
7.438135477483652,5.348830536891217
42.53438770106502,36.67184752708142
104.65878213755632,17.12793439136852
120.52790957361556,-0.7801378040173049
30.527909573615567,25.565335961888334
42.83626052,43.55772276210487
6.4994517322682785,50.16656959893055
-45.903968874556845,-22.348449997824122
-79.01929968867374,37.1279063705676
130.95868801505983,32.6453355938223
-94.72775278355441,36.1699997127124
-113.00119891646547,37.9856642189911
-119.10917615591471,45.84394914604468
-81.44658007769429,48.72383397360327
-86.58044727573964,39.6016597497714
-42.236243521522134,-14.448220667334475
2.1450245169230606,42.843762923985864
-40.95868801505983,-5.107166609035744
123.43835297887958,10.42876362204917
17.98422410160783,65.16039116537422
36.277803661826326,47.69865486135993
97.43813547748366,5.348830536891217
79.01929968867374,25.626150925143474
-2.1450245169230606,37.61924228821948
-102.43805808577758,23.265455189452823
4.383721496335313,47.05250473879583
175.93045461844773,-40.237522107289585
-75.34121786244368,2.6876930055424206
-56.56164702112044,-34.03708805891572
-112.23840170215038,32.12651972196553
18.427604689791412,-31.362059532298886
-112.69296364318917,46.74539120867095
29.788924849559944,40.65726799882358
-109.44657420550159,56.47599556905541
35.56578616403252,32.10063874297545
36.32519787979298,51.43130830353326
142.87240877306704,47.383155318820215
-65.84685001577486,48.42415201154842
18.010183608399135,54.497487240792324
23.00119891646547,-27.78641235527166
19.949685953557,30.421818544378986
96.06791937864303,21.365839587102776
-82.56186452251636,32.49834907380504
76.82596521434296,43.332777384253575
22.235372931137952,46.192767730397904
-58.00719220409735,-26.57120747698777
1.5208624379650912,6.0657977546839055
100.98070031132626,13.6692867927367
49.65503566755457,40.01272510559125
12.605484760625785,50.3269970698363
-91.52086243796509,13.909687748710137
-45.299386222586655,-17.967367796552953
56.89913836237063,59.74546861454668
108.42760468979141,13.937177505054072
31.262636610744416,-27.427588159375816
120.52790957361556,-5.820744231943214
-6.067919378643024,38.16007804293747
70.81199525979831,31.949906296822004
126.26308464002133,34.372700596439934
-94.48077772189055,47.676458022619265
-92.77798133627225,33.40738063298778
-70.81199525979831,41.23524319309223
1.1188428265859556,51.00698327596727
76.08560095459009,28.32744128796346
-50.34818348100144,-23.151118686400398
28.299434995724074,39.25425010711067
-77.56194191422242,42.18594280545131
75.34121786244368,23.816053177839255
27.9788916548136,46.81755190322846
13.174034785657044,12.120520083794027
-2.1450245169230606,43.4636856099262
120.52790957361556,32.28853867210538
111.47528509455601,0.2787807508048908
-136.07411756351422,59.48541327191107
171.86614417328602,-43.19457525318239
-71.48420111854001,-46.2449765836059
-106.91225102614887,28.709129510112103
-108.56537729549225,44.98597158060743
-104.65878213755632,38.72330506178832
-81.86614417328603,28.058298482810315
32.41759568629163,61.61048472191981
-44.096031125443155,-20.538375754424017
26.845372898854293,57.31599968454387
152.45041537145286,-27.60217167634344
77.56194191422242,20.26607563047154
-63.20321509152087,-20.05035979534487
147.1891363805882,-40.93875030099835
22.862335196803052,49.383811699558
104.65878213755632,10.631558948487978
-60.95400729756433,-27.957565013429697
5.809192147294613,46.989094026727926
-51.01232592198195,-19.525784845285855
-70.81199525979831,-34.03130170764772
-100.26001249402657,18.903122764341912
-97.43813547748366,40.71915219453123
28.299434995724074,-14.987562805224867
-71.09606803545505,46.817190094865374
-92.77798133627225,40.92533964962103
140.80072408592244,38.65281228595875
-86.58044727573964,20.67849134396908
-127.88375569165214,52.43163615849796
-121.99280779590266,40.006646717125875
-84.60604486518308,10.215538796588941
-124.01134890350603,44.337287873748494
123.95905981967626,53.79727252582643
-82.56186452251636,41.36092038187326
2.1450245169230606,34.134538475425295
58.00719220409735,22.509693904684795
-85.93045461844771,33.37187356077451
9.09682995273934,59.15381285241129
6.7493992647493535,43.28482526521574
23.658717952498847,43.38993003734719
24.524263979021583,37.01727952299506
-52.36133784532959,-28.883311903076343
-98.83627550306029,32.40782332145301
83.25060073525066,27.386513003746362
-54.40812644334036,47.22720991073111
41.14261508754896,46.484548318487974
-101.52286505620484,47.818965625478924
-3.850148710704851,48.33453603092129
-106.91225102614887,24.319283705174357
-61.70056500427594,-36.11973692882581
-76.08560095459009,8.580901281759987
-3.984407134381471,55.07252582376306
82.56186452251636,17.529347703526263
-70.81199525979831,-39.98159943901786
43.03670862256817,56.236765018076134
14.155281508897298,46.25446463211797
63.39732848721666,55.82348883735148
69.28775346589713,41.577101184866166
44.34259642152537,39.485513491967545
-54.434213835967476,-20.36119049550939
119.78892484955995,-4.105332194802966
33.43835297887956,28.195724874706194
40.91489448090259,41.04221426174841
-74.5931920885669,38.62529644671215
29.109176155914692,45.84394914604468
-5.393955134816915,40.832852856382715
-98.83627550306029,28.756549512130285
104.65878213755632,-4.5745287321609
55.84680528823184,-4.467866591342774
81.86614417328603,29.53979533645093
116.04138886338704,4.849102849560381
-73.08774897385113,4.524152000220141
116.04138886338704,39.823337451944106
16.912251026148866,-22.843038329974917
-109.94968595355701,23.212564635548347
-89.09433771003746,36.25967081010889
-38.98767407801805,-6.3391185678063255
23.686444834596102,62.715154609902164
73.08774897385113,7.1198212886391605
139.04131198494017,35.025456669366946
-44.096031125443155,-3.399085227127532
99.54509739864785,9.415331544504374
31.262636610744416,5.192062249725705
22.238401702150387,38.780335129479816
28.148684842229102,52.42509114798111
74.5931920885669,14.878126208384254
47.763756478477866,30.93357626508156
30.527909573615567,0.7801378040173049
-61.70056500427594,-30.850888982797052
146.56164702112045,-19.505978677510786
-10.980700311326265,28.598822675026625
137.13621249402883,-3.9590320496750264
83.25060073525066,22.09916343472242
-112.23840170215038,36.18334930847087
-34.86241660110516,-9.04599677690198
169.19486309453563,-46.004293860264816
35.56578616403252,37.650002116429675
-98.83627550306029,42.52285134167598
-66.57184767294616,45.30324116640355
-131.17215910267862,55.27689900513962
143.36081388257736,42.10532136060309
-90.29957847386916,36.26271111330823
45.903968874556845,25.372126973545118
-118.29943499572406,35.476967380290866
44.700613777413345,13.323842974240579
-116.17841047267393,44.037926550423144
-85.70996057726968,46.435989021425726
11.594110523521312,54.58164768612325
-76.82596521434296,-11.40691382458446
74.5931920885669,34.57972068769978
-92.77798133627225,16.89350897758665
106.53766942232217,45.927740294795356
-48.39881864214287,-21.310498244586647
100.98070031132626,3.3570900240749144
-58.00719220409735,5.731693208702608
-55.13758339889485,-34.21765374328581
-96.67817448117718,47.56956345366534
34.454519251302735,45.53113163105477
-94.0695453815523,29.726599575060234
-77.56194191422242,-9.325049651035963
-3.419552724260362,36.9050673149286
81.16372449693972,24.266939965215204
113.00119891646547,3.746964291622245
-103.91439904540992,25.37446537788511
0.9346954611314273,45.90015855348674
-76.08560095459009,5.236568468688795
-105.4068079114331,33.18574821781208
-58.00719220409735,-31.23365822550875
-112.37390554918998,48.80360690151697
34.153194711768165,37.525092533691705
-8.133855826713978,31.733083289609205
34.84819448432288,50.421168892039866
-112.87897889684928,43.55734806961038
-62.450415371452856,-37.581788855299465
-70.050314046443,11.712931683478041
-111.08539466390611,53.979560188976244
-5.46384281323664,57.88983421207307
-159.28775346589714,22.3833741904082
124.86241660110517,7.855680584416097
-166.76629533154085,53.70149670005247
-102.43805808577758,40.92657678174682
142.46542841277204,45.100017604407086
-48.39881864214287,-6.630756940308023
-38.98767407801805,-13.297161598448593
-92.77798133627225,39.61871969016762
31.262636610744416,-26.07378406365456
23.16475070478316,47.30166702726149
45.299386222586655,32.25589314198357
104.65878213755632,15.658347088380404
127.63866215467043,-0.7171960898288349
-56.56164702112044,-28.85649821126346
9.350133592399715,48.66160365946258
-90.29957847386916,13.914216236312901
-47.763756478477866,-18.664409202999217
54.064809301869246,57.206827090258564
-97.43813547748366,21.3108457981227
5.4425501079575485,48.91311516337448
-5.393955134816915,36.1418948722705
33.94466752049698,41.79237269124503
73.84190634077625,32.385088575201415
114.01283953699006,51.94713911372452
-71.57239531020859,-17.542066387596464
111.47528509455601,-1.9962323919820786
-92.80711909469461,45.264991502632164
-73.84190634077625,42.94302866051239
30.527909573615567,37.408843635627235
32.5407605081809,49.695918952907576
-54.434213835967476,-26.2828316822472
77.56194191422242,25.508551707284262
-0.9056622899625406,40.30533143295496
-106.73407998435367,52.54710960970293
-146.00519772950284,60.3288192414738
-99.54509739864785,24.976647833854308
-79.73998750597345,8.697157382490781
-122.62457897454807,41.60573629236065
-83.25060073525066,38.792958219966415
3.419552724260362,34.8145424944564
70.82730256522946,51.46347709526254
13.247308829378744,55.847371424413815
-49.691137429082296,-17.3172034053082
12.438058085777586,44.02040062710977
79.98626942491804,50.58152607431465
36.38073185718838,59.59970181016194
28.299434995724074,9.694848754179288
-42.86378750597118,-17.8858595439802
19.360896347068486,57.99262430481519
26.041388863387045,-27.21821335920545
73.84190634077625,19.959826251137283
52.36133784532959,35.11071379862546
150.21107515044005,-28.46427269495377
175.2722472164456,-37.54427061638786
93.24640682233591,56.519319699846946
-63.20321509152087,-31.874343935138565
85.27224721644559,23.6913485897275
-100.98070031132626,35.06638763194719
-72.33111304061775,8.425564918157926
30.527909573615567,31.629378381306974
-123.95905981967626,53.79727252582643
-4.4306068472458735,52.27838271399979
106.91225102614887,29.431586074491232
-60.95400729756433,-3.559129537403696
-111.47528509455601,40.815492105537864
40.308862570917704,35.28797975983021
-49.04131198494017,-2.0985891503282783
-98.83627550306029,38.653556166632896
-87.85497548307694,18.41556364039406
-94.72775278355441,44.60298270721413
-122.71813749631639,37.37442237730054
-90.29957847386916,40.958300307344985
-102.43805808577758,20.26607563047154
-89.08482484788536,45.295731782411536
29.788924849559944,-1.3199744673369742
-79.73998750597345,41.14309063942707
56.56164702112044,22.18313743616328
-88.47913756203492,31.98373749533656
9.649085723374403,60.60620341910774
-36.26308464002133,-7.144540200726459
12.438058085777586,38.323907813475564
47.136212494028825,-19.705009235516126
26.128578598365344,60.63987576559693
-9.16444533106147,53.38519352524731
-55.84680528823184,-15.415056523477823
150.21107515044005,-36.361648403538915
82.56186452251636,25.09728008559098
39.96738122985005,43.436313390030136
-68.95458144577337,-49.74539646117814
-79.01929968867374,-5.957630672615922
38.98767407801805,37.567501037589224
43.16858891352193,53.563720544230506
-104.65878213755632,23.816053177839255
-60.21107515044005,-34.442461945522204
-0.29957847386916836,16.1578843155671
-113.03705565127987,52.153139381538004
79.73998750597345,18.903122764341912
-107.66888695938226,37.64100106501793
-67.76159829784962,-38.13994570661092
-75.34121786244368,10.631558948487978
-97.43813547748366,41.99538434578463
-69.85058834310854,44.70770527513035
19.69477599275606,49.31367766442989
-66.23671718795312,-26.943069535625558
150.95400729756435,-23.82356369983325
-13.174034785657044,26.927763352437374
99.54509739864785,14.464406177064719
16.987357184969895,45.238950917508724
3.419552724260362,6.737492738854163
106.15809365922375,21.44107481914155
45.0,36.12117316646228
76.08560095459009,42.63250704443372
6.813804070324464,51.48570871040098
114.52426397902158,-8.697795812151927
-78.29317056688751,34.997915427712485
-0.3451268543648273,49.040797417431826
28.036687248683048,42.94262066485731
-90.29957847386916,20.711987441421783
73.08774897385113,28.709129510112103
103.91439904540992,0.29078782004407033
-95.39395513481692,33.321531368043786
-58.737363389255584,6.965368528603564
122.71813749631639,13.699508104970473
-98.56976746660087,46.194975291222995
-85.93045461844771,40.887096519749626
-120.00015289148071,47.620443934780084
-84.43416778333491,45.76864440332122
-86.58044727573964,36.9050673149286
96.06791937864303,5.363911110356696
135.90396887455685,33.68439082398866
0.9056622899625406,42.86021841621011
76.08560095459009,9.9650665104626
90.29957847386916,23.000917214328005
8.133855826713978,35.98722340238006
11.304237351578548,64.28007403543927
146.56164702112045,-34.66825114945166
-54.434213835967476,-17.74573787868856
84.4318856528564,49.557405412347975
29.46716001453399,55.88938662569367
79.01929968867374,11.498253231102499
17.668886959382263,42.71397300644586
-84.60604486518308,34.035158804423595
16.158093659223756,41.089524879437086
66.99880108353453,37.9856642189911
-93.41955272426037,15.380676611192422
25.283758495184582,-25.959227786925627
-58.737363389255584,-13.2549385163382
17.568242462573245,53.843767574904156
22.52895524460014,44.24290109197941
29.788924849559944,-29.816293282977647
49.04131198494017,34.4356488203166
14.658782137556319,24.55926654979691
101.70682943311247,16.579952983962755
-55.84680528823184,-24.682631642145807
-94.79400318268148,49.5920552204096
-64.94094783077541,44.93599317741806
71.57239531020859,34.15151731726567
10.49959593508462,51.89249991114292
46.344216272652204,40.45935476888763
106.91225102614887,11.915837910419041
-46.516261974267266,-20.125891866997407
178.4791375620349,-18.421551423300794
-98.83627550306029,36.62601280169248
94.0695453815523,28.239099305089432
-44.096031125443155,-9.000929925448066
120.52790957361556,18.04040313251498
-125.04622643022859,49.60503465255655
-121.26263661074441,38.4256925191519
-89.70042152613084,44.09563972237697
-88.47913756203492,15.401638251886443
-79.61572873441392,49.22374891898753
121.99280779590266,-17.78016175032608
-80.45490260135216,36.571117420301384
100.26001249402657,2.1107559654380332
-64.71624150481541,18.170057997619985
-120.52790957361556,34.885229604889595
-40.95868801505983,-20.877696609320015
138.39881864214286,-34.17305053565637
8.836275503060286,38.653556166632896
17.547103560294154,59.020026638369444
26.79678490847914,39.63885146788982
57.39103257309655,64.10866628975651
150.21107515044005,-31.821433305533095
73.08774897385113,24.319283705174357
111.47528509455601,2.585393001964477
-2.8502718732889933,53.011814093935406
45.86814539049705,51.42511913840908
-32.71813749631637,-3.9802831360114403
34.86241660110516,31.044721837565138
-78.29317056688751,-1.489240817023009
43.48373802573274,35.10831176040174
89.70042152613084,22.238127341862388
-111.44301717141765,47.65351126337343
50.47255278916531,53.4183839296087
128.31657246874525,1.683282216242491
-102.43805808577758,38.323907813475564
20.564750227089704,54.805336145308715
23.76328281204688,-30.454198978368648
16.912251026148866,38.41273195255406
78.29317056688751,16.579952983962755
-97.43813547748366,17.529347703526263
26.80017255405273,47.79712096083326
48.39881864214287,28.74744771582003
100.98070031132626,12.941028014301455
8.390994964221669,45.59575514269343
-52.36133784532959,-22.44536658338899
60.86667493440976,52.16487541321588
0.3982145181745903,53.04522814655786
96.39522442380876,46.33765717984609
29.788924849559944,30.487970264623
78.29317056688751,29.272418497737753
-51.68342753125476,-27.388688510315006
-99.56323299693375,49.295145377324374
13.914399045409922,-12.083958300087817
4.324246944002582,51.60394600324978
-79.01929968867374,39.787395117166284
-55.65251345284142,49.10622990201941
132.23624352152214,33.908562712443626
-47.136212494028825,-24.602306021893963
106.4996903131632,50.50601670439512
-76.82596521434296,38.24254947042968
-6.067919378643024,42.70331198675461
26.974045915213917,43.83905367894767
-49.691137429082296,-28.601726712547833
103.17403478565704,-3.329763137187155
-71.57239531020859,-13.937177505054072
-6.432261651819116,53.56419229850142
-100.26001249402657,33.015015781382
118.29943499572406,9.055412766034316
81.16372449693972,25.77254014864381
85.27224721644559,26.718282448616755
41.94587326142253,57.58154737102678
-74.5931920885669,9.208065525438396
-63.95861113661296,-35.37462069834745
-121.0773303198742,51.617470081827705
-100.98070031132626,32.23854843456392
-82.56186452251636,28.097803881433773
15.406807911433114,-3.9237668481438592
21.47528509455601,40.815492105537864
30.873882203211295,54.72636714839872
77.56194191422242,15.06181472802553
24.012839536990047,51.94713911372452
29.788924849559944,-25.04594276682248
13.174034785657044,32.739425788336604
-64.71624150481541,-31.525659231383834
41.81133066707521,38.16293623732843
15.425199474103305,48.65133369071449
71.57239531020859,42.59077151379867
5.393955134816915,6.719786080999267
141.01232592198195,-2.6592038499611816
-56.56164702112044,-20.17386552384998
106.91225102614887,16.949437119914325
-135.0,57.16917716353992
-103.17403478565704,43.332777384253575
-50.34818348100144,-6.825357017825637
116.79678490847915,-20.75234857654368
-92.77798133627225,36.23095902215821
144.43421383596748,-35.83844004449621
-155.47573602097842,19.693345445538608
-85.27224721644559,44.60298270721413
2.7779813362722456,34.12190160066002
99.54509739864785,6.656800873105075
18.058389465286318,69.10403156660254
-88.47913756203492,38.30675265788537
19.188004740201688,-33.34225794931658
4.069545381552292,44.02374737776218
23.76328281204688,31.83570019257826
3.5289210322604943,45.84962225625019
-53.045892957322984,-29.104381286442692
-8.133855826713978,39.36747025008236
-73.08774897385113,40.34719945201297
-94.0695453815523,32.65239459447722
117.60716902017667,49.670194372385616
-3.419552724260362,39.6016597497714
31.262636610744416,38.4256925191519
40.247907942145225,47.61284121968118
77.56194191422242,23.265455189452823
-100.98070031132626,25.626150925143474
35.56578616403252,35.22555850643928
36.74603253861275,53.64934184892248
-108.22737656225758,51.61931526837801
-6.7493992647493535,31.086161312239916
-115.92148768826333,48.013724234457705
-73.84190634077625,4.541791969729521
-70.050314046443,-4.4452257589501984
40.308862570917704,29.842002836279555
85.27224721644559,21.408840514532166
-112.23840170215038,33.49822891791989
-66.42041252639105,52.761564146971075
51.044452288825894,51.224126378762584
44.700613777413345,31.673871603063755
-63.20321509152087,-7.270267478349034
-69.28775346589713,9.609671736705305
36.954107042677016,25.231714037078252
-114.72396073830971,53.983631898260015
125.56578616403253,6.062037606307421
-105.4068079114331,40.562582458829766
-39.651816518998565,-16.231483653523185
55.13758339889485,23.17297084208739
-97.43813547748366,37.40477859141114
66.99880108353453,24.934258286295314
79.01929968867374,10.076049846307265
-85.93045461844771,13.141972581036013
-88.47913756203492,40.9486948794372
92.77798133627225,22.976976331279527
-81.60900503577834,45.59575514269343
132.6957267987993,61.840740459923204
-123.43091434168191,46.56280880496285
-77.56194191422242,44.02040062710977
-116.04138886338704,41.04166513065583
-90.30272564941995,45.29898637530145
-92.14502451692306,29.771611794378476
7.426797197471997,47.52343786676671
55.501416708390735,55.21611149741778
-51.68342753125476,-18.420908256398924
-102.91033376915237,53.03463404247213
33.9251851130777,67.24695120051327
36.892599704275604,40.752731733903104
0.9975198337905166,47.7594347108563
74.5931920885669,30.34040696092657
128.31657246874525,36.65410460283039
-51.68342753125476,-25.470420804418875
-0.29957847386916836,43.48334697615405
26.79678490847914,37.768731108453245
113.00119891646547,1.9746287671185931
74.5931920885669,25.223611830273967
119.04599270243568,32.00942537266226
145.84680528823185,-18.693752377234993
38.43805450548226,49.10389901770868
-3.2464068223359077,56.519319699846946
-60.21107515044005,-38.2356241347838
-7.438135477483652,33.928608236648834
123.43835297887958,7.9875482289387145
-43.48373802573274,-19.52109823438674
-87.22201866372775,31.232758235779208
8.836275503060286,44.35861553472785
9.145140973103564,56.223768651722416
121.26263661074441,22.66918179409472
47.763756478477866,-18.664409202999217
64.71624150481541,36.199936645194654
13.174034785657044,40.843791229286325
104.65878213755632,12.759481645402277
23.92084174054206,57.17344137871654
78.29317056688751,21.81965105833286
-98.83627550306029,19.731287204360157
19.718647808285702,47.975720793455274
153.20321509152086,-25.66941475514776
-73.08774897385113,-40.34719945201297
-115.02986176404984,62.466585364668965
-70.81199525979831,18.922279246668836
-111.47528509455601,38.288726359564656
52.36133784532959,23.73875759036885
-37.63866215467042,-12.310142614205366
-98.83627550306029,41.26178725173658
-67.69551394242599,47.481276761957204
80.45490260135216,5.984525286165479
98.13385582671398,24.30622635563931
-128.4073014657697,54.6742429457668
-94.72775278355441,42.139075341430555
-37.63866215467042,-5.353921718713052
-47.136212494028825,-16.683156537051556
42.236243521522134,18.054916408571223
-83.93208062135697,40.799393427296366
129.28081040426073,38.03195367525836
-116.79678490847915,31.874343935138565
-38.31657246874525,-7.515710105989209
0.29957847386916836,35.56541560979274
125.07838218665866,56.65769397979432
-79.73998750597345,43.63460465979268
-90.29957847386916,-0.9056499122924822
137.7637564784779,36.22957402714178
-87.85497548307694,35.54678648337769
73.84190634077625,17.746180843172347
7.757197525280663,58.50320840002237
21.01523681081034,61.58421497598985
14.658782137556319,37.397929732405835
28.073939690699653,54.7016191351928
43.20826476287956,52.69458662294995
-66.67869969379015,44.075415735283705
-59.47209042638443,-32.28853867210538
79.73998750597345,21.91671997411006
30.527909573615567,-18.04040313251498
46.516261974267266,24.382868728712793
-35.56578616403252,-10.171488646789511
-97.43813547748366,44.45855482639744
-69.28775346589713,-24.562599463621314
2.7779813362722456,30.498439845450367
-44.700613777413345,-16.205169885733063
-104.65878213755632,20.8371612385159
-90.90566228996255,37.63520066756709
117.54958462854715,-8.479501709784495
142.07139609938915,-38.55708249030214
17.842792955994597,43.88748970027488
-95.68540208292576,46.37517073397918
8.940159641283012,52.70888080416538
-96.74939926474936,28.87717828684354
48.13370835723738,58.50657821425667
-75.34121786244368,-10.631558948487978
-104.65878213755632,26.77949498049061
-49.04131198494017,-20.254192387238852
-8.836275503060286,40.620331365630534
31.32506695123505,41.40006713580591
103.17403478565704,2.0886230486915816
109.18800474020169,-0.2829357301906644
-53.045892957322984,-32.271599778081104
-111.04541855422664,49.74539646117814
31.992807795902653,36.980575651456576
36.871971384258636,44.663592215833376
-79.01929968867374,-8.676980320452872
-4.727752783554405,34.77088223876642
108.42760468979141,-6.40626973689985
81.86614417328603,22.793565073593363
148.7373633892556,-34.67923928491371
96.74939926474936,4.695134976950256
134.39531765397686,35.83065439570759
-147.80033689571084,65.06541423334525
-84.60604486518308,36.1418948722705
-61.70056500427594,-11.645281925639516
0.29957847386916836,40.958300307344985
9.946462844221509,61.33685950715411
6.067919378643024,36.79957740094139
98.83627550306029,18.22342563053646
-64.71624150481541,-25.25295387609085
-78.29317056688751,33.595849265812916
18.427604689791412,39.47189326093037
32.239419599467276,59.15742577039064
74.5931920885669,12.716276301170627
103.17403478565704,21.70818745759496
16.128776735186424,49.882761031639184
148.7373633892556,-26.751539376546855
79.73998750597345,44.23890422707853
-55.84680528823184,-27.337138226697565
103.17403478565704,15.019888022540734
91.23448793724795,53.730571964205296
-90.90566228996255,15.404974651129008
128.98767407801805,28.4347175072203
106.91225102614887,14.770226572340459
24.381395102558223,46.37818142460507
0.29957847386916836,5.393881838311845
-91.52086243796509,32.7089579991059
-94.98358309363125,46.407898468685985
-72.33111304061775,43.31723880826789
49.08510551909741,41.04221426174841
11.275360717211154,47.207522109259976
59.39095022528561,57.969811786801124
69.28775346589713,34.456707759715606
-100.98070031132626,22.622835755358537
36.26308464002133,-0.7302654279263533
3.850148710704851,48.33453603092129
-7.438135477483652,37.40477859141114
36.02943457384356,41.6932220005058
73.08774897385113,30.86581742608858
4.727752783554405,36.86033875522362
127.63866215467043,35.71402679655268
-53.045892957322984,-26.528573776536476
96.06791937864303,25.91462917141909
137.7637564784779,-35.6548341115414
-91.52086243796509,44.69052069717471
139.7982141089715,41.34468428463309
-121.35634165756275,50.79305808362498
-162.29164515405145,66.77041968540814
-121.26263661074441,35.947680496413405
9.54509739864785,40.5636651772279
-52.36133784532959,-17.30360938093719
-80.45490260135216,39.25988557805692
-88.47913756203492,30.519077458199504
-41.60118135785713,-18.8379734150946
15.065476765838135,57.09995247055206
149.47209042638443,-29.631406049653734
95.39395513481692,19.868273327145705
-64.71624150481541,-21.707964476655935
-84.60604486518308,31.149953835575754
13.914399045409922,42.01400448482994
80.45490260135216,30.17959168416649
-2.587569236725718,50.31946392775704
119.04599270243568,5.309430592079316
50.72639451037898,55.18023644984439
-64.71624150481541,-34.22477106505448
40.95868801505983,36.19372721992571
-66.99880108353453,-2.557428455751961
87.85497548307694,22.986756852300445
141.68342753125478,-12.807078997467995
-73.08774897385113,5.80732410102043
-73.46233057767785,45.927740294795356
81.16372449693972,15.976159362270115
-111.47528509455601,42.642002766346216
-59.47209042638443,-2.946442821955967
-73.84190634077625,-42.94302866051239
-69.28775346589713,-37.78391634646864
-49.691137429082296,-4.118346679435472
-100.26001249402657,37.868143358061836
49.04131198494017,30.827142524393693
29.13387481766317,49.97533560246704
108.22737656225758,51.61931526837801
-73.84190634077625,41.089524879437086
149.47209042638443,-20.769505290429446
-93.43061691736132,50.962060764380084
11.826369651658437,44.68474723155496
68.524714905444,40.19338565312962
47.57059276896547,38.49549251027196
-99.54509739864785,27.22333743833129
-55.13758339889485,-23.17297084208739
42.96905552827401,40.779293508598215
-48.39881864214287,-25.659788022469662
132.86378750597117,34.80587245223096
-106.0723283614519,46.62494916578491
29.087297835621847,43.90623463315972
23.76328281204688,40.34443371370118
-2.7779813362722456,40.27563063752769
-73.0126428150301,-45.238950917508724
-81.86614417328603,25.813594468343734
121.26263661074441,24.033049287777253
94.72775278355441,21.408840514532166
8.836275503060286,-0.8949150362421239
29.84097881786322,59.78907894882045
-86.54911703794036,66.19834452772567
167.92866064730075,-45.263543657570025
79.65255060711159,53.988551759256055
-58.737363389255584,-27.427588159375816
134.09603112544315,-0.6504497952489827
28.299434995724074,7.794023334000662
24.881902547039076,55.44815476543671
77.56194191422242,18.023371836049293
152.45041537145286,-26.909583248883585
22.373905549189974,48.80360690151697
-100.26001249402657,16.6569100716018
147.929454561929,-41.17180636440522
-76.82596521434296,40.843791229286325
-91.75196736075011,49.02804978278153
5.4502820810468275,45.16957970996707
56.794498517704604,53.25472461248001
10.260012494026567,5.971597603672191
-51.01232592198195,-21.43389494817338
-37.63866215467042,-11.099389737365186
-95.39395513481692,40.832852856382715
-86.58044727573964,21.440522525742196
-100.98070031132626,18.11243721308488
-124.15319471176817,39.31528484849518
-92.14502451692306,40.93880756395662
6.7493992647493535,43.89692380810133
-34.86241660110516,-5.546433685599533
-47.136212494028825,-15.490524961267994
-81.86614417328603,40.02332681373885
127.92860390061088,38.55708249030214
-88.97999318319022,48.39431061174874
-121.81123068005338,44.391904974859656
-114.52426397902158,34.38893899271386
-44.096031125443155,-22.348449997824122
-86.58044727573964,33.39141871312475
12.483381231344937,58.868855694620244
26.79678490847914,36.49377188502774
-102.06345035492349,47.126370159817526
-7.438135477483652,42.6224533270454
73.08774897385113,25.055838650754794
25.989051324595117,42.85203478806316
-1.7128094596613772,48.38610564503751
102.43805808577758,-0.2925473191998211
-117.87029879355532,51.03245679829266
-6.7703139756604775,54.94930834017808
-70.050314046443,-15.234874999316775
40.49611001778853,45.30872084023539
174.6060448651831,-36.1418948722705
31.992807795902653,35.103932894454374
83.93208062135697,27.417789007903238
109.94968595355701,-8.313675865109088
87.85497548307694,26.780626608851197
40.164360584385854,55.68120698032664
-59.47209042638443,-35.52342660107178
-72.2246067802931,45.11561412300014
81.86614417328603,17.502044262535684
97.43813547748366,16.02913822398453
19.949685953557,41.10107235513007
160.05031404644302,-9.656286349554549
122.71813749631639,-0.7619881988323479
76.82596521434296,12.838961429450968
105.4068079114331,18.54641014284536
-52.36133784532959,5.353921718713052
19.172697434770555,51.46347709526254
78.30733588066238,65.01890988675524
51.01232592198195,29.06429964280117
113.00119891646547,-6.852641060845283
-76.82596521434296,36.90228218996075
63.834047450384716,56.693734145048
17.613255602715526,47.67539311526126
73.84190634077625,43.54661003907631
5.393955134816915,5.370210043351548
8.95182472322646,50.00281198233733
-96.74939926474936,32.537200843249195
43.5449197048062,43.934815795222974
30.527909573615567,27.607735747693123
130.3088625709177,31.684711654191638
102.43805808577758,3.974340567261264
-75.34121786244368,-15.658347088380404
-46.516261974267266,-22.55562657597144
-98.7489501522382,49.360021536615825
-61.44630730528523,45.339491874084075
13.860755229145107,52.925906269417155
-92.77798133627225,30.498439845450367
44.3121280846989,41.47710415465549
-45.903968874556845,-21.14088774189117
1.6386567432315247,47.12452690427598
33.21082024172205,44.60329429659432
-106.91225102614887,32.283903070050684
126.26308464002133,37.99908867177067
-114.67093743067078,48.989805593632624
33.43835297887956,38.95742801983149
37.96661779324279,47.061665509353666
-3.419552724260362,37.58929739752006
80.45490260135216,22.715281574481264
170.8850911160735,-45.54003574740289
36.26308464002133,36.20587298193548
41.342619270314735,53.50906987756639
-75.34121786244368,6.531636583387104
106.91225102614887,42.83138365901172
-41.60118135785713,-21.931239476655453
99.54509739864785,21.95997242863229
-81.86614417328603,33.17250428695572
37.2123212946581,55.938073290282134
-72.33111304061775,22.022069509924695
15.773363513049937,52.682240302873055
109.18800474020169,10.384317164598832
-94.72775278355441,18.36912153999094
-52.163636316472456,47.84339071922492
19.374635118794743,43.62982494100404
36.26308464002133,28.67888168070639
-78.90678854578833,44.759058254429135
42.86378750597118,18.490449340028054
-45.299386222586655,-4.808412717870665
-16.158093659223756,16.28022206037679
-96.74939926474936,35.37747529836321
-15.406807911433114,12.004278222622006
8.28434546779085,63.72077929915782
139.04131198494017,-33.245430081852426
-87.85497548307694,42.843762923985864
94.0695453815523,25.984377796433456
73.08774897385113,0.28662234653018365
148.7373633892556,-33.39295080245938
98.83627550306029,2.745061109031821
136.8626209493067,36.98388791947623
-81.16372449693972,35.24275101245371
-97.71879022083343,54.892601096576946
29.27651813540199,65.72360962693332
38.60820067978652,38.29605165717664
1.8787028666761458,50.99725983924485
-23.00119891646547,15.636044744561373
76.08560095459009,30.51090936028981
-50.34818348100144,-25.053327934528706
-109.73636874690597,46.67153584037573
-3.419552724260362,42.8128806374441
28.299434995724074,41.066557386071196
110.71224653410287,1.4226085402085666
30.521999149959445,46.10622653095966
74.5931920885669,22.256568183091066
-115.9535092079227,55.20989754818526
145.84680528823185,-17.375071672493835
40.95868801505983,-14.72465569430096
-0.41897148604126844,54.433489059236194
-76.08560095459009,2.082137324270063
-6.067919378643024,34.00379334374941
45.88661663488252,52.27735220435605
44.700613777413345,32.83522684783973
-104.65878213755632,36.72578603577055
176.58044727573963,-39.6016597497714
-62.450415371452856,-33.04003185838904
-63.20321509152087,-4.22199027734859
125.56578616403253,3.8487349647959896
86.58044727573964,24.48572860396729
-70.81199525979831,9.023796410008641
-72.00394820004988,48.2681711522426
45.299386222586655,12.757659309746511
48.857384912451046,46.484548318487974
-70.81199525979831,-41.23524319309223
-110.71224653410287,39.70940987219403
148.4111314246574,45.11798732524106
-100.26001249402657,39.19874377148038
2.1450245169230606,35.54678648337769
-40.308862570917704,-10.698229645032805
97.43813547748366,22.827561154139914
-89.70042152613084,19.949434767717815
-93.41955272426037,42.8128806374441
171.16372449693972,7.350825897770766
-75.34121786244368,37.397929732405835
116.79678490847915,-33.881772962375855
37.63866215467042,7.017949678412892
12.856697368965271,47.03896082818502
60.532839985466005,55.88938662569367
-73.08774897385113,-11.915837910419041
45.0,38.533832133373835
-98.83627550306029,30.960008052009997
-58.12119963626004,49.17680466730152
-102.6054847606258,50.3269970698363
37.499218666904866,41.148407335313706
5.402525396881527,52.92327225114184
-104.80604849687728,44.3320892580536
26.8955248936224,45.775177155762165
23.76328281204688,37.82593602749346
-6.7493992647493535,41.40343489544607
-103.17403478565704,33.44682325850777
79.73998750597345,27.915629554819443
45.802136340374695,48.136977699666595
-5.0232429300782035,50.9044609114029
147.28186250368364,-37.98381340354453
113.76328281204688,22.663321233509464
98.13385582671398,8.74876666456019
19.949685953557,-34.588640657131926
-89.70042152613084,38.987291072898685
75.34121786244368,13.478272392738738
58.737363389255584,37.196905620011904
-79.73998750597345,-2.1107559654380332
28.87242417404019,64.13792714316762
-14.658782137556319,28.24833727423697
30.785338504960645,52.45235547661247
20.712246534102874,39.70940987219403
83.85052859105365,56.40943572586405
109.18800474020169,18.194087528627218
-150.21107515044005,-17.485102879145362
29.788924849559944,-22.979890501157684
25.37909088958526,50.92545650595485
29.045992702435676,0.2619011287989144
75.13395585251655,60.87877546541568
83.93208062135697,20.605976259305216
53.73691535997867,17.599655633687846
142.90594649765137,51.93292950111808
-109.94968595355701,35.26625002319154
45.299386222586655,23.942563305597726
-99.54509739864785,43.69694056950432
-132.0210678493746,56.66586278209557
142.8634736949459,43.22032659795654
-42.236243521522134,-15.639429192093926
78.67618672592356,45.34092658800977
-92.14502451692306,34.84358220965529
-40.308862570917704,-7.859014225790364
-49.691137429082296,-10.698229645032805
-83.25060073525066,43.28482526521574
-118.29943499572406,37.38986432048104
-114.43724694649585,43.216529213874374
2.1450245169230606,42.216256663695646
92.14502451692306,24.509101055691087
77.56194191422242,7.945416332367476
13.174034785657044,-5.909370792638849
132.87126427929059,42.84409518923936
-86.58044727573964,42.18543315539065
-86.58044727573964,11.686559593277009
-119.67985980678597,46.35010205581778
14.493117181873572,62.45045766571273
-86.58044727573964,34.8145424944564
137.13621249402883,35.95535790643033
-61.70056500427594,14.987562805224867
76.08560095459009,10.665983754423944
63.95861113661296,39.823337451944106
-63.20321509152087,-9.825814263414026
150.21107515044005,-26.41847189805702
100.26001249402657,15.912899808829033
-113.21698303760465,55.04470262343204
-104.65878213755632,34.67365469013606
-9.54509739864785,32.35595266673899
173.932080621357,-42.70331198675461
38.955547711174106,51.224126378762584
-103.91439904540992,40.1158296241303
126.26308464002133,7.144540200726459
-77.56194191422242,21.01570994569848
43.48373802573274,15.931290914791603
-82.32617413813406,45.64634655443293
141.67254962527616,44.79104733547638
-47.763756478477866,-7.633073292731408
-49.691137429082296,-19.183422947467253
-95.39395513481692,38.86338381459472
68.524714905444,37.6414815053509
-98.83627550306029,21.999777697477043
20.1527124825861,45.95799914919805
128.98767407801805,35.21031769739869
-91.63865674323152,47.12452690427598
-90.29957847386916,31.262289180367215
-76.08560095459009,42.01400448482994
-73.08774897385113,-16.949437119914325
-53.73691535997867,-24.77667161125879
50.35430249620551,40.30187764535183
7.941873184890262,49.41852564202265
-98.83627550306029,23.512010163275043
2.528073211890914,49.663612695782795
31.346451658282,69.54527696874202
-76.82596521434296,3.329763137187155
33.71425362269801,40.04888954360015
75.34121786244368,31.86196220574053
-112.23840170215038,27.205416453832825
21.47528509455601,-28.756291732837955
29.045992702435676,37.19307341014534
30.05655481665698,49.71704271290935
76.08560095459009,27.593013082492426
120.52790957361556,33.59528298986846
12.88690783395028,57.34678553219987
-2.1450245169230606,42.216256663695646
-38.98767407801805,-4.723463159271499
-118.29943499572406,33.51992335473868
-83.93208062135697,37.48310144664223
-49.04131198494017,-15.936382340903982
11.706829433112482,42.882759121531514
81.48243533464806,51.373917012578566
-85.27224721644559,29.704802294748838
-44.700613777413345,-17.37764882158503
-4.727752783554405,7.413109783457122
76.08560095459009,20.154019504614286
50.34818348100144,35.5481894226645
151.70056500427594,-30.850888982797052
96.06791937864303,17.57600319521694
-81.86614417328603,29.53979533645093
49.691137429082296,-17.937278550537247
139.04131198494017,-4.07859371671388
106.15809365922375,13.384908643317148
34.628466155953454,61.8499542975625
-57.26544943082275,72.72630321847276
27.549584628547148,-27.60217167634344
49.04131198494017,27.74824993139155
99.54509739864785,10.832297804608743
-53.73691535997867,-22.158093013774966
25.570612441933182,48.78081942003731
134.70061377741334,35.122642335344146
116.04138886338704,-3.0730928576132346
-50.34818348100144,-27.57938564949476
-75.34121786244368,39.37622654856025
70.81199525979831,22.578869952156605
11.036247851910094,46.602591870368016
105.4068079114331,-5.2011999038884795
60.878896283408224,54.43194219331939
-62.450415371452856,8.479501709784495
-98.13385582671398,26.56436680761103
-68.524714905444,-10.914306666500051
30.527909573615567,28.95937192341948
-88.39647618779964,46.50505674336456
41.035872877912595,39.72043928747091
-90.90566228996255,39.64829969516619
4.845028404483175,60.122565891928076
120.52790957361556,14.01313437562137
-34.86241660110516,-7.855680584416097
15.406807911433114,38.62529644671215
-81.86614417328603,42.57505542765544
24.86508677361293,60.896673804695844
-58.00719220409735,-15.779447511422102
-41.60118135785713,-23.17422877458926
148.7373633892556,-37.81392448887689
-89.09433771003746,33.43506154163916
24.141594916742818,53.37186097629764
140.34818348100146,36.72356167499764
20.712246534102874,37.78391634646864
75.34121786244368,17.12793439136852
92.14502451692306,21.461606132375955
-67.89262571161441,-53.78692386488788
-114.42743102060781,51.14148667176787
34.153194711768165,35.069799251940196
83.93208062135697,24.40292253930248
37.6600004960337,44.363840144590505
38.31657246874525,36.65410460283039
-60.95400729756433,-32.00942537266226
-95.39395513481692,43.35679360939653
-69.05742886116104,44.55907687216402
81.86614417328603,20.521330303194258
141.82650969993063,50.74431906083744
-100.98070031132626,21.11703169697173
103.91439904540992,23.14028972520193
4.727752783554405,7.413109783457122
-47.763756478477866,-1.1261349285986173
127.63866215467043,26.963830705992223
103.91439904540992,20.154019504614286
-55.13758339889485,5.546433685599533
-49.04131198494017,-23.378983694379578
17.017784598112602,49.75233768301308
-75.34121786244368,-12.759481645402277
15.107612799481476,44.89647590036436
-90.29957847386916,16.91203304394718
-67.76159829784962,-15.718735463670562
45.299386222586655,33.98521180905707
-96.06791937864303,30.38724914064403
42.761565103156954,60.88617196273094
-97.8377162309326,46.24769756579249
-59.47800085004056,46.10622653095966
46.40834397084696,42.5065842069585
-0.9549026905448776,46.51228869833384
-106.15809365922375,24.403416455304423
27.79586133521408,41.793784803844
79.01929968867374,24.1268782713609
70.81199525979831,29.829461405757744
123.19126782252341,42.040905903328465
-103.17403478565704,23.95225954133698
116.79678490847915,34.54209063195789
-71.77262343774242,-51.61931526837801
4.98358309363126,46.407898468685985
-57.281862503683634,-34.888037722959496
-114.02327475384634,47.11473334139213
-110.71224653410287,32.397551362744494
-8.724693342471761,52.03838574272576
-2.1450245169230606,38.96803521851153
30.527909573615567,39.84909708439223
19.188004740201688,-31.949906296822004
36.113647707654984,48.487988415350934
15.406807911433114,12.004278222622006
-109.18800474020169,33.34225794931658
34.86241660110516,32.95931982196264
37.88375569165215,52.43163615849796
142.73131543009262,46.60973090653725
-133.95411032901916,58.55010691074132
57.70629085838145,50.50781049426442
86.58044727573964,20.67849134396908
-83.25060073525066,31.81403698736281
96.74939926474936,22.09916343472242
2.1450245169230606,6.744713476141513
100.98070031132626,15.13778730491624
-57.281862503683634,-25.71657565423056
48.33054375766398,40.074679906866606
6.7493992647493535,0.29750233940053716
109.18800474020169,13.169071737904858
21.360676401090892,45.09940022109111
31.262636610744416,-28.77349508685125
-55.13758339889485,-28.44999837513176
-5.393955134816915,38.86338381459472
121.99280779590266,-33.82995243130301
71.57239531020859,32.76613104394006
-93.41955272426037,34.105774039866574
-72.33111304061775,41.486309857265994
56.58724810096453,58.8231929347485
-93.0592839631318,47.7230869668958
11.468884264176822,49.77939118820097
-83.25060073525066,13.821677873389621
106.15809365922375,29.527504159191103
-48.39881864214287,-5.575910620277917
96.06791937864303,28.165270025343272
139.04131198494017,-35.611530073794945
-89.09433771003746,13.91272832450768
-90.29957847386916,42.86339699629216
9.54509739864785,37.25308031593278
55.84680528823184,25.348034046658903
14.768274388284127,58.62316278877773
148.7373633892556,-30.773026535052445
-81.16372449693972,37.98425851730306
40.8799784582447,58.00553372750993
15.406807911433114,43.6526567585101
-40.308862570917704,-18.559430599152886
-60.21107515044005,-12.790062073164028
25.283758495184582,41.822283418287796
-71.57239531020859,6.40626973689985
-4.727752783554405,41.50424912559783
-119.82153540779038,55.016327488215744
-1.174319661024388,52.355517702812186
-101.70682943311247,37.05782634326976
45.0,50.173122885627386
-4.727752783554405,32.629398506440324
-109.18800474020169,41.85193945234001
89.09433771003746,25.280994239444485
-99.54509739864785,35.18871942524917
-75.94518828923353,44.42872316799221
50.79209110532565,43.749948158989724
110.71224653410287,29.591281521133503
-98.13385582671398,40.02332681373885
135.0,48.5409510089589
-70.66621432711167,46.10486449383929
82.56186452251636,19.038210577854326
-122.71813749631639,39.18698471783738
-93.41955272426037,40.25850071217
-38.98767407801805,-11.492632913497964
-83.25060073525066,42.038007974899514
-71.57239531020859,-34.83661551454136
41.60118135785713,9.365584291161873
-113.00119891646547,32.67002833687978
59.47209042638443,22.82595876008477
140.71918959573927,38.03195367525836
-87.22201866372775,19.928088268327418
-13.914399045409922,9.269940520982745
-45.903968874556845,-15.777037415758345
-83.93208062135697,9.49259487500654
-51.01232592198195,-28.4347175072203
-100.49285630408659,47.28252317354863
5.833904715216118,50.86675132632623
-98.13385582671398,33.17250428695572
82.56186452251636,28.097803881433773
126.73204888035312,45.40385070203721
25.283758495184582,36.199936645194654
-3.199539709562572,48.99706028236491
24.90213262495144,43.72188823075892
-75.34121786244368,7.872473592899432
-62.450415371452856,-35.66502177035247
-117.60716902017667,49.670194372385616
-4.776998387860808,54.339832278819394
-100.98070031132626,28.598822675026625
-2.1450245169230606,31.97476417979101
-55.84680528823184,-4.467866591342774
-108.42760468979141,39.47189326093037
43.08298505686938,55.335164554840034
20.712246534102874,42.18631392467769
121.26263661074441,30.109424395162144
79.01929968867374,14.401659743857188
20.580430379904403,53.34613311703441
-15.406807911433114,27.4330423542263
65.44230973953613,57.81449182395306
42.50047597099316,37.26790044379192
6.7493992647493535,6.026177320506081
103.91439904540992,16.443152756651163
44.2899794126167,42.86772665821937
27.549584628547148,-25.51885304815768
130.3088625709177,33.501601935786724
-45.299386222586655,-22.741235958893295
-78.29317056688751,37.73214758319636
-94.72775278355441,34.77088223876642
16.072328361451902,46.62494916578491
38.98767407801805,22.709943324826543
-117.726706078548,45.56062679935791
-82.05812681510973,49.41852564202265
124.86241660110517,10.258131176646312
-114.52426397902158,37.66082504379215
-52.36133784532959,-3.224603626253997
-40.95868801505983,-14.72465569430096
19.26731156395761,66.58089145968167
-71.57239531020859,-28.506196896924436
58.00719220409735,-20.476339291101546
145.13758339889486,-38.48595538627671
3.419552724260362,42.8128806374441
124.15319471176817,9.7303329226011
10.980700311326265,35.75957311703094
-86.58044727573964,44.0450058573746
16.834765598386156,63.7336349439781
145.84680528823185,-36.30675037140007
-87.22201866372775,38.954731498889686
16.104536942827316,60.73266441781639
150.21107515044005,-34.442461945522204
16.912251026148866,39.06411945772832
13.480208877758466,50.2273916816032
100.26001249402657,18.903122764341912
53.73691535997867,32.50380703131717
135.90396887455685,-1.0923688486582654
19.356865243323828,44.85000457468852
-104.65878213755632,41.919756160667056
-0.29957847386916836,27.54926346314484
-96.06791937864303,36.79957740094139
-89.09433771003746,42.23268113315113
-79.41833892980516,45.41273367333123
129.1765135169653,62.19097458746042
-122.35876981015551,47.60554976377099
44.096031125443155,17.54711542537656
-68.524714905444,-30.170539399024
54.434213835967476,24.311344645249505
-82.56186452251636,36.032465347970906
-16.158093659223756,14.825515766898867
7.527273142841038,61.49308374517583
-43.48373802573274,-6.435452266197873
120.52790957361556,15.343577454366407
80.45490260135216,8.022721977827985
27.164888729687043,66.97495215037337
135.73384025163242,44.30931462278839
75.34121786244368,28.978366015881978
129.65181651899857,36.72356167499764
-51.01232592198195,-23.986850112157825
115.28375849518459,-1.939704283027943
-79.01929968867374,42.336287938829614
55.13758339889485,-4.98497333524942
76.08560095459009,24.63100329032432
121.26263661074441,31.43340380443903
-76.82596521434296,0.8818311440435737
-107.4221584600902,44.55880278305097
28.299434995724074,38.016908811729344
27.674488754006358,47.5730748192771
-105.4068079114331,37.96634669469667
30.25965931175554,61.32749256413404
-6.7493992647493535,32.537200843249195
171.16372449693972,-42.52285134167598
-43.48373802573274,-21.33908676814038
-85.27224721644559,32.629398506440324
53.045892957322984,36.56229402596592
26.390992416693194,58.202276286417074
94.0695453815523,18.384269700500283
78.29317056688751,19.566519154918634
119.78892484955995,23.66914958321475
151.70056500427594,-28.12696999307308
-80.45490260135216,27.96729304797211
22.443511278279452,50.159122343329194
150.95222644942274,59.1743467554296
106.15809365922375,10.556878871904864
7.267037353541672,46.90574097542642
100.61450265989879,54.67240669327575
10.260012494026567,2.733628193409486
-51.68342753125476,-20.334971136158746
-82.56186452251636,39.41412630334877
-98.83627550306029,18.976648285955733
-122.43183957157413,42.284527930688974
72.71702609394072,51.76641106168095
96.06791937864303,25.15966133257738
-88.47913756203492,17.663049675859188
8.836275503060286,40.620331365630534
13.92096036492075,55.04897287464383
-50.34818348100144,-16.85168933107618
-80.45490260135216,8.022721977827985
13.174034785657044,43.332777384253575
-43.48373802573274,-18.316212768036227
25.283758495184582,-26.663859947674343
113.00119891646547,28.493911619105646
21.47528509455601,32.95418956006564
51.68342753125476,35.46356583969552
-151.70056500427594,-17.03556773072804
17.72355989325538,57.487846320243605
74.5931920885669,20.77046159459537
94.09111172380699,55.77885820869728
-63.95861113661296,-32.718120378268985
96.74939926474936,19.06465582593174
-2.780601666978773,52.32869169421862
-101.70682943311247,34.299617578644025
-60.21107515044005,-2.9685676922120288
31.262636610744416,30.773026535052445
-112.23840170215038,41.279207913177316
85.93045461844771,22.949217832879306
-84.60604486518308,10.933250827121238
47.90776286349625,55.75998722820802
-98.13385582671398,38.035102160262696
176.58044727573963,-37.58929739752006
-73.11541315334156,46.50499139348562
116.79678490847915,-31.19710732962399
-4.069545381552292,10.953684573180011
-121.26263661074441,37.81392448887689
-93.41955272426037,44.64956492430821
-49.691137429082296,-2.6089383568285816
70.050314046443,41.10107235513007
-55.13758339889485,-21.185175753989217
62.982194681069224,54.96099896104123
166.82596521434294,-22.4566611389403
120.52790957361556,-3.5069530735901853
-54.5530462654145,66.86887102160446
133.48373802573275,33.37462466020783
-48.39881864214287,-26.279766973283383
118.29943499572406,-31.523892600900282
13.091703248134944,45.762439235681285
103.91439904540992,-3.950512761992644
-4.727752783554405,40.21255732237709
-100.01373057508198,50.58152607431465
-99.54509739864785,29.44574462859919
116.79678490847915,40.25041623930842
34.153194711768165,28.65470194281516
-152.44869484211515,57.937225330676945
-107.33764576987134,45.8059810724829
23.76328281204688,39.724026671852265
22.238401702150387,-34.17711818061357
-10.980700311326265,5.957630672615922
-38.31657246874525,-6.954059978276435
-81.86614417328603,43.80657577463778
23.039286762041094,63.628564147476695
62.450415371452856,32.3726784717526
-60.95400729756433,-16.240079925219437
-64.71624150481541,9.950889467497745
-88.47913756203492,36.944409346505196
100.26001249402657,10.099354400677539
26.15741355499442,52.91760355413965
137.7637564784779,34.49418819805728
73.84190634077625,15.551282494450588
85.68067046524263,57.207710893285785
22.238401702150387,37.493549606471504
-65.47573602097843,-17.568167488319208
71.01005936592553,62.6722989606386
48.39881864214287,30.579512240035385
-61.70056500427594,-29.494805246003153
19.225167100969472,50.074231697827486
23.76328281204688,-33.876901816363976
150.21107515044005,-22.979890501157684
98.83627550306029,13.755561986521453
51.68342753125476,30.551296286379355
-64.71624150481541,-26.663859947674343
46.2172123188783,36.11272500254437
17.699237737037276,46.378345011245685
75.34121786244368,43.14916888644713
2.7779813362722456,6.060841687572114
106.15809365922375,19.959826251137283
7.84845402122377,52.10026389577709
46.13603659657797,61.38056316359114
-73.84190634077625,-13.384908643317148
-47.763756478477866,-23.586216477119716
-90.90566228996255,19.947390311961104
-79.01929968867374,35.75957311703094
27.76646029538429,43.634136009905674
110.15188818985055,47.24276390891503
-98.21814513304824,45.00368591857156
104.65878213755632,0.876187703207127
-96.06791937864303,34.00379334374941
-119.72322639507438,48.39445025390465
-83.60477557619124,46.33765717984609
-85.27224721644559,40.21255732237709
-115.28375849518459,40.61538726168023
-39.651816518998565,-13.780216468412874
20.70624146405587,67.9902891106298
-70.81199525979831,-30.540181035008192
-85.93045461844771,36.194125531043916
-11.706829433112482,14.366605667869564
0.29957847386916836,43.48334697615405
121.99280779590266,13.154928111489856
-88.47913756203492,13.169555697056897
90.29957847386916,24.52396822002656
8.836275503060286,36.62601280169248
95.39395513481692,6.041249092591887
135.29938622258666,33.98521180905707
18.427604689791412,43.19385159070138
26.79678490847914,-33.881772962375855
29.821535407790368,55.016327488215744
78.29317056688751,12.187141217844728
-57.281862503683634,-37.37442237730054
-60.95400729756433,15.56142854210079
31.262636610744416,37.81392448887689
-61.70056500427594,-38.016908811729344
34.139107094500886,49.91354010007483
-160.05031404644302,21.75330443465964
-109.03593146176995,54.33484671719587
34.64114303951972,51.24872905460875
-4.319329534757374,57.207710893285785
143.77617327168582,44.22647158807585
173.25060073525066,-41.40343489544607
124.86241660110517,9.04599677690198
-103.17403478565704,40.203736182783835
-93.41955272426037,38.93775141108933
28.299434995724074,-12.969810146159816
23.53808355521671,46.56531625405957
45.903968874556845,33.10552265509524
-16.912251026148866,27.983513483939916
103.91439904540992,14.975306340602339
-90.90566228996255,14.657029750935674
69.28775346589713,36.46991820322217
-48.39881864214287,-18.223610235665102
109.18800474020169,14.588398995075565
119.04599270243568,-8.36278001986665
35.4322716836793,41.28128274239264
-97.43813547748366,19.7949051942889
30.527909573615567,-25.565335961888334
-55.13758339889485,-27.138722967401776
-6.067919378643024,36.79957740094139
-74.5931920885669,43.6526567585101
73.08774897385113,32.9862181299786
-91.52086243796509,33.429070875553954
-0.29957847386916836,40.958300307344985
-93.5289210322605,45.84962225625019
117.54958462854715,0.8029843609450231
76.82596521434296,26.186747767205883
8.946251898069834,47.414541077371524
119.78892484955995,35.086940528899774
-107.28297390605928,51.76641106168095
4.5813831493800485,48.30776616672655
57.80033689571082,65.06541423334525
26.041388863387045,40.43559311761145
112.23840170215038,1.9856042882914913
32.584444125901754,46.83726364479188
73.08774897385113,22.843038329974917
-2.7779813362722456,34.12190160066002
-111.84654522349557,46.91835023497737
-79.01929968867374,-0.8890835682230177
-108.42760468979141,25.602252901792422
35.56578616403252,31.464809849609676
79.73998750597345,12.970554972878723
-2.0727839286177043,53.71902805795548
134.22683863800378,46.56768452303116
112.23840170215038,27.205416453832825
-76.08560095459009,17.921922626712277
50.59625095547378,54.293969469430444
24.524263979021583,-29.611229644319952
44.096031125443155,35.40171762370084
22.15435643573592,55.253014484051405
-5.393955134816915,6.719786080999267
-63.95861113661296,-18.062478748311847
79.01929968867374,17.365007216481736
153.20321509152086,-28.454110536707724
-80.45490260135216,24.976647833854308
25.392711875733923,47.46581540128125
47.763756478477866,29.117228775706018
101.70682943311247,12.187141217844728
8.927617681128744,44.950208155123335
71.57239531020859,40.739781491889346
-51.68342753125476,-22.901724885547114
28.299434995724074,30.850888982797052
41.765565811915955,38.78802813652384
-96.74939926474936,16.80166951335303
0.3791045660167893,51.6828174154954
77.56194191422242,28.472052564571257
-52.36133784532959,-26.963830705992223
-78.29317056688751,40.36339262075965
104.65878213755632,9.239851338912977
-103.17403478565704,19.464598669435183
-90.29957847386916,42.235853744598195
49.691137429082296,24.84262363932939
-80.45490260135216,40.5636651772279
-89.69081632745551,45.90355197019323
-114.52426397902158,35.05379562943539
29.045992702435676,-1.8754518345261006
-69.28775346589713,-23.11038739604154
-87.85497548307694,32.699876581672605
10.519912580824656,59.790528589749556
-36.954107042677016,-6.515691096773137
24.70796925944174,59.34508292032599
83.22968602433953,54.94930834017808
13.174034785657044,37.57559473261477
39.883399076093944,44.15873694991596
173.25060073525066,-35.37747529836321
-56.56164702112044,-14.885961121025861
-0.29957847386916836,35.56541560979274
82.56186452251636,26.60243699059419
112.23840170215038,-6.8903948506405674
89.70042152613084,26.796469740966838
-103.95064211350477,47.54574563171974
-1.0675508746001445,49.68623087163447
128.17349030006937,50.74431906083744
-59.47209042638443,-33.59528298986846
-114.57266780413583,52.54756617430163
-8.04287772084438,52.773433504244956
80.45490260135216,18.1893864978447
-68.524714905444,-38.929881819745155
140.69543819705436,48.75793929134336
-106.91225102614887,38.41273195255406
41.25956595346951,54.387596396678305
-96.74939926474936,41.40343489544607
-70.62536488120527,43.62982494100404
44.700613777413345,24.543246498637405
49.04131198494017,15.936382340903982
-102.43805808577758,44.02040062710977
-64.60728812426608,47.46581540128125
-40.308862570917704,-17.3172034053082
-93.41955272426037,36.9050673149286
47.136212494028825,23.375697575151214
122.71813749631639,10.512598134325497
-83.93208062135697,44.53967090868012
15.702834549433332,68.55650592129595
-114.57913245827669,44.41714955873124
-156.23671718795313,20.516318940823194
100.26001249402657,7.3204970965683565
19.188004740201688,-34.715284394145534
-87.85497548307694,38.96803521851153
4.727752783554405,44.60298270721413
-41.60118135785713,-7.166834399470858
-8.836275503060286,38.653556166632896
2.807119094694617,45.264991502632164
-53.73691535997867,-29.964867115802846
-95.44255010795756,48.91311516337448
32.71813749631637,37.98381340354453
40.333999582601805,46.832203021858305
-94.72775278355441,31.905127482149442
118.29943499572406,32.193217347933505
-4.727752783554405,39.55590521591865
76.82596521434296,22.4566611389403
-6.067919378643024,30.38724914064403
-107.40667344916213,50.37025578887839
175.2722472164456,-41.50424912559783
36.55879328638334,54.523698314349204
-74.5931920885669,5.2011999038884795
-56.56164702112044,-33.40181480107953
-117.35782102077606,48.33937164704846
84.60604486518308,22.149467409894523
-111.47528509455601,34.31951914178812
-3.5303109899809275,58.68906451725856
36.26308464002133,34.372700596439934
15.406807911433114,40.562582458829766
66.23671718795312,38.46465156669957
-59.47209042638443,-14.01313437562137
-41.60118135785713,-20.071683564149833
18.126277778958087,53.04350233839878
73.08774897385113,16.949437119914325
55.13758339889485,36.68444454716933
-63.95861113661296,-22.28966722542903
-83.25060073525066,33.96831449038601
22.87897889684928,43.55734806961038
48.39881864214287,33.58183943056328
0.9056622899625406,8.835189051123407
15.406807911433114,-17.80791769639896
103.17403478565704,16.491636509419614
12.30053887899809,51.71601443249187
-63.62378965878474,45.25753681141179
45.0,40.46991869833228
-94.0695453815523,16.119471808747722
70.81199525979831,34.715284394145534
107.66888695938226,11.168789823465914
-45.903968874556845,-19.33696861832595
-69.28775346589713,-33.77514275457062
-46.516261974267266,-4.410500512666742
-97.43813547748366,36.721781228957376
-76.13653502553329,45.66998455433451
121.26263661074441,17.2376018102501
-87.85497548307694,16.147361762475658
-89.09433771003746,44.69703492300283
-80.64986640760029,48.66160365946258
-125.23583055466275,48.80054454349141
-120.52790957361556,39.24732137391154
98.83627550306029,2.1195892761068396
-124.53058591064558,42.220500362161594
-121.26263661074441,35.315779775214565
-79.73998750597345,35.82368238809089
137.7637564784779,-33.319599646819746
3.419552724260362,39.6016597497714
18.581607839478092,60.401541228664726
73.08774897385113,3.271990432018452
8.133855826713978,39.36747025008236
150.95400729756435,-32.67283148668817
-86.58044727573964,30.48325354895059
-44.096031125443155,-19.936997605136128
34.153194711768165,17.375071672493835
9.895607593368398,55.44671329686775
-38.31657246874525,-5.8485484312992595
12.438058085777586,41.5598456403957
82.69104725204201,50.118345971082704
-55.84680528823184,-9.7303329226011
22.198540830456764,56.7464064403408
77.56194191422242,21.01570994569848
153.20321509152086,-30.516213702750687
83.31612109489579,58.56375474492153
-100.26001249402657,19.65530170923179
-65.47573602097843,-18.98329717596362
20.151888189850553,47.24276390891503
47.136212494028825,30.079916151766177
-71.57239531020859,19.734159758547353
-72.33111304061775,-40.862072288106965
-112.23840170215038,38.780335129479816
-72.33111304061775,-36.308443175380226
-45.903968874556845,-3.399085227127532
-69.41911211176529,47.81833350818541
-41.60118135785713,-12.224674698781017
-55.13758339889485,-10.258131176646312
-89.09433771003746,21.472846557431623
-93.41955272426037,42.18543315539065
140.19914404255235,39.009277205792685
-126.55879328638335,54.523698314349204
41.60118135785713,18.8379734150946
-156.76255423356812,71.69061036253555
130.60449569452962,37.49528536978142
-82.56186452251636,8.763079079588406
51.68342753125476,24.186831657583287
-122.02555889920335,43.67761487617859
-116.04138886338704,32.718120378268985
-84.60604486518308,40.18347133353734
-48.39881864214287,-17.00101129926914
60.95400729756433,25.20699334719844
34.153194711768165,26.01242813860197
79.73998750597345,6.6424457479534516
40.71696556467089,43.11856104763756
132.23624352152214,32.72745476823911
-76.08560095459009,38.81585146645493
-4.5813831493800485,48.30776616672655
28.0129651437433,44.837013874938236
23.00119891646547,36.68889942170964
-5.393955134816915,42.1097243902657
109.18800474020169,1.4364076675210056
67.76159829784962,26.490825895002967
-49.691137429082296,-29.842002836279555
-99.54509739864785,32.35595266673899
-101.21159794552351,49.14569271444778
80.45490260135216,26.476677789699238
167.56194191422242,8.632043683107192
-104.1552815088973,46.25446463211797
177.85497548307694,-38.96803521851153
124.86241660110517,1.7603192021507688
85.93045461844771,25.984377796433456
-101.70682943311247,31.454138783172162
-73.84190634077625,9.86283365753162
-6.121107535256787,52.20280465794845
21.60940498641463,65.45901151537052
22.238401702150387,40.04254857434121
76.82596521434296,15.75422382608411
31.262636610744416,-24.714257307652503
51.68342753125476,32.418599653551524
22.513157244710154,51.5469637399394
147.28186250368364,-23.022192803750844
14.256900940210365,48.15221105722161
62.024942718179894,57.04916441819153
107.66888695938226,16.157008695111504
70.81199525979831,43.06463713502707
43.08484011639004,38.20060636945442
120.52790957361556,-1.3101226542182625
16.31885382905861,44.12149610809212
-92.14502451692306,18.41556364039406
140.71918959573927,-38.03195367525836
128.98767407801805,27.170044235478983
-95.45028208104684,45.16957970996707
10.091174715597589,53.30990160308964
-49.691137429082296,-21.06405269784106
116.79678490847915,-9.178046729291484
-75.34121786244368,36.04756590113465
31.528898780402365,40.73934666789638
-8.133855826713978,41.31374370976711
-69.28775346589713,-16.59166687143692
70.050314046443,28.284586861169046
102.43805808577758,1.4851831050058881
-97.43813547748366,29.580617797468626
32.71813749631637,36.14069652661038
-3.419552724260362,34.8145424944564
82.56186452251636,23.585232292785815
36.732048880353126,45.40385070203721
115.28375849518459,4.879860192524888
109.18800474020169,-7.0291646716886245
-151.02340121793597,61.633512174234276
-104.69345017665013,50.75328336276504
-78.29317056688751,-7.9668555246424315
-55.13758339889485,-15.936435185187564
-105.4068079114331,27.4330423542263
-83.93208062135697,35.413617182429356
97.43813547748366,4.035414655841234
135.60468234602314,35.83065439570759
-63.20321509152087,17.256391069266456
78.29317056688751,9.350088828879969
148.00719220409735,-35.103932894454374
5.393955134816915,36.1418948722705
-79.01929968867374,32.953302765371205
31.892664431501128,60.07932082743604
75.34121786244368,12.045213097114486
-62.450415371452856,-11.06464852405753
15.595070619335736,50.63367085464684
-64.71624150481541,-23.836724860766225
-65.47573602097843,-39.55644952841721
-113.12638415047157,53.584336792676865
-106.15809365922375,35.16864802479798
0.9056622899625406,21.472846557431623
124.86241660110517,6.688696123546588
-106.15809365922375,39.819069477905266
140.69818767469488,43.03529409739571
-38.98767407801805,-15.755591569185105
113.76328281204688,-24.80852614270353
-96.74939926474936,38.12289692185666
92.77798133627225,24.498832114593906
36.26308464002133,26.082856998558594
-87.85497548307694,40.289051424722174
133.5449197048062,43.934815795222974
-85.27224721644559,12.397049219654017
44.096031125443155,14.610712930935447
24.164872448689252,70.75402055461062
-80.69141371034036,46.13691581353985
-123.63186885536793,45.80895523301918
5.937416099481517,47.6103380760054
53.63820836798126,55.408341822182855
1.7128094596613772,48.38610564503751
33.50316288812452,68.21939801278734
73.84190634077625,30.964506716398027
18.427604689791412,4.486347923388932
127.63866215467043,36.31313694825391
-53.045892957322984,-25.880688352898247
-76.82596521434296,43.332777384253575
31.487675462509294,47.87566447030603
-91.52086243796509,30.519077458199504
73.84190634077625,25.878698071498015
119.78892484955995,32.482753994271874
-103.52872294061743,52.26840899686509
-2.241201168812472,55.82643260734825
-8.133855826713978,33.17250428695572
124.15319471176817,8.519158157582456
38.30870295953945,49.91813774469114
-79.01929968867374,2.1057878072050538
-71.86021642000505,-45.67772580183924
-1.8787028666761458,50.99725983924485
-79.01929968867374,-3.3570900240749144
79.73998750597345,30.8544601800588
-111.47528509455601,25.173618690993624
41.60118135785713,36.50181852401913
88.47913756203492,23.75583871718656
-65.47573602097843,-33.71922177939378
50.86351615085184,56.076805734152934
-72.33111304061775,5.140899987727376
-103.17403478565704,36.22278390250873
-73.84190634077625,-41.71440952568451
79.73998750597345,15.912899808829033
51.68342753125476,26.111032297735694
66.67869969379015,44.075415735283705
-100.26001249402657,36.51141436512979
-49.04131198494017,-4.589752362019893
-73.0126428150301,45.238950917508724
115.28375849518459,-29.459991510884663
121.99280779590266,-2.9011390993544572
-96.06791937864303,16.072251440847907
27.607169020176666,49.670194372385616
49.691137429082296,30.458797493972117
148.7373633892556,-21.30533080094742
11.323813274076452,45.34092658800977
-156.99880108353454,21.343092233157233
67.76159829784962,39.41457879016172
-54.434213835967476,-23.6527647662464
63.22561727576036,53.511966263418955
-98.1265579930062,50.06381628141639
2.0212557001123908,53.02876013286877
-55.35885696048028,51.24872905460875
31.262636610744416,30.109424395162144
76.82596521434296,32.027143566450576
44.33278183813118,40.136921795535066
133.48373802573275,33.95580882237791
-49.04131198494017,-25.255995892051974
23.00119891646547,41.12168546656115
118.29943499572406,-34.829286018179445
53.367619145807225,67.45171051004766
-74.5931920885669,40.562582458829766
69.28775346589713,21.656218176035797
38.98767407801805,-6.3391185678063255
106.15809365922375,-2.668405948465565
-3.419552724260362,40.908149364220904
-61.70056500427594,7.172512567407753
120.52790957361556,12.046239392299977
-100.26001249402657,26.42690335090939
-69.28775346589713,-12.349559599836503
-47.763756478477866,-14.448220667334475
-37.63866215467042,-8.157085690508602
-87.1330945634392,45.868108267280455
-80.45490260135216,43.08506715603293
-116.04138886338704,36.026614093901316
-59.47209042638443,-15.343577454366407
-88.47913756203492,34.852948939537775
139.04131198494017,36.77191297764988
121.99280779590266,25.22081003106156
-79.73998750597345,-4.652488616383225
90.29957847386916,21.475018273814182
66.99880108353453,30.59836927388421
15.406807911433114,36.62954741744262
19.817273356912455,60.216383341943946
98.83627550306029,12.294950712159705
26.373850277763704,54.356733825957626
87.69754630593837,56.54036498654478
74.5931920885669,18.54641014284536
36.954107042677016,37.75030364729291
45.0,52.71226709401586
104.65878213755632,43.75300121674579
-58.737363389255584,-31.43340380443903
-112.44351127827946,50.159122343329194
44.096031125443155,26.579049927559026
80.45490260135216,21.204541602258168
-116.39099241669318,58.202276286417074
106.15809365922375,22.923250022821065
-96.74939926474936,43.89692380810133
-92.14502451692306,37.61924228821948
-103.91439904540992,21.64696625037133
-50.34818348100144,-7.933988144906681
-94.72775278355441,38.22161677122893
123.43835297887958,12.313385953917509
26.041388863387045,-11.87659132264344
144.43421383596748,13.261658584352299
90.90566228996255,26.03856545963057
-116.58318640435611,46.510712029528854
-85.27224721644559,43.38624540016119
29.045992702435676,-3.559129537403696
23.142780863079285,66.8367559652171
147.28186250368364,-36.14069652661038
-66.99880108353453,17.762070269340203
-85.27224721644559,38.89221219512187
2.1450245169230606,44.68053403991391
9.54509739864785,35.18871942524917
85.67575305599742,51.60394600324978
-112.61029171846985,45.476970823010845
16.516169498905604,65.33373109466507
29.788924849559944,38.84953646655926
33.87596122687642,47.81978725683703
79.01929968867374,27.859760081336237
116.79678490847915,36.49377188502774
33.45536192072682,52.40318052710467
174.6060448651831,-40.832852856382715
-9.54509739864785,29.44574462859919
-75.34121786244368,4.5745287321609
85.27224721644559,19.887138560676956
134.09603112544315,-19.936997605136128
136.51626197426725,-11.871968311173541
-72.33111304061775,10.474439264335428
-73.84190634077625,-37.86340374119573
-77.56194191422242,18.023371836049293
126.26308464002133,9.485302259322314
103.17403478565704,13.5619010770039
-100.98070031132626,40.43529229171374
-91.52086243796509,16.15269848663217
-66.7353945487193,48.61778852692335
24.524263979021583,-28.213636635749992
19.949685953557,32.525510953582604
119.78892484955995,-5.86422626639069
71.57239531020859,21.201720811396385
24.726416492550143,45.65188037561498
0.9056622899625406,6.06716699998546
36.26308464002133,0.24155375334089765
29.045992702435676,-27.957565013429697
46.516261974267266,32.20314289851373
-70.81199525979831,43.06463713502707
-92.14502451692306,31.97476417979101
59.763990525623605,58.87596659000974
-94.38372149633531,47.05250473879583
11.77917488600162,48.43678959125255
47.72733692114972,41.09650021811878
107.66888695938226,13.995082738348591
-109.11012035820191,52.88413674129635
3.0592839631318034,47.7230869668958
35.56578616403252,-0.24369232979695102
126.26308464002133,36.20587298193548
-53.73691535997867,-27.384249027240994
-6.7493992647493535,38.12289692185666
72.33111304061775,31.47203951020871
100.26001249402657,-0.8911827303273094
-52.36133784532959,-12.921950701883265
-120.52790957361556,36.785394332209016
-89.70042152613084,16.91203304394718
-92.14502451692306,44.07596043607135
-51.68342753125476,-16.5238423104854
73.84190634077625,3.909296753010651
-79.73998750597345,38.53678925738163
-122.26247989186105,40.513729114132765
-42.236243521522134,-18.054916408571223
3.419552724260362,36.9050673149286
140.34818348100146,34.95446210218104
-89.09433771003746,31.25946131552703
-65.47573602097843,-21.116736873091796
16.60178364324885,57.6446756104466
-83.25060073525066,31.086161312239916
96.06791937864303,20.605976259305216
14.658782137556319,42.53806448342385
34.86241660110516,29.102510200672377
-103.91439904540992,43.24376017704808
-16.158093659223756,17.746180843172347
-96.06791937864303,34.71157998986828
94.72775278355441,26.718282448616755
-50.34818348100144,-9.064682359702598
-16.158093659223756,12.670756467452344
-89.09433771003746,42.86021841621011
119.78892484955995,15.453500555099298
-85.93045461844771,14.623408297480195
43.48373802573274,17.71655517855402
149.47209042638443,-34.24245373027246
136.83754195527194,36.39318215113196
-81.86614417328603,34.59119242586573
9.299438850541346,62.89698528182958
2.587569236725718,50.31946392775704
26.87552964438512,65.3740226014587
75.34121786244368,29.705042955179085
-51.01232592198195,-24.625009065518853
-76.82596521434296,42.10271111779528
28.299434995724074,39.86429256843825
30.26619628104911,46.85765143231625
59.74413788937527,66.35908129646619
76.08560095459009,22.393768777447356
-2.1450245169230606,42.843762923985864
-66.23671718795312,9.406392708716838
-5.393955134816915,33.321531368043786
171.16372449693972,-44.35861553472785
43.349447509420806,49.335305135728184
44.096031125443155,32.52368789567274
-108.51579888145999,46.2449765836059
47.65736376840384,52.24258190220181
-116.37385027776371,54.356733825957626
120.52790957361556,24.88165206082666
92.65548734637483,60.184526227288856
-81.16372449693972,26.522473966337596
168.90678854578834,-44.759058254429135
103.91439904540992,10.665983754423944
29.42193404367582,60.708493929595534
24.413568816192154,56.3073407947916
26.79678490847914,-30.516213702750687
76.82596521434296,18.718615741518814
55.13758339889485,37.289812337932176
151.70056500427594,-26.057871144061224
-99.54509739864785,17.439192606237793
23.767980509528826,49.1908304277754
6.260953654885048,45.73265729830893
126.26308464002133,33.7534777108755
55.26416147693613,54.337403532065316
-50.34818348100144,-20.61689362397428
-46.516261974267266,-1.1036144603990405
-96.06791937864303,40.150132040497795
58.00719220409735,23.18805456340444
-71.0563798467985,45.54294872249074
-91.52086243796509,40.298904233285896
-101.70682943311247,17.32355462751775
-123.43835297887958,38.95742801983149
-35.56578616403252,-4.942181362418127
-123.21082024172206,44.60329429659432
-113.00119891646547,34.70216454489585
-83.25060073525066,40.11241072280072
-46.516261974267266,-14.754630324956217
120.26821661800204,63.82571730277205
-85.93045461844771,34.0860257557008
-44.700613777413345,-21.54136147072474
11.030518804136195,58.2613835744713
-42.86378750597118,-2.985188905999224
7.438135477483652,44.45855482639744
61.70056500427594,30.850888982797052
114.52426397902158,23.25504391493032
73.08774897385113,5.161962657398894
-89.09433771003746,38.31309042415896
98.83627550306029,8.03858700685022
139.04131198494017,34.4356488203166
78.17363034834156,44.68474723155496
-81.16372449693972,-2.1195892761068396
87.07712753679849,53.701336475267325
26.608454656387746,63.78239150936072
103.86075522914511,52.925906269417155
-63.95861113661296,-31.363647373036052
31.077330319874214,51.617470081827705
74.5931920885669,14.153540454103986
19.949685953557,39.21217252224413
29.045992702435676,-23.82356369983325
-97.43813547748366,16.02913822398453
29.788924849559944,0.7860055911462391
73.405980361185,61.43887431972312
24.98475569602992,51.73196328424152
33.43835297887956,-18.839501132653552
83.25060073525066,19.822232379650607
-109.94968595355701,36.60507543529362
45.903968874556845,24.767700009369957
-100.26001249402657,43.02280750611306
-91.52086243796509,35.55623545347867
142.73827630929776,42.517319464368114
-67.41733415601499,52.966034617550555
-105.4068079114331,21.51342328937667
-11.706829433112482,8.655281310233645
-38.98767407801805,-8.008697565245598
-114.75115784376231,42.54183003500016
32.71813749631637,-2.3377610643043614
-82.56186452251636,42.6224533270454
-93.41955272426037,29.744921542846743
-61.72825948387172,46.07297628255483
50.65530853978216,61.23705129274254
-97.76390753575537,48.779944763054814
72.33111304061775,34.266467139229505
44.30125099852618,42.16607131995883
9.54509739864785,0.2954309999787852
14.565344606483716,54.25489838314203
-148.47559917027863,61.00780055161447
-109.26880530179992,48.717508978742806
-46.516261974267266,-20.731961246443646
0.9549026905448776,46.51228869833384
36.26308464002133,-3.28324389933528
126.95410704267701,38.337279331873994
101.70682943311247,4.629841106427516
107.66888695938226,-2.6471250696294124
34.153194711768165,39.31528484849518
-71.57239531020859,40.739781491889346
-2.7779813362722456,38.28380373207069
79.73998750597345,23.424523166319123
36.435323828587336,46.92145200053125
107.66888695938226,-7.090910952951553
35.56578616403252,35.83844004449621
41.421645094495354,52.64165894082608
-103.17403478565704,26.927763352437374
-56.56164702112044,-30.170608245902173
-40.95868801505983,-21.502164294500833
-115.03896457399081,48.22276842793814
13.174034785657044,-9.298337337950311
17.648450232067997,62.85304685489752
98.84006485703723,58.43280045553461
-81.86614417328603,31.733083289609205
35.078382186658665,56.65769397979432
64.71624150481541,40.00248512758508
-1.5208624379650912,6.0657977546839055
14.462373994293081,52.1557199532726
-94.72775278355441,16.857977462378127
18.976762249907132,44.30328091094406
49.691137429082296,35.875922548461084
34.86241660110516,0.24581295857455393
21.402593810659855,46.3593095463017
-45.0,60.90979474290739
31.992807795902653,-25.89667193626524
-98.13385582671398,21.278656684940355
59.33396712523739,60.40044381253185
-75.34121786244368,42.53806448342385
-90.90566228996255,31.98959144722066
53.179987416100374,57.75132625438422
-92.99287821245375,47.09721771435532
8.553419922305714,48.72383397360327
-49.04131198494017,-19.631888124678017
-64.71624150481541,32.20681969840767
32.262479891861055,40.513729114132765
3.199539709562572,48.99706028236491
129.65181651899857,34.356900749170606
-72.33111304061775,-16.157008695111504
-6.067919378643024,34.71157998986828
-54.434213835967476,-24.311344645249505
-110.91111035352436,43.34841169056943
76.08560095459009,32.65834488440744
102.43805808577758,5.926527549522397
64.4186575162352,67.2562643843543
-1.5208624379650912,41.591158871266465
29.788924849559944,36.361648403538915
116.04138886338704,0.26916488460714083
76.08560095459009,26.1161865613563
31.623235524144157,49.97941594755353
-49.691137429082296,-15.471771172800237
-83.25060073525066,38.12289692185666
-120.57472762096015,41.623383538748364
-44.096031125443155,-16.954614596068726
13.602947824163612,56.536220128680554
90.45366816422974,56.56082111744868
-81.16372449693972,28.756549512130285
-79.73998750597345,-7.3204970965683565
32.76976260277299,60.67478335496882
10.980700311326265,43.567115276050714
62.450415371452856,34.36181713977171
28.299434995724074,-26.749512280358996
51.68342753125476,36.060947894446265
75.34121786244368,19.349297019368326
85.93045461844771,25.227943144525515
-61.70056500427594,-32.193217347933505
-71.57239531020859,8.389804151494166
175.2722472164456,-39.55590521591865
-101.70682943311247,33.595849265812916
-71.57239531020859,-41.98068044964524
-109.94968595355701,40.47801707519148
50.34818348100144,25.68640617388229
40.95868801505983,20.254192387238852
-99.54509739864785,38.597626198765326
-47.763756478477866,-2.533125458694414
69.4195696200956,53.34613311703441
1.5208624379650912,34.852948939537775
-94.72775278355441,42.76643305073162
116.04138886338704,-33.38912635819544
43.713703052270056,38.52423659390317
11.80855920358729,46.52468706668804
-53.73691535997867,-20.196998693560715
60.17846459220963,55.016327488215744
-103.20925877380358,51.61593210096554
-98.13385582671398,30.27506114748445
6.432261651819116,53.56419229850142
15.406807911433114,-12.716276301170627
32.71813749631637,28.391518069905086
77.56194191422242,34.22684746365561
38.84521223651313,41.25710471024285
-158.33950494771008,59.139412121317335
25.283758495184582,37.490404776791124
26.583186404356113,46.510712029528854
-48.39881864214287,-27.51648235308886
-7.438135477483652,40.71915219453123
-4.123697021368721,50.27519441625543
117.54958462854715,38.8324036070608
79.73998750597345,29.392345363497473
131.33806442448022,44.233831677527014
-112.94903197831269,50.752563694594535
-9.398068844486705,54.067099493952384
-106.15809365922375,28.076389054226674
114.52426397902158,35.05379562943539
33.43835297887956,34.66825114945166
-2.1450245169230606,36.934814801187784
-78.29317056688751,-7.285091639287473
84.60604486518308,25.185699102275812
37.63866215467042,37.49818159885596
45.94776559666894,54.90262898252902
129.19333834511772,49.56797273455769
-76.82596521434296,8.607253823770538
-60.21107515044005,-32.482753994271874
-67.83333500226742,44.9385075001413
43.48373802573274,25.600117238007982
29.788924849559944,-18.167225689157764
81.86614417328603,19.008895903899145
-107.66888695938226,36.97772057880847
49.04131198494017,27.126975964936435
-38.31657246874525,-9.23433943434018
-48.39881864214287,-0.6772649973773959
59.87955676197246,42.98426469467561
-96.06791937864303,42.70331198675461
128.31657246874525,26.111032297735694
103.91439904540992,21.64696625037133
17.516211433035302,49.00626713265131
114.52426397902158,-8.050071595975826
106.77006016114248,47.80523830603311
-77.56194191422242,34.92446954871148
14.63933466230701,45.57147314077262
4.069545381552292,6.7325380440551
106.15809365922375,-2.0603651802198284
-70.050314046443,41.10107235513007
-97.26703735354167,46.90574097542642
7.334378801416705,53.512140859079736
-95.39395513481692,31.149953835575754
45.0,43.226335834197194
-105.4068079114331,23.741926960465005
-49.691137429082296,-24.212855212689686
-102.60031029843458,48.348718346436286
-9.54509739864785,43.08506715603293
71.57239531020859,29.225429222426964
-0.3227932469267238,47.13575911620692
76.82596521434296,8.607253823770538
141.01232592198195,-37.567501037589224
101.70682943311247,0.2933469419092663
0.9056622899625406,42.23268113315113
132.83626052,43.55772276210487
92.14502451692306,22.986756852300445
-119.40798391088379,47.10318936906259
-83.18035901689925,45.095983265615594
84.79515241505314,47.64591649371733
-87.22201866372775,41.56773473829379
136.51626197426725,35.10831176040174
-87.22201866372775,35.5339166254838
-6.7493992647493535,4.695134976950256
-123.82520112375924,45.0670934277919
121.26263661074441,25.394596862508113
76.82596521434296,11.40691382458446
-63.95861113661296,-10.54642993762334
92.77798133627225,13.159092143088527
-39.651816518998565,-18.72631066193057
12.438058085777586,-5.268076702305144
99.54509739864785,15.203443193685688
15.450388993357352,63.8923205136457
-66.23671718795312,-26.233272332175538
26.79678490847914,-31.874343935138565
27.975057281820114,57.04916441819153
37.2560827806267,51.09150280064939
-6.149471408946352,56.40943572586405
38.98767407801805,-15.136035364730006
-58.737363389255584,-35.947680496413405
-68.524714905444,12.288207136585733
-8.133855826713978,13.0460621681524
10.260012494026567,33.015015781382
53.73691535997867,23.467723477378353
-104.65878213755632,40.6618539864436
27.480759318794163,68.5817723573054
-16.912251026148866,20.62622428081026
42.86378750597118,16.683156537051556
-48.39881864214287,-7.166834399470858
-94.72775278355441,39.55590521591865
-77.67999924697988,49.69097511428057
178.4791375620349,-17.663049675859188
53.73691535997867,28.032530248023413
-47.763756478477866,-5.007571355283759
-98.83627550306029,34.5422331954533
-84.60604486518308,13.855163527543148
139.6911374290823,-35.28797975983021
75.87736336348632,51.50778866473619
140.5202448337884,41.643658995075604
-88.47913756203492,14.653840543210354
-90.29957847386916,44.09563972237697
95.39395513481692,27.44544590333735
14.018514183101955,59.45850134730846
-122.77737021140791,48.89528041791678
-119.04599270243568,39.05434876601501
56.56164702112044,26.201498702376497
149.47209042638443,-31.629378381306974
-66.99880108353453,18.475415500589357
-51.01232592198195,-15.136035364730006
-119.04599270243568,34.638117758662844
-81.86614417328603,37.35888560713079
16.158093659223756,42.94302866051239
78.97515228295397,53.22648659251852
-40.95868801505983,-19.011019757980435
-109.18800474020169,26.9542164258612
-4.727752783554405,42.76643305073162
-100.98070031132626,37.80267551929725
-119.467160014534,55.88938662569367
-0.3982145181745903,53.04522814655786
43.48373802573274,34.533752717224466
89.70042152613084,24.52396822002656
-70.81199525979831,7.0291646716886245
-75.36066533769299,45.57147314077262
135.0,47.74355719986739
-76.82596521434296,25.443589842331036
-95.43851426706763,68.4365026466828
23.690190935531778,54.20440240697856
27.02811879985308,49.116237933778166
-96.06791937864303,18.33128022969922
48.39881864214287,28.132788872874013
133.48373802573275,35.67934728778038
-51.01232592198195,-27.170044235478983
116.04138886338704,-1.9274290257357414
-76.82596521434296,39.55676074634418
10.053828529427479,46.0733946861149
58.81448625430028,53.86254711992402
-67.76159829784962,-10.181673071206434
-98.83627550306029,27.270017944412064
106.15809365922375,-5.829905875725427
78.29317056688751,30.00362974532782
-42.86378750597118,-14.309648470298159
-101.70682943311247,20.316947334995625
-90.29957847386916,38.987291072898685
64.71624150481541,31.525659231383834
166.0856009545901,-21.64696625037133
6.1410712189737025,60.813837876078864
-35.56578616403252,-7.2071323073128175
-81.86614417328603,41.31374370976711
-87.78626694354598,45.88259098701812
-113.00119891646547,37.34016650844508
14.658782137556319,38.06382316902307
140.34818348100146,35.5481894226645
-42.236243521522134,-22.351306080899963
-89.70042152613084,32.717781339069816
58.00719220409735,38.20693488934502
76.08560095459009,16.443152756651163
-81.16372449693972,23.512010163275043
-68.3902878675672,-54.61531901853295
24.293873839860034,61.80422953341267
21.47528509455601,42.642002766346216
78.29317056688751,15.101106178164205
13.914399045409922,32.65834488440744
-16.158093659223756,28.076389054226674
105.4068079114331,16.33745283010381
33.95905981967627,53.79727252582643
-56.56164702112044,-20.842877356806312
28.299434995724074,-24.67021035079736
21.076828761238932,52.537322769279044
-45.903968874556845,-23.557959131506415
-79.01929968867374,38.470949065435285
14.456896484092253,46.844990129231796
41.2553182170035,37.223081144845345
7.438135477483652,6.693121974188508
39.651816518998565,21.88290155095685
124.86241660110517,11.490451451742143
-155.47573602097842,18.98329717596362
4.727752783554405,34.06252900916841
-40.308862570917704,-14.25609148567155
2.7779813362722456,43.450100498594004
-94.0695453815523,35.4973778068144
36.26308464002133,15.673983095655908
123.43835297887958,9.197207033855726
144.43421383596748,-37.650002116429675
-87.22201866372775,44.66693007915701
18.81581376401852,64.26614258290445
-118.01296514374329,44.837013874938236
145.84680528823185,-37.525092533691705
-79.73998750597345,0.8911827303273094
-58.00719220409735,-19.12513667398883
-40.308862570917704,-3.105490670236393
-86.58044727573964,38.26691359427793
57.281862503683634,-19.65410068915208
117.54958462854715,3.032582577334446
-6.067919378643024,39.49373923043933
4.199567567360563,45.82698187046505
-109.94968595355701,31.82845800142763
18.427604689791412,-32.76613104394006
-114.38139510255823,46.37818142460507
37.70057382299794,48.63738698331817
-9.381210486049929,51.30757157743871
-1.5208624379650912,39.64189857482245
-111.0838150005086,56.94890930440101
78.29317056688751,24.82174612895837
-109.94968595355701,33.90583523107223
35.56578616403252,33.362013769046285
37.72826158027942,53.29225189782807
-64.42938755806682,48.78081942003731
-58.00719220409735,-34.46911646465444
87.22201866372775,21.452342605832268
-0.9056622899625406,9.543926916597233
72.33111304061775,19.812867640909907
97.43813547748366,21.3108457981227
97.92359814523653,55.590998026133256
-84.60604486518308,31.87866254966999
-58.00719220409735,-25.22081003106156
38.67695862475942,58.82398827779718
101.70682943311247,15.839011896060603
109.18800474020169,11.766870547186853
-46.516261974267266,-18.316212768036227
102.58611370752178,46.440760583107576
30.527909573615567,-28.28472898351515
120.52790957361556,-4.649795174589739
69.59764914715868,60.900421060963026
21.73589954886808,44.40413366339562
-73.08774897385113,42.22082758211599
9.784290989840672,49.935172577090256
-94.0695453815523,33.37187356077451
48.28169953429865,39.425234097012776
74.5931920885669,28.16465989660154
54.54138384599737,59.04109146364215
-25.283758495184582,16.76610682946157
128.98767407801805,37.567501037589224
-51.68342753125476,-23.54434388238799
-78.29317056688751,42.882759121531514
-90.29957847386916,29.78858716865824
74.5931920885669,24.483408879369595
120.52790957361556,30.96664941382816
7.837716230932599,46.24769756579249
-101.30366207409854,53.90154562606244
1.0675508746001445,49.68623087163447
29.72101194860112,67.31709006622773
-68.59740618934015,-46.3593095463017
39.02811828007066,39.93056134648982
-107.66888695938226,29.330892887918857
-107.8427929559946,43.88748970027488
27.549584628547148,38.8324036070608
29.125195271347067,47.867457822452465
-70.050314046443,8.313675865109088
-1.5208624379650912,44.08594255614342
-117.7894529837206,53.261339946688985
-106.15809365922375,38.521783158595426
-1.4095651533991598,57.273976422026216
-7.438135477483652,31.77565397841012
40.99866279568717,48.048317631437186
82.84618864223478,52.83054939698321
66.99880108353453,36.68889942170964
-58.737363389255584,-38.4256925191519
27.676397702874787,61.92554589287285
-85.93045461844771,31.92784856604255
-116.04138886338704,31.363647373036052
-42.86378750597118,-20.925263055668054
24.557690260463865,57.81449182395306
-60.95400729756433,13.545287579432314
79.01929968867374,20.364426195260002
151.70056500427594,-29.494805246003153
93.41955272426037,19.156332705233947
-79.73998750597345,27.172599622289127
45.299386222586655,28.13466601156657
105.4068079114331,11.297143267702072
98.67611194617483,54.8276893208257
151.70056500427594,-24.67021035079736
52.870550340724584,39.44880389581398
-98.13385582671398,18.254575634321743
145.88742944573133,-41.119657666282755
21.045418554226632,49.74539646117814
-98.83627550306029,40.620331365630534
-69.02790589564584,45.804383132863116
83.25060073525066,18.308439794756698
137.54934125365153,50.55215434557753
-71.57239531020859,-39.47189326093037
-121.99280779590266,38.81227184229434
-39.651816518998565,-11.97904111893804
-114.52426397902158,32.36604904757838
-45.903968874556845,-1.995832528830577
58.737363389255584,23.351260484896326
-42.86378750597118,-11.41941909005329
72.59332655083789,50.37025578887839
-88.47913756203492,19.943212345244326
-94.72775278355441,40.21255732237709
139.45731035620398,38.10663717775489
9.395516843232162,56.92898335563877
8.836275503060286,42.52285134167598
-124.1907169604774,43.6195788958522
-83.93208062135697,41.441409554991004
-72.33111304061775,-13.995082738348591
-98.83627550306029,33.836080966085675
102.43805808577758,-2.0947249507678696
-98.94625189806985,47.414541077371524
32.71813749631637,25.71657565423056
42.87126427929058,42.84409518923936
4.906432512364352,50.24480856359207
134.70061377741334,-29.322205518882
35.56578616403252,-6.062037606307421
24.57913245827668,44.41714955873124
25.283758495184582,34.88818150017172
71.57239531020859,27.058993917223
-119.13387481766317,49.97533560246704
81.16372449693972,28.014823090419664
42.72299684923207,45.775222402385076
-3.78433216370026,53.677248125625354
-109.18800474020169,38.70167132797324
45.0,56.25686681537638
-63.20321509152087,-36.49377188502774
-111.47528509455601,36.98829597578986
34.86241660110516,38.48595538627671
40.67095311643121,51.3243114121126
-98.13385582671398,43.19457525318239
-65.27358350744986,45.65188037561498
81.86614417328603,22.03619849325973
-90.90566228996255,36.950668281228175
-104.65878213755632,20.09278453856109
60.69915449341391,41.38726144072789
-171.86614417328602,-13.7797843109921
-35.56578616403252,-9.56773474848697
-118.29943499572406,34.17687426563964
75.34121786244368,33.97837437463926
47.76995479821038,41.77781547414018
-47.763756478477866,-20.502804533236315
-77.56194191422242,-10.729028791069771
18.943620153201504,45.54294872249074
-92.77798133627225,18.40740965106246
-67.76159829784962,-17.14014043114553
-54.434213835967476,-33.362013769046285
101.70682943311247,2.7202832439635927
-94.72775278355441,28.963182469777568
-57.281862503683634,6.268265156321762
81.86614417328603,25.060759074187896
-61.456076309206246,47.34171624481326
-96.07030194456628,48.23881470028577
113.76328281204688,4.328518310729286
11.02484771704602,53.22648659251852
-78.29317056688751,-10.050986474125407
0.30272564941995395,45.29898637530145
-76.82596521434296,5.909370792638849
34.153194711768165,36.30675037140007
-111.02393798120558,48.39801258038515
-4.727752783554405,36.86033875522362
34.632793909574445,44.79237005714711
57.281862503683634,30.37485052510778
13.629535332723249,61.01207511375172
150.95400729756435,-35.28423121598598
-83.25060073525066,36.76286894750185
-63.20321509152087,17.952141749732295
33.70708102033663,57.90856809922604
116.04138886338704,28.611604801185074
14.037236273102396,49.492487866796615
-0.29957847386916836,5.393881838311845
-63.95861113661296,-25.112782469664264
-79.73998750597345,33.015015781382
99.54509739864785,18.1893864978447
-105.4068079114331,42.438002969609244
-23.09378087330314,65.22758815487401
-95.39395513481692,37.515768361574
-122.58444412590174,46.83726364479188
-80.35649978274961,44.89168510821841
55.13758339889485,25.159896654775345
0.29957847386916836,38.987291072898685
-42.86378750597118,-5.980458956320428
6.534359134255127,62.29700141279126
142.3613378453296,-34.503349172553584
121.26263661074441,14.569223655328846
-89.70042152613084,41.60079251286512
-87.22201866372775,13.898681659655324
-109.94968595355701,30.421818544378986
29.788924849559944,38.2356241347838
35.942413490893884,49.28931423785998
-0.29957847386916836,39.65143172558443
63.20321509152087,-19.349447269958414
76.82596521434296,27.666292799491572
-70.050314046443,10.33641792871252
-106.91225102614887,34.37614615830161
172.56186452251634,-40.71915219453123
32.98368577860717,51.0355708319325
-102.43805808577758,39.63892486899126
-56.56164702112044,-36.53534114371452
54.61881879738242,51.76340260263636
-62.450415371452856,-38.8324036070608
27.549584628547148,-12.388316173312047
-92.77798133627225,38.28380373207069
125.56578616403253,9.56773474848697
64.59679443569945,59.993318468655886
79.73998750597345,43.63460465979268
46.516261974267266,32.7903506428244
-78.29317056688751,18.069437934075964
-55.84680528823184,-27.99693900222796
127.63866215467043,-1.6988931418392943
-17.668886959382263,28.610006583265843
103.17403478565704,15.75422382608411
-90.29957847386916,15.406607317674567
24.524263979021583,-27.510752488822952
108.42760468979141,15.36972264039353
-96.74939926474936,20.58077309110819
29.045992702435676,-25.897108294109866
72.33111304061775,32.17764290641432
-54.434213835967476,-27.59103677292774
24.879530993172978,46.92054111345732
-60.95400729756433,2.9903129756623628
127.63866215467043,35.11071379862546
-94.1121522516122,45.22554300763289
-73.08774897385113,43.43481605010357
9.931118011063216,47.968977024406556
-92.14502451692306,34.134538475425295
56.29291897966337,57.90856809922604
-99.54509739864785,23.47008388604243
-108.12627777895808,53.04350233839878
5.204847584946875,47.64591649371733
35.576026508145596,40.61551064884704
40.95868801505983,11.755938791051427
138.39881864214286,-34.76079986681043
121.99280779590266,17.110736903021493
4.069545381552292,35.4973778068144
-92.77798133627225,44.06236277406351
8.133855826713978,40.02332681373885
145.84680528823185,-31.260584370394767
-123.94466752049699,41.79237269124503
-51.01232592198195,-17.630804260482016
-81.86614417328603,38.70468170309181
12.438058085777586,42.80478241371585
62.450415371452856,37.581788855299465
29.788924849559944,9.558468219234694
-59.47209042638443,-9.48840468560675
-87.85497548307694,30.51033991985179
-42.86378750597118,-19.096906247591882
73.84190634077625,21.44107481914155
148.7373633892556,-28.101661176853007
-113.76328281204688,27.65073675407273
50.34818348100144,34.95446210218104
121.99280779590266,20.476339291101546
-65.47573602097843,-23.25504391493032
-103.17403478565704,34.149087467214365
-72.33111304061775,7.090910952951553
-1.9243293419236396,51.66770368779602
45.299386222586655,1.975332460526508
-111.47528509455601,42.039889865178736
177.22201866372777,-38.28380373207069
40.308862570917704,36.45986665151248
-98.83627550306029,37.30835482078843
86.58044727573964,23.725649893967503
-63.20321509152087,-33.21690114754102
-71.92737809324741,46.95587308954433
-71.57239531020859,18.271048003574055
-60.95400729756433,-2.42904386252952
-120.52790957361556,37.408843635627235
42.236243521522134,21.734395964485362
-49.04131198494017,-3.0754704752526383
116.04138886338704,-30.68064836180481
-90.90566228996255,41.59762749128833
49.04131198494017,24.004943953603885
-38.98767407801805,-10.311497477976717
-119.37604906596664,45.11190409095233
55.84680528823184,24.016489165932082
-78.10311546920013,55.266520873140855
142.27900938507378,39.82856055144947
-70.050314046443,-23.941532880529174
12.029806144972369,60.410841887703995
141.68342753125478,-31.7991610544093
5.393955134816915,43.35679360939653
-36.954107042677016,-5.402580329871334
-46.516261974267266,-14.170966559160528
-79.73998750597345,39.85386376202764
26.630262516488077,59.73325636576208
118.29943499572406,24.67021035079736
-55.84680528823184,-14.12351572392984
-88.47913756203492,33.429070875553954
83.25060073525066,25.884552638427504
-44.096031125443155,-22.953068773657286
112.23840170215038,-8.18827059979643
-77.56194191422242,-5.926527549522397
-104.45689648409225,46.844990129231796
-1.7519673607501134,49.02804978278153
26.761533707539858,42.66109427261978
128.03199543328284,51.58223286901181
-114.98475569602991,51.73196328424152
-0.9056622899625406,34.859059382470235
-7.334378801416705,53.512140859079736
41.3380644244802,44.233831677527014
-107.66888695938226,38.94892096015972
41.17215910267863,55.27689900513962
38.98767407801805,36.39738990836842
-58.737363389255584,-34.038234712013
89.09433771003746,26.03856545963057
-96.06791937864303,42.07607891199186
-71.02323775009286,44.30328091094406
79.73998750597345,17.403539835228898
0.29957847386916836,10.980553861666237
20.59132066665237,50.51795840705347
-65.47573602097843,-27.510752488822952
27.549584628547148,-33.04003185838904
106.15933486426972,56.96039375405749
105.4068079114331,19.286580803398273
46.233694521525365,36.69797233704837
91.79261322114151,49.67730081518931
49.04131198494017,-12.341927202807222
-48.39881864214287,-23.17422877458926
-78.29317056688751,36.377222783849675
17.24294599856636,47.087601770956496
-8.133855826713978,43.80657577463778
103.91439904540992,1.4762544176793033
-50.34818348100144,-30.080384662578492
-96.74939926474936,33.25538000767456
-55.92344523253526,47.044928700816264
-99.11490888392649,45.54003574740289
9.608595224387983,51.96918861810195
29.788924849559944,-4.6846177662765305
-118.24425107080101,48.10715297366529
-84.19080785270539,46.989094026727926
6.7493992647493535,33.25538000767456
-49.691137429082296,-6.760646750626888
0.29957847386916836,44.70022220073667
-42.236243521522134,-5.007571355283759
142.3613378453296,-36.31313694825391
-85.27224721644559,41.50424912559783
12.103978005988836,65.75805784582589
146.56164702112045,-35.9175429795201
-64.71624150481541,17.46695298286512
19.188004740201688,42.461763519206436
77.97019385502763,60.410841887703995
-85.27224721644559,36.86033875522362
79.01929968867374,12.941028014301455
60.95400729756433,40.86444186664768
151.70056500427594,-33.51992335473868
39.921995772340274,57.497559387944506
14.658782137556319,41.294322728623484
-42.236243521522134,-20.502804533236315
66.99880108353453,39.25875585683891
25.283758495184582,-24.545347942794464
16.734079984353663,52.54710960970293
-82.56186452251636,33.21608718538674
21.6800612155514,43.19881473213263
102.43805808577758,17.279147298441867
-55.84680528823184,-23.349878210262958
71.57239531020859,35.51636026706173
45.0,41.14008406888887
-45.299386222586655,-19.74797473763859
106.91225102614887,10.51662579959856
30.527909573615567,-30.300579890777662
-76.69246459054915,44.519662282239864
-96.74939926474936,36.07324799476869
-87.85497548307694,44.68053403991391
80.45490260135216,12.271110535814136
-121.26263661074441,39.63296572194453
-80.06888198893678,47.968977024406556
-70.050314046443,-33.21804956352762
-80.45490260135216,35.18871942524917
-45.903968874556845,-3.8793470526616693
93.41955272426037,27.50773589437579
138.39881864214286,-32.98732197821246
121.26263661074441,15.897522345351033
-87.22201866372775,15.389561197634611
17.865964505303168,61.27291700611074
150.21107515044005,-33.14017145003725
-52.36133784532959,-13.53775596758893
73.08774897385113,2.052336341646761
138.7969596451708,37.829464515400616
72.33111304061775,22.022069509924695
111.47528509455601,1.4153219832216322
1.174319661024388,52.355517702812186
-78.29317056688751,-0.2933469419092663
-107.66888695938226,24.965596060005318
-110.56942472236398,46.51890610923327
26.041388863387045,41.64145675248086
-117.97505728182011,57.04916441819153
128.31657246874525,0.7106027289606748
-2.9985832687871876,54.397064056797916
-4.069545381552292,34.0860257557008
44.700613777413345,34.555566969026245
88.47913756203492,22.23133077341103
48.657380729685265,53.50906987756639
21.63230466284,56.0978545605832
78.29317056688751,18.069437934075964
121.99280779590266,23.866218622383837
124.86241660110517,-8.44801396360897
16.158093659223756,28.80355990843185
25.038964573990807,48.22276842793814
102.43805808577758,12.875254365907919
150.17291534552527,62.259934730308125
48.85090251326733,38.447726947825196
-51.01232592198195,-22.071687831171822
72.33111304061775,40.23102171220441
-98.13385582671398,16.751692821338438
96.67817448117718,47.56956345366534
76.82596521434296,29.13456059129352
103.91439904540992,9.9650665104626
40.47890110293703,38.72990659003747
132.23624352152214,34.49418819805728
-51.68342753125476,-26.111032297735694
-79.01929968867374,41.076142779162794
7.515388459459772,45.05223656618173
5.271013652032641,52.24386068106391
131.60118135785712,32.3896598320042
-75.34121786244368,38.06382316902307
-45.903968874556845,-24.162907087087376
23.76328281204688,37.18138797409975
115.28375849518459,-33.55659971373893
26.68048912600882,44.54284482942752
68.524714905444,25.89430180954799
-49.04131198494017,-28.9859217624372
-6.067919378643024,41.441409554991004
-101.77917488600161,48.43678959125255
-100.26001249402657,31.57927923784857
43.4111257933205,47.7289785128453
173.932080621357,-39.49373923043933
79.73998750597345,25.67888828257268
-55.13758339889485,-34.840839799867986
86.58044727573964,26.755718490468468
-62.450415371452856,-35.0158385057232
-5.144681454112051,51.57086524130997
-103.17403478565704,31.310237377742293
24.564250937264013,64.97957849185347
59.47209042638443,32.94391056577795
111.04911611517133,60.01812370969558
113.76328281204688,21.947407644671447
98.83627550306029,7.350825897770766
31.18551374569972,53.86254711992402
75.34121786244368,15.658347088380404
121.99280779590266,29.914652047510465
21.47528509455601,39.56481038928246
-79.73998750597345,-0.2947881755142449
30.527909573615567,-24.197000133501152
22.949031978312686,50.752563694594535
10.980700311326265,33.66302387809893
-82.56186452251636,26.60243699059419
102.2659920094043,53.80591188432351
148.00719220409735,-22.509693904684795
43.11151932676468,37.5863111149838
13.72641356995558,48.87031714355422
124.86241660110517,25.159896654775345
60.16230082739743,57.371461435355975
121.26263661074441,-1.8337921497745597
70.050314046443,42.32694304658701
-132.9878500307906,57.148419041213195
-64.2669970488138,46.7191696786044
83.93208062135697,21.365839587102776
-92.14502451692306,36.934814801187784
-114.90213262495145,43.72188823075892
-84.60604486518308,43.96896595719968
-86.80046029043743,48.99706028236491
-88.47913756203492,39.64189857482245
55.13758339889485,-20.523660269408452
4.727752783554405,43.38624540016119
-8.133855826713978,38.035102160262696
-53.045892957322984,-30.379586698443756
-94.72775278355441,30.442537644415054
-63.319510873991184,44.54284482942752
-4.069545381552292,38.91695694359993
78.29317056688751,22.571158214540155
-96.35105024566394,49.51705048853378
12.901714818608907,50.96871929703854
109.18800474020169,-7.687540531486392
-67.94186431225873,-52.349886392994186
117.54958462854715,31.701307728830496
1.5368322974886994,45.28908000022231
23.00119891646547,32.67002833687978
-73.84190634077625,5.829905875725427
-117.02811879985308,49.116237933778166
38.79462160415427,46.734471562623156
-112.23840170215038,34.85107036208032
36.954107042677016,34.74715411659429
38.40730146576969,54.6742429457668
103.91439904540992,36.13780041436311
-105.4068079114331,35.95203495587482
-158.524714905444,21.555451121007003
-112.65182062314942,54.4149902669561
-4.091111723806987,55.77885820869728
125.56578616403253,7.2071323073128175
-105.4068079114331,39.27774218991088
8.133855826713978,12.316771796541373
-39.651816518998565,-14.999482807152384
-45.903968874556845,-7.406727048328205
-97.43813547748366,38.75111115735907
135.0,43.947224480020886
-85.93045461844771,11.678124068949723
-122.18745180416771,45.599013321487334
-81.24524909477098,46.801267596105795
-87.85497548307694,41.581242438343054
43.48373802573274,15.341471994039829
53.84577725051533,56.30286610814566
-70.81199525979831,-31.949906296822004
6.827345435869179,48.19629898862204
7.438135477483652,4.68814785018493
128.98767407801805,32.78995650654825
35.84956428476154,39.31997392742482
2.362392136546078,47.73951059444734
-99.54509739864785,20.44937718269121
128.98767407801805,35.80590550940235
-53.73691535997867,-25.430237907412135
121.26263661074441,-30.773026535052445
100.98070031132626,6.6269364431017665
74.5931920885669,31.771963856377475
-92.14502451692306,31.24482342002789
-76.08560095459009,43.84769717845693
-0.29957847386916836,42.235853744598195
27.549584628547148,36.948162275399916
-91.5368322974887,45.28908000022231
32.77737021140792,48.89528041791678
73.84190634077625,27.346305268043164
119.04599270243568,33.33222120588872
-104.20604856176604,53.58816254598127
39.966710428990694,50.02919322300604
-60.21107515044005,-36.99153976577651
124.15319471176817,7.33063371258059
-110.5545311005195,45.25378300905133
-109.94968595355701,27.56605582514108
20.712246534102874,-28.880602765447886
-85.93045461844771,31.198508269802126
10.260012494026567,44.23890422707853
11.183591378872517,56.05465791457357
-38.98767407801805,-5.255792469259199
-47.763756478477866,-16.23948917501385
-83.25060073525066,9.480151715190546
33.347174122256085,62.20780831715444
81.68167461777203,50.71566783220365
-44.700613777413345,-19.152738772734185
26.79678490847914,-27.76115081585125
50.34818348100144,37.30493403487492
-66.23671718795312,-18.376604302555045
76.82596521434296,21.70818745759496
120.52790957361556,22.14016061863059
18.903931964544952,46.817190094865374
-81.16372449693972,-5.33030696716023
103.91439904540992,13.521300536307665
-73.08774897385113,-41.60322073698107
-111.47528509455601,39.56481038928246
133.28210986313087,50.991007886074065
-70.69529959367085,47.39417426831526
-100.26001249402657,41.14309063942707
140.27544471762872,39.64948070613119
-92.77798133627225,41.56773473829379
-80.61878951395008,51.30757157743871
42.236243521522134,19.275705470693904
64.94094783077541,44.93599317741806
-83.93208062135697,39.49373923043933
-73.08774897385113,-37.09096374335165
119.46644139805832,53.576915262490786
0.9056622899625406,36.25967081010889
-116.04138886338704,34.05568290327812
80.45490260135216,7.336286964565734
97.43813547748366,25.09728008559098
-70.81199525979831,-25.50147259162164
121.26263661074441,12.603726852493766
-40.308862570917704,-12.458882186428992
-79.73998750597345,42.40357333669951
-55.13758339889485,-11.490451451742143
-86.39497217243836,46.45959431580319
42.86378750597118,11.41941909005329
139.6911374290823,36.45986665151248
58.00719220409735,19.80010571880001
-63.95861113661296,11.209010003400133
-89.09433771003746,35.562399505257794
66.23671718795312,31.146856861192468
5.62104092634234,58.61471580142688
-36.954107042677016,-7.653166561342878
21.663737913604596,60.69384043419736
24.524263979021583,-32.36604904757838
25.953509207922703,55.20989754818526
-63.20321509152087,-15.872283029791816
75.34121786244368,17.86649644906054
-8.133855826713978,27.312718019472126
90.90566228996255,22.23589425678376
45.0,53.58197753010417
-81.16372449693972,-4.671890484936286
-162.65645408137945,60.573616547694705
-112.86233519680306,49.383811699558
-66.99880108353453,-0.27576137344723084
-59.47209042638443,-30.96664941382816
-106.15809365922375,31.676987762200568
79.73998750597345,20.4085536627115
-108.42760468979141,38.177930324714424
-36.954107042677016,-9.995937783121061
36.26308464002133,37.406024925357585
-49.04131198494017,-1.620210034365064
-96.06791937864303,44.53967090868012
105.4068079114331,22.256568183091066
-126.50009512040414,50.598097730583255
-103.17403478565704,20.959765853761635
-91.52086243796509,38.30675265788537
46.516261974267266,33.95580882237791
15.876252844067452,44.78995273295755
102.43805808577758,19.517218739224308
10.614502659898786,54.67240669327575
-59.1313541660943,47.36628243471884
-74.5931920885669,-11.297143267702072
-49.04131198494017,-21.502164294500833
-92.14502451692306,16.901076223622614
116.04138886338704,-8.591307346417883
-76.08560095459009,35.452971786567815
-8.836275503060286,41.89599133698777
-1.60352381220036,46.50505674336456
30.04777646749549,41.17624876011816
-52.36133784532959,-31.41156302386968
-96.26095365488504,45.73265729830893
101.70682943311247,2.100445463197172
-70.050314046443,-15.950526598390194
38.2118593524309,45.5354270916777
-96.74939926474936,30.353859258393445
-2.7779813362722456,35.5339166254838
83.25060073525066,22.85822530716436
-106.15809365922375,26.613631244898155
110.71224653410287,-6.9622759567648815
-61.70056500427594,17.03556773072804
-104.12263663651369,51.50778866473619
-84.60604486518308,34.74324838778567
-13.914399045409922,13.521300536307665
-48.39881864214287,-8.255615872061082
-44.700613777413345,-4.808412717870665
6.067919378643024,35.413617182429356
10.5891345450685,62.80517159295711
147.28186250368364,-34.255013576692285
135.29938622258666,35.122642335344146
18.427604689791412,40.739781491889346
63.95861113661296,41.64145675248086
30.236009474376395,58.87596659000974
76.08560095459009,12.800374409861249
16.88419605528504,51.133986083632394
98.83627550306029,16.722793136213987
103.24704786087084,58.04767218145392
-65.47573602097843,-24.6788607886938
-92.14502451692306,15.396524622273986
18.46989430936493,55.15434623554174
70.81199525979831,20.38286764012462
148.00719220409735,-29.250721662240096
95.39395513481692,21.388798269721995
30.527909573615567,-27.607735747693123
23.428152327053848,45.30324116640355
37.63866215467042,0.2372303334811685
47.136212494028825,31.873400177627527
-95.20484758494688,47.64591649371733
102.43805808577758,14.329058301795524
11.211597945523502,49.14569271444778
47.686164375990366,40.427712335862125
168.2931705668875,-29.272418497737753
57.76058040053273,59.15742577039064
34.86241660110516,-0.7431405843833688
-6.067919378643024,37.48310144664223
71.57239531020859,30.65364764063235
2.9287897792651623,46.47886906058088
-53.045892957322984,-27.82009995681484
-59.47209042638443,3.5069530735901853
126.95410704267701,35.35642499148913
121.26263661074441,18.587164214952782
141.06178878872865,40.58768348048545
-93.41955272426037,31.946945998329188
-71.57239531020859,42.59077151379867
-92.14502451692306,42.843762923985864
-89.09433771003746,16.15618043065923
-120.05655481665698,49.71704271290935
-119.78892484955995,36.361648403538915
-123.54573616161801,40.70105444902092
-52.36133784532959,-16.036380370211944
-80.45490260135216,37.92863935472173
2.7779813362722456,36.23095902215821
-89.70042152613084,30.527566890548513
-41.60118135785713,-17.611213895104278
15.915367353397645,58.48308669083794
73.08774897385113,4.524152000220141
9.54509739864785,39.25988557805692
148.00719220409735,-31.888272218663683
-82.56186452251636,30.316496894006495
13.914399045409922,43.24376017704808
63.20321509152087,39.02130175947947
33.43835297887956,31.473240022842663
-78.29317056688751,-2.7202832439635927
52.6067992429355,55.04583667690964
175.2722472164456,-36.86033875522362
87.85497548307694,24.509101055691087
-101.70682943311247,36.377222783849675
-64.71624150481541,-32.88387623809843
-71.57239531020859,5.758926892791413
80.45490260135216,15.203443193685688
-122.37780845963638,55.869528092177305
-1.0927025356597608,50.34306380412368
-109.94968595355701,42.92958780208476
33.43835297887956,-9.197207033855726
-67.76159829784962,-37.493549606471504
-99.54509739864785,35.88293219405223
-73.68114617094139,44.12149610809212
27.268112973958427,50.46732694939432
29.788924849559944,2.9685676922120288
99.54509739864785,12.99787999212537
10.365474707250636,44.828004071291474
62.84351629135415,52.67605711968835
46.26821091865394,37.90357325268568
30.527909573615567,29.631406049653734
42.999456852678584,40.11614245885762
-95.39395513481692,16.841610040234343
77.56194191422242,31.384563986472003
134.70061377741334,33.411716657185565
-49.691137429082296,-26.10028396166957
117.54958462854715,-34.36181713977171
-75.34121786244368,41.294322728623484
106.91225102614887,9.825118258429308
39.651816518998565,-6.825357017825637
-2.7779813362722456,41.56773473829379
23.00119891646547,42.33123152476634
70.050314046443,22.483038455640568
-62.450415371452856,7.847602368904275
-99.54509739864785,25.727662402262244
-2.362392136546078,47.73951059444734
-96.49945173226828,50.16656959893055
24.7511578437623,42.54183003500016
-6.7493992647493535,43.28482526521574
-70.81199525979831,-14.588398995075565
72.33111304061775,25.698728137793335
-51.68342753125476,-29.92326440250948
-97.43813547748366,31.77565397841012
100.98070031132626,-0.2940937087946719
-2.1450245169230606,34.134538475425295
84.60604486518308,28.19342547035271
40.416664483604855,46.06414203406397
-5.682344524038042,54.30057203923313
-76.08560095459009,-6.5530937673012835
-102.58611370752178,46.440760583107576
40.04649358973737,56.58452159563389
-60.21107515044005,-35.086940528899774
88.47913756203492,27.54130722059825
-75.34121786244368,9.93280897736126
132.39790650530531,51.391446934633116
82.56186452251636,16.77796616911566
-116.32620072013317,50.70069617138105
-108.42760468979141,40.109158094563725
103.60294782416362,56.536220128680554
20.712246534102874,41.577101184866166
76.82596521434296,14.288994075509152
34.24875837945786,56.10451613176178
153.20321509152086,-31.874343935138565
18.66061155982592,52.249905459661385
17.13680779407365,48.40325999262701
103.91439904540992,18.6644731091861
44.387195268441154,36.41033952922283
-100.26958358648173,46.67458019694951
31.262636610744416,26.751539376546855
42.09267971837914,43.897653250480325
7.30895274795799,50.118345971082704
13.914399045409922,4.589623573013964
130.95868801505983,32.04213923612552
-45.903968874556845,-21.744317783221597
-77.56194191422242,37.656478478799905
26.79678490847914,-11.137663442860225
-94.72775278355441,36.86033875522362
-40.308862570917704,-4.118346679435472
92.14502451692306,26.025550458330898
-72.48378856696469,49.00626713265131
124.15319471176817,11.586007847267302
-85.93045461844771,42.791672635853125
29.045992702435676,-2.42904386252952
23.87911063942076,65.90820263047253
6.067919378643024,31.848336807299006
-85.93045461844771,39.58076717175048
2.1450245169230606,43.4636856099262
143.73691535997867,-38.587307955617575
18.607773833069782,65.87171627123503
10.260012494026567,34.43046004733547
35.41754777480856,48.007884566527345
-70.81199525979831,-8.352502166219901
-0.9056622899625406,38.31309042415896
79.01929968867374,26.37308187610649
-102.43805808577758,22.5157799772635
-10.260012494026567,28.655654494741135
36.26308464002133,31.873726950482155
-110.58043037990441,53.34613311703441
175.2722472164456,-40.21255732237709
35.17632589971308,52.61069249424728
-76.08560095459009,3.950512761992644
-111.47528509455601,30.87245870854968
-55.84680528823184,-35.069799251940196
-112.23537293113796,46.192767730397904
85.93045461844771,20.664440768184374
-73.08774897385113,11.213633683497761
-109.18800474020169,35.39399076379331
-101.70682943311247,41.004000621286785
-66.34871251552477,47.86134359972227
13.233704668459138,53.70149670005247
-63.1044751063776,45.775177155762165
45.69874900147383,42.16607131995883
73.08774897385113,33.68371168667545
-47.136212494028825,-21.536966694412694
-9.54509739864785,38.597626198765326
0.3227932469267238,47.13575911620692
-54.434213835967476,-32.73310504955696
100.98070031132626,3.995281231609614
-2.7779813362722456,36.92174641570151
34.153194711768165,38.12692767069564
-76.08560095459009,-9.9650665104626
133.48373802573275,-32.20314289851373
79.73998750597345,24.928910107682103
-148.8674622018768,61.942183160702555
34.86241660110516,36.68444454716933
106.91225102614887,-6.460019746300661
39.645179577561564,52.553822976297305
-76.08560095459009,5.891133820180735
-113.65128748447525,47.86134359972227
-106.15809365922375,33.088548240291445
15.800498058520374,62.30506865375961
55.84680528823184,29.310182821343417
150.21107515044005,-33.793474719792876
-81.16372449693972,32.40782332145301
65.47573602097843,40.78971524642184
34.83018469911489,57.56313152042613
15.406807911433114,39.92354612710548
72.33111304061775,10.474439264335428
15.040025280803734,51.39147595109374
99.54509739864785,20.44937718269121
-2.1450245169230606,5.390197803609863
-94.0695453815523,17.627098886606937
49.04131198494017,36.19372721992571
20.14941165689147,44.70770527513035
100.98070031132626,19.61253355916407
-55.84680528823184,-1.7753538249218876
-104.65878213755632,42.53806448342385
-18.607773833069782,65.87171627123503
43.48373802573274,33.37462466020783
-95.39395513481692,35.44556695064797
35.56578616403252,28.242552299670308
-124.5471476686197,48.31057252246749
-79.73041641351828,46.67458019694951
-89.70042152613084,43.48334697615405
-117.54958462854715,40.664775856113884
99.54509739864785,3.372320367858881
42.86378750597118,17.28335618851526
-83.25060073525066,34.67575743329744
7.766262887991385,62.23334175854222
37.242180405967495,38.81486540311355
1.0927025356597608,50.34306380412368
-23.00119891646547,17.050835970330272
26.25249511026894,66.31493965933718
-50.34818348100144,-23.785445622299452
-77.56194191422242,42.80478241371585
76.08560095459009,29.058775740566453
114.52426397902158,-0.8239703076776936
-1.5208624379650912,43.47365860415883
27.549584628547148,39.44912139719026
75.34121786244368,23.07186807235644
-91.67506305054772,47.751568649740825
110.71224653410287,0.280216574244383
28.83200810335016,46.58726262639177
120.52790957361556,32.94391056577795
43.38094699740967,48.52589524195087
-97.43813547748366,25.850903994527272
-60.95400729756433,-39.05434876601501
171.86614417328602,-43.80657577463778
-5.393955134816915,31.87866254966999
-71.09606803545505,-46.817190094865374
-108.94362015320151,45.54294872249074
-107.66888695938226,28.610006583265843
47.6020934946947,51.391446934633116
-67.76159829784962,8.18827059979643
48.919963733735955,56.17660268644717
175.93045461844773,-38.91695694359993
106.15809365922375,38.521783158595426
85.27224721644559,24.450603552431094
-100.98070031132626,32.953302765371205
-62.450415371452856,-31.701307728830496
132.54928699200912,48.909942572592975
45.299386222586655,13.893635462802864
-72.33111304061775,19.812867640909907
51.01232592198195,26.535400114634744
-98.83627550306029,39.31609316655254
96.06791937864303,22.88563726078904
-94.0695453815523,43.41152149544047
73.08774897385113,-0.8664997744252795
-121.99280779590266,36.359825624140896
40.308862570917704,21.06405269784106
12.32446127377407,45.84891593926636
67.76159829784962,40.664127177209835
43.695027598924156,39.15700130494011
7.438135477483652,9.466237155719288
119.78892484955995,-3.5332672495947834
106.91225102614887,17.681286999349986
-53.045892957322984,-20.6797119682245
55.84680528823184,-5.027358981476918
33.43835297887956,27.532798363864522
-102.0128295765735,51.06474668233954
115.28375849518459,-3.092641541388448
116.04138886338704,-32.04288431546122
106.91225102614887,8.459771009643092
-6.7493992647493535,40.11241072280072
24.524263979021583,38.29862938210427
28.27174051612829,46.07297628255483
-98.83627550306029,29.494867105186746
103.17403478565704,-3.962790067525406
47.360269879036736,47.31732806077581
80.45490260135216,28.70820531676816
-3.4306169173613115,50.962060764380084
-106.31885382905861,44.12149610809212
116.79678490847915,6.030246514030164
100.26001249402657,8.00549168777048
139.6911374290823,35.28797975983021
-66.99880108353453,10.126517461554037
20.712246534102874,-33.77514275457062
-89.70042152613084,37.63828341448259
2.7779813362722456,42.202716312221526
38.98767407801805,15.136035364730006
-10.980700311326265,7.986875541242413
27.15979569229649,62.852232389067524
87.97874429988761,53.02876013286877
103.20925877380358,51.61593210096554
20.712246534102874,38.431961967376026
29.133325065590245,52.16487541321588
58.00719220409735,37.5963256123314
-149.47209042638443,-18.04040313251498
26.5442983864996,52.091375032568166
-96.74939926474936,15.305057358898638
49.04131198494017,32.04213923612552
146.56164702112045,-20.17386552384998
72.65645408137945,60.573616547694705
13.174034785657044,32.027143566450576
82.56186452251636,20.55258195870618
45.299386222586655,25.1436651575017
169.41833892980517,-45.41273367333123
-99.54509739864785,42.46572688018074
-67.76462706886204,46.192767730397904
141.35075039937973,42.633162374183996
-42.86378750597118,-14.898514111513785
-90.90566228996255,34.859059382470235
-39.651816518998565,-7.3768363908861305
-82.56186452251636,43.85410102412994
-115.98905132459512,42.85203478806316
44.096031125443155,13.45722045024943
31.992807795902653,-2.9011390993544572
-42.86378750597118,-4.957727918907403
91.52086243796509,23.75583871718656
77.56194191422242,9.325049651035963
124.15319471176817,12.846504644518225
-87.22201866372775,40.27563063752769
-120.86864583390572,47.36628243471884
137.13621249402883,34.80587245223096
-86.58044727573964,36.2144013887516
0.29957847386916836,41.60079251286512
8.836275503060286,34.5422331954533
100.26001249402657,14.434248914850807
31.992807795902653,9.344859428427629
16.912251026148866,42.83138365901172
77.56194191422242,10.729028791069771
26.602671512783346,55.82348883735148
-8.836275503060286,31.68622551393247
173.932080621357,-41.441409554991004
-112.23840170215038,28.627374449264803
-57.281862503683634,-35.51665492063878
-112.09844346053298,43.71873233420612
32.71813749631637,-13.699508104970473
7.438135477483652,10.89051862910894
-62.450415371452856,-36.948162275399916
-69.28775346589713,11.65689240023756
-105.4068079114331,33.88533093553131
126.26308464002133,8.30369202652343
52.86347369494589,43.22032659795654
-54.434213835967476,-2.2603430378201588
-103.91439904540992,41.388329891062995
141.78814064756912,45.5354270916777
9.54509739864785,33.783056809681895
-94.0695453815523,38.91695694359993
45.903968874556845,31.351748573324123
-97.92359814523653,55.590998026133256
20.99934564920936,47.08415078591966
35.56578616403252,0.7367301414668992
-58.00719220409735,-29.914652047510465
-93.60502782756164,46.45959431580319
106.15809365922375,14.825515766898867
9.563232996933754,49.295145377324374
-90.29957847386916,32.717781339069816
68.524714905444,36.3293298177818
-48.39881864214287,-18.8379734150946
100.80513690546438,46.004293860264816
120.52790957361556,-8.862126450982606
-5.393955134816915,35.44556695064797
75.34121786244368,33.27783904847196
4.0290725013153255,49.621181578423176
33.545736161618,40.70105444902092
103.17403478565704,5.2528032953775945
113.03705565127987,52.153139381538004
-55.13758339889485,-25.159896654775345
129.65181651899857,33.15089791469384
-74.5931920885669,41.819907748612586
31.35634165756274,50.79305808362498
-2.1450245169230606,40.93880756395662
75.34121786244368,25.30114710928954
-38.98767407801805,-3.6780961291396777
-49.691137429082296,-16.699439644550818
-79.73998750597345,9.395210147525866
-82.56186452251636,37.40477859141114
70.8898796417981,52.88413674129635
2.7779813362722456,34.830824487537654
-76.77106286036383,60.29533112474394
-60.95400729756433,10.91387733128173
12.212729052025487,55.9558758829947
9.54509739864785,41.83899013783769
97.43813547748366,17.529347703526263
-82.56186452251636,28.84094667826595
11.706829433112482,44.09855659047413
34.922513387636485,60.906814435821126
19.25834506205787,59.53262191323089
27.549584628547148,-26.21504653184047
74.5931920885669,20.028056062798736
150.95400729756435,-29.99735180165597
52.36133784532959,36.90790058068579
22.10737428838559,53.78692386488788
76.82596521434296,17.231756054517085
-96.74939926474936,19.06465582593174
148.1279369100727,-41.84157525455871
27.357821020776058,48.33937164704846
116.79678490847915,-1.35760351852359
-77.56194191422242,40.286233517751526
9.50895827364984,46.7407652263767
-51.68342753125476,-20.975595016628002
-98.13385582671398,28.058298482810315
0.40837468412404365,53.73622125952698
79.01929968867374,29.334593125037504
104.65878213755632,8.552978868164022
39.72455528237129,39.64948070613119
-16.912251026148866,14.770226572340459
132.86378750597117,35.382437992075374
-51.68342753125476,-28.025264377578683
66.6330569524968,49.967070633490465
137.13621249402883,-30.680180692255625
-90.29957847386916,40.30847621180785
-100.98070031132626,19.61253355916407
-69.28775346589713,-22.3833741904082
-34.86241660110516,-6.688696123546588
-120.43610234087129,44.15919725763274
-113.76328281204688,36.53116053505444
-81.16372449693972,41.89599133698777
-45.299386222586655,-12.195263617956966
-88.4631677025113,45.28908000022231
148.7373633892556,-36.57477489980677
-89.09433771003746,31.98959144722066
-43.48373802573274,-21.94704850348951
-61.70056500427594,10.990030543034747
7.0846624492796995,60.02137276792746
-62.450415371452856,-17.147216122631118
26.88573138629243,61.284158811322655
83.25060073525066,25.130218647084984
39.207908894674354,43.749948158989724
-10.091174715597589,53.30990160308964
-79.01929968867374,-6.6269364431017665
44.05223440333106,54.90262898252902
-104.65878213755632,24.55926654979691
38.31657246874525,37.82719969064035
-60.95400729756433,-33.33222120588872
48.39881864214287,15.788083175936244
81.16372449693972,18.22342563053646
-112.51315724471016,51.5469637399394
49.691137429082296,26.727715663100987
-38.98767407801805,-8.576512025924933
-73.84190634077625,11.256420746940949
104.65878213755632,20.8371612385159
-96.74939926474936,43.28482526521574
-69.4454688994805,45.25378300905133
18.801395388317687,49.46782708855403
115.28375849518459,-8.645239901502647
76.42628744917594,65.63240248621295
-78.29317056688751,34.299617578644025
-90.90566228996255,19.185782903319677
15.74031411016557,46.043040361206224
69.93870707073653,54.162206567331395
45.299386222586655,35.122642335344146
3.419552724260362,7.425040011767532
-96.06791937864303,31.848336807299006
-59.47209042638443,-22.14016061863059
-98.75475090522903,46.801267596105795
8.04287772084438,52.773433504244956
11.706829433112482,3.9851689093424167
-49.04131198494017,-24.630691671281394
-76.08560095459009,-13.521300536307665
38.98767407801805,-5.79438817034632
-0.9975198337905166,47.7594347108563
26.041388863387045,34.71758071341775
102.43805808577758,0.8844092942181652
-67.76159829784962,-14.309627838102958
72.33111304061775,30.048387292130155
147.28186250368364,-9.27151245220619
-152.15449835140709,59.4601932867494
-109.17269743477055,51.46347709526254
4.777191700685812,45.199696622720374
35.283524319087206,41.959152486917816
36.954107042677016,-1.7144156314352288
-6.7493992647493535,38.792958219966415
-54.434213835967476,-30.18388080622292
31.262636610744416,39.03207985942613
-2.7779813362722456,39.61871969016762
76.82596521434296,24.698641006897628
37.83636368352755,47.84339071922492
-70.8898796417981,-52.88413674129635
35.95000831964158,53.13148194998221
36.954107042677016,-18.094218275211375
-73.84190634077625,3.909296753010651
57.4592394918191,49.695918952907576
86.58044727573964,22.20265626725466
-110.71224653410287,33.088681397471916
-83.93208062135697,32.571918438309666
96.74939926474936,20.58077309110819
77.7340079905957,53.80591188432351
100.98070031132626,16.61983555555819
-56.56164702112044,-24.864677679832905
65.47573602097843,38.29862938210427
-92.77798133627225,15.389561197634611
15.182258110301762,53.46578906238006
119.78892484955995,-5.270970116794822
73.08774897385113,19.15098267855976
-16.158093659223756,23.663765805455682
108.42760468979141,12.52036615895718
22.9720385365465,44.77113700079574
29.045992702435676,-28.640150600119505
0.9056622899625406,6.748563875328352
49.04131198494017,33.84225496427525
78.29317056688751,42.263774291023566
-94.72775278355441,34.06252900916841
-65.09786737504857,43.72188823075892
-73.08774897385113,40.97864658754306
70.050314046443,33.21804956352762
10.871692075094332,50.50393650189031
-47.136212494028825,-19.096906247591882
54.434213835967476,28.892020557862484
-68.524714905444,-34.99475282118845
69.85750142696139,43.49208631852569
177.85497548307694,-18.41556364039406
-98.13385582671398,35.29215205594181
94.72775278355441,28.21799943404207
139.6911374290823,-34.1006683972429
-90.90566228996255,44.69703492300283
140.6076330532263,42.33321227719409
-119.78892484955995,39.45785755552516
-87.85497548307694,13.90502755574205
55.84680528823184,26.675549539722386
-78.22082511399839,48.43678959125255
-122.5407605081809,49.695918952907576
150.21107515044005,-31.1564292295809
-50.34818348100144,-14.38814571262858
136.88848067323534,37.5863111149838
-81.86614417328603,35.98722340238006
99.54509739864785,0.8931257916704965
-119.04599270243568,35.92554179901662
-40.308862570917704,-19.809017284569588
-108.42760468979141,26.33165314837854
15.638042188100256,60.02767751966989
-109.30470040632916,47.39417426831526
53.62969976563733,63.96038690163391
33.631868855367905,45.80895523301918
71.57239531020859,23.40506800441304
-4.069545381552292,43.41152149544047
-121.29618768915043,56.18077693051417
-1.2344879372479398,53.730571964205296
-63.95861113661296,8.591307346417883
35.56578616403252,29.539206451029195
-78.29317056688751,-2.100445463197172
46.71789013686916,50.991007886074065
-67.38970828153015,-45.476970823010845
-58.00719220409735,-38.20693488934502
89.09433771003746,23.760643048499194
53.07576564032062,52.78564142894072
-74.25968588983443,46.043040361206224
-100.98070031132626,39.132570252977715
52.21919758122186,43.64014994081863
53.564676171412664,46.92145200053125
-72.33111304061775,-38.94892096015972
83.93208062135697,19.088299285384274
-109.94968595355701,39.21217252224413
-69.28775346589713,19.477402695136163
63.1044751063776,45.775177155762165
-45.299386222586655,-2.4320188821507274
-38.98767407801805,-12.691548497971601
-72.33111304061775,-35.63334655030604
71.2635734648315,50.84290930292789
0.29957847386916836,34.862049267611376
-98.13385582671398,41.31374370976711
-43.48373802573274,-11.871968311173541
-129.40374904452622,54.293969469430444
139.52109889706296,38.72990659003747
-122.71813749631639,37.98381340354453
-94.0695453815523,40.887096519749626
-87.85497548307694,20.698963844057964
8.137516404258632,56.294499099209965
-38.31657246874525,-4.236888803290565
-84.60604486518308,42.1097243902657
-124.36368010680411,42.913984194702664
103.17403478565704,-1.4808548793816476
-115.28375849518459,32.88387623809843
-99.93111801106322,47.968977024406556
-99.54509739864785,33.07206279301974
3.3506302306185667,50.30001372519702
-53.1726950655618,48.96666616256351
42.90502014654144,42.14318857832893
130.95868801505983,33.84225496427525
-103.30753540945085,44.519662282239864
-46.516261974267266,-23.164601537672837
24.524263979021583,35.713594071372796
26.178410472673935,44.037926550423144
-4.68572489389628,48.94633434577918
-49.691137429082296,-27.97865644248089
119.04599270243568,36.56187684310869
-118.81986738260223,50.78174878702565
-73.08774897385113,-13.334573709445825
-4.541340913049348,52.95930230841929
-101.70682943311247,30.730968605264106
114.52426397902158,38.29862938210427
-0.29957847386916836,32.717781339069816
81.86614417328603,27.312718019472126
85.27224721644559,27.4695853097944
-63.95861113661296,-36.026614093901316
-73.84190634077625,7.816600007239401
79.01929968867374,15.87730325587328
120.52790957361556,28.28472898351515
15.406807911433114,-4.558584852139361
19.595177552227746,63.37133290816159
-66.23671718795312,-31.146856861192468
31.914685222179262,54.42635339638031
-55.84680528823184,-21.349989483941403
22.238401702150387,41.887694499031255
106.15809365922375,17.01197583701341
29.045992702435676,-25.20699334719844
22.582665843985023,52.966034617550555
-78.29317056688751,39.06127419492094
41.20304035482922,37.829464515400616
13.950642113504774,47.54574563171974
63.60900758330681,58.202276286417074
46.516261974267266,21.94704850348951
141.20537839584574,46.734471562623156
-154.71624150481543,19.581734796802913
-103.17403478565704,42.72139035912415
-40.308862570917704,-15.471771172800237
-51.68342753125476,-6.398289602303867
-93.41955272426037,34.8145424944564
144.41010336311862,43.78896578979276
145.13758339889486,-37.289812337932176
2.7779813362722456,44.66693007915701
122.71813749631639,9.889420201154179
-116.68048912600881,44.54284482942752
12.438058085777586,35.61644723539334
-85.93045461844771,44.62829605214277
-40.95868801505983,-3.573799051616087
-83.64894975433606,49.51705048853378
146.56164702112045,-38.35954231007117
-87.22201866372775,37.60608727266013
100.26001249402657,5.308200226142631
7.438135477483652,36.032465347970906
98.13385582671398,4.028742165264763
150.21107515044005,-35.72672725894945
-83.93208062135697,36.10968507858502
73.84066513573029,56.96039375405749
92.77798133627225,11.693451057663827
98.83627550306029,18.976648285955733
54.434213835967476,32.10063874297545
-64.71624150481541,-25.959227786925627
131.60118135785712,-7.708501590396638
-80.45490260135216,33.783056809681895
101.70682943311247,21.068119648611
15.242444748829257,50.0053631448339
-21.640440694252458,63.85664917232292
-66.99880108353453,-39.25875585683891
-75.54310351590775,46.844990129231796
-76.08560095459009,20.9002573260199
55.13758339889485,23.83573773167138
-38.98767407801805,-17.630804260482016
-45.903968874556845,-5.860564429628
-96.06791937864303,38.16007804293747
5.149529328210224,61.60373222193486
122.71813749631639,14.349391890552507
-87.22201866372775,12.42389547146798
-124.07655476746474,47.044928700816264
127.63866215467043,38.08385149525993
-52.36133784532959,-24.385234133862816
-89.70042152613084,40.30847621180785
-79.01929968867374,43.567115276050714
113.76328281204688,-1.963314139883433
56.83183871659906,56.437438795104356
-90.95490269054488,46.51228869833384
8.182942307483673,47.47181170056475
54.15043571523846,39.31997392742482
0.3451268543648273,49.040797417431826
-108.97676224990714,44.30328091094406
73.84190634077625,28.80355990843185
-0.9056622899625406,44.69703492300283
26.041388863387045,39.2050046261719
28.83080867098445,48.642736955612264
73.84190634077625,23.663765805455682
-106.15809365922375,37.198730971474454
119.78892484955995,31.821433305533095
40.922043838185246,48.84896477984321
-2.433675949856224,57.98395593491267
-58.737363389255584,-37.196905620011904
-7.438135477483652,33.21608718538674
146.56164702112045,-18.839501132653552
-79.01929968867374,0.2940937087946719
-43.48373802573274,-20.125891866997407
-55.84680528823184,-11.586007847267302
-86.58044727573964,32.671722813157764
-4.069545381552292,5.380434973614046
-65.47573602097843,-19.693345445538608
78.29317056688751,21.068119648611
120.52790957361556,22.82595876008477
29.82708465447474,62.259934730308125
152.45041537145286,-25.51885304815768
-16.912251026148866,32.9862181299786
106.15809365922375,11.961152102789374
-60.95400729756433,-30.67145242419725
27.549584628547148,-28.98036909248364
-76.08560095459009,23.886157157160582
-51.68342753125476,-19.057374778761424
24.04131463269681,58.69573991953834
21.4816360672884,48.981551685732505
-98.13385582671398,19.76461209727587
106.91225102614887,21.365003142141706
121.26263661074441,-4.043740497750968
-54.434213835967476,-21.676478070238563
29.762259452160944,50.522543742143625
132.86378750597117,33.05571192344085
-74.5931920885669,39.92354612710548
13.581018146291008,45.091678725860824
45.647907413076105,38.84640973299559
-100.26001249402657,28.655654494741135
103.91439904540992,-2.696586608435648
-100.62347660823501,49.86074636783559
42.27266307885028,41.09650021811878
-72.33111304061775,2.6471250696294124
37.63866215467042,-7.017949678412892
-4.069545381552292,40.887096519749626
23.00119891646547,39.25875585683891
29.376049065966644,45.11190409095233
4.069545381552292,40.237522107289585
-37.63866215467042,-6.457163425273044
-49.691137429082296,-14.86232123428424
-81.16372449693972,44.35861553472785
21.657716407736974,62.26722072605594
-117.54958462854715,35.0158385057232
89.56996761671385,55.136826484281166
13.914399045409922,36.13780041436311
98.83627550306029,10.140781573708153
138.39881864214286,35.34493833461831
-44.096031125443155,-2.4572479780933523
21.47528509455601,36.98829597578986
84.82944671990991,56.45413508032322
-87.85497548307694,36.24393239753629
-64.71624150481541,-16.76610682946157
74.5931920885669,16.33745283010381
-79.73998750597345,-2.733628193409486
47.763756478477866,29.72486757785132
148.00719220409735,-19.80010571880001
24.524263979021583,-34.38893899271386
132.23624352152214,-3.0152982822100003
27.789452983720583,53.261339946688985
170.69141371034036,-46.13691581353985
35.56578616403252,38.83376450048081
42.3979065053053,51.391446934633116
-58.00719220409735,-32.53933189893807
-66.22365650276622,44.59733255101293
81.16372449693972,21.243243875130492
-103.91439904540992,19.408631663592804
47.136212494028825,25.827488556565886
60.93926746388271,42.05462208914576
-85.88784774838781,45.22554300763289
-43.48373802573274,-15.931290914791603
-90.29957847386916,37.63828341448259
-76.08560095459009,-10.665983754423944
76.08560095459009,34.76239448311456
-48.39881864214287,-20.071683564149833
118.29943499572406,-8.421729015453007
74.03894635284666,54.79290909694311
-53.73691535997867,-33.7534777108755
17.775393219706892,45.11561412300014
2.7779813362722456,9.534086384122858
-95.80919214729462,46.989094026727926
102.43805808577758,3.339477681230354
11.675380585511926,52.46878194949771
-95.39395513481692,29.679415025517535
49.22891539414615,58.933831380577054
47.814098822233994,42.47173899730047
-106.12877673518642,49.882761031639184
-8.836275503060286,39.97172786799671
-0.30918367254449813,45.90355197019323
147.28186250368364,-6.856759788899888
-104.65878213755632,32.5722853627744
33.43835297887956,37.14836811640931
81.86614417328603,23.550368860919175
52.36133784532959,28.883311903076343
148.7373633892556,-22.66918179409472
106.15809365922375,18.48247059970983
21.551937422042183,51.73626165806524
-51.01232592198195,0.23285759392398347
113.76328281204688,-8.097504537927058
130.95868801505983,30.21570777898222
-77.56194191422242,35.61644723539334
-47.763756478477866,-22.351306080899963
45.0,36.70669284768608
18.458312493354033,47.53838010234714
-51.01232592198195,-29.691755465355367
103.17403478565704,-0.29169439152452636
-70.050314046443,-14.522536350750775
-97.43813547748366,33.928608236648834
8.517564665351939,51.373917012578566
44.25356045405499,45.04930715361781
-71.57239531020859,-29.94134351146994
117.54958462854715,-23.423328168394573
-93.41955272426037,37.58929739752006
-26.79678490847914,39.02130175947947
143.73691535997867,-36.8082419693124
0.9056622899625406,44.09245386196206
-89.70042152613084,13.173860986419625
90.29957847386916,26.041079933185973
-42.236243521522134,-3.998908168513441
-118.54392369079375,47.34171624481326
121.99280779590266,11.865999385793918
10.260012494026567,36.51141436512979
-85.93045461844771,42.16426594008368
14.058855546393465,66.36546273975051
147.28186250368364,-35.51665492063878
-85.93045461844771,37.56873650635989
77.56194191422242,12.875254365907919
152.45041537145286,-33.04003185838904
-110.71224653410287,31.002251281552898
29.045992702435676,37.81897829939038
-0.9056622899625406,38.98417360275216
77.56194191422242,26.99536910264776
34.34748654715859,49.10622990201941
-106.91225102614887,35.7449475871579
36.26308464002133,33.7534777108755
-73.08774897385113,-3.894096927377199
-76.82596521434296,3.962790067525406
-68.97606201879442,48.39801258038515
108.42760468979141,34.15151731726567
106.91225102614887,22.104063196373982
126.26308464002133,8.891780851633413
-77.56194191422242,18.76952301023101
-101.70682943311247,40.36339262075965
102.43805808577758,15.06181472802553
80.45490260135216,44.30128754996805
-90.90566228996255,16.15618043065923
-56.56164702112044,-27.532798363864522
25.283758495184582,-28.066989639413695
-47.136212494028825,-17.8858595439802
25.222397446169992,46.184056127014536
29.788924849559944,-26.41847189805702
128.31657246874525,35.46356583969552
66.50420512354412,59.582402835798476
-92.14502451692306,32.699876581672605
-72.33111304061775,42.71397300644586
-94.87861834237812,45.80003808771643
117.54958462854715,1.9019921631746681
10.492856304086583,47.28252317354863
3.7654983006311866,47.70212595121975
-100.26001249402657,22.670859207096886
36.76807424483065,41.422906368997985
73.08774897385113,31.57701587153334
-53.73691535997867,-26.734276738365235
121.99280779590266,30.57570913410743
104.65878213755632,-5.219368040817919
40.54268964379603,38.10663717775489
31.21214708367322,64.44877033006063
-110.97209410435416,45.804383132863116
-74.5931920885669,1.466232790365048
-77.56194191422242,-0.8844092942181652
26.79678490847914,40.8558875026205
73.84190634077625,22.18223111708972
31.11810901296414,46.605272139218975
-118.3768510526471,56.16856327626119
42.45065874634846,50.55215434557753
-2.182612107143293,55.11807816628419
-106.15809365922375,42.94302866051239
44.096031125443155,34.260141762465025
127.63866215467043,0.2372303334811685
87.85497548307694,21.461606132375955
-7.438135477483652,7.3762373473894955
-62.450415371452856,-17.839138020640952
79.01929968867374,18.861741417824998
-80.45490260135216,26.476677789699238
168.1914407964127,-46.52468706668804
-59.47209042638443,-26.247765101423507
-79.01929968867374,22.622835755358537
73.08774897385113,40.97864658754306
-50.34818348100144,-22.51685623479531
23.803876148523212,55.675635369415055
122.71813749631639,-5.686208684082381
23.651287484475244,47.86134359972227
-98.83627550306029,17.47201074162903
-51.01232592198195,-26.535400114634744
64.97013823595016,62.466585364668965
-78.29317056688751,41.63749322793395
77.56194191422242,29.93594947703635
117.54958462854715,-0.2656100571899323
57.525520421538545,52.71025743739156
-91.79261322114151,49.67730081518931
48.90659487633383,39.078008454407
6.963712840921954,45.69193671739993
-78.69633792590147,53.90154562606244
-38.31657246874525,-9.817874491209725
-95.39395513481692,41.47497087676134
56.56164702112044,23.524487410561154
140.97188171992934,39.93056134648982
-91.52086243796509,42.22619697687713
5.393955134816915,44.57348631535711
-102.43805808577758,18.76952301023101
12.84729735686306,59.58078965872118
-36.26308464002133,-6.00922918255238
-81.16372449693972,39.97172786799671
27.103731990557403,58.83213993902008
-120.76815465198709,45.3662941867252
-44.700613777413345,-23.341823360355093
-55.84680528823184,-12.846504644518225
-87.85497548307694,34.134538475425295
-105.4068079114331,22.999525379447974
-70.050314046443,1.4296385237425584
111.47528509455601,-7.575966221490801
-102.85669736896527,47.03896082818502
27.038489438364195,41.98906889766632
-2.528073211890914,49.663612695782795
72.33111304061775,26.430067269709813
-8.836275503060286,43.14228656093082
-8.456213164328659,54.13737242574289
-103.17403478565704,30.588979997473768
42.762209510774355,45.0232772956733
174.6060448651831,-35.44556695064797
-106.91225102614887,39.708984788843864
84.60604486518308,25.941226800912386
88.47913756203492,26.788662113736983
39.27360548962102,55.18023644984439
-59.47209042638443,-34.885229604889595
124.15319471176817,0.7494909626620373
-72.1572070440054,43.88748970027488
-70.050314046443,-39.21217252224413
49.04131198494017,14.72465569430096
-58.00719220409735,-6.318333747693143
80.45490260135216,16.69121485117746
-65.61860489744177,46.37818142460507
-64.71624150481541,-40.61538726168023
-60.95400729756433,-5.906957391106125
84.60604486518308,20.628267983587552
-91.52086243796509,36.25345727887761
-113.65871795249885,43.38993003734719
13.49606947693942,67.97250749711985
-67.76159829784962,-29.334141283702074
-138.73028622835852,64.22273080419814
119.04599270243568,-9.627304332244437
125.45861615400264,59.04109146364215
-8.836275503060286,37.30835482078843
-84.60604486518308,42.737024409065626
126.95410704267701,36.56229402596592
-96.9820024651293,48.83008821361279
-70.050314046443,-21.023715561772892
13.528722940617422,52.26840899686509
-94.0695453815523,31.198508269802126
-101.70682943311247,27.79961876845922
-69.41104928881268,-51.9165320046921
2.2137330564540294,45.88259098701812
35.56578616403252,-3.312247743501063
-73.84190634077625,7.147410597084605
-107.66888695938226,30.762197013519806
38.9040561427518,45.96948979854013
-4.727752783554405,38.22161677122893
31.992807795902653,40.006646717125875
-110.71224653410287,35.13316003847362
36.26308464002133,35.5990590798379
38.5546100532527,53.795197704489475
66.23671718795312,39.724026671852265
37.91618478762158,57.37235034661579
13.914399045409922,40.75557168282636
-41.60118135785713,-21.310498244586647
17.282973906059286,51.76641106168095
-81.86614417328603,33.88456517456783
103.17403478565704,17.97420827902159
9.54509739864785,2.115354651446719
72.33111304061775,34.952620544908015
-45.903968874556845,-20.538375754424017
31.262636610744416,-29.442832897819535
-97.43813547748366,35.33702437620901
21.317530301051644,43.874042351540396
36.954107042677016,28.463262690323404
79.73998750597345,11.52467980353586
47.136212494028825,17.28335618851526
-120.52790957361556,40.445157231828915
-45.299386222586655,-4.321014993696953
114.52426397902158,-28.913890489018247
-68.524714905444,-32.95418956006564
38.98767407801805,8.576512025924933
2.1450245169230606,39.63208580932192
-31.262636610744416,39.63296572194453
120.52790957361556,16.68676971562891
-86.58044727573964,16.130822181292626
92.77798133627225,26.769683160900698
-88.47913756203492,44.08594255614342
-52.36133784532959,-14.780454029077267
98.13385582671398,2.7500785933226304
149.47209042638443,-32.28853867210538
-79.73998750597345,34.43046004733547
138.7446817829965,37.223081144845345
10.437798626879246,56.845602951802135
10.260012494026567,43.02280750611306
-39.651816518998565,-5.740001841748264
-47.763756478477866,-15.042269500763611
-84.60604486518308,38.86338381459472
-85.27224721644559,30.442537644415054
21.64958549368993,57.60660831505392
75.34121786244368,21.582050559175222
152.45041537145286,-31.02614877134923
94.72775278355441,16.857977462378127
51.01232592198195,36.9846322281709
-66.99880108353453,-19.190532104179265
63.11426861370758,61.284158811322655
47.136212494028825,31.27806811684124
-81.16372449693972,30.960008052009997
19.33378567288833,46.10486449383929
32.71813749631637,0.25204794089704946
-59.47209042638443,-28.28472898351515
104.65878213755632,14.201245915425703
27.549584628547148,-28.292526489491326
-112.23840170215038,40.04254857434121
46.04588967098086,58.55010691074132
177.22201866372777,-39.61871969016762
140.34818348100146,-8.496657322793796
-99.54509739864785,40.5636651772279
87.22201866372775,26.01482379614424
-71.14314947981013,48.1256647277617
-1.5208624379650912,12.433812792902112
-92.77798133627225,42.83019684174621
-58.00719220409735,-3.453069815160571
-73.08774897385113,-38.41273195255406
40.95868801505983,19.631888124678017
51.68342753125476,25.470420804418875
-121.11426101152512,42.072399586916205
-116.79678490847915,33.21690114754102
81.16372449693972,6.670018887788237
-89.70042152613084,20.711987441421783
-40.95868801505983,-11.755938791051427
-23.76328281204688,14.851311411716326
142.5383856313503,64.52892607689746
-76.08560095459009,37.48943086014092
104.12263663651369,51.50778866473619
12.600310298434563,48.348718346436286
-6.7493992647493535,42.038007974899514
67.76159829784962,25.055979166944585
-57.22262978859208,48.89528041791678
-102.32000075302012,49.69097511428057
32.71813749631637,26.387810006997462
79.73998750597345,27.172599622289127
5.9746795918051525,51.53152001399909
129.30181232530512,43.03529409739571
23.00119891646547,37.9856642189911
25.059052169224593,44.93599317741806
126.74603253861275,53.64934184892248
-102.43805808577758,32.102407634503095
-72.33111304061775,9.785592617107929
-118.79676446406877,53.00106722756239
25.20329115349453,64.05191667478839
113.00119891646547,22.78071919709378
-60.95400729756433,-17.60551692713321
20.712246534102874,40.33855149258699
-89.09433771003746,38.98417360275216
59.47209042638443,36.15686997760882
76.08560095459009,14.975306340602339
24.4274310206078,51.14148667176787
-80.45490260135216,-0.8931257916704965
51.01232592198195,32.78995650654825
57.92768712575734,56.75978389389568
44.370192105037276,37.6045949740523
-54.434213835967476,-19.050222138046845
14.806048496877283,44.3320892580536
-55.13758339889485,6.114392653992463
46.10410818695465,60.429086578994806
47.16373948,43.55772276210487
-49.691137429082296,-22.3226124852062
107.61325560271553,47.67539311526126
-91.52086243796509,17.663049675859188
100.98070031132626,1.49303029743552
-68.524714905444,-15.798745784337303
-97.43813547748366,31.048274789305523
-96.81964098310075,45.095983265615594
-2.1450245169230606,34.84358220965529
84.60604486518308,22.909880943775825
9.398068844486705,54.067099493952384
-103.48020887775847,50.2273916816032
-76.82596521434296,-7.922545481844241
-68.09899382417926,-48.22674871414353
39.651816518998565,-3.643434275799734
-2.3110752206681635,47.11296544053039
-105.4068079114331,25.962182089316876
1.5208624379650912,40.9486948794372
-44.700613777413345,-3.8395887270637057
92.14502451692306,25.26825198402265
-85.27224721644559,10.944243004814078
12.273687258571893,63.432347144997564
148.00719220409735,-33.82995243130301
5.393955134816915,34.74324838778567
135.90396887455685,34.832630457747264
-54.434213835967476,-16.449880813868898
29.045992702435676,-31.342222754636644
17.668886959382263,40.23102171220441
-85.27224721644559,35.473445614849524
76.08560095459009,11.372386314888777
30.6090497747144,57.969811786801124
119.04599270243568,25.897108294109866
16.912251026148866,30.86581742608858
18.736426535168505,50.84290930292789
150.95400729756435,-27.957565013429697
-66.23671718795312,-24.094211263423457
99.54509739864785,17.439192606237793
105.4068079114331,-10.595190993710949
-68.524714905444,10.235065322877118
-5.170553280090086,56.45413508032322
14.658782137556319,-23.07186807235644
39.86443754049385,50.858971300507655
-104.65878213755632,40.022451032148275
142.21919758122186,43.64014994081863
-96.74939926474936,39.45617609746601
-77.39968970156544,48.348718346436286
-88.47913756203492,42.22619697687713
42.86378750597118,14.898514111513785
-121.9632925332674,46.34623296379042
67.69551394242599,47.481276761957204
-71.57239531020859,-32.76613104394006
-38.98767407801805,-14.519626755740768
51.91122711902468,56.463237769145636
-49.04131198494017,-17.774529133481106
-100.26001249402657,21.162489249791342
75.34121786244368,31.14713046514542
-53.045892957322984,-24.581900176383897
34.431915232938174,39.80997647749748
101.70682943311247,5.942611103500186
129.65181651899857,36.13793588456719
-92.21373305645403,45.88259098701812
-75.34121786244368,43.14916888644713
6.208093205200704,48.874423309533505
119.04599270243568,34.638117758662844
-0.9056622899625406,41.59762749128833
74.5931920885669,26.698772322299202
145.13758339889486,-16.58519817294189
2.470787216803212,49.01492952114069
-76.82596521434296,1.4808548793816476
-110.71224653410287,28.166844649326034
28.299434995724074,37.38986432048104
-4.069545381552292,31.198508269802126
88.47913756203492,25.275963298635688
-65.47573602097843,-32.36604904757838
-100.98070031132626,35.75957311703094
-0.37010960223365214,51.01174133831126
34.153194711768165,31.904621905999125
45.81756340070385,48.940520328924464
-108.42760468979141,43.19385159070138
-49.04131198494017,-5.630721747582544
-74.12374715593255,44.78995273295755
-100.26001249402657,35.12996144190496
147.76770741948624,-42.975151608048876
72.01577589839216,65.16039116537422
79.73998750597345,14.434248914850807
25.756803312754595,50.12841045079938
100.26001249402657,12.245216018649257
9.845243251151341,45.479067057454735
46.250685699035145,37.2948688567621
61.55596078047968,53.84678723136467
-53.045892957322984,-23.28076747103044
67.76159829784962,38.13994570661092
31.262636610744416,28.77349508685125
105.4068079114331,9.898731624343535
43.02885473359123,39.46538987156226
134.09603112544315,34.260141762465025
-49.04131198494017,-26.50436228103716
-76.08560095459009,40.75557168282636
23.76328281204688,41.566133886728444
70.81199525979831,21.84666507568174
-3.419552724260362,42.18543315539065
105.4068079114331,-4.558584852139361
-97.48188719398107,50.772539678056546
-98.83627550306029,26.522473966337596
-81.16372449693972,42.52285134167598
-89.70042152613084,34.862049267611376
-135.0,60.90979474290739
4.703925376139437,59.387439015326656
-25.283758495184582,38.12724620768281
-36.26308464002133,-8.30369202652343
15.406807911433114,37.96634669469667
86.11776230585596,54.37191392924182
22.27574149702848,59.80677924730545
-57.281862503683634,-14.349391890552507
120.66603287476262,60.40044381253185
140.34818348100146,37.30493403487492
24.723960738309707,53.983631898260015
76.08560095459009,18.6644731091861
-81.16372449693972,24.266939965215204
-60.21107515044005,-31.821433305533095
33.43835297887956,35.295125983321824
-114.28773956104234,49.766670605374856
39.796203084071486,44.89381038449125
142.74391721937332,51.09150280064939
-109.18800474020169,37.396476540399874
46.83141108647807,53.563720544230506
-48.39881864214287,-1.1373949568998474
36.954107042677016,36.56229402596592
-132.22375735133426,53.979335720052724
-95.39395513481692,43.96896595719968
29.788924849559944,-18.851308938230325
80.45490260135216,19.694869206509058
-92.14502451692306,38.96803521851153
-102.43805808577758,21.765738569815714
-128.17349030006937,50.74431906083744
-36.26308464002133,-9.485302259322314
-42.236243521522134,-13.857489556789632
104.65878213755632,23.07186807235644
-94.0695453815523,36.194125531043916
-81.16372449693972,19.731287204360157
-70.7311946982001,48.717508978742806
27.549584628547148,-11.724106083449582
123.43835297887958,11.052224053123672
-118.27174051612829,46.07297628255483
129.34469146021783,61.23705129274254
-113.00119891646547,38.62524089671455
-86.58044727573964,38.93775141108933
144.43421383596748,-38.24436291437035
1.5208624379650912,42.85372203728297
91.52086243796509,26.788662113736983
19.447097388123716,64.97091987954369
59.47209042638443,35.52342660107178
29.045992702435676,40.86444186664768
-1.5208624379650912,37.62890034401713
78.29317056688751,25.569389927171805
96.74939926474936,5.35679155845517
-112.58266584398503,52.966034617550555
35.38118120261758,51.76340260263636
-103.17403478565704,23.204809756970345
175.93045461844773,-40.887096519749626
-76.08560095459009,2.696586608435648
-113.53808355521672,46.56531625405957
-7.84845402122377,52.10026389577709
86.58044727573964,19.91696138624059
-109.18800474020169,34.03130170764772
-62.450415371452856,-39.44912139719026
35.56578616403252,32.73310504955696
-64.96103542600919,48.22276842793814
23.00119891646547,-28.493911619105646
7.438135477483652,13.801807389607719
19.949685953557,31.12714037820008
19.035931461769948,54.33484671719587
-63.20321509152087,-21.455090467654877
-82.56186452251636,31.77565397841012
96.06791937864303,22.12585781025896
23.067263529639675,46.019315185787235
31.262636610744416,-26.751539376546855
2.1450245169230606,6.063699212695165
101.70682943311247,13.635874361049138
76.82596521434296,43.93680686510486
-91.52086243796509,14.653840543210354
68.524714905444,33.6392590854582
12.320000753020118,49.69097511428057
108.42760468979141,13.226639025795075
3.683840702534568,47.07711853048451
35.56578616403252,-1.2372411508368693
126.95410704267701,34.13386692780773
-5.393955134816915,38.19294270533561
70.81199525979831,31.247086426718507
-92.77798133627225,32.68750781441284
-53.73691535997867,-28.67888168070639
-70.81199525979831,41.85193945234001
-91.52086243796509,43.47365860415883
141.1547877634869,41.25710471024285
-119.04599270243568,37.19307341014534
-89.70042152613084,15.406607317674567
-79.73998750597345,37.1929620617629
-123.71425362269801,40.04888954360015
14.362407013579217,57.92447903382142
56.56164702112044,25.53364539662601
-51.01232592198195,-15.755591569185105
-40.95868801505983,-18.391822241899224
-81.86614417328603,27.312718019472126
-60.95400729756433,-11.564831018353289
26.16595254961529,56.693734145048
151.70056500427594,-27.439306357096708
76.82596521434296,20.211775903658122
119.04599270243568,25.20699334719844
94.72775278355441,19.887138560676956
23.366943047503206,49.967070633490465
104.65878213755632,11.335798031220511
-60.95400729756433,-27.2726783073173
55.13758339889485,-4.430157801074619
-51.06599522704122,69.57111288379565
5.685402082925755,46.37517073397918
9.54509739864785,4.0133895016663255
126.95410704267701,32.89591306102134
-100.26001249402657,18.152406088235487
-47.136212494028825,-1.5725849744556668
-38.98767407801805,-10.89974307956419
-70.81199525979831,-33.34225794931658
-71.48420111854001,46.2449765836059
-96.74939926474936,40.76153511712557
141.4835246135318,38.9214344325292
-87.22201866372775,20.689968771374758
-92.77798133627225,40.27563063752769
-85.27224721644559,10.22584144225961
-82.56186452251636,40.71915219453123
-123.40432014134305,43.88253259544248
-113.76328281204688,33.876901816363976
-44.700613777413345,-20.344631303656808
57.281862503683634,22.347632470313755
-85.27224721644559,33.348618938234175
7.438135477483652,43.24204818336049
10.218716248757616,59.06970089994119
25.283758495184582,36.84791623950343
23.217353551008753,42.881959002655655
71.57239531020859,24.87112730850953
-3.7654983006311866,47.70212595121975
-52.36133784532959,-29.519140330222545
-7.438135477483652,43.85410102412994
-101.27536071721116,47.207522109259976
-71.57239531020859,-15.36972264039353
-98.83627550306029,31.68622551393247
83.25060073525066,28.133429370477497
-106.91225102614887,23.581565119006324
-60.95400729756433,-35.92554179901662
-76.08560095459009,9.269940520982745
-116.68454749120218,49.903436562556344
-4.902509566886546,55.03902789363068
-71.57239531020859,-40.109158094563725
83.25060073525066,17.553979804844513
-109.18800474020169,40.611763405272214
36.36179163201874,55.408341822182855
77.56194191422242,13.600086534084738
19.949685953557,42.32694304658701
26.041388863387045,-25.112782469664264
20.09389856880462,52.715411643815024
50.34818348100144,29.45824677925492
102.2127290520255,55.9558758829947
6.7493992647493535,5.35679155845517
43.162458044728055,36.39318215113196
15.929254196519114,47.927953735556954
121.26263661074441,-0.7741751662053178
73.08774897385113,42.83138365901172
104.65878213755632,17.86649644906054
6.653596246594622,50.822840402785005
91.67506305054772,47.751568649740825
-55.261359441911864,47.52674040911522
130.3088625709177,32.89914084694641
-78.29317056688751,37.05782634326976
-45.299386222586655,-22.141011566861454
-89.70042152613084,36.26271111330823
-66.23671718795312,10.738407828214298
80.15475674884867,45.479067057454735
3.419552724260362,41.55049346369763
119.04599270243568,9.627304332244437
25.02986176404984,62.466585364668965
-44.096031125443155,-2.92502465821777
114.52426397902158,21.829410180837385
73.08774897385113,6.460019746300661
139.04131198494017,35.611530073794945
99.54509739864785,8.715832093683817
28.796764464068765,53.00106722756239
73.84190634077625,14.825515766898867
21.47528509455601,38.929881819745155
-66.23671718795312,-17.666564346033695
47.763756478477866,31.534272565956865
26.91416162440526,51.27449531904699
-62.450415371452856,-31.02614877134923
83.25060073525066,21.339881772197153
-112.23840170215038,35.51987912294598
169.94617147057252,-46.0733946861149
35.56578616403252,37.05080561941918
-98.83627550306029,43.14228656093082
-67.38970828153015,45.476970823010845
-43.48373802573274,-15.341471994039829
-90.29957847386916,35.56541560979274
60.18015934719009,41.84161343061532
45.903968874556845,25.975979107104756
-115.68977327687077,43.535974112390875
-117.54958462854715,35.66502177035247
-83.25060073525066,44.50140356023972
44.700613777413345,13.893635462802864
-63.416813595643895,46.510712029528854
45.68787191530111,41.47710415465549
12.579646582442264,54.481910070353
73.84190634077625,34.480559177765166
-48.39881864214287,-21.931239476655453
-76.82596521434296,-12.120520083794027
0.30918367254449813,45.90355197019323
-93.41955272426037,16.88385383319751
101.70682943311247,3.3485849273761663
-57.281862503683634,5.686208684082381
33.43835297887956,37.75648019202055
-97.426797197472,47.52343786676671
80.45490260135216,24.223998109598377
35.09909946489456,45.99509236868879
-72.59332655083789,-50.37025578887839
113.00119891646547,3.148257340053294
-76.82596521434296,-9.298337337950311
39.7573790807259,51.70059437819497
-103.17403478565704,25.443589842331036
-58.00719220409735,-30.57570913410743
-75.34121786244368,5.219368040817919
-113.26460545128072,48.61778852692335
-10.49959593508462,51.89249991114292
16.594019638814988,61.43887431972312
55.84680528823184,30.61335231177881
150.95400729756435,-34.638117758662844
100.26001249402657,4.0046851101903345
30.527909573615567,-30.96664941382816
16.158093659223756,39.17371808499868
32.87560996440491,57.335907189886754
66.23671718795312,40.34443371370118
13.795458139435498,50.86493452721463
100.26001249402657,19.65530170923179
19.74869098457142,45.401635423002375
32.71813749631637,-28.391518069905086
49.691137429082296,37.03967807595297
94.3242469440026,51.60394600324978
-57.281862503683634,-24.370719568828218
34.86241660110516,1.2480044564174329
22.30448605757401,47.481276761957204
31.262636610744416,-25.394596862508113
45.299386222586655,31.673871603063755
55.16981530088512,57.56313152042613
10.153625698021974,48.59310909877348
-47.763756478477866,-19.275705470693904
119.78892484955995,-8.302709619180705
5.568114347143611,49.557405412347975
33.371509451459865,41.36504189829715
-6.067919378643024,36.10968507858502
-71.57239531020859,-16.815281075012834
74.5931920885669,32.48120950386958
-90.29957847386916,34.15283085000405
-54.434213835967476,-25.626638488438577
30.527909573615567,36.785394332209016
-73.84190634077625,42.332271402130765
-1.5208624379650912,40.298904233285896
76.82596521434296,25.443589842331036
-92.8669054365608,45.868108267280455
33.221455626476434,50.21455375570108
117.54958462854715,0.2656100571899323
-105.77336351304993,52.682240302873055
-80.45490260135216,8.715832093683817
-82.56186452251636,38.75111115735907
-122.07054543807104,41.17180636440522
70.37507135320683,52.08774876784416
-42.86378750597118,-17.28335618851526
12.906490366656215,55.162495959114544
-83.25060073525066,29.617428456801527
-49.04131198494017,-17.15937218328387
-39.651816518998565,-3.1354373634949835
12.438058085777586,43.41628969621862
26.79678490847914,-27.06585575416471
52.36133784532959,35.71402679655268
73.84190634077625,19.220476008754996
46.96329137743184,56.236765018076134
96.74939926474936,18.308439794756698
85.93045461844771,23.709983744555437
92.30245369406164,56.54036498654478
175.2722472164456,-38.22161677122893
-72.33111304061775,7.754935100032575
-63.20321509152087,-32.54768494325666
-4.324246944002582,51.60394600324978
-71.57239531020859,-43.19385159070138
-110.71224653410287,40.96114957773461
-71.57239531020859,-36.19054884940218
-98.13385582671398,38.70468170309181
-42.236243521522134,-9.831738084717454
-94.72775278355441,43.998446835614075
50.34818348100144,26.94966452620297
13.368496250935808,46.35071569467744
45.0,39.16690885479737
38.98767407801805,8.008697565245598
62.72384660719295,56.436746811525374
69.28775346589713,40.96114957773461
34.153194711768165,27.99693900222796
40.27459156645568,40.67251064740728
114.52426397902158,-3.703485832440177
116.79678490847915,-32.54768494325666
28.553692694714766,45.339491874084075
69.28775346589713,23.11038739604154
-6.067919378643024,40.799393427296366
-101.39711140238074,51.808158264609766
-98.13385582671398,28.800767770339537
30.527909573615567,30.96664941382816
116.04138886338704,5.455811672735767
81.86614417328603,28.800767770339537
-72.33111304061775,4.505668750789473
16.912251026148866,-22.104063196373982
-8.940159641283012,52.70888080416538
-106.9873571849699,45.238950917508724
-78.29317056688751,-5.942611103500186
82.56186452251636,24.341931729883502
-103.91439904540992,23.886157157160582
38.98767407801805,36.9846322281709
-105.42519947410331,48.65133369071449
44.073647956566454,54.016409140456574
-60.95400729756433,-34.638117758662844
-114.01283953699006,51.94713911372452
-67.76159829784962,-38.780335129479816
-74.5931920885669,10.595190993710949
102.43805808577758,24.76220948115902
-39.651816518998565,-9.064682359702598
-47.136212494028825,-0.6638515779426402
-70.64313475667618,44.85000457468852
-97.43813547748366,42.6224533270454
74.42194259076156,66.21748956774388
19.268805301799905,48.717508978742806
-66.23671718795312,-27.65073675407273
99.54509739864785,13.729097250114187
150.95400729756435,-24.51571292138354
-90.29957847386916,19.949434767717815
2.7779813362722456,6.741540662482737
44.39531765397687,35.83065439570759
16.201710887616716,45.35601138418614
105.4068079114331,21.51342328937667
6.980419163081695,52.15500605504229
29.045992702435676,25.20699334719844
46.45508029519381,43.934815795222974
-75.34121786244368,-14.201245915425703
131.60118135785712,31.18557839116632
-79.01929968867374,35.06638763194719
-48.39881864214287,-23.796014326955255
-0.33740851763480384,48.398325390302965
73.08774897385113,29.431586074491232
-70.050314046443,42.32694304658701
-58.00719220409735,6.911441884174867
-95.39395513481692,32.602612671349874
131.45651433838714,42.79694973240971
90.90566228996255,22.99862436944427
123.43835297887958,13.591958437500063
-86.58044727573964,40.908149364220904
8.836275503060286,33.12452855913136
-84.54971791895318,45.16957970996707
-54.434213835967476,-18.397034845309523
23.217166446936172,70.07182080222815
-87.22201866372775,36.92174641570151
95.39395513481692,5.370210043351548
136.51626197426725,33.95580882237791
76.82596521434296,9.995508938445628
142.3613378453296,-38.08385149525993
0.29957847386916836,42.86339699629216
8.133855826713978,35.29215205594181
132.86378750597117,-5.466143800773496
28.376851052647076,56.16856327626119
26.79678490847914,-33.21690114754102
79.01929968867374,10.784416172563567
17.668886959382263,43.31723880826789
35.76361811060258,50.1024638939052
-58.00719220409735,-36.359825624140896
-8.133855826713978,32.455256936248034
-112.4489437696075,43.043319215508525
55.35885696048028,51.24872905460875
-70.050314046443,12.408724842246231
-61.70056500427594,-37.38986432048104
-111.6097121324328,54.61531901853295
-6.497434219136796,57.84106046775715
125.56578616403253,7.788744187163203
-71.57239531020859,-30.65364764063235
-93.41955272426037,39.6016597497714
103.91439904540992,30.51090936028981
-47.763756478477866,-3.998908168513441
-98.83627550306029,35.93741343255773
-75.8447184911027,46.25446463211797
139.04131198494017,-34.4356488203166
120.52790957361556,17.362427902762995
-87.85497548307694,15.396524622273986
94.0695453815523,27.490312486074096
-51.01232592198195,-9.72808783071215
-124.13910709450089,49.91354010007483
-89.70042152613084,44.70022220073667
-120.52790957361556,38.63993981922657
-50.34818348100144,-13.175913962015068
100.26001249402657,1.4965543685575706
-65.47573602097843,18.27479343310059
-81.16372449693972,36.62601280169248
-119.78892484955995,35.086940528899774
-59.47209042638443,-13.353395518656876
-40.308862570917704,-21.06405269784106
16.369693974919127,59.178244642371375
150.95400729756435,-32.00942537266226
26.041388863387045,39.823337451944106
72.33111304061775,24.231013437438563
34.92246988500621,46.754875832531226
-63.20321509152087,7.900043380547741
34.86241660110516,30.40009913981929
45.0,51.00758862557139
-2.0212557001123908,53.02876013286877
-97.43813547748366,27.351520349093526
-67.76462706886204,-46.192767730397904
-110.58088788823473,47.81833350818541
-79.01929968867374,-1.49303029743552
-109.18800474020169,25.50147259162164
43.48373802573274,35.67934728778038
51.30525427088035,52.926950726884826
89.70042152613084,23.000917214328005
-106.91225102614887,41.60322073698107
132.86378750597117,-2.507817288110056
-79.01929968867374,26.37308187610649
20.061292929263477,54.162206567331395
77.56194191422242,16.537229213455475
25.921487688263326,48.013724234457705
-97.43813547748366,18.28289331043274
47.763756478477866,28.507657668984603
-60.95400729756433,-25.897108294109866
49.39550430547039,37.49528536978142
8.56976746660086,46.194975291222995
110.71224653410287,20.202879929360847
-52.36133784532959,-21.79896260670686
39.80085595744767,39.009277205792685
1.2037826218107144,53.03981720182842
34.67527018817703,65.30829244330808
-52.36133784532959,-27.605429845566654
-78.29317056688751,39.715777150276075
78.29317056688751,28.537642210566343
-70.050314046443,-21.75330443465964
-90.90566228996255,40.955144547071306
-102.43805808577758,19.517218739224308
-36.26308464002133,-6.5738228455309065
36.954107042677016,19.383971331546473
-79.73998750597345,41.776973529939696
-89.06530453886859,45.90015855348674
44.096031125443155,9.542373988979609
-42.86378750597118,-22.76240751012612
-16.912251026148866,13.334573709445825
-88.47913756203492,32.7089579991059
8.47009607115095,60.68652767421688
27.379880140489387,60.3695299488248
149.47209042638443,-36.15686997760882
83.40227675339953,54.25389391140808
21.47528509455601,41.43102494872332
106.91225102614887,16.22007128001321
77.56194191422242,15.797994192869002
24.572667804135833,52.54756617430163
29.788924849559944,-24.357932829009314
75.94956152546501,61.730598090173125
-77.56194191422242,38.323907813475564
-65.47573602097843,-31.68304125606926
15.091361686122502,48.043590234838845
63.154627101145714,57.31599968454387
42.465500222171165,37.87573204796738
144.43421383596748,-23.6527647662464
38.98767407801805,21.43389494817338
124.86241660110517,12.74121284322696
-50.34818348100144,-3.643434275799734
-40.95868801505983,-15.936382340903982
-51.01232592198195,-6.889845069081598
-92.77798133627225,35.5339166254838
145.13758339889486,-36.07439412876364
-85.27224721644559,43.998446835614075
-116.37621034121527,45.25753681141179
19.782498918382064,68.90633391554843
145.84680528823185,-38.72369838617506
-155.47573602097842,20.404603696243136
99.54509739864785,5.984525286165479
-41.60118135785713,-3.045399123761915
18.427604689791412,-33.46128033393836
-88.47913756203492,37.62890034401713
3.419552724260362,44.0450058573746
-108.66061155982592,52.249905459661385
-7.438135477483652,39.41412630334877
3.4553903828101484,45.24726012362383
-53.73691535997867,-29.323069894511544
118.20420379061615,50.22548797322587
39.41111441132475,47.96016037715643
-3.419552724260362,38.93775141108933
30.527909573615567,38.63993981922657
77.56194191422242,24.01438871706529
117.54958462854715,4.193711234795522
-7.438135477483652,31.048274789305523
35.74841908122145,53.9978463867077
-74.5931920885669,4.558584852139361
-58.00719220409735,-33.186626200408114
-115.39271187573394,47.46581540128125
-108.42760468979141,32.06630758392501
-63.20321509152087,-40.8558875026205
85.93045461844771,21.42605230319528
136.51626197426725,-13.590677642190187
-112.23840170215038,32.814619987802566
97.43813547748366,19.7949051942889
-84.60604486518308,33.321531368043786
46.516261974267266,-15.931290914791603
36.60676735193479,58.67138639576169
-78.88188394866738,72.78322503624601
16.158093659223756,41.71440952568451
-95.86521845089493,64.59991033892067
-93.41955272426037,16.130822181292626
16.565132121153685,53.990351700557554
21.47528509455601,28.756291732837955
53.73691535997867,35.5990590798379
29.788924849559944,-29.141643214882226
23.321300306209853,44.075415735283705
-55.84680528823184,-25.348034046658903
-94.02907250131533,49.621181578423176
-94.72775278355441,32.629398506440324
101.70682943311247,17.32355462751775
10.252004132922464,51.23403170368523
-65.42086754172333,44.41714955873124
106.91225102614887,12.622925232790823
47.000543147321416,40.11614245885762
71.57239531020859,33.46128033393836
-47.136212494028825,-20.314535942483687
-90.3091836725445,45.90355197019323
-78.29317056688751,44.09855659047413
7.592321434830934,48.14820844869761
54.686515360995514,55.761362166453
-52.36133784532959,-18.58015909559713
74.5931920885669,29.61865183022891
0.3299686844121456,47.763283608849484
37.611967076368195,40.482389045004425
-51.68342753125476,-24.828939422168716
-109.37463511879474,43.62982494100404
128.31657246874525,37.24289853915912
26.79678490847914,38.39788551430993
30.609009159334896,48.13869749982709
66.85721913692073,66.8367559652171
-0.29957847386916836,44.09563972237697
-115.75229369240223,53.752778796205476
73.84190634077625,25.14184454638634
-3.3366772849490025,57.2376396393388
-6.7493992647493535,33.96831449038601
39.651816518998565,30.080384662578492
145.84680528823185,-18.03339385133669
172.56186452251634,-43.85410102412994
122.71813749631639,8.052358654258384
39.30456180294567,48.75793929134336
-78.29317056688751,0.886826316220052
-42.86378750597118,-19.705009235516126
8.905555203317306,55.52324333304504
8.133855826713978,44.41099919467241
121.26263661074441,23.351260484896326
47.763756478477866,-19.275705470693904
65.47573602097843,36.36814741446093
29.365672029146058,63.197013552285355
-60.21107515044005,-29.816293282977647
105.4068079114331,12.716276301170627
22.787950590640357,57.39589170001635
79.01929968867374,21.869963233675737
-98.83627550306029,20.48694989295017
20.146345133311673,48.56160457635702
-73.08774897385113,-39.708984788843864
52.03338220675721,47.061665509353666
-70.050314046443,18.839375507198024
-55.84680528823184,-2.299456944256759
-38.31657246874525,-12.20036611476635
42.236243521522134,17.44745114812211
-98.83627550306029,41.89599133698777
-68.15345477650443,46.91835023497737
-94.72775278355441,41.50424912559783
-37.63866215467042,-4.811751525807917
-123.00468327354528,42.72868374472665
-83.25060073525066,8.775993934314435
-84.60604486518308,40.832852856382715
43.48373802573274,-23.164601537672837
-54.76416944533725,48.80054454349141
-99.35013359239971,48.66160365946258
41.51257875664551,42.09753479119629
4.222018721306212,50.93616395153532
131.60118135785712,34.17305053565637
-47.136212494028825,-23.989070716265502
-6.067919378643024,43.323030918071886
23.76328281204688,35.21433459946612
109.18800474020169,0.855356097633294
26.475012285013808,43.34406290111814
-71.57239531020859,-13.226639025795075
120.52790957361556,36.15686997760882
-49.04131198494017,-28.367968892579178
81.86614417328603,25.813594468343734
-63.20321509152087,-35.197654397549805
85.93045461844771,26.73862125373868
-100.98070031132626,31.519021429412113
-73.84190634077625,9.174582478494203
-120.40986376512309,51.0700583435909
42.34263623159617,52.24258190220181
36.26308464002133,37.99908867177067
-59.47209042638443,-32.94391056577795
30.527909573615567,-17.362427902762995
127.09405350234864,51.93292950111808
-67.47104475539986,44.24290109197941
-2.7779813362722456,16.89350897758665
80.45490260135216,21.95997242863229
46.516261974267266,24.99172756612899
-98.13385582671398,44.41099919467241
-44.096031125443155,-16.36452019729046
-90.90566228996255,38.31309042415896
-103.91439904540992,20.9002573260199
-75.34121786244368,-11.335798031220511
18.19858501476765,44.434100871248425
72.5781533299039,55.31335495015604
-96.06791937864303,28.909559669047898
-96.39522442380876,46.33765717984609
9.845076486714904,52.63670357330519
75.34121786244368,35.363455761931455
-49.04131198494017,-20.877696609320015
-0.9151751521146487,45.295731782411536
-104.65878213755632,27.515272037213617
-8.133855826713978,40.672123190459786
103.17403478565704,2.704981270053441
31.872063089927302,41.84157525455871
68.524714905444,27.33007519998726
-70.050314046443,-18.11392553610416
31.992807795902653,37.5963256123314
-111.95460843061487,49.56868350228685
149.47209042638443,-34.885229604889595
-78.29317056688751,-8.655281310233645
97.43813547748366,4.68814785018493
-55.13758339889485,-15.290569767094105
-84.60604486518308,36.83202614123239
36.26308464002133,8.891780851633413
11.16830742596792,61.24090975716593
-65.47573602097843,-25.389275331237705
6.7493992647493535,36.76286894750185
-79.01929968867374,33.66302387809893
98.13385582671398,18.254575634321743
25.283758495184582,-21.707964476655935
15.770814517132129,49.26445916178348
44.096031125443155,31.939042694657648
-19.595177552227746,63.37133290816159
-70.050314046443,9.656286349554549
-105.4068079114331,36.62954741744262
112.23840170215038,22.89440748431767
58.54597956433685,43.21630285665217
-75.34121786244368,20.09278453856109
-105.4068079114331,41.1947371638124
-39.651816518998565,-16.85168933107618
0.29957847386916836,40.30847621180785
-96.74939926474936,37.44614510974571
-48.39881864214287,-9.928122508346743
79.73998750597345,10.099354400677539
-89.09433771003746,40.955144547071306
-86.58044727573964,13.15139474641501
-116.04138886338704,40.43559311761145
134.26615974836758,44.30931462278839
-124.26925070487903,46.28200959288863
4.727752783554405,36.1699997127124
-40.95868801505983,-9.456574811286371
137.7637564784779,-35.07632646726545
121.99280779590266,18.451724868504336
-92.14502451692306,44.68053403991391
-121.26263661074441,36.57477489980677
14.667619759310409,56.41276506477706
-89.09433771003746,16.910258846807395
57.281862503683634,27.057554180190408
9.54509739864785,39.91527512642326
-81.16372449693972,39.31609316655254
-124.11257055426867,41.119657666282755
13.174034785657044,42.10271111779528
-88.47913756203492,31.253682106635864
51.01232592198195,34.61077234279663
73.08774897385113,20.62622428081026
-84.60604486518308,30.416772049483072
95.39395513481692,19.109212367001533
40.53270300412237,60.81549929503656
-102.43805808577758,34.92446954871148
-2.6493989936930307,50.982356395749925
31.992807795902653,31.23365822550875
-79.01929968867374,-3.995281231609614
-65.47661959021389,-47.66730896553307
118.29943499572406,39.86429256843825
132.0434070322153,44.629720417807825
87.22201866372775,22.976976331279527
8.133855826713978,16.751692821338438
-73.08774897385113,6.460019746300661
-72.66235423012867,45.8059810724829
26.041388863387045,-18.062478748311847
-112.23840170215038,42.48950081319842
52.36133784532959,27.605429845566654
68.31993878444861,43.19881473213263
-49.691137429082296,-3.6086596856604585
-99.54509739864785,37.92863935472173
-55.13758339889485,-22.51010599503552
30.527909573615567,-20.08525083614397
122.71813749631639,-3.9802831360114403
49.04131198494017,30.21570777898222
28.20420379061616,50.22548797322587
107.28297390605928,51.76641106168095
178.0832057961645,64.70385485147231
-73.84190634077625,40.45771021423038
117.54958462854715,-33.703148132345675
12.56459800361482,44.60497737612782
104.65878213755632,-3.308497868455937
69.28775346589713,40.33855149258699
-98.95182472322647,50.00281198233733
-99.54509739864785,27.96729304797211
4.541340913049348,52.95930230841929
40.26211649988185,62.7267366783871
42.313835624009634,40.427712335862125
132.86378750597117,34.2257992232322
-48.39881864214287,-25.039020532802642
-106.88458684665844,46.50499139348562
23.00119891646547,40.507092005534126
28.28896342297332,44.12453989160427
7.5414677956144125,57.78310483833212
-3.419552724260362,40.25850071217
-37.63866215467042,-7.5846439830760986
-116.79678490847915,34.54209063195789
-79.73998750597345,44.23890422707853
-49.04131198494017,-14.123565259423264
13.914399045409922,37.48943086014092
-44.700613777413345,-1.975332460526508
-86.47107896773952,45.84962225625019
-88.47913756203492,35.55623545347867
137.7637564784779,35.6548341115414
73.84190634077625,17.01197583701341
-80.45490260135216,-3.372320367858881
22.30696485519023,61.36896158545923
100.62347660823501,49.86074636783559
29.121103716591787,54.43194219331939
25.283758495184582,-33.55659971373893
85.90888827619301,55.77885820869728
-37.63866215467042,-10.500866364509363
-96.06791937864303,40.799393427296366
57.281862503683634,24.370719568828218
142.1735223589766,39.18682743113326
-70.81199525979831,-23.310803821639293
-100.98070031132626,18.861741417824998
11.347941636103892,58.97478890868404
6.067919378643024,43.93516912340394
-92.14502451692306,41.581242438343054
-34.86241660110516,-6.114392653992463
-121.0052111212463,44.63795211099848
-114.52426397902158,33.71922177939378
-81.86614417328603,40.672123190459786
10.980700311326265,37.1279063705676
-89.6625914823652,48.398325390302965
-56.56164702112044,-13.591958437500063
-87.22201866372775,33.40738063298778
-44.700613777413345,-22.141011566861454
121.64134969867324,63.49823321701845
-102.3272230228709,47.734426836562555
-2.415596016853149,48.37352835403094
-8.133855826713978,42.57505542765544
27.549584628547148,36.309186485861666
73.08774897385113,25.790879767190802
25.51576737813813,42.36317877737694
121.26263661074441,39.03207985942613
-51.68342753125476,-30.551296286379355
32.71813749631637,34.888037722959496
41.27542664040407,44.971354477546974
89.20774404879221,69.28594131394892
83.93208062135697,26.667458340161275
-7.718790220833422,54.892601096576946
173.932080621357,-36.10968507858502
109.94968595355701,-7.651727924106977
39.13648384914816,56.076805734152934
87.85497548307694,26.025550458330898
-58.737363389255584,-35.315779775214565
-72.5778415399098,44.55880278305097
81.16372449693972,17.47201074162903
-68.524714905444,18.66376851246439
111.47528509455601,30.87245870854968
-65.47573602097843,-28.913890489018247
19.188004740201688,41.23524319309223
33.16816128340095,56.437438795104356
20.1182263931001,51.29887590014869
-66.12088936057924,65.90820263047253
-74.5931920885669,-15.606215851514522
113.00119891646547,-7.494850135118718
15.406807911433114,32.48120950386958
-76.82596521434296,36.22278390250873
17.99605179995012,48.2681711522426
73.84190634077625,42.94302866051239
45.0,37.30387118040531
-97.43813547748366,32.49834907380504
-100.58166107019484,45.41273367333123
44.2661597483676,44.30931462278839
9.162437601868307,50.652051499654455
130.3088625709177,31.073097806802192
50.823486483034735,62.19097458746042
23.975359609969278,67.51940717174257
-47.136212494028825,-22.76240751012612
-41.60118135785713,-12.809507491177563
-49.691137429082296,-7.859014225790364
-94.0695453815523,38.2462296015155
1.5208624379650912,44.69052069717471
62.450415371452856,25.51885304815768
73.46233057767785,45.927740294795356
-41.60118135785713,-4.544978907867768
123.43835297887958,11.680508721212277
90.90566228996255,26.793904496738218
143.045892957323,-37.15859957218372
-85.27224721644559,42.76643305073162
-83.32182551882282,47.56956345366534
-117.1209773013205,47.0408257756844
-66.23671718795312,17.666564346033695
-85.27224721644559,38.22161677122893
55.84680528823184,-20.684268820092367
-66.23671718795312,-10.738407828214298
119.78892484955995,29.141643214882226
76.82596521434296,12.120520083794027
151.70056500427594,-32.193217347933505
14.658782137556319,40.022451032148275
65.47573602097843,38.930548641292546
-42.236243521522134,-21.734395964485362
-81.16372449693972,33.12452855913136
99.54509739864785,21.204541602258168
102.43805808577758,18.76952301023101
38.08877288097532,56.463237769145636
15.399765666025115,52.034548238521054
-45.299386222586655,-20.942497425933514
109.18800474020169,11.072985420329623
-94.0695453815523,18.384269700500283
20.14249857303861,43.49208631852569
48.39881864214287,34.76079986681043
-78.17363034834156,44.68474723155496
-105.4068079114331,43.6526567585101
-79.50714369591343,47.28252317354863
1.5208624379650912,38.97780226463728
-96.74939926474936,34.67575743329744
-44.700613777413345,-7.331421276978392
93.41955272426037,26.00113591605115
-87.85497548307694,43.4636856099262
30.527909573615567,19.402114616589966
73.08774897385113,0.8664997744252795
148.7373633892556,-32.743581249413424
98.83627550306029,3.3790617660606386
137.49952402900686,37.26790044379192
114.55769026046387,57.81449182395306
-81.16372449693972,34.5422331954533
-97.52255067381562,54.19956749571786
76.82596521434296,30.588979997473768
-50.34818348100144,-25.68640617388229
39.28081040426073,38.03195367525836
58.240519915187214,66.0252917730485
27.549584628547148,41.26350078429079
-3.419552724260362,43.43275980252028
109.94968595355701,1.4296385237425584
74.5931920885669,22.999525379447974
-1.2665121490890532,54.42759013366519
-5.393955134816915,34.035158804423595
145.84680528823185,-16.719060590769253
-75.34121786244368,2.0752661567044295
-76.82596521434296,-0.29169439152452636
44.700613777413345,33.411716657185565
-65.47573602097843,-36.36814741446093
-6.7493992647493535,6.703050929097433
77.56194191422242,18.76952301023101
153.20321509152086,-27.06585575416471
-67.76159829784962,6.251492117073345
121.26263661074441,24.714257307652503
-81.16372449693972,25.77254014864381
29.047773550577276,59.1743467554296
134.09603112544315,-1.0923688486582654
102.43805808577758,11.439390608285034
24.275032431306915,54.82581959286142
-50.34818348100144,-21.249499009103886
-99.54509739864785,16.69121485117746
148.67493304876496,-41.40006713580591
21.90100617582074,48.22674871414353
116.79678490847915,-0.8084179125790527
-77.56194191422242,40.92657678174682
6.13118311601506,45.135053721058256
113.76328281204688,-2.5427821791033756
-93.69044022980269,52.98873977170182
116.04138886338704,-34.05568290327812
13.136636988569277,47.6433861017167
45.63871379249031,38.219482870946656
38.31657246874525,6.954059978276435
121.99280779590266,37.5963256123314
59.798669166806185,56.48131319044943
-60.95400729756433,4.718840901240843
-99.54509739864785,30.909438073340255
6.273516958816179,52.88042652113812
-101.73579219508083,50.41913805291117
-58.764944889794435,48.65760491182264
117.54958462854715,5.990006302365339
-104.05481171076649,44.42872316799221
23.76328281204688,38.46465156669957
26.37621034121526,45.25753681141179
35.56578616403252,-7.788744187163203
-7.438135477483652,41.36092038187326
-103.17403478565704,32.739425788336604
-4.906432512364352,50.24480856359207
80.45490260135216,27.96729304797211
45.0,48.5409510089589
27.45540676954063,64.43450744283113
113.76328281204688,23.37903328317348
-89.70042152613084,39.65143172558443
98.13385582671398,8.05310981616899
76.08560095459009,13.521300536307665
84.01308767911766,55.70107520506486
19.949685953557,39.84834646558041
-79.73998750597345,-1.4965543685575706
-53.045892957322984,-18.738215818981153
30.527909573615567,-22.82595876008477
120.52790957361556,-2.3933864012025126
24.824546086372003,50.3449915036303
-65.97672524615366,47.11473334139213
14.573628699658721,67.0975289677607
-42.236243521522134,-16.23948917501385
-92.14502451692306,35.54678648337769
145.84680528823185,15.415056523477823
143.63266655100222,43.507075678519925
-67.76159829784962,-27.917700728450736
-40.308862570917704,-7.307007661768922
-113.98489007121277,42.71477799417127
126.26308464002133,37.406024925357585
103.17403478565704,3.962790067525406
-83.93208062135697,43.323030918071886
-69.28775346589713,-20.202879929360847
-92.77798133627225,31.232758235779208
-62.27329392145201,45.56062679935791
-97.94187318489027,49.41852564202265
51.87152703323295,61.64673284784563
43.61378494724412,41.8115576566299
12.910333769152363,53.03463404247213
-109.22516710096947,50.074231697827486
2.3110752206681635,47.11296544053039
-151.382264063552,60.08584863176721
34.011348903506025,44.337287873748494
-106.91225102614887,31.57701587153334
-54.434213835967476,-30.82582071550507
32.71813749631637,39.18698471783738
-115.20527280757321,49.55799952251051
17.668886959382263,-30.048387292130155
-4.069545381552292,37.56873650635989
-109.94968595355701,34.588640657131926
40.38226202203248,53.9054357254439
34.86241660110516,-15.936435185187564
36.954107042677016,35.96152168645758
-55.84680528823184,-31.260584370394767
-74.5931920885669,6.508971481836251
-113.80387614852322,55.675635369415055
38.17349030006938,50.74431906083744
-5.986912320882343,55.70107520506486
-103.91439904540992,39.46921511675507
-96.06791937864303,38.83034145230826
-64.71624150481541,-37.490404776791124
142.3399995039663,44.363840144590505
-120.52199914995944,46.10622653095966
-113.76328281204688,42.167236416956044
-82.1622837690674,46.24769756579249
-99.54509739864785,21.95997242863229
20.569424722363973,46.51890610923327
-46.10410818695465,60.429086578994806
129.65181651899857,34.95446210218104
100.98070031132626,5.295766046985307
-73.08774897385113,-16.22007128001321
76.08560095459009,31.947010046504747
-90.29957847386916,30.527566890548513
-53.73691535997867,-24.12241384841102
-76.08560095459009,42.63250704443372
-91.60352381220036,46.50505674336456
7.14243502567086,49.47081404320543
6.067919378643024,4.701383609133209
1.7926132211414956,49.67730081518931
-98.83627550306029,22.756161931462422
34.274892170072626,40.458880215213256
33.04431448833062,69.19274120635166
-76.82596521434296,2.704981270053441
29.045992702435676,36.56187684310869
-110.94257113883897,44.55907687216402
-1.5208624379650912,42.22619697687713
75.34121786244368,27.515272037213617
29.43471958929439,49.17948619793479
11.804275509306617,57.45433884898702
60.95400729756433,27.2726783073173
9.54509739864785,42.46572688018074
-84.60604486518308,37.515768361574
-48.39881864214287,-15.788083175936244
-117.54958462854715,33.703148132345675
11.706829433112482,42.263774291023566
-60.95400729756433,12.880801419412057
50.34818348100144,36.13793588456719
76.08560095459009,20.9002573260199
151.70056500427594,-30.17444437822674
-81.86614417328603,30.27506114748445
95.39395513481692,17.59548406793162
45.903968874556845,30.761972269914192
28.299434995724074,-27.439306357096708
-91.73570458892839,62.43963131045236
-110.71224653410287,40.33855149258699
22.854201295121502,58.923854359755566
46.019270013876955,57.62369745474279
87.22201866372775,24.498832114593906
-72.38674439728447,47.67539311526126
48.11640510303745,46.90239644441142
-71.57239531020859,-41.363654817349705
51.01232592198195,24.625009065518853
-72.33111304061775,-37.64100106501793
-81.86614417328603,12.316771796541373
2.1450245169230606,36.24393239753629
-100.26001249402657,39.85386376202764
-40.308862570917704,-11.280720448058478
97.43813547748366,23.585232292785815
-55.13758339889485,-12.74121284322696
-70.81199525979831,-26.9542164258612
81.86614417328603,7.364134964552616
-93.41955272426037,43.43275980252028
-89.09433771003746,19.947390311961104
-88.36134325676848,47.12452690427598
-114.52426397902158,36.36814741446093
-44.096031125443155,-13.45722045024943
65.47573602097843,31.68304125606926
5.959075423319591,60.07703915582346
-34.86241660110516,-8.44801396360897
121.26263661074441,13.910192851051226
-81.86614417328603,43.19457525318239
24.165556742285645,60.24019597777037
16.158093659223756,38.521783158595426
-41.60118135785713,-22.552560230839603
141.01232592198195,36.9846322281709
-63.20321509152087,10.479103932703298
-58.00719220409735,-15.118147582588774
-89.09433771003746,34.149869227038366
25.15219896689685,53.149580980861664
124.15319471176817,24.016489165932082
76.08560095459009,17.181357535795215
92.14502451692306,22.22433612498648
-115.37909088958526,50.92545650595485
38.32745037472385,44.79104733547638
34.153194711768165,35.690525179160375
-109.18800474020169,36.06721734694656
83.93208062135697,23.64478754678306
38.31657246874525,36.060947894446265
-60.95400729756433,-31.342222754636644
-69.46333805648503,44.02324821787178
-96.06791937864303,43.323030918071886
43.48373802573274,26.20782598439975
81.16372449693972,20.48694989295017
-91.52086243796509,39.64189857482245
-100.98070031132626,21.869963233675737
4.727752783554405,8.106549512165703
103.91439904540992,22.393768777447356
-47.763756478477866,-1.5884675446243648
128.31657246874525,26.750533695415218
-74.5931920885669,-12.716276301170627
74.5931920885669,36.62954741744262
17.406673449162124,50.37025578887839
-49.04131198494017,-22.753043819019734
70.81199525979831,29.115209099598097
14.342399265792247,44.997030776309764
113.53808355521672,46.56531625405957
101.70682943311247,0.886826316220052
-97.67382586186595,45.64634655443293
-96.06791937864303,31.120018546616496
-67.76159829784962,-16.42806707903209
8.67611194617482,54.8276893208257
-60.32014019321402,46.35010205581778
-76.82596521434296,-6.573345772993678
47.12873572070943,42.84409518923936
125.58989663688139,43.78896578979276
-104.03723627310241,49.492487866796615
-0.9758317306243454,47.1320688537089
77.56194191422242,8.632043683107192
2.1450245169230606,41.581242438343054
91.52086243796509,24.5166414788097
-44.096031125443155,-4.365722123059587
12.438058085777586,-5.926527549522397
147.28186250368364,-32.97646252267219
-61.70056500427594,15.667264043728732
-85.93045461844771,34.79460479677922
28.700531354234172,57.66021212425392
136.51626197426725,35.67934728778038
16.912251026148866,40.97864658754306
119.78892484955995,26.41847189805702
100.26001249402657,16.6569100716018
150.95400729756435,-26.58576562042613
48.39881864214287,-13.398237548972432
16.984929809766214,54.65015745708584
96.14947140894635,56.40943572586405
-83.25060073525066,32.537200843249195
48.39881864214287,32.3896598320042
21.791447197649784,45.644031300899265
77.56194191422242,43.41628969621862
-57.281862503683634,-26.387810006997462
100.98070031132626,14.401659743857188
23.76328281204688,-27.65073675407273
109.18800474020169,13.8767570725205
48.964127122087405,39.72043928747091
-45.299386222586655,-18.559133516671185
120.52790957361556,-5.231834937993015
31.262636610744416,-28.101661176853007
-6.067919378643024,38.83034145230826
-54.434213835967476,-28.242552299670308
126.26308464002133,34.98794930665092
-71.57239531020859,41.363654817349705
-92.77798133627225,34.12190160066002
11.735792195080824,50.41913805291117
-121.87880036373998,49.17680466730152
-65.56275305350417,43.216529213874374
-90.90566228996255,42.86021841621011
-119.78892484955995,37.616246706570685
42.86378750597118,21.536966694412694
-119.04599270243568,33.98738377308481
-89.70042152613084,13.914216236312901
10.260012494026567,37.1929620617629
55.84680528823184,24.682631642145807
13.623883126592977,58.751704179927266
-50.34818348100144,-16.231483653523185
-81.16372449693972,37.30835482078843
41.86629164276262,58.50657821425667
77.40049992750755,52.372722207657574
-60.95400729756433,-12.880801419412057
-40.308862570917704,-17.937278550537247
121.26263661074441,5.7765525574689
-107.99605179995012,48.2681711522426
24.524263979021583,41.99756675311401
-100.98070031132626,37.1279063705676
44.166325671541294,49.75650062717845
-1.1460282565657343,51.677851571926055
-4.727752783554405,31.905127482149442
-60.533558601941685,53.576915262490786
54.25158091877855,53.9978463867077
89.09433771003746,24.52156095693145
-99.54509739864785,34.48868718731357
-75.19395150312272,44.3320892580536
-66.23671718795312,-33.20095664708758
80.45490260135216,13.729097250114187
23.76328281204688,-19.801819546510522
24.670937430670758,48.989805593632624
99.54509739864785,11.54913680507062
61.926060309300354,54.7016191351928
47.49952402900685,37.26790044379192
-53.045892957322984,-21.979343470429683
-95.39395513481692,18.351483429256266
134.70061377741334,34.555566969026245
-49.691137429082296,-27.35391364323026
146.40911932152022,-43.17378923690397
-75.34121786244368,40.022451032148275
106.15809365922375,9.174582478494203
-4.069545381552292,41.52937785655356
71.57239531020859,22.67083166375416
10.805136905464384,46.004293860264816
-98.13385582671398,25.813594468343734
33.97922906270942,63.75341917961847
30.527909573615567,28.28472898351515
-73.08774897385113,-15.493549293811133
24.437246946495833,43.216529213874374
-98.13385582671398,32.455256936248034
-51.68342753125476,-28.660033438722106
-53.72219633817368,47.69865486135993
-100.72401645976453,47.89711006713866
82.56186452251636,27.351520349093526
5.698477656941733,50.20866300568933
125.92013281361102,45.702291950979784
-101.09321145421167,44.759058254429135
-107.66888695938226,24.231013437438563
-3.128128001539637,48.35639804830539
87.22201866372775,27.5219667705616
-61.70056500427594,-35.476967380290866
-76.08560095459009,7.898233416133445
-118.20420379061615,50.22548797322587
41.883594896962556,46.90239644441142
-3.8822376941440404,54.37191392924182
-109.18800474020169,39.344861589173384
42.092237136503755,55.75998722820802
20.712246534102874,42.78870569972412
34.498583291609265,55.21611149741778
120.52790957361556,30.300579890777662
79.01929968867374,13.6692867927367
19.57672398833861,53.52168516146715
51.01232592198195,30.316874003829735
25.283758495184582,0.27088040147249953
-66.23671718795312,-30.454198978368648
16.41541000406653,47.21240562513411
66.07915825945796,57.17344137871654
43.13737905069332,36.98388791947623
7.438135477483652,6.0172353412490205
103.91439904540992,17.181357535795215
-58.00719220409735,-21.83142650728042
43.56871670641349,43.21432071706591
26.79678490847914,-25.66941475514776
130.95868801505983,33.245430081852426
-45.903968874556845,-22.953068773657286
-79.01929968867374,37.80267551929725
117.54958462854715,-22.723526496588267
-94.72775278355441,35.473445614849524
-86.58044727573964,43.43275980252028
-81.25104984776182,49.360021536615825
-118.55369269471477,45.339491874084075
19.96573745963713,67.28729808434069
-113.76328281204688,37.82593602749346
6.067919378643024,33.29049058697478
2.7779813362722456,42.83019684174621
57.281862503683634,-20.326200172272287
-40.95868801505983,-5.630721747582544
124.15319471176817,10.343915398103585
92.14502451692306,27.53311870277195
146.56164702112045,-36.53534114371452
10.980700311326265,35.06638763194719
-2.1450245169230606,38.297037140192984
-87.22201866372775,39.61871969016762
79.01929968867374,24.877295726589747
117.54958462854715,2.4634013195790967
-72.71702609394072,-51.76641106168095
-111.07682876123893,52.537322769279044
5.09226317873313,47.023215743448496
-75.34121786244368,3.308497868455937
-65.56275305350417,-43.216529213874374
-56.56164702112044,-34.66825114945166
-113.16475070478317,47.30166702726149
-8.517564665351939,51.373917012578566
-111.47528509455601,32.2645385857636
36.98059511598654,48.168841128946426
29.788924849559944,40.060470595677465
34.86241660110516,32.32453846896422
142.0333822067572,47.061665509353666
37.09405350234864,51.93292950111808
176.58044727573963,-40.25850071217
-135.0,59.022217891573504
58.37676447585585,49.97941594755353
33.43835297887956,-14.23715840106426
-103.91439904540992,42.01400448482994
-47.136212494028825,-5.466143800773496
-96.06791937864303,36.10968507858502
-89.70042152613084,42.235853744598195
-86.58044727573964,13.890585085121561
-123.00420170434182,48.10610323618026
-79.19486309453562,46.004293860264816
53.73691535997867,24.12241384841102
-82.56186452251636,35.33702437620901
94.0695453815523,24.46968637133483
-16.158093659223756,14.103275325138943
8.732333509338641,61.4208242056988
80.45490260135216,8.715832093683817
120.52790957361556,14.676620669038478
75.34121786244368,28.24833727423697
-51.01232592198195,-23.348413099268274
37.12944965927542,39.44880389581398
-78.29317056688751,42.263774291023566
129.65181651899857,37.30493403487492
27.12097730132049,47.0408257756844
-51.327297629808,70.55849039593409
121.26263661074441,32.09032854629053
76.08560095459009,23.886157157160582
-6.067919378643024,32.571918438309666
-101.59411052352132,54.58164768612325
121.99280779590266,6.911441884174867
0.37010960223365214,51.01174133831126
-76.82596521434296,0.29169439152452636
28.299434995724074,38.6384147506811
-118.44403921952033,53.84678723136467
-104.65878213755632,38.06382316902307
41.765736664606635,48.48081466333102
31.132537798123206,61.942183160702555
-44.096031125443155,-21.14088774189117
27.55130515788487,57.937225330676945
117.99644189267332,63.49733364928539
77.56194191422242,19.517218739224308
152.45041537145286,-28.292526489491326
53.73691535997867,36.8082419693124
-51.19573787489083,64.11730105972669
146.62849054854013,-41.36504189829715
-81.16372449693972,28.014823090419664
21.95460843061486,49.56868350228685
150.15902118213677,59.78907894882045
-77.56194191422242,24.76220948115902
105.4068079114331,10.595190993710949
6.534218724673702,46.94998568518948
59.126117796788705,54.72636714839872
-51.01232592198195,-20.160693994012927
-99.54509739864785,18.941408663830835
-104.93943785786985,54.925815865177896
-97.43813547748366,40.070182502907144
28.299434995724074,-15.667264043728732
-70.26363125309402,46.67153584037573
82.56186452251636,18.28289331043274
141.3917993202135,38.29605165717664
2.1450245169230606,13.90502755574205
-93.41955272426037,40.908149364220904
-121.99280779590266,39.41221374839482
-39.651816518998565,-11.386884084658131
-71.57239531020859,-34.15151731726567
-124.8044749726811,44.0657751952635
-113.00119891646547,33.35210673223526
-82.56186452251636,41.99538434578463
-88.24803263924989,49.02804978278153
58.737363389255584,22.66918179409472
41.60118135785713,9.928122508346743
72.9822154018874,49.75233768301308
-85.93045461844771,32.65239459447722
8.840064857037232,58.43280045553461
-116.04138886338704,30.68064836180481
-64.71624150481541,-3.092641541388448
-73.08774897385113,8.459771009643092
85.27224721644559,22.93104408845223
-83.93208062135697,10.20373961460603
-101.70682943311247,34.997915427712485
-63.95861113661296,-32.04288431546122
-122.94328073747732,54.116558131350644
31.262636610744416,31.43340380443903
-3.600330536579305,52.30658603489121
-60.21107515044005,-3.5332672495947834
-112.23840170215038,40.664127177209835
175.93045461844773,-37.56873650635989
-49.691137429082296,-2.119095197547228
46.917014943130624,55.335164554840034
-98.83627550306029,37.98425851730306
-73.9276716385481,46.62494916578491
-88.47913756203492,18.421551423300794
45.903968874556845,14.610712930935447
-94.0695453815523,44.62829605214277
-121.99280779590266,37.5963256123314
177.22201866372777,-18.40740965106246
70.050314046443,41.71741118002093
45.0,39.81223032622549
13.863464974466721,45.66998455433451
-55.13758339889485,-20.523660269408452
166.0856009545901,-22.393768777447356
134.09603112544315,33.10552265509524
41.269713771641506,64.22273080419814
-48.39881864214287,-26.898737339378826
-5.393955134816915,40.18347133353734
108.42760468979141,3.861522947643613
112.09844346053298,43.71873233420612
104.65878213755632,-3.937505536598077
-100.25200413292247,51.23403170368523
-99.54509739864785,28.70820531676816
81.16372449693972,29.494867105186746
116.04138886338704,40.43559311761145
-106.53766942232217,45.927740294795356
-73.08774897385113,3.894096927377199
-109.94968595355701,23.941532880529174
-10.980700311326265,6.6269364431017665
22.238401702150387,-33.49822891791989
119.04599270243568,10.91387733128173
-49.04131198494017,-13.525942036349528
24.426627428269448,63.38503040747661
14.658782137556319,36.04756590113465
100.26001249402657,9.395210147525866
138.39881864214286,34.76079986681043
23.00119891646547,-34.02955809729099
-89.09433771003746,36.950668281228175
22.238401702150387,38.13994570661092
58.00719220409735,36.359825624140896
27.156483708645855,52.67605711968835
31.262636610744416,4.614406260841954
-65.47573602097843,-16.863750582871035
74.5931920885669,15.606215851514522
30.527909573615567,1.3101226542182625
28.49179809679196,51.59844104133045
48.39881864214287,31.18557839116632
147.28186250368364,-19.65410068915208
137.13621249402883,-4.4553223018077315
-61.70056500427594,-30.17444437822674
-111.47528509455601,36.3293298177818
34.86241660110516,37.89035926777593
41.49693751974239,51.785668089124826
168.9637521480899,-46.602591870368016
-66.10222692802326,45.83899933249983
-98.13385582671398,42.57505542765544
113.76328281204688,-21.947407644671447
52.36133784532959,16.036380370211944
82.56186452251636,22.069302785930073
-90.90566228996255,36.25967081010889
-105.4068079114331,20.028056062798736
-81.86614417328603,44.41099919467241
-51.01232592198195,-0.23285759392398347
-35.56578616403252,-8.969230101806174
-116.9740459152139,43.83905367894767
44.700613777413345,12.757659309746511
-118.29943499572406,34.829286018179445
-70.050314046443,-26.84497125530119
-85.93045461844771,40.237522107289585
130.04833025843695,42.72652355557705
-87.85497548307694,13.165125211674324
-84.31459791707425,46.37517073397918
-119.12519527134707,47.867457822452465
65.75544023820525,45.122894022579636
8.133855826713978,33.88456517456783
-70.81199525979831,-31.247086426718507
-38.98767407801805,-13.90659414596372
-85.93045461844771,36.88464239510247
0.9056622899625406,43.480163997228054
90.29957847386916,23.762993974350003
121.99280779590266,13.805618695653559
76.08560095459009,9.269940520982745
-26.041388863387045,37.950583312102836
142.3613378453296,-36.90790058068579
11.706829433112482,-4.629841106427516
11.69266411933763,65.01890988675524
145.84680528823185,-34.44473464993077
8.133855826713978,36.67619920123023
135.90396887455685,34.260141762465025
26.041388863387045,-34.05568290327812
18.427604689791412,42.59077151379867
28.75836257425851,55.29598328054702
-60.95400729756433,14.885885428269004
78.29317056688751,11.46983094795636
-8.133855826713978,31.006256252046203
-58.00719220409735,-37.5963256123314
-113.32130030620986,44.075415735283705
22.238401702150387,-32.12651972196553
-110.71224653410287,28.880602765447886
-62.450415371452856,-38.20991602223594
31.262636610744416,37.196905620011904
-110.06129292926349,54.162206567331395
-159.28775346589714,21.656218176035797
124.86241660110517,8.44801396360897
-5.313834471484756,57.169545068383215
35.576733531040325,50.92723754250859
143.12802861574139,44.663592215833376
-103.17403478565704,40.843791229286325
-55.13758339889485,-3.8821253797337367
53.674802120207026,51.43130830353326
-92.77798133627225,38.954731498889686
38.31657246874525,24.186831657583287
45.299386222586655,32.83522684783973
22.692963643189163,46.74539120867095
-16.912251026148866,28.709129510112103
104.65878213755632,14.928055341354847
9.14459686171366,48.03469205337231
-90.90566228996255,13.91272832450768
54.92161781334134,56.65769397979432
109.18800474020169,15.303663973700727
-97.43813547748366,20.55258195870618
-47.763756478477866,-18.054916408571223
73.84190634077625,33.088548240291445
34.69175711880645,41.53910436966031
-55.13758339889485,-26.480449788749667
114.98475569602991,51.73196328424152
-5.393955134816915,36.83202614123239
-74.5931920885669,43.048942530511944
-93.45539038281015,45.24726012362383
-70.81199525979831,-17.46777553875065
-90.90566228996255,33.43506154163916
33.44899273747472,49.40477446671569
119.78892484955995,35.72672725894945
-0.9056622899625406,40.955144547071306
77.56194191422242,26.253055787135217
-100.26001249402657,24.928910107682103
-83.25060073525066,39.45617609746601
-106.34020052842752,51.90480321764591
4.68572489389628,48.94633434577918
37.63866215467042,-0.7171960898288349
-121.8720630899273,41.84157525455871
58.737363389255584,20.62415092068599
96.06791937864303,24.40292253930248
8.836275503060286,41.26178725173658
14.286430917400398,55.72899015260519
-50.34818348100144,-17.47438744927393
13.174034785657044,43.93680686510486
26.041388863387045,-26.518153368977586
-42.86378750597118,-18.490449340028054
18.845231722370137,57.31963123004898
130.95868801505983,-12.341927202807222
73.84190634077625,20.70014969633777
93.16013041686259,55.806285546664945
21.609712132432797,54.61531901853295
79.01929968867374,16.61983555555819
153.95861113661297,-28.611604801185074
-63.95861113661296,-17.362999560637853
66.96071323795891,63.628564147476695
48.39881864214287,29.3602539734429
26.25875004888053,47.25695293663096
-60.21107515044005,-26.41847189805702
101.70682943311247,12.909269585495498
9.114908883926482,45.54003574740289
70.81199525979831,40.611763405272214
-52.36133784532959,-23.092050275682272
-96.74939926474936,17.553979804844513
29.045992702435676,30.67145242419725
77.56194191422242,29.2057592275236
0.3884656300071555,52.36070100764666
41.09340512366618,39.078008454407
-51.68342753125476,-26.750533695415218
-79.01929968867374,40.43529229171374
-103.17403478565704,20.211775903658122
-90.29957847386916,41.60079251286512
49.691137429082296,25.471843754145773
124.49858329160926,55.21611149741778
-118.82535696019396,44.6172147300917
-113.76328281204688,35.21433459946612
-80.45490260135216,41.20493852233066
29.788924849559944,-1.8617988434109625
-89.69727435058005,45.29898637530145
-87.85497548307694,31.97476417979101
-70.050314046443,-23.212564635548347
-61.70056500427594,12.305297349385164
9.366203403454863,59.87839825797412
-36.954107042677016,-7.081461079947506
13.174034785657044,38.24254947042968
25.403205564300556,59.993318468655886
84.16865602072554,54.99803796709459
150.21107515044005,-36.99153976577651
40.64609139202238,43.83592642646684
82.56186452251636,25.850903994527272
111.47528509455601,-6.9269483367184845
-104.25690094021037,48.15221105722161
42.22375735133425,53.979335720052724
89.70042152613084,27.54926346314484
-60.21107515044005,-33.793474719792876
-113.57958747360895,52.761564146971075
79.73998750597345,18.152406088235487
-68.524714905444,-38.288726359564656
-8.24530580488937,53.45254248069386
141.56194549451774,49.10389901770868
-70.050314046443,18.11392553610416
-107.66888695938226,38.298119045960476
39.651816518998565,37.30493403487492
112.35518044573564,66.1497239862514
-97.43813547748366,41.36092038187326
44.096031125443155,24.767700009369957
-70.24373635358914,44.166330637894696
20.135393201556266,49.913917862900924
52.36133784532959,30.783476263207614
70.050314046443,21.023715561772892
150.95400729756435,-23.13084630191232
73.48383050109439,65.33373109466507
-65.47573602097843,-26.8055302032334
98.83627550306029,14.492168915893231
17.337645769871337,45.8059810724829
75.34121786244368,42.53806448342385
45.60468234602313,35.83065439570759
106.15809365922375,20.70014969633777
-56.5690856583181,46.56280880496285
7.661593799203579,51.43323666252822
-47.763756478477866,-24.20376384937014
-74.5931920885669,-13.432809190808891
113.76328281204688,-8.748930877307275
-78.29317056688751,35.690520327160954
28.555253887536193,43.42328365157573
72.33111304061775,28.610006583265843
-95.39395513481692,34.035158804423595
103.91439904540992,-1.4762544176793033
119.78892484955995,40.060470595677465
2.8669054365608013,45.868108267280455
-98.39099496422168,45.59575514269343
-8.836275503060286,39.31609316655254
103.91439904540992,2.696586608435648
-70.050314046443,-18.839375507198024
-53.045892957322984,-29.74322946929704
-94.0695453815523,31.92784856604255
31.992807795902653,38.20693488934502
-94.68572489389628,48.94633434577918
-4.069545381552292,39.58076717175048
76.82596521434296,23.204809756970345
41.07212054014169,47.26014508163989
116.79678490847915,3.6337624827302726
37.564950708643686,54.16376804315061
35.56578616403252,34.608416323390294
-56.56164702112044,-32.7626178642927
-109.18800474020169,31.247086426718507
-73.84190634077625,5.182064061820143
85.27224721644559,22.170077469289808
-116.80017255405274,47.79712096083326
143.25396746138725,53.64934184892248
-111.47528509455601,33.6392590854582
-83.93208062135697,34.00379334374941
16.158093659223756,40.45771021423038
36.82001258389963,57.75132625438422
54.434213835967476,36.44690502424706
18.572384595910115,53.68755791966971
73.08774897385113,17.681286999349986
98.83627550306029,19.731287204360157
22.09844346053297,43.71873233420612
29.045992702435676,-29.99735180165597
101.18359137887252,56.05465791457357
102.43805808577758,16.537229213455475
-64.44728241266895,45.45803113423271
45.667218161868824,40.136921795535066
11.39711140238074,51.808158264609766
-46.516261974267266,-19.52109823438674
107.66888695938226,11.868343607975511
-47.136212494028825,-4.4553223018077315
-98.13385582671398,36.67619920123023
-76.90829675186505,45.762439235681285
-51.68342753125476,-10.406438114219084
37.63866215467042,26.963830705992223
-89.09433771003746,44.09245386196206
-121.26263661074441,39.03207985942613
-124.3474865471586,49.10622990201941
99.54509739864785,2.115354651446719
138.1886693329248,38.16293623732843
54.434213835967476,27.59103677292774
-79.73998750597345,36.51141436512979
-120.52790957361556,35.52342660107178
4.069545381552292,39.58076717175048
-40.95868801505983,-20.254192387238852
137.7637564784779,-33.908562712443626
18.052511422164102,59.71024072571743
56.56164702112044,27.532798363864522
8.836275503060286,39.31609316655254
26.79678490847914,40.25041623930842
112.23840170215038,2.571635645844323
73.08774897385113,23.581565119006324
-96.74939926474936,28.133429370477497
-99.16444533106147,53.38519352524731
34.86241660110516,31.68627160634796
45.0,51.85404821068407
-78.29317056688751,-0.886826316220052
-112.30448605757401,47.481276761957204
51.445389946747305,53.795197704489475
-102.43805808577758,38.9847718688047
-2.9228724632015073,53.701336475267325
80.45490260135216,12.99787999212537
32.71813749631637,-9.27151245220619
-56.56164702112044,-2.854574309147885
-72.33111304061775,-40.23102171220441
-112.23840170215038,38.13994570661092
-71.57239531020859,19.001866325733793
-73.08774897385113,-36.42089984060606
52.36133784532959,24.385234133862816
-68.55698282858236,47.65351126337343
-99.54509739864785,41.20493852233066
-41.60118135785713,-11.643933353072034
79.73998750597345,5.971597603672191
-94.0695453815523,42.16426594008368
139.586971203762,39.36522790965511
41.60118135785713,18.223610235665102
-127.3932007570645,55.04583667690964
-103.91439904540992,18.6644731091861
-82.56186452251636,8.066315748706097
-83.93208062135697,40.150132040497795
-37.63866215467042,-5.902438689842261
-122.81140340544489,43.42839456053729
-47.763756478477866,-16.84223549669942
-116.79678490847915,32.54768494325666
0.29957847386916836,36.26271111330823
60.21107515044005,25.04594276682248
3.513788934172311,51.63096999007036
-54.95377356977142,49.60503465255655
41.45651433838713,42.79694973240971
106.88419605528505,51.133986083632394
132.23624352152214,33.319599646819746
-76.82596521434296,38.90298706077504
27.48655817896222,44.336783427883056
68.524714905444,26.613227404443293
-49.691137429082296,-29.222911554239683
-5.393955134816915,42.737024409065626
102.43805808577758,-3.339477681230354
-6.273516958816179,52.88042652113812
-100.26001249402657,32.29955541026602
-100.38427126558608,49.22374891898753
173.932080621357,-38.83034145230826
81.16372449693972,26.522473966337596
44.226838638003784,46.56768452303116
-103.3684962509358,46.35071569467744
85.27224721644559,25.96444274322432
177.85497548307694,-38.297037140192984
-121.7653138315851,52.164351561656794
124.86241660110517,1.2480044564174329
-101.70682943311247,32.172855495693405
-82.56186452251636,27.351520349093526
20.90255478103833,64.76528733141801
30.158533872091766,54.15217522111146
76.82596521434296,15.019888022540734
22.238401702150387,40.664127177209835
-65.47573602097843,-14.074686072523782
30.527909573615567,-24.88165206082666
12.438058085777586,32.81557450533964
23.037055651279868,52.153139381538004
51.68342753125476,31.7991610544093
136.51626197426725,-2.0163672087847133
-64.71624150481541,-30.840633814108546
14.573933037652196,48.76442656437357
5.393955134816915,7.405564981676111
36.954107042677016,7.653166561342878
42.42940723103453,38.49549251027196
125.56578616403253,24.969389908350433
61.29946864576583,57.66021212425392
140.34818348100146,-2.6341114463210142
71.57239531020859,43.19385159070138
107.66888695938226,16.883867340830335
-103.17403478565704,43.93680686510486
33.43835297887956,-16.19332487536253
-64.07851231173667,48.013724234457705
-50.34818348100144,-6.279698310899544
-83.93208062135697,22.12585781025896
-93.41955272426037,36.2144013887516
90.90566228996255,29.78583866614636
-41.60118135785713,-6.630756940308023
121.99280779590266,10.595341460273486
-84.60604486518308,44.57348631535711
-156.23671718795313,19.801819546510522
17.37982524285396,68.38647315586972
128.98767407801805,-15.755591569185105
-87.85497548307694,38.297037140192984
100.26001249402657,6.6424457479534516
19.188004740201688,-34.03130170764772
144.43421383596748,-36.44690502424706
4.069545381552292,44.62829605214277
-54.434213835967476,-15.805847163614256
63.20321509152087,26.368512524311093
-84.60604486518308,35.44556695064797
96.74939926474936,4.041435946568447
0.9056622899625406,40.955144547071306
-62.450415371452856,-11.724106083449582
5.393955134816915,36.83202614123239
10.25941624872974,62.06998217369349
98.83627550306029,17.47201074162903
148.7373633892556,-35.315779775214565
33.10086163762937,59.74546861454668
18.427604689791412,40.109158094563725
16.499690313163203,50.50601670439512
-64.71624150481541,-24.545347942794464
-68.524714905444,9.561342572576075
-106.15809365922375,35.8511712079272
-114.14159491674282,53.37186097629764
124.86241660110517,6.114392653992463
-106.15809365922375,40.45771021423038
55.13758339889485,22.51010599503552
-38.98767407801805,-16.378062982774352
-69.28775346589713,-32.397551362744494
-97.43813547748366,38.08127744661382
78.29317056688751,10.050986474125407
-23.039286762041094,63.628564147476695
132.79993540369082,44.28411028797805
-85.27224721644559,13.130766757258804
-44.700613777413345,-5.301685863902555
92.77798133627225,23.73844638546568
-122.80134019839946,46.0807264098345
121.99280779590266,16.443737456388487
133.82989805109233,62.339246741838856
-116.79678490847915,40.8558875026205
-88.47913756203492,40.298904233285896
-91.52086243796509,29.78022169008527
-81.43023253339915,46.194975291222995
44.700613777413345,14.46685346507474
52.987011887706664,40.09472622281428
-90.91517515211466,45.295731782411536
6.678174481177182,47.56956345366534
8.836275503060286,4.021404679478821
-51.01232592198195,-18.260592921214318
121.99280779590266,-8.727747490509463
1.0200068168097887,48.39431061174874
36.29793164162514,40.35710590179718
35.08841013394314,67.84426742376807
127.63866215467043,36.90790058068579
-8.133855826713978,36.67619920123023
73.84190634077625,30.247917739755547
-52.36133784532959,-25.676488691712994
26.041388863387045,37.950583312102836
-77.56194191422242,43.41628969621862
-0.9056622899625406,43.480163997228054
74.5931920885669,25.962182089316876
30.8686458339057,47.36628243471884
119.04599270243568,32.67283148668817
38.31657246874525,30.551296286379355
37.558875178960825,49.44351942204451
-2.3024536940616325,56.54036498654478
-60.95400729756433,-38.43944802559123
123.43835297887958,8.589538306982812
-79.01929968867374,1.49303029743552
-44.096031125443155,-19.33696861832595
-59.47209042638443,13.353395518656876
-113.00119891646547,31.983551515285065
-87.22201866372775,30.498439845450367
10.160776237120093,56.14389141133094
83.50054826773173,50.16656959893055
13.174034785657044,41.47681570545685
131.60118135785712,-1.1373949568998474
26.041388863387045,-29.304365647099534
23.308802175470188,56.53252588325436
77.56194191422242,21.765738569815714
153.20321509152086,-29.831910706524045
-99.54509739864785,19.694869206509058
20.58088788823472,47.81833350818541
104.65878213755632,12.045213097114486
47.136212494028825,29.47745784309653
121.99280779590266,-3.453069815160571
-59.47209042638443,-30.300579890777662
28.52408074464023,49.42882513311282
148.7373633892556,-20.62415092068599
-74.5931920885669,41.1947371638124
-62.450415371452856,-27.60217167634344
67.76159829784962,40.04254857434121
48.188669332924796,38.16293623732843
8.836275503060286,10.140781573708153
12.071339352699262,45.263543657570025
-100.26001249402657,27.172599622289127
43.655783727347796,40.45935476888763
133.48373802573275,34.533752717224466
31.992807795902653,29.914652047510465
40.401839099943395,61.76772820501061
-49.04131198494017,-25.880628033885888
77.56194191422242,32.102407634503095
38.98767407801805,-6.889845069081598
-2.7779813362722456,40.92533964962103
23.76328281204688,40.958502887684176
66.99880108353453,29.90017250012212
105.4068079114331,-2.6782994307686185
-38.31657246874525,-8.08308350647456
-48.39881864214287,-14.586588827066741
-80.45490260135216,43.69694056950432
-87.19288090530539,45.264991502632164
-116.04138886338704,35.37462069834745
138.39881864214286,36.50181852401913
-87.85497548307694,34.84358220965529
7.983374982879863,59.22736852686273
-79.73998750597345,-4.0046851101903345
87.00141673121281,54.397064056797916
14.658782137556319,36.72578603577055
27.412924456879157,54.10678894294902
36.954107042677016,38.337279331873994
73.84190634077625,18.48247059970983
44.113383365117485,52.27735220435605
-58.737363389255584,-32.09032854629053
-111.51808603959161,50.34276576400629
-161.41839216052193,60.401541228664726
31.262636610744416,-17.911343315048075
-104.65878213755632,31.14713046514542
79.73998750597345,21.162489249791342
47.136212494028825,24.602306021893963
63.721663864800426,42.178897501860206
-36.26308464002133,-10.084065218912617
-97.43813547748366,43.85410102412994
-91.52086243796509,37.62890034401713
-104.65878213755632,21.582050559175222
-91.52086243796509,18.421551423300794
-75.34121786244368,35.363455761931455
47.136212494028825,35.382437992075374
17.079632275855932,44.00743844192521
141.3917993202135,-38.29605165717664
-95.5658322166651,45.76864440332122
103.17403478565704,20.959765853761635
-97.43813547748366,28.84094667826595
9.16444533106147,53.38519352524731
-74.5931920885669,-10.595190993710949
116.79678490847915,-8.536044909032293
-105.59507061933574,50.63367085464684
-49.691137429082296,-20.435974016586503
32.07054543807102,41.17180636440522
69.28775346589713,28.166844649326034
-8.836275503060286,41.26178725173658
103.17403478565704,1.4808548793816476
37.53457158722796,45.100017604407086
-4.069545381552292,34.79460479677922
114.52426397902158,4.909838202595807
-79.01929968867374,-7.986875541242413
82.56186452251636,22.827561154139914
-105.4068079114331,26.698772322299202
108.42760468979141,-7.060688221999509
33.004201704341824,48.10610323618026
-0.29957847386916836,38.3161914797376
29.045992702435676,39.05434876601501
-72.33111304061775,-7.754935100032575
78.29317056688751,27.79961876845922
116.79678490847915,1.35760351852359
-9.54509739864785,30.17959168416649
-6.683878905104215,58.56375474492153
-76.08560095459009,4.589623573013964
-67.62609445081003,48.80360690151697
-111.47528509455601,30.170539399024
-63.95861113661296,-39.2050046261719
85.27224721644559,19.12746990543702
-107.66888695938226,34.952620544908015
26.041388863387045,-12.548900526959356
-71.57239531020859,10.430331037695035
-76.82596521434296,17.97420827902159
-100.98070031132626,39.787395117166284
103.17403478565704,14.288994075509152
-91.52086243796509,15.401638251886443
20.54070662715847,56.29245308549184
24.524263979021583,-28.913890489018247
72.33111304061775,21.285213972637514
20.712246534102874,32.397551362744494
107.66888695938226,14.712266969131253
149.47209042638443,-30.300579890777662
50.34818348100144,33.755659139860136
29.045992702435676,-27.2726783073173
0.29957847386916836,6.067837053476272
23.89777307197674,45.83899933249983
-71.57239531020859,43.19385159070138
-94.29003942273032,46.435989021425726
-91.52086243796509,31.98373749533656
11.522865056204829,47.818965625478924
60.54623071426483,58.26933778951356
48.4333110737348,41.41073562432287
-100.98070031132626,23.375266964496486
-109.57672398833861,53.52168516146715
72.33111304061775,30.762197013519806
36.26308464002133,-0.24155375334089765
3.128128001539637,48.35639804830539
-53.045892957322984,-27.17512475428769
-7.438135477483652,38.08127744661382
126.95410704267701,35.96152168645758
4.069545381552292,36.88464239510247
-122.29370914161856,50.50781049426442
-91.52086243796509,44.08594255614342
-120.52790957361556,36.15686997760882
-51.68342753125476,-17.153893844589273
97.43813547748366,1.5080706466118998
-79.73998750597345,39.19874377148038
-122.8108636194118,40.93875030099835
-89.09433771003746,30.5247776697657
-42.236243521522134,-18.664409202999217
96.06791937864303,19.846663763743354
16.159334864269717,56.96039375405749
-65.47573602097843,-21.829410180837385
-83.93208062135697,31.120018546616496
-82.68724122661733,69.13247627409946
14.658782137556319,41.919756160667056
-1.8348290422535585,50.33374601079661
79.73998750597345,30.125383289203373
119.78892484955995,5.270970116794822
-78.29317056688751,-3.3485849273761663
145.84680528823185,14.767597302270715
49.83563941561415,55.68120698032664
88.47913756203492,22.99393874725617
-73.08774897385113,5.161962657398894
-123.44548713145525,55.54786617555317
80.45490260135216,15.945838084388347
-73.84190634077625,-42.332271402130765
-57.26504138888396,-51.86756925800326
-58.737363389255584,-2.9239594733658327
-110.71224653410287,42.78870569972412
41.60118135785713,20.071683564149833
-49.04131198494017,-4.07859371671388
-69.28775346589713,-37.12984885200337
-100.26001249402657,37.1929620617629
-73.79828911238329,45.35601138418614
40.95868801505983,-2.0985891503282783
2.6493989936930307,50.982356395749925
39.19927591407758,38.65281228595875
28.34392115700076,65.08182728830975
-51.01232592198195,-25.262646854858446
75.34121786244368,30.428062733481102
-23.00119891646547,16.342049582644066
106.64232291493258,49.139164028407855
116.04138886338704,-0.26916488460714083
28.299434995724074,40.46842941768106
-2.7779813362722456,42.83019684174621
75.34121786244368,22.3270772040894
29.679859806785984,46.35010205581778
110.71224653410287,0.8471367635517177
44.700613777413345,32.25589314198357
46.75393973358855,51.8369262790609
-104.65878213755632,37.397929732405835
-115.32760958500967,54.59645768696355
-64.71624150481541,-36.84791623950343
120.52790957361556,24.197000133501152
-81.86614417328603,26.56436680761103
94.72775278355441,20.647728375777977
168.67618672592357,-45.34092658800977
28.617735936448017,60.08584863176721
103.17403478565704,10.698470605531483
25.511844541834297,56.07095228512636
76.82596521434296,17.97420827902159
152.45041537145286,-26.21504653184047
-100.26001249402657,17.403539835228898
23.264605451280712,48.61778852692335
-76.82596521434296,41.47681570545685
56.04094018032373,53.79727252582643
5.565832216665096,45.76864440332122
10.260012494026567,5.308200226142631
-51.01232592198195,-20.796813830894564
126.26308464002133,33.13045314934312
-72.33111304061775,-34.266467139229505
-37.63866215467042,-11.70255106487379
-71.43462270450776,44.98597158060743
-95.39395513481692,40.18347133353734
100.26001249402657,25.67888828257268
58.00719220409735,23.866218622383837
-55.13758339889485,-8.44801396360897
-91.52086243796509,40.9486948794372
-101.70682943311247,18.069437934075964
128.6082006797865,38.29605165717664
-85.93045461844771,10.234690823960014
-82.56186452251636,40.070182502907144
-35.56578616403252,-5.498878562975525
-122.40321207739511,44.863592196883815
42.86378750597118,9.183271289939045
-58.00719220409735,-13.805618695653559
-86.58044727573964,34.105774039866574
12.136054868719933,58.15991590103131
6.7493992647493535,44.50140356023972
25.214158250432522,43.03720694749265
-1.6750630505477218,47.751568649740825
72.33111304061775,24.965596060005318
121.26263661074441,37.81392448887689
-52.36133784532959,-30.152599588772
-6.7493992647493535,42.66516425382389
101.70682943311247,-0.2933469419092663
-6.597723246600463,54.25389391140808
174.6060448651831,-36.83202614123239
-76.08560095459009,-5.891133820180735
84.60604486518308,27.44544590333735
39.70559773811332,45.64152885832981
110.71224653410287,-8.273345546952926
41.080036266264045,56.17660268644717
87.85497548307694,27.53311870277195
-60.21107515044005,-35.72672725894945
-116.91416162440527,51.27449531904699
81.86614417328603,16.751692821338438
-107.66888695938226,40.23102171220441
-67.30703635681084,46.74539120867095
83.25060073525066,20.58077309110819
-109.94968595355701,35.93845912119185
-52.36133784532959,-1.6988931418392943
143.49430716208192,42.80003188671871
-91.52086243796509,34.852948939537775
-11.706829433112482,7.9668555246424315
77.92866064730075,45.263543657570025
120.52790957361556,-9.48840468560675
-83.25060073525066,42.66516425382389
-115.21415825043253,43.03720694749265
115.03896457399081,48.22276842793814
-98.55341992230572,48.72383397360327
-93.41955272426037,30.48325354895059
14.206048561766035,53.58816254598127
-60.89082384408531,45.84394914604468
45.0,41.82282323610457
73.08774897385113,34.37614615830161
-149.3339671252374,60.40044381253185
-46.516261974267266,-21.33908676814038
1.60352381220036,46.50505674336456
126.95410704267701,37.75030364729291
-114.15314998422515,48.42415201154842
-68.524714905444,-20.831251072459445
-3.419552724260362,38.26691359427793
33.43835297887956,39.55001941983328
-76.08560095459009,-9.269940520982745
80.45490260135216,23.47008388604243
106.91225102614887,-7.1198212886391605
35.56578616403252,36.44690502424706
-1.5818143171622465,60.20165857698619
35.56578616403252,-15.1647557541557
-55.84680528823184,-29.963143502809245
171.07238231887126,-44.950208155123335
-75.34121786244368,7.19860637057409
-107.66888695938226,32.17764290641432
-40.95868801505983,-22.127358811205276
13.174034785657044,-8.607253823770538
100.26001249402657,21.91671997411006
17.10808085014245,62.1458335516871
-81.86614417328603,32.455256936248034
36.15422274948467,56.30286610814566
78.10311546920013,55.266520873140855
101.70682943311247,18.069437934075964
14.815342032718839,52.80847667016541
-1.5208624379650912,6.747043558276271
146.56164702112045,-26.201498702376497
-94.72775278355441,17.61249185281253
18.60793000999028,43.76162394477291
53.41338560869094,46.156489690851764
-103.91439904540992,43.84769717845693
-45.299386222586655,-5.301685863902555
114.52426397902158,-27.510752488822952
-96.06791937864303,35.413617182429356
-78.67618672592356,45.34092658800977
-85.93045461844771,15.36980096792752
94.0695453815523,26.73862125373868
119.78892484955995,16.127942973941526
-88.47913756203492,42.85372203728297
148.7373633892556,-34.038234712013
-81.86614417328603,35.29215205594181
99.54509739864785,2.739580263727177
137.46561229893499,36.67184752708142
9.606559997897634,63.63806023635138
33.43835297887956,14.23715840106426
-38.98767407801805,-4.197525055068596
-49.04131198494017,-15.329000377961162
73.84190634077625,2.0603651802198284
-83.93208062135697,38.16007804293747
-60.95400729756433,11.564831018353289
76.08560095459009,19.408631663592804
96.06791937864303,16.822862953138337
13.974319201166363,57.22870722019171
150.95400729756435,-30.67145242419725
-79.73998750597345,-6.6424457479534516
-66.99880108353453,-20.62471295821114
-81.16372449693972,29.494867105186746
10.980700311326265,42.95540394654208
27.549584628547148,-26.909583248883585
-6.332587856867622,61.553943514485276
51.01232592198195,35.80590550940235
175.93045461844773,-39.58076717175048
42.236243521522134,33.908562712443626
86.58044727573964,25.244349487904728
-71.57239531020859,9.063999793231693
-72.86319220592635,48.40325999262701
-61.70056500427594,-32.85863421908717
48.06101148336853,46.13211658946158
45.299386222586655,13.323842974240579
40.308862570917704,20.435974016586503
-71.57239531020859,-38.177930324714424
-100.26001249402657,38.53678925738163
135.90396887455685,-34.832630457747264
69.90610143119538,52.715411643815024
1.5208624379650912,35.55623545347867
96.74939926474936,22.85822530716436
-94.0695453815523,42.791672635853125
116.79678490847915,-33.21690114754102
114.52426397902158,-3.1116959292368556
104.81534203271885,52.80847667016541
37.63866215467042,7.5846439830760986
59.453750166500384,55.59944520474486
44.36128620750969,38.219482870946656
6.7493992647493535,9.480151715190546
12.06345035492349,47.126370159817526
-102.90171481860891,50.96871929703854
5.5395248251686855,53.60891064351141
-98.13385582671398,31.006256252046203
38.22266083242594,40.869930262244026
-2.9928782124537445,47.09721771435532
-6.7493992647493535,40.76153511712557
24.524263979021583,37.66082504379215
69.28775346589713,25.287114976769228
26.060600217843014,45.98302290415068
-102.43805808577758,33.5238038857741
-48.39881864214287,-28.132788872874013
-4.222018721306212,50.93616395153532
79.73998750597345,28.655654494741135
116.79678490847915,6.64693309327519
148.00719220409735,-38.20693488934502
98.83627550306029,8.73302684317089
-42.86378750597118,-2.507817288110056
114.52426397902158,22.542289852823178
-89.70042152613084,38.3161914797376
19.949685953557,-33.90583523107223
75.34121786244368,14.201245915425703
-80.45490260135216,-2.115354651446719
27.996441892673314,63.49733364928539
135.29938622258666,-3.3642245829747535
-63.95861113661296,-30.68064836180481
102.91033376915237,53.03463404247213
20.712246534102874,39.07383845103193
-53.73691535997867,-19.54526076306299
-149.47209042638443,-17.362427902762995
119.04599270243568,-2.42904386252952
25.952092654632565,51.50770959231466
-98.13385582671398,16.003909412961914
29.788924849559944,-23.66914958321475
-13.914399045409922,28.32744128796346
103.91439904540992,20.9002573260199
127.63866215467043,26.32077067075738
16.642322914932567,49.139164028407855
-49.691137429082296,-23.582772666221125
-75.34121786244368,-12.045213097114486
18.427604689791412,30.65364764063235
-76.82596521434296,34.845982406002406
100.98070031132626,0.2940937087946719
15.418892335777054,45.466835421941504
45.299386222586655,34.555566969026245
-95.39395513481692,30.416772049483072
13.174034785657044,-15.019888022540734
-97.11276309131755,46.295212965716914
45.710020587383305,42.86772665821937
7.522550673815617,54.19956749571786
41.59688856991148,61.33259145681927
-67.13766480319694,-49.383811699558
-102.8831723280993,48.969091299205736
-106.15809365922375,23.663765805455682
-0.3158690211096079,46.51582723863683
28.297742509584825,42.262282675194
71.57239531020859,29.94134351146994
1.5208624379650912,42.22619697687713
-43.48373802573274,-3.919169747954202
76.82596521434296,7.922545481844241
140.34818348100146,-37.30493403487492
-86.58044727573964,41.55049346369763
133.56871670641348,43.21432071706591
14.95917999592868,63.171192234080294
-118.83200810335015,46.58726262639177
7.438135477483652,35.33702437620901
137.13621249402883,35.382437992075374
-53.73691535997867,-16.955203256597517
-124.63279390957445,44.79237005714711
-87.22201866372775,34.830824487537654
76.82596521434296,10.698470605531483
92.77798133627225,12.42389547146798
-1.5208624379650912,4.72609487034443
99.54509739864785,15.945838084388347
134.09603112544315,-5.860564429628
-103.91439904540992,34.76239448311456
32.71813749631637,10.512598134325497
-58.737363389255584,-36.57477489980677
38.03199543328283,51.58223286901181
43.48373802573274,29.82828941073542
126.26308464002133,7.721219632000912
53.73691535997867,22.812861990276204
-81.16372449693972,18.976648285955733
-95.39395513481692,39.52693965632134
-98.83627550306029,21.243243875130492
-49.691137429082296,-19.809017284569588
60.57806595632419,60.708493929595534
20.972094104354156,45.804383132863116
34.153194711768165,0.24791372286620889
-75.34121786244368,41.919756160667056
-92.31107522066817,47.11296544053039
102.43805808577758,5.268076702305144
-90.29957847386916,31.992455874035734
-72.33111304061775,-16.883867340830335
7.763907535755371,48.779944763054814
49.72540843354432,40.67251064740728
67.76159829784962,37.493549606471504
-98.13385582671398,23.550368860919175
-106.16155666528046,53.33427383859411
75.34121786244368,32.5722853627744
32.99102228837369,40.28352615517721
3.273657619314688,49.644970708210515
-54.434213835967476,-24.969389908350433
128.98767407801805,34.61077234279663
30.971701038333354,49.45079790906743
29.788924849559944,36.99153976577651
-2.1450245169230606,41.581242438343054
76.08560095459009,26.8558166870808
-109.94968595355701,26.84497125530119
33.009973594684276,45.336043608223854
25.283758495184582,41.222018216232634
-4.727752783554405,42.139075341430555
-118.75836257425851,55.29598328054702
70.81199525979831,23.310803821639293
-101.70682943311247,37.73214758319636
-0.3884656300071555,52.36070100764666
-109.18800474020169,41.23524319309223
89.70042152613084,25.283456036473027
-71.57239531020859,7.060688221999509
-75.65760073420776,44.997030776309764
110.71224653410287,28.880602765447886
-76.82596521434296,26.186747767205883
23.12638415047155,53.584336792676865
-96.06791937864303,19.088299285384274
78.29317056688751,30.730968605264106
-50.34818348100144,-26.94966452620297
26.118930652655976,49.34115165982926
-76.08560095459009,39.46921511675507
134.09603112544315,35.40171762370084
10.269583586481723,46.67458019694951
59.841466127908234,54.15217522111146
-98.13385582671398,27.312718019472126
105.4068079114331,-5.85140259111105
41.669456242336025,40.074679906866606
30.527909573615567,-0.7801378040173049
-87.73844854260557,46.4939702608307
-101.70682943311247,21.068119648611
4.993379953474147,60.86144198608293
-90.90566228996255,38.98417360275216
-35.56578616403252,-7.788744187163203
-46.516261974267266,-13.013956544141262
-113.76328281204688,37.18138797409975
-81.86614417328603,41.948084950512005
14.658782137556319,38.72330506178832
23.59074350292577,61.13974832923317
-58.00719220409735,-16.443737456388487
85.34328936783601,53.64651888995564
-89.70042152613084,33.4379928419988
140.34818348100146,36.13793588456719
-42.236243521522134,-22.968655264245893
75.34121786244368,16.39176164532765
92.14502451692306,20.698963844057964
-67.3481793768506,-54.4149902669561
-81.16372449693972,22.756161931462422
-106.15809365922375,28.80355990843185
-113.8884060322669,50.55307244308483
84.60604486518308,24.4283809698885
113.76328281204688,35.21433459946612
-108.42760468979141,36.85899053287267
45.0,54.4628777617338
37.63866215467042,36.90790058068579
121.99280779590266,0.2540775301542003
89.09433771003746,29.042954553358317
-60.95400729756433,-32.67283148668817
-76.82596521434296,7.922545481844241
-68.26410045113192,44.40413366339562
81.86614417328603,19.76461209727587
2.1450245169230606,13.165125211674324
-95.39395513481692,42.737024409065626
-94.0695453815523,34.79460479677922
38.98767407801805,22.071687831171822
-117.19644018068523,45.050494706892984
124.86241660110517,10.871874580439743
58.00719220409735,-19.80010571880001
-70.81199525979831,-28.397715520864125
145.13758339889486,-37.89035926777593
3.419552724260362,43.43275980252028
168.2931705668875,-18.069437934075964
62.450415371452856,27.60217167634344
-40.308862570917704,-6.220075761132391
10.980700311326265,36.4468113190012
18.217010641263688,63.559996718716306
-40.308862570917704,-2.6089383568285816
-57.281862503683634,-18.983338376684344
145.84680528823185,-36.91832120708247
-87.22201866372775,38.28380373207069
117.54958462854715,34.36181713977171
-111.55193742204219,51.73626165806524
4.2900394227303185,46.435989021425726
-5.393955134816915,39.52693965632134
-110.71224653410287,31.701991436991232
-65.2488421562377,-42.54183003500016
30.527909573615567,40.445157231828915
-114.87953099317299,46.92054111345732
-1.5208624379650912,38.97780226463728
78.29317056688751,24.072580580583733
36.8273049344382,48.96666616256351
-9.608595224387983,51.96918861810195
140.47255278916532,53.4183839296087
-110.54070662715847,56.29245308549184
-109.94968595355701,33.21804956352762
38.69474572911965,52.926950726884826
34.86241660110516,33.590420655637665
-58.00719220409735,-35.103932894454374
-135.0,58.09112005482145
86.58044727573964,21.440522525742196
56.77854437352357,50.21455375570108
-83.93208062135697,31.848336807299006
97.43813547748366,22.069302785930073
101.70682943311247,15.101106178164205
76.82596521434296,42.72139035912415
-58.00719220409735,-25.89667193626524
128.98767407801805,-3.1652875686128366
-46.516261974267266,-18.91779925522862
109.18800474020169,12.465669771603757
20.94257113883896,44.55907687216402
30.527909573615567,-28.95937192341948
-55.13758339889485,-29.102510200672377
-93.41955272426037,33.39141871312475
-93.12812800153964,48.35639804830539
-72.33111304061775,42.10363847689278
47.64636201976179,39.771356319376864
10.623476608235,49.86074636783559
-67.76159829784962,-34.85107036208032
53.73691535997867,28.67888168070639
-47.763756478477866,-5.5210385527340575
-98.83627550306029,35.24275101245371
96.06791937864303,27.417789007903238
139.04131198494017,-35.025456669366946
-90.29957847386916,43.48334697615405
141.25104771158882,41.938908350493136
-89.09433771003746,14.657029750935674
15.19307113646783,59.32436627519556
55.84680528823184,26.01242813860197
-122.12375786362111,48.38545116873899
148.7373633892556,-31.43340380443903
99.54509739864785,0.2954309999787852
-50.34818348100144,-14.999482807152384
16.158093659223756,43.54661003907631
-81.86614417328603,38.035102160262696
-119.78892484955995,34.442461945522204
39.79027519027241,58.41985285017645
-40.308862570917704,-19.183422947467253
114.52426397902158,30.30537794398766
28.97659878206404,61.633512174234276
82.6656211985833,53.512140859079736
-42.86378750597118,-21.536966694412694
-60.95400729756433,14.213742743855391
-85.27224721644559,31.905127482149442
25.705912761258045,57.571165934964796
79.01929968867374,19.61253355916407
151.70056500427594,-28.812226273711914
-80.45490260135216,27.22333743833129
21.518086039591598,50.34276576400629
151.70056500427594,-23.974784883884723
106.15809365922375,11.256420746940949
45.903968874556845,28.38155234364068
-60.21107515044005,-29.141643214882226
27.549584628547148,-29.665428114290084
57.33226224694391,54.988299446414395
-98.83627550306029,18.22342563053646
-98.83627550306029,39.97172786799671
134.70061377741334,7.331421276978392
-94.0695453815523,40.237522107289585
83.25060073525066,19.06465582593174
-122.71813749631639,38.5880423878655
-70.81199525979831,-34.715284394145534
-38.98767407801805,-12.089969235183284
-113.76328281204688,32.52047982839664
0.9056622899625406,33.43506154163916
-42.86378750597118,-10.853515610408508
42.236243521522134,9.274461871671331
-87.85497548307694,19.936808693747235
9.65738507259294,57.63858930902236
140.05371354689305,37.76497061827238
-13.914399045409922,9.9650665104626
-84.60604486518308,9.503603291059749
-83.25060073525066,41.40343489544607
-36.954107042677016,-4.855532422712758
-51.01232592198195,-29.06429964280117
101.70682943311247,-2.100445463197172
-98.13385582671398,33.88456517456783
5.0232429300782035,50.9044609114029
-53.886352292345016,48.487988415350934
31.992807795902653,25.89667193626524
-67.76159829784962,3.7677477001781736
25.283758495184582,35.546632644165236
24.112501736066292,43.90172524383432
-118.52408074464022,49.42882513311282
-75.34121786244368,8.552978868164022
-100.98070031132626,29.334593125037504
-4.656710632163992,53.64651888995564
81.86614417328603,28.058298482810315
-108.42760468979141,38.82810688328402
44.02967689669755,55.79951586342903
78.29317056688751,14.366605667869564
21.47528509455601,42.039889865178736
137.7637564784779,-3.503922667648026
50.34818348100144,30.700103114195493
104.65878213755632,16.39176164532765
27.549584628547148,-24.821299955872252
21.582681357085907,53.16090721947709
130.3088625709177,34.1006683972429
-45.299386222586655,-23.341823360355093
-78.29317056688751,38.40001605776872
15.262940563444868,46.738263325953625
47.06240381850439,41.45494590458337
74.5931920885669,33.88533093553131
-92.77798133627225,17.649412612691584
-77.56194191422242,-11.439390608285034
-47.763756478477866,-21.118152722619133
100.98070031132626,2.7271978891345876
-96.82734543586919,48.19629898862204
-58.00719220409735,6.318333747693143
-94.72775278355441,29.704802294748838
11.303662074098535,53.90154562606244
-4.069545381552292,36.88464239510247
113.76328281204688,3.7255380005335166
81.16372449693972,25.020573842379093
-104.65878213755632,25.30114710928954
-58.00719220409735,-31.888272218663683
0.9151751521146487,45.295731782411536
37.63866215467042,-3.224603626253997
-76.82596521434296,5.2528032953775945
-111.90100617582074,48.22674871414353
-104.65878213755632,33.27783904847196
33.82520112375924,45.0670934277919
34.153194711768165,36.91832120708247
89.65487314563516,49.040797417431826
14.866044147483446,60.87877546541568
-53.73691535997867,-14.40470227392114
150.21107515044005,-35.086940528899774
-82.56186452251636,36.721781228957376
32.56651906890265,58.242755167048514
32.71813749631637,13.053456613609086
16.912251026148866,39.708984788843864
13.17629834564357,49.59537714800067
-0.29957847386916836,6.067837053476272
100.26001249402657,18.152406088235487
-79.73998750597345,32.29955541026602
48.39881864214287,36.50181852401913
18.565377295492247,44.98597158060743
76.08560095459009,41.388329891062995
-95.39395513481692,36.83202614123239
-121.73021960709399,47.10515711028942
-89.09433771003746,41.59762749128833
54.434213835967476,24.969389908350433
-79.63452529274937,44.828004071291474
18.781936454220567,69.81782423932448
44.700613777413345,17.37764882158503
-47.136212494028825,-6.500556467771984
6.332587856867622,61.553943514485276
-16.158093659223756,15.551282494450588
0.29957847386916836,38.3161914797376
-87.22201866372775,14.642296370151014
38.4217495573498,39.558800740029874
121.26263661074441,15.231759127305015
128.98767407801805,36.9846322281709
130.26211649988187,62.7267366783871
74.5931920885669,28.893301228784818
-90.29957847386916,29.045660276896154
-51.68342753125476,-24.186831657583287
114.52426397902158,-1.9516694198569962
-79.01929968867374,42.95540394654208
-90.32996868441214,47.763283608849484
-1.5208624379650912,44.69052069717471
75.34121786244368,24.55926654979691
7.11276309131755,46.295212965716914
121.26263661074441,30.773026535052445
0.35313880799033165,49.69060056695331
-77.56194191422242,0.8844092942181652
-69.43057527763602,-46.51890610923327
27.549584628547148,38.20991602223594
28.543923690793754,47.34171624481326
-105.4068079114331,38.62529644671215
-116.77438272423964,53.511966263418955
41.82589517916031,47.68532471610378
24.02327475384633,47.11473334139213
-6.7493992647493535,31.81403698736281
-17.668886959382263,27.886030921839797
103.91439904540992,15.707679893456044
45.903968874556845,32.52368789567274
-55.84680528823184,-28.65470194281516
57.1243900355951,57.335907189886754
-90.29957847386916,14.658590392786818
24.524263979021583,-26.8055302032334
-48.39881864214287,-17.611213895104278
108.42760468979141,14.651651118554073
-96.74939926474936,19.822232379650607
-6.7493992647493535,36.76286894750185
29.788924849559944,-25.73288561875206
127.63866215467043,34.503349172553584
-60.95400729756433,2.42904386252952
72.33111304061775,32.87874636367703
-55.13758339889485,-27.79532180146212
-91.52086243796509,34.14381656733953
-94.19956756736056,45.82698187046505
-73.84190634077625,43.54661003907631
-0.29957847386916836,40.30847621180785
76.82596521434296,26.927763352437374
9.716352617103505,47.35148844724553
-107.69674564712025,52.403015019669205
-100.26001249402657,23.424523166319123
5.321538043242103,48.275915468797194
-123.19126782252341,42.040905903328465
34.847493826845245,40.86975502228441
4.727752783554405,35.473445614849524
137.7637564784779,-34.49418819805728
-113.76328281204688,28.35597289380555
-87.85497548307694,17.65727557099678
14.939437857869844,54.925815865177896
8.133855826713978,40.672123190459786
-81.16372449693972,8.03858700685022
13.174034785657044,42.72139035912415
-81.86614417328603,39.36747025008236
37.116906182363415,61.094737576944254
-43.48373802573274,-18.91779925522862
-151.70056500427594,-16.35003288094754
51.01232592198195,35.21031769739869
17.25484025714992,56.80992838019254
-65.47573602097843,-22.542289852823178
22.238401702150387,32.814619987802566
74.5931920885669,21.51342328937667
-84.60604486518308,29.679415025517535
96.06791937864303,19.088299285384274
95.03357493002783,55.74387667893455
-124.73583852306388,54.337403532065316
-73.08774897385113,7.1198212886391605
-102.43805808577758,34.22684746365561
-1.971810348379247,52.34492561324558
31.992807795902653,30.57570913410743
-72.33111304061775,18.344778507039194
-111.47528509455601,41.43102494872332
130.92204383818526,48.84896477984321
48.82784089732137,55.27689900513962
86.58044727573964,22.964496324994563
-63.95861113661296,-33.38912635819544
176.58044727573963,-38.26691359427793
116.04138886338704,-31.363647373036052
-98.13385582671398,37.35888560713079
-72.75705400143364,47.087601770956496
-93.41955272426037,44.0450058573746
-120.52790957361556,38.02707123376612
-84.60604486518308,11.656411880678043
46.30497240107585,39.15700130494011
106.91225102614887,20.62622428081026
70.050314046443,40.47801707519148
-55.13758339889485,-21.84741614243088
29.788924849559944,-20.22413957420657
30.409863765123106,51.0700583435909
116.04138886338704,-3.6575780894044376
-74.5931920885669,39.27774218991088
-95.69847765694173,50.20866300568933
12.8238680526943,45.180490058148855
-100.26001249402657,29.392345363497473
103.91439904540992,-3.3194374007103797
-100.87169207509433,50.50393650189031
117.54958462854715,5.3841826583126355
41.5666889262652,41.41073562432287
116.79678490847915,39.63885146788982
-0.9056622899625406,35.562399505257794
173.25060073525066,-34.67575743329744
23.76328281204688,39.09739230111419
-4.727752783554405,40.862042932517184
83.25060073525066,26.636770527322636
-103.91439904540992,22.393768777447356
112.23840170215038,-7.536063942097555
89.70042152613084,26.041079933185973
-1.043335284077587,49.036609163103215
-58.737363389255584,-33.39295080245938
-79.01929968867374,9.373469643005437
-104.65878213755632,29.705042955179085
-7.153811357765228,52.83054939698321
40.57252701707406,44.565977381271125
139.93547900952325,49.21146698561816
-106.91225102614887,39.06411945772832
-71.39206999000972,43.76162394477291
-96.74939926474936,42.038007974899514
80.45490260135216,17.439192606237793
-69.28775346589713,-39.07383845103193
19.663877712891885,50.6846753628621
51.68342753125476,29.92326440250948
-64.71624150481541,-27.366546415480986
150.21107515044005,-23.66914958321475
98.13385582671398,13.7797843109921
16.884586846658433,46.50499139348562
76.08560095459009,43.24376017704808
105.4068079114331,20.028056062798736
-53.73691535997867,5.450913281261305
47.238434896843046,60.88617196273094
45.0,44.68091455913276
-47.763756478477866,-22.968655264245893
-79.01929968867374,36.4468113190012
27.257447552054032,43.14624495197405
73.08774897385113,27.983513483939916
103.91439904540992,0.879090840894626
-58.737363389255584,7.569338453492004
-96.06791937864303,33.29049058697478
8.724693342471761,52.03838574272576
-55.0775301149938,46.754875832531226
-118.83080867098445,48.642736955612264
-85.27224721644559,40.862042932517184
-39.651816518998565,-13.175913962015068
-49.691137429082296,-6.220075761132391
-70.81199525979831,-29.829461405757744
74.73705943655513,46.738263325953625
141.68342753125478,-36.060947894446265
0.29957847386916836,44.09563972237697
90.90566228996255,24.52156095693145
-104.58125496938315,69.44114013135888
8.836275503060286,35.93741343255773
13.573712550824064,65.63240248621295
145.84680528823185,-35.690525179160375
-85.27224721644559,36.1699997127124
135.29938622258666,33.411716657185565
30.54624983349962,55.59944520474486
79.01929968867374,12.217235521243248
19.188004740201688,43.06463713502707
-57.281862503683634,-36.76000268762952
30.527909573615567,38.02707123376612
35.04622643022858,49.60503465255655
-69.28775346589713,10.286657794016602
-4.441511308565127,57.92970904851437
33.92140858178192,50.73229904827998
-8.836275503060286,30.229456183789885
-68.51836393271161,48.981551685732505
-93.41955272426037,38.26691359427793
-61.70056500427594,-38.6384147506811
-73.5003096868368,50.50601670439512
108.42760468979141,22.67083166375416
-96.74939926474936,36.76286894750185
-76.418981853709,45.091678725860824
38.31657246874525,27.388688510315006
79.73998750597345,12.245216018649257
-87.22201866372775,16.140094500455277
-125.94241349089388,49.28931423785998
-120.52790957361556,39.84909708439223
-88.47913756203492,44.69052069717471
104.65878213755632,31.14713046514542
-80.45490260135216,35.88293219405223
-70.050314046443,-33.90583523107223
138.39881864214286,-33.58183943056328
121.26263661074441,16.566231776507504
17.343545918620553,60.573616547694705
150.95400729756435,-33.33222120588872
73.08774897385113,2.658013731644096
72.33111304061775,22.758894696683168
98.83627550306029,1.5028201417212574
33.22186342435893,47.32856395365195
138.14433175164496,37.54982230095344
1.1460282565657343,51.677851571926055
-79.01929968867374,-0.2940937087946719
-3.419552724260362,34.105774039866574
26.041388863387045,41.04166513065583
-110.99934564920936,47.08415078591966
89.09433771003746,22.23589425678376
-103.17403478565704,38.24254947042968
43.28210986313085,50.991007886074065
-2.1265231611378463,54.41553637335721
35.56578616403252,30.82582071550507
44.700613777413345,35.122642335344146
49.61773797796753,53.9054357254439
21.088074763186118,55.45068797009764
-63.95861113661296,-18.763944485799527
78.29317056688751,17.32355462751775
124.86241660110517,-9.04599677690198
153.20321509152086,-27.76115081585125
92.77798133627225,22.214810676009808
24.523380409786125,47.66730896553307
102.43805808577758,12.154909286604633
71.57239531020859,40.109158094563725
8.218145133048244,45.00368591857156
-51.68342753125476,-22.259225414349043
-97.43813547748366,16.77796616911566
41.14909748673268,38.447726947825196
132.23624352152214,35.07632646726545
104.65878213755632,9.93280897736126
-52.36133784532959,-26.32077067075738
76.82596521434296,28.402000674167432
117.54958462854715,-0.8029843609450231
-78.29317056688751,41.004000621286785
-90.90566228996255,42.23268113315113
-103.17403478565704,18.718615741518814
-79.73998750597345,40.50201874185927
103.17403478565704,22.4566611389403
-39.651816518998565,-10.216121260070128
-89.6841309788904,46.51582723863683
-114.52426397902158,35.713594071372796
67.22302241783318,48.04784377424642
10.836083609269181,60.51439155932102
80.06888198893678,47.968977024406556
6.067919378643024,43.323030918071886
25.91101221156909,59.094942845083025
82.28120977916657,54.892601096576946
-43.48373802573274,-23.164601537672837
117.54958462854715,24.821299955872252
-56.56164702112044,-14.23715840106426
-87.85497548307694,33.41988787433311
99.54509739864785,7.336286964565734
-42.236243521522134,-2.533125458694414
22.238401702150387,39.41457879016172
30.479419736239013,53.297380984345786
-64.71624150481541,-14.680343504232837
76.08560095459009,15.707679893456044
22.007089180214603,50.94339374189338
31.262636610744416,-24.033049287777253
148.00719220409735,-23.18805456340444
75.04082000407132,63.171192234080294
60.90599099479607,56.770859929721674
13.42638303375882,48.25389147815354
-55.13758339889485,-19.20390730744331
108.42760468979141,16.091048808681535
106.91225102614887,26.524062912466455
-51.01232592198195,-2.159942830419012
54.434213835967476,17.096598310568826
-92.77798133627225,36.92174641570151
47.136212494028825,23.989070716265502
-83.93208062135697,43.93516912340394
-86.72634238068531,49.644970708210515
3.419552724260362,32.671722813157764
-156.99880108353454,20.62471295821114
-40.95868801505983,-17.15937218328387
-87.85497548307694,39.63208580932192
4.727752783554405,43.998446835614075
-13.174034785657044,9.995508938445628
-42.236243521522134,-7.096592676156928
122.71813749631639,11.140823915058363
-8.133855826713978,38.70468170309181
-94.72775278355441,31.17607867822554
-4.727752783554405,38.89221219512187
118.29943499572406,31.523892600900282
-64.1288236194428,44.74261432541018
39.51329341051501,47.17476779880579
77.56194191422242,22.5157799772635
-6.067919378643024,31.120018546616496
2.1675377763274906,45.27888252367293
-74.5931920885669,5.85140259111105
-117.93226259635436,48.8833854474983
32.71813749631637,38.5880423878655
83.93208062135697,22.12585781025896
-112.23840170215038,34.17711818061357
36.954107042677016,34.13386692780773
37.393200757064506,55.04583667690964
-2.5040508416070124,58.71307681753134
38.838863330372185,57.8991522660992
66.23671718795312,39.09739230111419
15.406807911433114,41.1947371638124
-42.236243521522134,-19.888579543688152
24.524263979021583,-24.6788607886938
73.08774897385113,16.22007128001321
17.14315964819637,53.19353310655634
-63.95861113661296,-22.996204783448384
-83.25060073525066,33.25538000767456
22.448943769607478,43.043319215508525
-56.56164702112044,-23.524487410561154
-94.72775278355441,16.105972202187242
103.17403478565704,17.231756054517085
12.012829576573482,51.06474668233954
106.91225102614887,11.213633683497761
45.677368183236034,40.8007508409924
-45.299386222586655,-19.152738772734185
6.070301944566275,48.23881470028577
8.133855826713978,4.680405026623517
29.788924849559944,-30.487970264623
52.7876787053419,55.938073290282134
-100.26001249402657,20.4085536627115
-50.34818348100144,-18.72631066193057
32.36616685464853,67.60783372147728
73.84190634077625,31.676987762200568
36.42557312184861,39.707178498418855
1.6750630505477218,47.751568649740825
-53.73691535997867,-26.082856998558594
128.31657246874525,36.060947894446265
-76.82596521434296,43.93680686510486
-91.56960182361742,45.893223117723416
100.98070031132626,7.303437471808591
-92.14502451692306,30.51033991985179
32.123757863621094,48.38545116873899
26.79678490847914,37.13397701321393
-0.29957847386916836,42.86339699629216
73.84190634077625,26.613631244898155
-8.836275503060286,33.12452855913136
-103.86075522914511,52.925906269417155
39.193338345117716,49.56797273455769
124.15319471176817,7.921968722715922
-109.74869098457143,45.401635423002375
-86.58044727573964,31.217361046239517
-113.76328281204688,31.146856861192468
9.54509739864785,44.30128754996805
-38.31657246874525,-5.304978861765808
60.95400729756433,29.320166624981987
10.892983335047798,55.361202388364084
-48.39881864214287,-16.393227070725395
-91.79272071895001,63.19192547331507
-44.700613777413345,-19.74797473763859
76.82596521434296,20.959765853761635
19.304700406329157,47.39417426831526
103.91439904540992,12.800374409861249
-73.08774897385113,-40.97864658754306
-70.81199525979831,19.651992445654766
-111.47528509455601,38.929881819745155
-72.33111304061775,-36.97772057880847
-69.84811181014945,47.24276390891503
140.88490909697083,39.285640974716806
-55.13758339889485,-10.871874580439743
-125.74841908122147,53.9978463867077
-93.41955272426037,41.55049346369763
51.68342753125476,24.828939422168716
42.236243521522134,18.664409202999217
-84.60604486518308,39.52693965632134
-133.5651218070781,68.20559316951835
-116.04138886338704,33.38912635819544
-82.56186452251636,9.466237155719288
79.73998750597345,7.3204970965683565
4.4306068472458735,52.27838271399979
131.60118135785712,32.98732197821246
34.153194711768165,26.675549539722386
115.28375849518459,-32.88387623809843
-75.34121786244368,38.72330506178832
-46.516261974267266,-24.382868728712793
-4.480777721890536,47.676458022619265
-5.393955134816915,41.47497087676134
27.19644018068522,45.050494706892984
-100.96345741333062,48.51821368957279
42.639730120963264,47.31732806077581
-99.54509739864785,31.634986786941877
80.45490260135216,25.727662402262244
-54.434213835967476,-34.608416323390294
174.6060448651831,-39.52693965632134
86.58044727573964,26.00113591605115
-73.08774897385113,9.825118258429308
-102.43805808577758,31.384563986472003
-62.450415371452856,-34.36181713977171
-120.10974717515984,51.89559914459724
44.09400477219333,53.14121048019183
-5.271013652032641,52.24386068106391
36.954107042677016,37.15859957218372
-58.737363389255584,-30.773026535052445
-113.36694304750321,49.967070633490465
-160.05031404644302,-21.023715561772892
-109.18800474020169,38.052161509125824
-36.954107042677016,-10.594704023214943
106.15809365922375,22.18223111708972
-49.691137429082296,-1.6360474786365862
121.26263661074441,-28.77349508685125
-96.74939926474936,44.50140356023972
44.700613777413345,26.342887337596128
-125.7636181106026,50.1024638939052
-103.17403478565704,21.70818745759496
-92.14502451692306,38.297037140192984
16.647907208090743,44.677409191798205
47.136212494028825,34.2257992232322
102.43805808577758,20.26607563047154
128.98767407801805,27.803225304496703
47.85985602787918,43.178335723883755
10.347449392888404,53.988551759256055
-49.691137429082296,-21.69301246686882
116.04138886338704,-9.237326210810211
-76.08560095459009,36.13780041436311
74.5931920885669,35.95203495587482
-92.14502451692306,17.65727557099678
-1.569601823617412,45.893223117723416
-8.133855826713978,41.948084950512005
102.43805808577758,2.0947249507678696
30.79056470448464,40.960233009027604
-96.74939926474936,29.617428456801527
31.992807795902653,36.359825624140896
-96.13118311601507,45.135053721058256
109.94968595355701,-6.996354794695987
115.28375849518459,5.490372882211087
-105.04002528080373,51.39147595109374
-77.56194191422242,-7.945416332367476
135.0,35.54714649634363
-62.450415371452856,17.147216122631118
-83.93208062135697,34.71157998986828
-146.38041873633955,64.71228216899198
79.01929968867374,9.373469643005437
140.34818348100146,-34.356900749170606
11.885750067265192,62.70030903318201
147.28186250368364,-34.888037722959496
6.067919378643024,36.10968507858502
19.188004740201688,40.611763405272214
31.048533606085,59.47950099803648
-61.70056500427594,-10.990030543034747
75.34121786244368,12.759481645402277
15.960767028475109,51.26690088433285
-65.47573602097843,-23.967342940059716
98.13385582671398,16.751692821338438
-63.95861113661296,-8.591307346417883
-105.4068079114331,35.26869278593369
-67.76159829784962,8.846775610144682
-112.1073742883856,53.78692386488788
-157.76159829784962,21.451055791804016
124.86241660110517,7.269182067363772
-3.1601304168625712,55.806285546664945
141.45409150926966,43.33991804399095
-106.15809365922375,39.17371808499868
-70.81199525979831,-32.648380018365515
-96.74939926474936,38.792958219966415
93.41955272426037,24.48572860396729
-48.39881864214287,-8.808028420087641
-87.85497548307694,40.93880756395662
-85.93045461844771,12.407669803057514
-80.49104172635016,46.7407652263767
-123.0099735946843,45.336043608223854
44.096031125443155,15.192368594140596
-51.68342753125476,-12.807078997467995
-92.14502451692306,43.4636856099262
140.35430249620552,40.30187764535183
-89.70042152613084,16.1578843155671
100.26001249402657,-0.2947881755142449
-119.78892484955995,36.99153976577651
42.86378750597118,19.705009235516126
-120.69689745444508,50.25503101148781
-38.31657246874525,-3.71261786042224
-80.45490260135216,38.597626198765326
3.419552724260362,36.2144013887516
-89.70042152613084,31.262289180367215
17.063966138341705,58.33135887577051
73.84190634077625,4.541791969729521
-83.25060073525066,30.353859258393445
95.39395513481692,20.628267983587552
13.914399045409922,42.63250704443372
-1.1188428265859556,51.00698327596727
133.49454419075474,45.414180966971486
-79.01929968867374,-2.7271978891345876
42.236243521522134,36.22957402714178
51.74776195750805,55.56372297502489
-111.47528509455601,25.89430180954799
87.85497548307694,23.748474829549085
-64.71624150481541,-33.55659971373893
175.93045461844773,-36.88464239510247
-102.43805808577758,36.30257050937025
50.88954019183769,44.47719934621121
79.73998750597345,15.171888058486429
-109.94968595355701,42.32694304658701
-99.54509739864785,36.571117420301384
-95.39395513481692,16.090254295538234
-73.35209279190926,44.677409191798205
147.1885965945551,-43.42839456053729
26.684547491202174,49.903436562556344
-91.83482904225356,50.33374601079661
99.54509739864785,12.271110535814136
11.093211454211664,44.759058254429135
-156.23671718795313,21.231627794278577
63.84258644500559,52.91760355413965
-54.434213835967476,-22.9939152071245
121.99280779590266,-2.356564744275554
30.527909573615567,30.300579890777662
76.82596521434296,31.310237377742293
43.67573209604593,39.80200008482852
-49.691137429082296,-25.471843754145773
-75.34121786244368,40.6618539864436
134.09603112544315,33.68439082398866
117.54958462854715,-35.0158385057232
39.651816518998565,-6.279698310899544
23.00119891646547,41.729761370204955
-3.419552724260362,41.55049346369763
69.28775346589713,22.3833741904082
-100.26001249402657,25.67888828257268
106.15809365922375,-3.2847736376898626
-36.954107042677016,-8.230642679399164
121.26263661074441,11.956818009132316
-97.308952747958,50.118345971082704
-79.73998750597345,43.02280750611306
-87.07121022073484,46.47886906058088
57.281862503683634,19.65410068915208
-89.09433771003746,34.859059382470235
139.04131198494017,36.19372721992571
6.683878905104215,58.56375474492153
90.29957847386916,22.238127341862388
-80.45490260135216,-4.662589476916744
-90.90566228996255,-0.9055491692264188
86.01559286561853,55.07252582376306
27.017805318930783,54.96099896104123
25.283758495184582,-32.20681969840767
74.5931920885669,17.80791769639896
76.82596521434296,13.5619010770039
152.45041537145286,-31.701307728830496
20.712246534102874,40.96114957773461
-52.36133784532959,4.811751525807917
26.041388863387045,-24.408080659315925
18.227376562257575,51.61931526837801
-76.82596521434296,37.57559473261477
16.77006016114248,47.80523830603311
5.393955134816915,6.041249092591887
43.76630547847464,36.69797233704837
64.95281362216845,56.93934867785266
-96.74939926474936,31.81403698736281
8.126557993006195,50.06381628141639
31.262636610744416,27.427588159375816
-100.05382852942748,46.0733946861149
42.79993540369081,44.28411028797805
130.95868801505983,31.436014912463243
-75.34121786244368,-14.928055341354847
-42.236243521522134,-13.270279034614228
-50.34818348100144,-7.3768363908861305
-46.516261974267266,-21.94704850348951
-94.72775278355441,37.54427061638786
-28.299434995724074,38.6384147506811
145.13758339889486,13.372934991945515
143.045892957323,-38.337279331873994
91.52086243796509,26.03342685084512
-40.95868801505983,-4.07859371671388
-116.06060021784302,45.98302290415068
-113.00119891646547,39.25875585683891
-85.93045461844771,43.41152149544047
24.70727220314974,66.5846691736292
-85.27224721644559,39.55590521591865
35.56578616403252,13.892413562597618
2.1450245169230606,44.07596043607135
85.56939315275413,52.27838271399979
17.095203076322317,66.05294647988254
29.788924849559944,39.45785755552516
147.28186250368364,-36.76000268762952
-0.9056622899625406,37.63520066756709
79.01929968867374,27.117733833200745
34.54714766861969,48.31057252246749
-101.70682943311247,22.571158214540155
34.197323865869365,52.93708538517019
158.524714905444,6.9269483367184845
-10.260012494026567,29.392345363497473
36.954107042677016,31.643976690923132
-56.56164702112044,-35.295125983321824
-112.23840170215038,30.737811827232438
-75.34121786244368,3.937505536598077
40.95868801505983,30.827142524393693
85.27224721644559,20.647728375777977
-111.79144719764979,45.644031300899265
56.30626627411752,51.5622696652319
-73.08774897385113,10.51662579959856
39.651816518998565,24.4195952954911
-108.42760468979141,35.51636026706173
-53.73691535997867,-2.2405269619374617
-100.98070031132626,41.076142779162794
126.26308464002133,10.084065218912617
91.20378262181072,53.03981720182842
-92.14502451692306,16.147361762475658
23.76328281204688,-28.35597289380555
19.949685953557,31.82845800142763
70.81199525979831,21.114544971285202
36.954107042677016,0.2393991288941966
29.788924849559944,-27.784441672115037
24.244559761794754,45.122894022579636
78.29317056688751,43.49437415417696
102.43805808577758,13.600086534084738
46.516261974267266,31.61316314083182
-92.77798133627225,31.962542760958964
-56.56164702112044,-26.201498702376497
-95.09226317873313,47.023215743448496
58.590775599726555,58.5653331066495
47.030944471725995,40.779293508598215
10.963457413330605,48.51821368957279
129.65181651899857,28.207535162817862
-110.09389856880462,52.715411643815024
106.91225102614887,14.050453310782363
34.86241660110516,-0.24581295857455393
2.9928782124537445,47.09721771435532
-6.7493992647493535,37.44614510974571
126.26308464002133,35.5990590798379
71.57239531020859,31.362059532298886
-53.73691535997867,-28.032530248023413
-70.81199525979831,42.461763519206436
16.304258438216635,63.019314707576434
149.47209042638443,-33.59528298986846
100.26001249402657,20.4085536627115
-81.16372449693972,31.68622551393247
45.299386222586655,-12.757659309746511
35.93519069813076,57.206827090258564
14.12263663651368,51.50778866473619
31.992807795902653,-28.584159939159502
-93.85837396254495,60.898790639857694
-52.87240877306704,47.383155318820215
19.756263646410858,44.166330637894696
100.98070031132626,18.861741417824998
109.94968595355701,25.396414565953606
-64.2431966872454,50.12841045079938
-68.524714905444,-31.570545099190248
179.09433771003745,-16.15618043065923
-46.516261974267266,-5.41126329416492
-95.39395513481692,34.74324838778567
94.72775278355441,25.96444274322432
34.86241660110516,28.44999837513176
-77.67553872622592,45.84891593926636
81.86614417328603,8.05310981616899
-89.09433771003746,43.480163997228054
-78.96375214808991,46.602591870368016
-123.87596122687643,47.81978725683703
42.86378750597118,17.8858595439802
-117.54958462854715,41.26350078429079
136.2172123188783,36.11272500254437
-82.56186452251636,34.635665217695426
8.018272428743341,62.97603693476558
25.38660479461674,65.6495672729129
37.92860390061087,38.55708249030214
76.08560095459009,29.786700406602325
1.8348290422535585,50.33374601079661
-50.34818348100144,-24.4195952954911
-76.82596521434296,42.72139035912415
29.407983910883786,47.10318936906259
27.549584628547148,40.0599490295444
-1.5208624379650912,42.85372203728297
109.94968595355701,0.2816018478869512
76.08560095459009,23.14028972520193
-97.43813547748366,26.60243699059419
-5.393955134816915,32.602612671349874
-1.3348557731601476,55.839580184410046
44.18243659929616,48.940520328924464
-108.13978357999495,45.67772580183924
44.096031125443155,33.10552265509524
48.50306248025761,51.785668089124826
-107.66888695938226,27.886030921839797
-103.91439904540992,38.15587411862506
-117.01780531893078,54.96099896104123
-81.16372449693972,27.270017944412064
30.666032874762607,60.40044381253185
25.04718637783155,56.93934867785266
76.82596521434296,19.464598669435183
54.434213835967476,37.05080561941918
151.70056500427594,-26.749512280358996
-99.54509739864785,18.1893864978447
24.287739561042347,49.766670605374856
-60.21107515044005,-27.102416984111578
-92.36239213654608,47.73951059444734
103.91439904540992,11.372386314888777
6.395224423808759,46.33765717984609
56.29123355198283,54.667665295691194
126.95410704267701,33.51672890871387
-50.34818348100144,-19.985330598276107
116.04138886338704,-32.718120378268985
11.562141660697963,45.929502192492556
7.438135477483652,10.17548807157919
61.241637425741494,55.29598328054702
-98.83627550306029,30.229456183789885
67.76159829784962,41.279207913177316
-102.3005388789981,51.71601443249187
39.564146253246584,40.96657315284513
115.28375849518459,-2.512219848663399
-105.5608599648067,44.22969814236995
27.4295907902205,46.29527448275069
-7.438135477483652,40.070182502907144
-3.3506302306185667,50.30001372519702
102.43805808577758,-3.974340567261264
80.45490260135216,29.44574462859919
116.04138886338704,6.069580992380803
116.79678490847915,39.02130175947947
115.28375849518459,23.12740398292017
-89.09433771003746,37.63520066756709
99.54509739864785,8.022721977827985
139.6911374290823,34.69617914857411
-66.99880108353453,10.798890083744679
3.419552724260362,42.18543315539065
78.90678854578833,44.759058254429135
25.80068640261261,63.126190347814294
103.52872294061743,52.26840899686509
73.08774897385113,5.80732410102043
87.92721607138229,53.71902805795548
74.5931920885669,13.432809190808891
58.737363389255584,37.81392448887689
-96.74939926474936,16.05189971450053
119.78892484955995,-2.9685676922120288
-52.410107393027616,69.00731127081404
145.46941408935442,-42.220500362161594
12.438058085777586,32.102407634503095
49.04131198494017,31.436014912463243
72.13403549469685,61.27291700611074
25.56114934815104,52.324132315485734
29.788924849559944,0.2599932088198063
-63.20321509152087,-31.19710732962399
43.48373802573274,26.814644648429855
-13.174034785657044,29.13456059129352
-66.93273647036033,46.019315185787235
142.10276268112656,42.92894521998587
-105.4068079114331,20.77046159459537
-90.90566228996255,35.562399505257794
-49.04131198494017,-11.755938791051427
-38.98767407801805,-7.4464221870469425
145.13758339889486,-35.45980761042272
-118.29943499572406,36.7574231194699
-82.56186452251636,43.24204818336049
-84.6784619567579,48.275915468797194
-92.77798133627225,29.759885670761136
-62.570409209779505,46.29527448275069
-97.59232143483094,48.14820844869761
45.0,42.5182184025564
13.570325337996517,54.373039285659864
-47.136212494028825,-20.925263055668054
72.33111304061775,33.575100397447606
36.954107042677016,-3.254020714438715
0.9758317306243454,47.1320688537089
100.98070031132626,4.64157596389369
70.050314046443,29.00025598142129
34.153194711768165,38.72369838617506
79.73998750597345,24.177331876597297
107.66888695938226,-6.433740900129099
-2.7779813362722456,37.60608727266013
169.63452529274937,-44.828004071291474
-149.74034068824446,61.32749256413404
40.48319590033789,53.0337329840054
105.4068079114331,43.6526567585101
-106.91225102614887,32.9862181299786
-76.08560095459009,6.5530937673012835
-114.52338040978613,47.66730896553307
-6.319479309572907,57.12285668735334
36.500095120404126,50.598097730583255
174.6060448651831,-41.47497087676134
-9.54509739864785,31.634986786941877
38.98767407801805,31.55928347919038
-58.00719220409735,-35.73422515785291
-111.47528509455601,28.756291732837955
-66.23201949047117,49.1908304277754
109.18800474020169,24.042113974396663
-55.13758339889485,-2.279992282296078
-104.65878213755632,41.294322728623484
42.236243521522134,16.84223549669942
10.260012494026567,33.725399900144886
-94.72775278355441,38.89221219512187
121.26263661074441,-8.795447643003612
-98.13385582671398,22.03619849325973
35.56578616403252,0.24369232979695102
32.71813749631637,-25.71657565423056
60.15902118213679,59.78907894882045
21.846545223495575,46.91835023497737
45.299386222586655,31.089323454987564
-90.90566228996255,32.714882434733184
-58.00719220409735,-29.250721662240096
-74.5931920885669,42.438002969609244
-93.68384070253457,47.07711853048451
52.26633267848134,58.29058653655866
8.74895015223818,49.360021536615825
68.524714905444,36.98829597578986
-49.04131198494017,-19.011019757980435
-104.81534203271885,52.80847667016541
-98.13385582671398,25.060759074187896
3.9379502782575506,48.974256219587055
-5.393955134816915,34.74324838778567
103.17403478565704,5.909370792638849
32.8108636194118,40.93875030099835
76.08560095459009,33.36485097616327
-71.57239531020859,-16.091048808681535
-55.13758339889485,-24.498135770474303
129.65181651899857,33.755659139860136
30.527909573615567,36.15686997760882
63.495356203960995,67.92223037976001
-111.31753030105163,43.874042351540396
75.34121786244368,26.041339516003536
30.69689745444507,50.25503101148781
-1.5208624379650912,40.9486948794372
73.84190634077625,3.2847736376898626
-49.691137429082296,-16.084219222151972
-39.651816518998565,-3.643434275799734
-83.25060073525066,37.44614510974571
-117.54958462854715,32.3726784717526
-57.281862503683634,-11.140823915058363
12.542447594307509,56.649405738223685
9.54509739864785,41.20493852233066
-81.86614417328603,28.800767770339537
97.43813547748366,16.77796616911566
90.44158715782352,55.84601469355807
10.980700311326265,44.1713602807184
105.4068079114331,14.878126208384254
51.68342753125476,36.65410460283039
28.299434995724074,-26.057871144061224
150.21107515044005,-29.816293282977647
75.34121786244368,20.09278453856109
40.95868801505983,34.4356488203166
49.953506410262634,56.58452159563389
-7.766262887991385,62.23334175854222
85.27224721644559,25.208426882374702
-61.70056500427594,-31.523892600900282
175.2722472164456,-38.89221219512187
-70.81199525979831,8.352502166219901
-101.70682943311247,32.88684586721839
40.308862570917704,24.84262363932939
-109.94968595355701,41.10107235513007
51.01232592198195,25.899523008436613
-47.763756478477866,-2.057488875220246
-99.54509739864785,39.25988557805692
59.47209042638443,22.14016061863059
-41.60118135785713,-11.067472566473208
-94.72775278355441,43.38624540016119
-89.09433771003746,18.42545809985722
73.08774897385113,-0.28662234653018365
100.26001249402657,27.172599622289127
-55.13758339889485,-7.269182067363772
-17.668886959382263,14.712266969131253
-68.524714905444,-22.279922201825066
-90.29957847386916,39.65143172558443
165.34121786244367,-21.582050559175222
-100.98070031132626,20.364426195260002
-45.903968874556845,-12.318080179572533
-34.86241660110516,-7.269182067363772
-121.23367618469804,43.921272350713615
-87.83246222367252,45.27888252367293
-81.16372449693972,41.26178725173658
-113.00119891646547,36.68889942170964
-42.86378750597118,-22.149422797197648
117.67639770287478,61.92554589287285
149.47209042638443,-36.785394332209016
-61.70056500427594,10.339802381647692
141.01232592198195,35.80590550940235
-89.70042152613084,31.992455874035734
76.82596521434296,16.491636509419614
25.596083788596356,61.55125104120785
13.914399045409922,38.15587411862506
-112.0070891802146,50.94339374189338
-10.347449392888404,53.988551759256055
-1.5208624379650912,36.944409346505196
83.93208062135697,25.15966133257738
38.4387180006572,44.059208503645365
45.0,55.35463137118447
-60.21107515044005,-33.14017145003725
122.71813749631639,0.7619881988323479
-105.4068079114331,28.16465989660154
-68.6393235989091,45.09940022109111
81.86614417328603,18.254575634321743
-74.5931920885669,11.297143267702072
49.691137429082296,27.35391364323026
-38.31657246874525,-8.656016729797063
-96.74939926474936,42.66516425382389
104.65878213755632,21.582050559175222
27.549584628547148,-21.323858494210658
77.89602199401116,65.75805784582589
17.908861012680553,49.614039291385815
115.28375849518459,-8.001322598711338
53.045892957322984,29.74322946929704
150.95400729756435,-25.20699334719844
-77.56194191422242,34.22684746365561
14.946034983588142,46.15192903281946
-90.90566228996255,18.42545809985722
4.069545381552292,7.419590519801864
45.903968874556845,35.40171762370084
105.4068079114331,-2.068008756439156
69.4352497729103,54.805336145308715
-95.39395513481692,31.87866254966999
-70.050314046443,41.71741118002093
74.5931920885669,42.438002969609244
8.24530580488937,53.45254248069386
-98.00732687681125,46.856214866534216
44.27829053212524,43.582127867081915
-105.4068079114331,24.483408879369595
-76.08560095459009,-12.800374409861249
-49.691137429082296,-24.84262363932939
-103.42638303375881,48.25389147815354
-0.3299686844121456,47.763283608849484
39.651816518998565,-5.740001841748264
72.33111304061775,29.330892887918857
76.82596521434296,9.298337337950311
0.9056622899625406,41.59762749128833
91.52086243796509,22.99393874725617
141.01232592198195,-36.9846322281709
132.09267971837915,43.897653250480325
-42.86378750597118,-4.4553223018077315
124.15319471176817,13.483067858425228
-120.26619628104912,46.85765143231625
-113.76328281204688,40.958502887684176
-87.22201866372775,40.92533964962103
-53.045892957322984,-17.452237883173215
108.94834590539027,55.813978146447305
-86.58044727573964,35.51749131433466
136.51626197426725,34.533752717224466
96.06791937864303,4.046820851824216
-124.45451925130276,45.53113163105477
77.56194191422242,11.439390608285034
-39.651816518998565,-18.099341035138636
8.133855826713978,34.59119242586573
15.968677402897537,64.61334097110822
100.26001249402657,15.171888058486429
27.27615339280706,56.436746811525374
97.43813547748366,20.55258195870618
73.08774897385113,19.88809452378075
-84.60604486518308,32.602612671349874
39.650666955339595,59.35089826440143
-57.281862503683634,-25.044120818207087
78.0352035090915,53.13478162727741
100.98070031132626,15.87730325587328
128.31657246874525,-3.71261786042224
108.42760468979141,11.81868196468604
15.563888760644815,54.127368909502714
53.045892957322984,35.35642499148913
-47.136212494028825,-18.490449340028054
119.78892484955995,-4.6846177662765305
49.04131198494017,33.245430081852426
29.788924849559944,-28.46427269495377
22.16666499773259,44.9385075001413
-73.08774897385113,41.60322073698107
-94.0695453815523,34.0860257557008
10.013730575081967,50.58152607431465
-65.88749826393371,43.90172524383432
70.050314046443,33.90583523107223
177.85497548307694,-17.65727557099678
-47.763756478477866,-4.500158478870193
-68.524714905444,-34.31951914178812
-98.13385582671398,34.59119242586573
139.87358655058196,42.02933177363643
95.39395513481692,28.19342547035271
-42.86378750597118,-9.183271289939045
-88.47913756203492,13.909687748710137
-123.44899273747473,49.40477446671569
-119.04599270243568,39.66355627821884
56.56164702112044,26.86797051407452
-90.90566228996255,44.09245386196206
-81.86614417328603,36.67619920123023
-119.04599270243568,35.28423121598598
100.26001249402657,0.8911827303273094
-66.23671718795312,18.376604302555045
-40.95868801505983,-19.631888124678017
14.432135310964997,60.16766456177823
24.524263979021583,40.78971524642184
-4.069545381552292,42.791672635853125
71.57239531020859,24.138616929719912
32.801340198399465,46.0807264098345
-100.98070031132626,38.470949065435285
-120.54624983349963,55.59944520474486
171.86614417328602,-41.948084950512005
-0.40837468412404365,53.73622125952698
-57.281862503683634,-37.98381340354453
34.86241660110516,29.752620613405284
-66.93273647036033,-46.019315185787235
52.271738419720585,53.29225189782807
89.70042152613084,23.762993974350003
-74.58110766422296,45.466835421941504
38.98767407801805,25.899523008436613
134.09603112544315,-23.557959131506415
-5.393955134816915,9.503603291059749
22.65182062314942,54.4149902669561
-52.36133784532959,-21.15309565239522
109.94968595355701,20.29462688475159
-96.74939926474936,18.308439794756698
27.93226259635437,48.8833854474983
147.37542102545194,-41.60573629236065
48.39881864214287,27.51648235308886
-76.82596521434296,40.203736182783835
59.52058026376098,53.297380984345786
9.308586289659647,46.13691581353985
106.15809365922375,-6.485098351999082
-98.83627550306029,28.014823090419664
40.34496433244543,40.01272510559125
133.48373802573275,35.10831176040174
102.43805808577758,-1.4851831050058881
79.01929968867374,30.066753030200783
-99.14459686171367,48.03469205337231
13.174034785657044,-12.838961429450968
4.123697021368721,50.27519441625543
-98.83627550306029,33.12452855913136
42.18590117776601,42.47173899730047
32.71813749631637,25.044120818207087
-3.9379502782575506,48.974256219587055
24.524263979021583,35.05379562943539
70.81199525979831,26.9542164258612
25.379965319367464,44.2306548658293
-165.45809693100443,64.76374321908742
-119.76225945216095,50.522543742143625
43.49454419075473,45.414180966971486
-3.6904402298026913,52.98873977170182
81.16372449693972,27.270017944412064
48.39881864214287,8.255615872061082
142.3613378453296,-10.500866364509363
85.27224721644559,28.21799943404207
22.238401702150387,42.48950081319842
-74.5931920885669,7.845262558645112
-63.95861113661296,-36.67338253774285
79.01929968867374,15.13778730491624
-15.406807911433114,28.16465989660154
71.57239531020859,41.363654817349705
32.94328073747733,54.116558131350644
119.78892484955995,-0.7860055911462391
22.058135687741277,52.349886392994186
28.299434995724074,-25.364672267862755
130.95868801505983,34.4356488203166
77.21804616407512,61.856632407022275
14.658782137556319,32.5722853627744
-79.01929968867374,39.132570252977715
51.01232592198195,31.55928347919038
-46.516261974267266,-23.773754744546792
105.77081451713214,49.26445916178348
40.60449569452961,37.49528536978142
13.65466256477931,46.9451967378181
39.651816518998565,21.249499009103886
125.56578616403253,11.393925764437396
-103.17403478565704,42.10271111779528
-40.308862570917704,-14.86232123428424
-70.050314046443,-27.56605582514108
145.1955250273189,44.0657751952635
-93.41955272426037,35.51749131433466
2.7779813362722456,44.06236277406351
144.43421383596748,-37.05080561941918
123.43835297887958,9.810352129759055
-46.516261974267266,-11.307065056511787
20.231963241126483,64.0691906724587
-117.48655817896223,44.336783427883056
146.56164702112045,-37.75648019202055
-40.308862570917704,-3.6086596856604585
-79.73998750597345,0.2947881755142449
-86.58044727573964,37.58929739752006
-101.70682943311247,24.82174612895837
-110.1182263931001,51.29887590014869
4.878618342378114,45.80003808771643
36.954107042677016,-1.2154506436371781
-6.7493992647493535,39.45617609746601
18.427604689791412,-32.06630758392501
-109.94968595355701,32.525510953582604
-2.1450245169230606,39.63208580932192
117.54958462854715,3.609400760532615
38.56192902140907,48.30178127060079
77.56194191422242,24.76220948115902
-110.71224653410287,33.77514275457062
35.56578616403252,33.987177443352046
-57.281862503683634,-34.255013576692285
-73.84190634077625,3.2847736376898626
87.22201866372775,22.214810676009808
-123.41275189903548,58.8231929347485
-22.348435482172434,64.54351680607014
-80.15475674884867,45.479067057454735
21.3967363043828,70.30996965290325
55.13758339889485,24.498135770474303
-38.98767407801805,-17.003213613867796
-95.39395513481692,38.19294270533561
5.314081988059524,62.34908917139797
94.0695453815523,22.949217832879306
121.99280779590266,14.460114060221516
-49.04131198494017,-10.024361235605255
79.73998750597345,9.395210147525866
141.68342753125478,-34.25671231405294
-89.70042152613084,40.958300307344985
73.84190634077625,28.076389054226674
-87.22201866372775,13.159092143088527
130.4018390999434,61.76772820501061
-123.22186342435893,47.32856395365195
-52.36133784532959,-23.73875759036885
128.31657246874525,37.82719969064035
-78.29317056688751,43.49437415417696
-90.97583173062435,47.1320688537089
-90.90566228996255,29.78583866614636
40.308862570917704,7.307007661768922
8.007326876811252,46.856214866534216
120.52790957361556,31.629378381306974
31.28476166463673,66.98743614148609
1.043335284077587,49.036609163103215
38.323867114842606,40.20826519283275
-78.29317056688751,0.2933469419092663
-69.02790589564584,-45.804383132863116
-108.19858501476764,44.434100871248425
-108.42760468979141,29.225429222426964
28.24425107080102,48.10715297366529
26.79678490847914,39.02130175947947
-0.9056622899625406,44.09245386196206
-106.15809365922375,37.86340374119573
74.5931920885669,23.741926960465005
-7.438135477483652,32.49834907380504
-2.3665473939106105,57.25962680650353
40.15816381410263,48.405967944278494
28.50240425140337,62.56338905432856
66.99880108353453,37.34016650844508
-86.58044727573964,31.946945998329188
94.0695453815523,6.7325380440551
-43.48373802573274,-20.731961246443646
-55.84680528823184,-12.214071481273923
78.29317056688751,20.316947334995625
119.78892484955995,22.979890501157684
-65.47573602097843,-20.404603696243136
151.70056500427594,-25.364672267862755
-16.158093659223756,33.088548240291445
131.60118135785712,-0.6772649973773959
152.15449835140709,59.4601932867494
105.4068079114331,12.004278222622006
28.299434995724074,-28.812226273711914
25.22062970913442,58.45516946991459
-98.13385582671398,19.008895903899145
145.15250617315476,-40.86975502228441
13.914399045409922,26.1161865613563
20.58839208917656,49.15158321056934
34.153194711768165,1.258666855801973
-68.59740618934015,46.3593095463017
42.86378750597118,23.989070716265502
52.87240877306704,47.383155318820215
83.93208062135697,18.33128022969922
-72.33111304061775,-39.59326515173
136.68346461368637,50.15706656164187
-70.050314046443,19.56639466180004
-121.99280779590266,38.20693488934502
62.27329392145201,45.56062679935791
-39.651816518998565,-12.5754524222595
-71.57239531020859,-35.51636026706173
-98.13385582671398,40.672123190459786
72.19035918270731,50.992670388046726
140.12527325758074,38.38114989918262
-88.47913756203492,20.705569129579278
98.83627550306029,23.512010163275043
-130.38226202203248,53.9054357254439
-94.72775278355441,40.862042932517184
-37.63866215467042,-4.276059902293069
8.361132471051455,57.00282949214565
-83.93208062135697,42.07607891199186
-114.52426397902158,33.04485222584087
21.47528509455601,-34.31951914178812
-123.59088067847978,43.17378923690397
-38.31657246874525,-6.398289602303867
-49.691137429082296,-14.25609148567155
-81.16372449693972,43.754227507395136
22.331710638613675,62.94886890050896
-87.85497548307694,36.934814801187784
99.54509739864785,10.120922964815147
137.7637564784779,35.07632646726545
26.77438272423964,53.511966263418955
73.84190634077625,16.28022206037679
21.47528509455601,37.6414815053509
-80.45490260135216,-2.739580263727177
-64.71624150481541,-17.46695298286512
47.763756478477866,30.33037985697482
148.00719220409735,-20.476339291101546
98.83627550306029,10.853487217920176
-112.23840170215038,36.84129701387216
41.568762514656456,50.94136754086591
34.86241660110516,39.07647898953138
-98.13385582671398,43.80657577463778
-57.281862503683634,-32.331316082436985
-65.75544023820525,45.122894022579636
81.86614417328603,21.278656684940355
59.99984710851929,47.620443934780084
-104.65878213755632,19.349297019368326
61.449904595194866,41.59314591314409
-118.55525388753618,43.42328365157573
-117.54958462854715,34.36181713977171
-85.2228082993142,45.199696622720374
-69.28775346589713,-26.010122538582632
-47.763756478477866,-19.888579543688152
-90.29957847386916,36.95373078854487
-93.41955272426037,18.397005701820532
73.62537013683082,55.462083197185734
102.43805808577758,2.7128790964306524
68.524714905444,28.044531884419346
18.13978357999496,45.67772580183924
-95.39395513481692,28.938192472482168
-95.93741609948151,47.6103380760054
32.71813749631637,24.370719568828218
47.09497985345856,42.14318857832893
11.964796490908508,53.13478162727741
-73.35767708506744,-49.139164028407855
-0.30272564941995395,45.29898637530145
120.52790957361556,1.3101226542182625
-103.91439904540992,32.65834488440744
-110.14634513331168,48.56160457635702
33.43835297887956,36.53534114371452
35.26895629622262,45.24747640845939
81.86614417328603,24.30622635563931
14.050438474534989,61.730598090173125
-4.727752783554405,36.1699997127124
7.438135477483652,36.721781228957376
98.83627550306029,4.021404679478821
-83.25060073525066,36.07324799476869
34.56774164004549,58.477168511386644
53.73691535997867,31.873726950482155
99.54509739864785,18.941408663830835
-80.45490260135216,33.07206279301974
14.359390606608244,50.12021247905332
-40.308862570917704,-13.653300002817844
24.8563453042129,68.19694353570861
-49.691137429082296,-7.307007661768922
-92.77798133627225,37.60608727266013
0.9056622899625406,44.69703492300283
143.045892957323,-36.56229402596592
121.99280779590266,12.508303339178793
-89.09433771003746,13.172446408309268
-85.93045461844771,41.52937785655356
90.29957847386916,25.283456036473027
12.5401466718994,66.49703960443742
-117.67448875400636,47.5730748192771
9.54509739864785,36.571117420301384
-85.27224721644559,37.54427061638786
19.188004740201688,41.85193945234001
30.20133083319381,56.48131319044943
151.70056500427594,-32.85863421908717
78.29317056688751,12.909269585495498
-60.95400729756433,16.240079925219437
-114.24455976179476,45.122894022579636
-109.94968595355701,31.12714037820008
-0.9056622899625406,39.64829969516619
29.788924849559944,37.616246706570685
35.23583055466275,48.80054454349141
77.56194191422242,27.735146807889652
-106.91225102614887,35.06329594707863
-9.54509739864785,30.909438073340255
32.03549133958076,51.330713445287934
-56.56164702112044,-37.14836811640931
-128.50524126610753,59.757244210846125
-69.85365486668833,48.56160457635702
-102.43805808577758,40.286233517751526
55.57557640725521,52.08746339703206
109.18800474020169,34.03130170764772
-74.75755525117076,50.0053631448339
125.56578616403253,8.969230101806174
-78.29317056688751,18.817220859134316
-53.73691535997867,-3.8150593132132364
102.43805808577758,15.797994192869002
-90.29957847386916,16.1578843155671
25.283758495184582,-27.366546415480986
107.66888695938226,15.43302455440637
-47.136212494028825,-17.28335618851526
-95.17055328009009,56.45413508032322
73.08774897385113,32.283903070050684
25.733002951186194,46.7191696786044
29.045992702435676,-26.58576562042613
128.31657246874525,34.862103256983
111.47528509455601,-2.585393001964477
-73.08774897385113,42.83138365901172
-54.434213835967476,-26.937714629376735
-94.7771917006858,45.199696622720374
-92.14502451692306,33.41988787433311
10.724016459764524,47.89711006713866
57.43348093109736,58.242755167048514
-99.54509739864785,22.715281574481264
-107.14315964819637,53.19353310655634
36.1659630177296,41.0190947269225
4.480777721890536,47.676458022619265
36.954107042677016,-0.2393991288941966
138.39881864214286,-35.34493833461831
72.30325435287975,52.403015019669205
4.069545381552292,36.194125531043916
-88.47913756203492,16.906633208639533
-40.308862570917704,-9.547367667029489
121.99280779590266,17.78016175032608
-92.77798133627225,44.66693007915701
8.836275503060286,39.97172786799671
15.735485282323957,56.27890939547425
-51.68342753125476,-17.786331504313793
-81.16372449693972,38.653556166632896
61.70056500427594,37.38986432048104
12.438058085777586,42.18594280545131
-89.70042152613084,-0.9056499122924822
-59.47209042638443,-10.120188042402205
-42.236243521522134,-19.275705470693904
-87.85497548307694,31.24482342002789
-64.71624150481541,-23.12740398292017
73.08774897385113,21.365003142141706
-83.93208062135697,30.38724914064403
22.7203570439813,55.892229756608934
79.01929968867374,18.11243721308488
-63.20321509152087,-17.952141749732295
-79.73998750597345,26.42690335090939
47.136212494028825,-21.536966694412694
103.17403478565704,12.838961429450968
8.133855826713978,5.340008430416942
72.33111304061775,40.862072288106965
48.23443418808405,38.78802813652384
-98.13385582671398,17.502044262535684
-51.01232592198195,-22.709943324826543
76.82596521434296,29.86365584721167
-51.01232592198195,-25.899523008436613
31.992807795902653,2.9011390993544572
24.153149984225145,48.42415201154842
131.60118135785712,34.76079986681043
-79.01929968867374,41.70983968783382
7.6738258618659385,45.64634655443293
-102.43805808577758,18.023371836049293
49.04131198494017,24.630691671281394
-89.02416826937565,47.1320688537089
-70.81199525979831,-24.042113974396663
141.6761328851574,40.20826519283275
56.56164702112044,24.19486675182701
-44.700613777413345,-12.195263617956966
5.393955134816915,43.96896595719968
-91.52086243796509,41.591158871266465
-36.26308464002133,-5.450913281261305
13.228937139636175,60.29533112474394
-80.45490260135216,39.91527512642326
27.845501648592922,59.4601932867494
-119.94145552825202,45.60833675325731
81.54378683567134,54.13737242574289
12.438058085777586,37.656478478799905
-88.47913756203492,34.14381656733953
-55.84680528823184,-13.483067858425228
-76.82596521434296,-5.909370792638849
111.47528509455601,-8.231534837179922
-105.4068079114331,22.256568183091066
-1.7926132211414956,49.67730081518931
-103.65466256477931,46.9451967378181
-8.133855826713978,43.19457525318239
27.549584628547148,35.66502177035247
27.531221953118216,42.46447666840321
-103.91439904540992,30.51090936028981
-115.95209265463257,51.50770959231466
42.04340703221529,44.629720417807825
43.48373802573274,-11.871968311173541
83.93208062135697,25.91462917141909
-7.522550673815617,54.19956749571786
-107.66888695938226,39.59326515173
38.98767407801805,35.80590550940235
89.09433771003746,26.793904496738218
40.27612548463306,54.7880467146981
-95.39395513481692,42.1097243902657
-71.80141498523236,44.434100871248425
-59.47209042638443,-34.24245373027246
79.73998750597345,16.6569100716018
-70.050314046443,-38.56961833425193
49.691137429082296,14.86232123428424
74.54961100664265,63.8923205136457
98.13385582671398,15.259078240758138
52.36133784532959,29.519140330222545
-65.47573602097843,-28.213636635749992
28.299434995724074,-32.85863421908717
106.15809365922375,19.220476008754996
21.063256990065934,51.12550938522685
130.95868801505983,30.827142524393693
-74.5931920885669,-14.878126208384254
-77.56194191422242,36.30257050937025
-48.39881864214287,-22.552560230839603
113.00119891646547,-8.143582831364325
72.33111304061775,27.159277677020388
103.91439904540992,2.082137324270063
18.072621906752598,46.95587308954433
-50.34818348100144,-29.45824677925492
-99.84524325115135,45.479067057454735
9.381210486049929,51.30757157743871
-96.74939926474936,33.96831449038601
-8.133855826713978,37.35888560713079
-94.0695453815523,30.46465927910684
126.26308464002133,36.8082419693124
-70.050314046443,-20.29462688475159
-96.20809320520071,48.874423309533505
78.29317056688751,23.322260420335986
13.20925877380358,51.61593210096554
108.42760468979141,-7.721948160233378
114.52426397902158,4.302922053639044
-109.66387771289189,50.6846753628621
-74.5931920885669,-8.52348273644076
-100.98070031132626,27.859760081336237
1.569601823617412,45.893223117723416
-55.84680528823184,-31.904621905999125
-107.66888695938226,31.47203951020871
-116.46642734330744,48.563970146294245
31.992807795902653,39.41221374839482
39.61137117004209,46.401865075429235
-4.069545381552292,38.2462296015155
-111.47528509455601,34.99475282118845
39.40374904452623,54.293969469430444
36.26308464002133,34.98794930665092
13.914399045409922,41.388329891062995
38.99179076332686,56.98326175581704
66.99880108353453,39.886079268593484
-41.60118135785713,-20.69056880727627
17.69674564712025,52.403015019669205
67.76072970661265,58.26508581841034
-82.56186452251636,33.928608236648834
-55.84680528823184,-22.68307319106212
102.43805808577758,18.023371836049293
44.32263181676397,40.8007508409924
-45.903968874556845,-19.936997605136128
71.57239531020859,34.83661551454136
107.66888695938226,10.474439264335428
30.527909573615567,-29.631406049653734
20.91111035352436,43.34841169056943
25.283758495184582,-17.46695298286512
-97.43813547748366,36.032465347970906
-77.43540199638518,44.60497737612782
-87.85497548307694,44.07596043607135
-121.26263661074441,40.228238285006526
-69.28775346589713,-33.088681397471916
-120.52790957361556,34.24245373027246
-45.299386222586655,-3.8395887270637057
2.7779813362722456,39.61871969016762
93.41955272426037,26.755718490468468
120.52790957361556,16.01372268022216
-86.58044727573964,15.380676611192422
137.7637564784779,-32.72745476823911
139.3955043054704,37.49528536978142
-52.36133784532959,-14.157333673605404
111.47528509455601,1.9962323919820786
-70.050314046443,-8.313675865109088
-79.73998750597345,35.12996144190496
73.08774897385113,22.104063196373982
27.549584628547148,31.02614877134923
39.87472674241924,38.38114989918262
1.971810348379247,52.34492561324558
-74.5931920885669,2.068008756439156
-68.15345477650443,-46.91835023497737
-77.56194191422242,-0.2925473191998211
-111.40259381065985,46.3593095463017
31.73021960709397,47.10515711028942
26.79678490847914,41.455166343996204
-102.43805808577758,37.656478478799905
127.63866215467043,0.7171960898288349
-117.27615339280706,56.436746811525374
-3.077598925117213,55.09878803397068
43.31653538631363,50.15706656164187
44.700613777413345,33.98521180905707
49.51680409966212,53.0337329840054
-14.541903068995584,64.76374321908742
-64.71624150481541,-34.88818150017172
-70.81199525979831,21.114544971285202
87.85497548307694,22.22433612498648
-112.23840170215038,39.41457879016172
-100.26001249402657,40.50201874185927
-70.2813521917143,47.975720793455274
-92.77798133627225,42.202716312221526
41.60118135785713,19.454074628241173
-73.08774897385113,-37.75496260323445
-121.6666807212986,42.523069032081985
-83.93208062135697,38.83034145230826
-47.136212494028825,-2.985188905999224
-116.79678490847915,33.881772962375855
1.5208624379650912,36.25345727887761
68.44806257795781,51.73626165806524
96.74939926474936,25.130218647084984
80.45490260135216,6.656800873105075
139.65503566755459,40.01272510559125
-89.70042152613084,21.475018273814182
-45.299386222586655,-23.942563305597726
-51.68342753125476,3.71261786042224
-76.08560095459009,38.15587411862506
25.8711763805572,44.74261432541018
-6.067919378643024,42.07607891199186
68.524714905444,25.173618690993624
-100.26001249402657,30.8544601800588
79.73998750597345,26.42690335090939
-56.55100726252528,49.40477446671569
-102.04473055109418,49.06084679028318
5.144681454112051,51.57086524130997
87.22201866372775,26.769683160900698
-61.70056500427594,-34.829286018179445
23.00119891646547,37.34016650844508
130.95868801505983,-25.255995892051974
-103.17403478565704,32.027143566450576
23.782669222007353,64.30568415579414
113.00119891646547,22.061874525338574
-88.47913756203492,38.97780226463728
-150.95400729756435,-16.921542913000714
75.34121786244368,14.928055341354847
21.47528509455601,40.19338565312962
59.47209042638443,36.785394332209016
87.85497548307694,44.07596043607135
-79.73998750597345,-0.8911827303273094
10.980700311326265,32.953302765371205
51.68342753125476,33.03479033634119
23.47189028521392,51.34868377365052
-64.71624150481541,-29.459991510884663
148.00719220409735,-21.83142650728042
12.883172328099304,48.969091299205736
43.74931430096486,37.2948688567621
59.03809554251574,57.07122579917833
69.28775346589713,42.18631392467769
-54.434213835967476,-19.70503079669094
30.527909573615567,-23.511670956769443
121.26263661074441,-2.3751124089878024
-100.98070031132626,43.567115276050714
-64.77760255383001,46.184056127014536
-91.52086243796509,36.944409346505196
25.283758495184582,-10.61212627131071
-50.34818348100144,-1.651846794311962
-114.11250173606629,43.90172524383432
-117.54958462854715,38.20991602223594
-84.60604486518308,43.35679360939653
14.021009280698907,68.70795084258356
-86.06204972174245,48.974256219587055
59.5901362348769,51.0700583435909
55.13758339889485,-21.185175753989217
4.069545381552292,43.41152149544047
-48.39881864214287,-10.495476167699174
143.73691535997867,-35.5990590798379
-85.27224721644559,34.77088223876642
-146.02077093729056,63.75341917961847
2.1450245169230606,40.93880756395662
92.77798133627225,25.25775022649982
-44.700613777413345,-4.321014993696953
5.393955134816915,35.44556695064797
-68.35955930574754,63.85664917232292
10.93692671985764,63.54201247560914
148.00719220409735,-34.46911646465444
135.29938622258666,34.555566969026245
31.40922440027345,58.5653331066495
-61.70056500427594,16.35003288094754
76.08560095459009,12.083958300087817
17.668886959382263,40.862072288106965
-61.70056500427594,-9.694848754179288
26.79678490847914,-22.861544237266504
17.809640817292685,50.992670388046726
55.13758339889485,30.40009913981929
99.54509739864785,16.69121485117746
-67.76159829784962,10.181673071206434
-113.69019093553177,54.20440240697856
14.658782137556319,-22.3270772040894
-4.202645846173108,56.49067124212939
-104.65878213755632,36.04756590113465
40.75843700033804,50.48713593178998
110.71224653410287,21.656218176035797
37.63866215467042,31.41156302386968
119.78892484955995,-23.66914958321475
125.56578616403253,6.631508198980727
-105.4068079114331,39.92354612710548
141.5612819993428,44.059208503645365
8.836275503060286,12.294950712159705
-97.43813547748366,39.41412630334877
-121.35799866348468,45.85580399452963
-115.28375849518459,41.222018216232634
-88.47913756203492,41.591158871266465
53.73691535997867,22.158093013774966
43.48373802573274,14.754630324956217
-39.651816518998565,-14.38814571262858
52.978455775095824,56.84005622086147
6.982002465129307,48.83008821361279
-71.57239531020859,-32.06630758392501
129.65181651899857,32.542784468902774
-49.691137429082296,-17.937278550537247
-99.54509739864785,21.204541602258168
101.70682943311247,6.610258048933187
35.143762357529596,39.566949089466014
74.5931920885669,31.058272187934506
121.26263661074441,-31.43340380443903
-91.52086243796509,31.253682106635864
128.98767407801805,36.39738990836842
-60.21107515044005,0.7860055911462391
-53.045892957322984,-25.231714037078252
-75.34121786244368,43.75300121674579
-92.16753777632749,45.27888252367293
74.5931920885669,27.4330423542263
31.878800363739966,49.17680466730152
-0.29957847386916836,41.60079251286512
2.415596016853149,48.37352835403094
145.13758339889486,-17.236595143746403
-60.95400729756433,-37.19307341014534
-109.18800474020169,-26.9542164258612
-77.56194191422242,1.4851831050058881
27.549584628547148,37.581788855299465
-111.36067640109088,45.09940022109111
11.487082863210212,56.75247520485587
10.260012494026567,43.63460465979268
-83.25060073525066,10.190402486743865
-47.763756478477866,-15.639429192093926
34.31473077590638,62.79905995336088
-44.700613777413345,-18.559133516671185
132.23624352152214,-14.448220667334475
-85.27224721644559,31.17607867822554
113.00119891646547,27.78641235527166
50.34818348100144,36.72356167499764
26.79678490847914,-28.454110536707724
153.20321509152086,-31.19710732962399
-66.99880108353453,-18.475415500589357
76.08560095459009,21.64696625037133
-80.45490260135216,-5.319709323664221
-81.16372449693972,30.229456183789885
18.515798881459986,46.2449765836059
92.43367594985622,57.98395593491267
103.91439904540992,14.246394417383204
47.136212494028825,30.680180692255625
-59.47209042638443,-28.95937192341948
26.32620072013317,50.70069617138105
149.47209042638443,-21.454575831806018
100.26001249402657,12.970554972878723
-63.95861113661296,-27.91612681196103
23.00119891646547,24.217244747104434
9.643500217250399,44.89168510821841
-53.73691535997867,-23.467723477378353
-96.06791937864303,16.822862953138337
42.35363798023822,39.771356319376864
31.262636610744416,29.442832897819535
106.15809365922375,9.86283365753162
134.70061377741334,33.98521180905707
-49.691137429082296,-26.727715663100987
23.76328281204688,42.167236416956044
-76.08560095459009,41.388329891062995
-2.7779813362722456,42.202716312221526
70.050314046443,21.75330443465964
-96.65359624659463,50.822840402785005
-80.45490260135216,42.46572688018074
-116.04138886338704,36.67338253774285
-63.95861113661296,10.54642993762334
-89.70042152613084,35.56541560979274
-81.16372449693972,25.020573842379093
-48.39881864214287,-13.398237548972432
-36.26308464002133,-7.721219632000912
22.918613365781763,60.47374058113236
15.406807911433114,37.301042914278284
73.08774897385113,8.459771009643092
139.6911374290823,37.03967807595297
25.32760958500967,54.59645768696355
89.55841284217648,55.84601469355807
75.34121786244368,18.607075565957757
-81.16372449693972,-4.021404679478821
-113.76798050952883,49.1908304277754
-106.15809365922375,30.964506716398027
32.71813749631637,35.51665492063878
79.73998750597345,19.65530170923179
-108.42760468979141,37.52150660178053
-117.1037319905574,58.83213993902008
36.26308464002133,36.8082419693124
45.90599522780667,53.14121048019183
105.4068079114331,22.999525379447974
-36.954107042677016,-9.402211122847113
-95.39395513481692,44.57348631535711
44.700613777413345,25.1436651575017
-91.52086243796509,38.97780226463728
-102.43805808577758,21.01570994569848
15.56085996480669,44.22969814236995
140.05371354689305,-37.76497061827238
4.727752783554405,8.806682868563472
46.516261974267266,34.533752717224466
103.17403478565704,19.464598669435183
9.641588746301768,54.75435829865238
31.262636610744416,22.66918179409472
-49.04131198494017,-22.127358811205276
121.99280779590266,38.81227184229434
-69.28775346589713,-15.876024600791288
-51.68342753125476,-31.176661942148474
-97.43813547748366,30.316496894006495
100.98070031132626,2.1057878072050538
-2.7779813362722456,34.830824487537654
-96.96371284092196,45.69193671739993
39.00925231956443,45.21705227092559
83.93208062135697,22.88563726078904
110.71224653410287,-6.316821583303409
113.76328281204688,34.548097013452015
17.668886959382263,-19.078107994048448
-6.980419163081695,52.15500605504229
-103.7954581394355,50.86493452721463
-2.2615514573944395,46.4939702608307
-1.5208624379650912,38.30675265788537
29.045992702435676,40.26695579045059
34.73864055808813,47.52674040911522
78.29317056688751,26.315151130864844
-103.17403478565704,22.4566611389403
36.26308464002133,32.50380703131717
-111.5826813570859,53.16090721947709
-55.84680528823184,-34.44473464993077
-76.08560095459009,3.3194374007103797
175.2722472164456,-40.862042932517184
-113.06726352963967,46.019315185787235
57.96450866041925,51.330713445287934
85.93045461844771,19.90334010412811
-109.18800474020169,34.715284394145534
-72.33111304061775,11.168789823465914
45.299386222586655,20.344631303656808
-65.47661959021389,47.66730896553307
-92.14502451692306,14.648952529372687
34.153194711768165,-14.12351572392984
19.517838291843955,54.9850132757166
51.68342753125476,34.25671231405294
95.39395513481692,22.149467409894523
30.527909573615567,-26.928657353861713
22.61029171846985,45.476970823010845
-57.281862503683634,-27.057554180190408
65.70612616013997,61.80422953341267
101.70682943311247,14.366605667869564
12.04473055109417,49.06084679028318
92.07278392861771,53.71902805795548
107.66888695938226,13.281812645270833
48.38105087944066,40.73647987778383
-45.903968874556845,-17.54711542537656
3.6050278275616403,46.45959431580319
70.81199525979831,30.540181035008192
126.95410704267701,34.74715411659429
-53.045892957322984,-28.463262690323404
-5.393955134816915,37.515768361574
116.32620072013317,50.70069617138105
-71.57239531020859,41.98068044964524
140.4358537467534,40.96657315284513
-93.41955272426037,32.671722813157764
-89.09433771003746,15.404974651129008
-119.4347195892944,49.17948619793479
120.52790957361556,18.720398439954533
-119.04599270243568,36.56187684310869
-91.52086243796509,42.85372203728297
53.73691535997867,26.734276738365235
-79.73998750597345,37.868143358061836
-124.27489217007265,40.458880215213256
2.7779813362722456,36.92174641570151
-89.70042152613084,29.78858716865824
15.481024992307754,57.79018779787231
-82.56186452251636,31.048274789305523
73.08774897385113,3.894096927377199
63.95861113661296,39.2050046261719
76.47127705938259,52.26840899686509
133.46785053180963,46.173048823568955
-105.92925419651911,47.927953735556954
87.85497548307694,25.26825198402265
-64.71624150481541,-32.20681969840767
-121.61334725764118,55.29899125620457
-101.70682943311247,35.690520327160954
80.45490260135216,14.464406177064719
115.28375849518459,-30.151991983442404
51.59269853423031,54.6742429457668
-100.26001249402657,35.82368238809089
-74.4391400351933,44.22969814236995
-38.31657246874525,-10.999840015772614
45.299386222586655,15.622813333598293
-47.136212494028825,-1.1148722441076255
-71.57239531020859,-33.46128033393836
-96.74939926474936,40.11241072280072
-71.86021642000505,45.67772580183924
-87.22201866372775,21.452342605832268
-100.98070031132626,17.365007216481736
-92.14502451692306,40.289051424722174
-123.43835297887958,39.55001941983328
-83.25060073525066,40.76153511712557
-85.27224721644559,9.513215555789545
-113.00119891646547,34.02955809729099
43.48373802573274,9.638799744550028
-122.61104912349285,44.140037892724614
57.281862503683634,23.022192803750844
71.60810023870776,48.86572509278422
-85.27224721644559,34.06252900916841
-44.700613777413345,-20.942497425933514
7.438135477483652,43.85410102412994
-3.0592839631318034,47.7230869668958
-7.438135477483652,43.24204818336049
26.041388863387045,36.67338253774285
71.57239531020859,25.602252901792422
23.98489007121277,42.71477799417127
100.98070031132626,-0.8890835682230177
110.14941165689147,44.70770527513035
-71.57239531020859,-14.651651118554073
-101.03624785191009,46.602591870368016
-51.68342753125476,-29.29277270554591
41.21032812040506,45.721601757687075
-98.13385582671398,31.733083289609205
-5.831343979274463,54.99803796709459
83.93208062135697,28.165270025343272
85.98340236691814,69.24109750210583
-102.32446127377408,45.84891593926636
40.982793350229144,57.08629655707736
-75.34121786244368,9.239851338912977
-60.95400729756433,-35.28423121598598
-115.75680331275461,50.12841045079938
-71.57239531020859,-40.739781491889346
19.949685953557,41.71741118002093
35.313484639004486,55.761362166453
119.78892484955995,30.487970264623
77.56194191422242,14.329058301795524
19.624928646793176,52.08774876784416
-66.99880108353453,-29.198593929962733
66.69119782452982,56.53252588325436
72.33111304061775,42.71397300644586
43.782787681121704,36.11272500254437
6.067919378643024,5.363911110356696
16.279673202130517,48.530965044003395
103.91439904540992,17.921922626712277
7.481887193981054,50.772539678056546
41.398383310943764,43.50903614703879
130.3088625709177,32.29345274880368
-77.56194191422242,36.98264229966964
-45.299386222586655,-21.54136147072474
-41.60118135785713,-13.990665857892337
113.76328281204688,-6.813715070423164
103.72641356995558,48.87031714355422
-94.0695453815523,36.88464239510247
38.98767407801805,23.986850112157825
-71.60810023870776,48.86572509278422
-40.308862570917704,-4.634446564698491
124.15319471176817,10.962546948787814
-117.4295907902205,46.29527448275069
5.393955134816915,31.87866254966999
29.788924849559944,-2.411369274760902
22.35518044573563,66.1497239862514
-85.93045461844771,38.91695694359993
1.5208624379650912,43.47365860415883
143.73691535997867,-37.99908867177067
92.14502451692306,26.780626608851197
20.113304451790086,65.67373888151525
148.00719220409735,-37.5963256123314
10.980700311326265,34.36746385834631
58.737363389255584,35.315779775214565
-111.47528509455601,35.66475447567465
140.34818348100146,-20.61689362397428
-52.36133784532959,-0.7171960898288349
32.71813749631637,-18.983338376684344
-99.54509739864785,43.08506715603293
-68.20855280235021,45.644031300899265
-90.29957847386916,34.862049267611376
141.99045410797586,42.23020389632559
59.648513141732494,42.298057035894395
45.299386222586655,25.743613352587666
-116.4750122850138,43.34406290111814
-83.25060073525066,43.89692380810133
-175.2722472164456,-21.408840514532166
44.096031125443155,14.032266194215612
-63.93939978215699,45.98302290415068
73.84190634077625,33.78711753474757
12.265992009404297,53.80591188432351
46.38621505275589,41.8115576566299
-47.763756478477866,-21.734395964485362
-76.82596521434296,-12.838961429450968
-93.41955272426037,17.63938008417159
0.3158690211096079,46.51582723863683
-9.54509739864785,39.25988557805692
101.70682943311247,3.9851689093424167
-98.18294230748367,47.47181170056475
33.43835297887956,38.35954231007117
35.92013281361101,45.702291950979784
80.45490260135216,24.976647833854308
123.94466752049699,41.79237269124503
-102.43805808577758,25.508551707284262
106.91225102614887,-5.80732410102043
34.86241660110516,37.289812337932176
38.828233388696475,52.069829523111586
-107.90886101268056,49.614039291385815
-57.281862503683634,-30.37485052510778
45.299386222586655,9.446058713169403
-75.34121786244368,5.871811891113085
-106.15809365922375,32.385088575201415
15.321652439270755,61.59139612818143
-80.45490260135216,32.35595266673899
150.95400729756435,-33.98738377308481
16.158093659223756,39.819069477905266
65.47573602097843,40.176209228015
-68.6032636956172,70.30996965290325
14.69345017665014,50.75328336276504
-1.5208624379650912,5.392066192415118
99.54509739864785,19.694869206509058
20.554531100519494,45.25378300905133
49.691137429082296,36.45986665151248
-57.281862503683634,-23.69664982383105
101.70682943311247,19.566519154918634
42.86378750597118,33.642362354462016
-95.39395513481692,36.1418948722705
-47.136212494028825,-4.957727918907403
35.56578616403252,27.59103677292774
54.73104370377738,45.24747640845939
119.78892484955995,14.78220671912239
-123.66695921373879,48.606455574940384
-118.29943499572406,40.46842941768106
-89.70042152613084,42.86339699629216
-85.93045461844771,13.880674219031873
-49.04131198494017,-8.336148534455866
53.045892957322984,23.93149946324166
43.48373802573274,17.119041102169845
-79.94617147057252,46.0733946861149
-83.25060073525066,35.37747529836321
136.23369452152536,36.69797233704837
9.008423994980385,62.15777262438703
81.16372449693972,8.73302684317089
94.0695453815523,25.227943144525515
-38.98767407801805,-3.1652875686128366
141.01232592198195,-34.00742246697243
-49.04131198494017,-16.54658093580307
-42.86378750597118,-7.02631347074269
-82.56186452251636,38.08127744661382
-121.52889878040236,40.73934666789638
2.7779813362722456,35.5339166254838
-60.95400729756433,10.267952917517349
8.836275503060286,41.89599133698777
96.74939926474936,17.553979804844513
11.896884530799868,55.266520873140855
92.24120116881247,55.82643260734825
-82.56186452251636,29.580617797468626
11.706829433112482,43.49437415417696
-58.737363389255584,-11.31446566448951
26.79678490847914,-26.368512524311093
18.72402330083411,58.849633294018986
52.36133784532959,36.31313694825391
74.5931920885669,19.286580803398273
175.93045461844773,-38.2462296015155
47.978932150625425,56.66586278209557
-62.450415371452856,-32.3726784717526
-122.47447957846147,52.71025743739156
-100.98070031132626,33.66302387809893
-72.33111304061775,19.078107994048448
-110.71224653410287,41.577101184866166
50.34818348100144,26.31859547357726
-48.39881864214287,-2.5584268673839676
-71.57239531020859,-36.85899053287267
-98.13385582671398,39.36747025008236
95.39395513481692,22.909880943775825
-121.99280779590266,36.980575651456576
-94.0695453815523,44.02374737776218
-53.045892957322984,-13.036068810289104
40.308862570917704,21.69301246686882
61.62314894735293,56.16856327626119
68.524714905444,40.815492105537864
7.438135477483652,8.763079079588406
126.95410704267701,26.528573776536476
12.586113707521772,46.440760583107576
119.04599270243568,-3.559129537403696
39.645697503794494,40.30187764535183
39.95214276407071,64.66244891181647
34.153194711768165,27.337138226697565
116.79678490847915,-31.874343935138565
115.28375849518459,-3.6808260492433535
-6.067919378643024,40.150132040497795
70.050314046443,23.212564635548347
27.726706078548,45.56062679935791
103.17403478565704,-4.603871192827219
-101.12939882373648,51.15313910607437
-98.13385582671398,29.53979533645093
-3.513788934172311,51.63096999007036
29.788924849559944,31.1564292295809
-2.1450245169230606,31.24482342002789
116.79678490847915,5.420404309708991
81.16372449693972,28.756549512130285
-110.71224653410287,23.83691043157223
100.26001249402657,8.697157382490781
114.86508677361292,60.896673804695844
-106.64790720809074,44.677409191798205
139.6911374290823,35.875922548461084
-89.70042152613084,36.95373078854487
2.7779813362722456,41.56773473829379
26.360350096684794,62.203316494869874
21.47528509455601,38.288726359564656
57.281862503683634,37.37442237730054
29.795614267244392,52.731336355863945
-66.99880108353453,-17.762070269340203
29.788924849559944,-22.290456131717864
18.391899761292244,48.86572509278422
28.299434995724074,-20.493942967547813
150.21107515044005,-24.357932829009314
75.94114445360654,66.36546273975051
-66.99880108353453,-27.78641235527166
16.537669422322157,45.927740294795356
45.0,35.54714649634363
-60.21107515044005,-22.290456131717864
105.4068079114331,20.77046159459537
7.153811357765228,52.83054939698321
45.72170946787477,43.582127867081915
131.60118135785712,31.78902073999354
-76.08560095459009,-14.246394417383204
-49.04131198494017,-24.004943953603885
38.98767407801805,-5.255792469259199
26.041388863387045,35.37462069834745
-1.0200068168097887,48.39431061174874
-79.01929968867374,34.36746385834631
73.08774897385113,30.150579841373318
103.17403478565704,0.8818311440435737
141.68342753125478,-37.82719969064035
-43.48373802573274,-4.907899033452459
123.43835297887958,12.950617414105999
77.56194191422242,10.024144822138624
-96.06791937864303,32.571918438309666
-86.58044727573964,40.25850071217
90.90566228996255,23.760643048499194
132.14014397212082,43.178335723883755
-83.86881688398495,45.135053721058256
-121.4876754625093,47.87566447030603
137.13621249402883,34.2257992232322
-87.22201866372775,36.23095902215821
-63.20321509152087,-11.801232111633611
0.29957847386916836,42.235853744598195
8.836275503060286,35.24275101245371
100.26001249402657,13.700350670881958
16.912251026148866,43.43481605010357
78.29317056688751,10.757671594397824
-8.836275503060286,32.40782332145301
36.667293799811766,49.776479030862156
-7.5414677956144125,57.78310483833212
-111.6800612155514,43.19881473213263
-61.70056500427594,-36.7574231194699
-69.28775346589713,12.349559599836503
-8.133855826713978,12.316771796541373
-165.4346553935163,54.25489838314203
-66.6330569524968,49.967070633490465
-103.17403478565704,41.47681570545685
-94.0695453815523,39.58076717175048
28.299434995724074,-14.311226290115636
45.903968874556845,31.939042694657648
21.443017171417637,47.65351126337343
31.992807795902653,-25.22081003106156
34.86241660110516,0.7431405843833688
-57.281862503683634,-29.716415753426173
-92.92878977926516,46.47886906058088
10.384271265586083,49.22374891898753
54.29630478539366,58.11974246597607
34.11257055426867,41.119657666282755
4.794003182681478,49.5920552204096
74.5931920885669,33.18574821781208
-55.13758339889485,-25.82075518892718
-6.067919378643024,35.413617182429356
121.99280779590266,-31.23365822550875
109.94968595355701,-2.0164168198102437
-73.84190634077625,41.71440952568451
-70.81199525979831,-16.743699430312045
-90.29957847386916,33.4379928419988
-2.1450245169230606,40.289051424722174
31.262636610744416,36.57477489980677
32.29370914161855,50.50781049426442
76.08560095459009,25.37446537788511
-146.3187776002063,61.26522353120987
-105.39976566602512,52.034548238521054
13.174034785657044,9.298337337950311
54.67810922296856,63.38350517369021
25.283758495184582,40.00248512758508
-4.727752783554405,43.38624540016119
112.23840170215038,3.165734663649709
-68.524714905444,-8.8934113416673
72.33111304061775,23.495328536392545
-72.75705400143364,-47.087601770956496
35.56578616403252,30.18388080622292
-1.2037826218107144,53.03981720182842
-79.01929968867374,-2.1057878072050538
52.11624430834786,52.43163615849796
-109.18800474020169,26.22883833001109
89.09433771003746,22.99862436944427
-101.70682943311247,39.06127419492094
139.6911374290823,-21.06405269784106
147.95774432365363,62.55187944843904
-78.29317056688751,26.315151130864844
21.085394663906108,53.979560188976244
77.56194191422242,17.279147298441867
-97.43813547748366,19.038210577854326
-52.79400207323942,65.49968293588029
26.466427343307444,48.563970146294245
31.262636610744416,2.9239594733658327
-77.56194191422242,39.63892486899126
8.754750905229029,46.801267596105795
48.79695964517079,37.829464515400616
-97.43813547748366,28.097803881433773
-51.68342753125476,-21.617097706660733
79.01929968867374,28.598822675026625
-52.36133784532959,-28.245333514735684
-16.912251026148866,14.050453310782363
-43.48373802573274,-13.013956544141262
-101.70682943311247,19.566519154918634
-90.90566228996255,40.30533143295496
-35.56578616403252,-6.631508198980727
-80.45490260135216,41.83899013783769
30.527909573615567,-1.847907859448084
-88.43039817638258,45.893223117723416
116.79678490847915,23.564615225136873
-89.09433771003746,32.714882434733184
-56.56164702112044,-16.19332487536253
-43.48373802573274,-22.55562657597144
164.5931920885669,-20.77046159459537
92.77798133627225,19.928088268327418
8.220738510471476,59.95525624166724
-63.20321509152087,-17.256391069266456
28.161441057803692,61.00315862773319
83.56773834818088,53.56419229850142
-9.845076486714904,52.63670357330519
83.25060073525066,24.374135680281867
-78.29317056688751,-6.610258048933187
-103.91439904540992,24.63100329032432
-104.5739330376522,48.76442656437357
38.31657246874525,37.24289853915912
-60.95400729756433,-33.98738377308481
129.9667104289907,50.02919322300604
42.86378750597118,24.602306021893963
-113.47189028521392,51.34868377365052
81.16372449693972,18.976648285955733
-106.91225102614887,37.09096374335165
49.691137429082296,26.10028396166957
103.17403478565704,24.698641006897628
-97.43813547748366,43.24204818336049
-73.84190634077625,10.556878871904864
-70.25130901542859,45.401635423002375
-51.01232592198195,-3.6780961291396777
124.86241660110517,12.113640232224924
-102.43805808577758,42.80478241371585
145.03006736720909,43.35137398655756
-40.95868801505983,-15.329000377961162
118.29943499572406,-20.493942967547813
3.419552724260362,44.64956492430821
-92.77798133627225,34.830824487537654
145.13758339889486,-36.68444454716933
122.71813749631639,9.27151245220619
-116.79678490847915,37.13397701321393
-85.93045461844771,44.02374737776218
-115.8711763805572,44.74261432541018
145.84680528823185,-38.12692767069564
-40.95868801505983,-3.0754704752526383
-87.85497548307694,37.61924228821948
100.26001249402657,5.971597603672191
18.427604689791412,-34.15151731726567
-100.98070031132626,24.1268782713609
4.112152251612193,45.22554300763289
-7.438135477483652,38.75111115735907
25.283758495184582,31.525659231383834
34.530585910645584,42.220500362161594
17.668886959382263,-32.87874636367703
-116.25875004888053,47.25695293663096
38.680677557086995,47.51193247891862
76.82596521434296,23.95225954133698
14.658782137556319,12.045213097114486
-2.7779813362722456,38.954731498889686
-70.42327601166139,-53.52168516146715
118.29943499572406,4.164823762540714
34.961468640038596,53.46880546748271
-58.00719220409735,-33.82995243130301
-108.42760468979141,32.76613104394006
-74.5931920885669,3.9237668481438592
85.93045461844771,22.187776573068405
53.73691535997867,16.955203256597517
-111.47528509455601,32.95418956006564
-83.93208062135697,33.29049058697478
15.406807911433114,41.819907748612586
65.47573602097843,37.66082504379215
100.98070031132626,17.365007216481736
37.54031584790169,59.217434933245364
16.161556665280454,53.33427383859411
-92.77798133627225,16.140094500455277
73.08774897385113,18.4152575427138
119.04599270243568,-5.309430592079316
23.77634349723379,44.59733255101293
49.691137429082296,34.1006683972429
0.29957847386916836,6.74930785658339
-94.72775278355441,33.348618938234175
-56.56164702112044,-25.53364539662601
-72.33111304061775,40.862072288106965
-64.62003468063254,44.2306548658293
46.32426790395408,39.80200008482852
11.129398823736482,51.15313910607437
-47.136212494028825,-19.705009235516126
44.700613777413345,20.344631303656808
70.81199525979831,33.34225794931658
107.66888695938226,12.572790730667348
-69.28775346589713,-35.13316003847362
-98.13385582671398,35.98722340238006
94.72775278355441,27.4695853097944
-75.05396501641185,46.15192903281946
-87.85497548307694,14.648952529372687
139.04131198494017,-33.84225496427525
-90.29957847386916,44.70022220073667
139.95166974156305,42.72652355557705
-79.0365425866694,48.51821368957279
-123.22145562647644,50.21455375570108
150.95400729756435,-31.342222754636644
-119.78892484955995,38.84953646655926
99.54509739864785,1.4998163713733912
-119.78892484955995,35.72672725894945
-81.16372449693972,35.93741343255773
-40.308862570917704,-20.435974016586503
16.84529028529684,59.87523660209139
65.47573602097843,37.01727952299506
-42.86378750597118,-20.314535942483687
55.84680528823184,27.337138226697565
113.68644483459612,62.715154609902164
-87.22201866372775,32.68750781441284
-114.52426397902158,30.996067930487772
7.923598145236515,55.590998026133256
153.20321509152086,-29.144454733019217
120.52790957361556,23.511670956769443
79.01929968867374,21.11703169697173
-80.45490260135216,28.70820531676816
92.50405084160701,58.71307681753134
106.15809365922375,12.670756467452344
30.71470711591207,62.881744457817966
-60.21107515044005,-30.487970264623
-3.419552724260362,5.384407857958791
-98.13385582671398,20.521330303194258
21.02393798120558,48.39801258038515
-16.912251026148866,32.283903070050684
14.658782137556319,26.77949498049061
152.45041537145286,-24.821299955872252
47.136212494028825,14.309648470298159
-69.00065435079064,47.08415078591966
84.60604486518308,19.109212367001533
-69.28775346589713,18.753190970979134
-110.71224653410287,39.07383845103193
-73.08774897385113,-39.06411945772832
136.71789013686916,50.991007886074065
-38.31657246874525,-12.807078997467995
-45.903968874556845,-2.4572479780933523
-98.13385582671398,41.948084950512005
98.13385582671398,22.793565073593363
-94.0695453815523,41.52937785655356
-87.85497548307694,21.461606132375955
-128.5546100532527,53.795197704489475
8.133855826713978,43.80657577463778
-83.93208062135697,8.787543229392215
-46.516261974267266,-15.931290914791603
-38.31657246874525,-4.767716225445323
-123.77087957325718,42.47707309510937
-84.60604486518308,41.47497087676134
-115.28375849518459,32.20681969840767
-99.54509739864785,33.783056809681895
-100.15362569802197,48.59310909877348
42.23004520178962,41.77781547414018
3.4306169173613115,50.962060764380084
-47.136212494028825,-23.375697575151214
131.60118135785712,33.58183943056328
25.689773276870763,43.535974112390875
119.78892484955995,36.361648403538915
23.76328281204688,35.87541774884259
-5.393955134816915,43.35679360939653
-72.33111304061775,-13.281812645270833
-49.04131198494017,-27.74824993139155
109.18800474020169,0.2829357301906644
-58.737363389255584,6.367712481364901
81.86614417328603,26.56436680761103
174.6060448651831,-37.515768361574
44.00587827823382,56.70668032919149
85.93045461844771,27.490312486074096
-63.20321509152087,-35.84827462377858
78.29317056688751,15.839011896060603
-73.84190634077625,8.492412446284634
-100.98070031132626,30.794994651911285
20.967360931647324,63.167616993607396
32.66773775305609,54.988299446414395
22.238401702150387,41.279207913177316
29.045992702435676,-24.51571292138354
76.37046466727676,61.01207511375172
23.57958747360895,52.761564146971075
-77.56194191422242,38.9847718688047
-16.158093659223756,28.80355990843185
14.768763300852523,47.44141796171383
41.855668248355066,37.54982230095344
-55.84680528823184,-20.684268820092367
-76.08560095459009,-11.372386314888777
-48.39881864214287,-20.69056880727627
17.422158460090202,44.55880278305097
73.0150701902338,54.65015745708584
-96.06791937864303,29.65032632959495
103.17403478565704,3.329763137187155
50.2097248097276,58.41985285017645
-96.5342187246737,46.94998568518948
10.757024914224376,52.556725365781375
48.48742124335449,42.09753479119629
32.624578974548065,41.60573629236065
-0.9346954611314273,45.90015855348674
-53.045892957322984,-33.51672890871387
-8.133855826713978,40.02332681373885
-111.4816360672884,48.981551685732505
40.308862570917704,-10.120384684973775
-4.069545381552292,35.4973778068144
32.71813749631637,37.37442237730054
-78.29317056688751,-9.350088828879969
81.16372449693972,23.512010163275043
6.7493992647493535,36.07324799476869
149.47209042638443,-35.52342660107178
-83.93208062135697,36.79957740094139
133.16245804472806,36.39318215113196
98.13385582671398,4.680405026623517
-65.47573602097843,-26.09826914803977
12.396473475195334,61.13272260340102
-79.73998750597345,33.725399900144886
98.13385582671398,19.008895903899145
34.28976386568358,59.39925941033166
14.902262320269541,49.38221003365661
52.74391721937331,51.09150280064939
-70.050314046443,8.981948794086367
-64.71624150481541,-7.363658284731875
-76.08560095459009,20.154019504614286
54.434213835967476,23.6527647662464
44.096031125443155,15.777037415758345
-39.651816518998565,-17.47438744927393
-96.06791937864303,37.48310144664223
80.45490260135216,10.120922964815147
0.29957847386916836,39.65143172558443
93.41955272426037,23.725649893967503
-86.58044727573964,12.416599962463614
-89.09433771003746,40.30533143295496
-81.07238231887125,44.950208155123335
-79.01929968867374,44.1713602807184
-90.31586902110962,46.51582723863683
8.36486560323463,48.09438881137252
0.33740851763480384,48.398325390302965
73.84190634077625,29.527504159191103
127.63866215467043,37.49818159885596
26.041388863387045,38.58071107057964
65.29272779685027,66.5846691736292
-108.60793000999028,43.76162394477291
73.84190634077625,24.403416455304423
29.723226395074374,48.39445025390465
-0.29957847386916836,44.70022220073667
119.78892484955995,31.1564292295809
-115.15219896689685,53.149580980861664
113.00119891646547,0.8336697294368203
-3.4312132473620953,57.96098068427382
40.308862570917704,-13.05416053251404
172.56186452251634,-43.24204818336049
111.47528509455601,40.815492105537864
-6.7493992647493535,33.25538000767456
-59.47209042638443,-37.408843635627235
-2.71369544049393,51.65215011744513
118.29943499572406,4.752432127287483
-112.23840170215038,41.887694499031255
177.22201866372777,-37.60608727266013
40.308862570917704,37.03967807595297
87.22201866372775,23.73844638546568
48.74043404653049,54.387596396678305
-63.20321509152087,-33.881772962375855
-72.30076226296273,46.378345011245685
-121.26263661074441,37.196905620011904
-70.81199525979831,18.194087528627218
52.36133784532959,28.245333514735684
-83.93208062135697,12.3705225214942
-70.050314046443,-37.26591817727422
-99.54509739864785,37.25308031593278
-54.434213835967476,-22.335063263414565
121.99280779590266,-4.0122300997632845
107.66888695938226,21.285213972637514
28.819867382602226,50.78174878702565
132.86378750597117,33.642362354462016
-47.763756478477866,-24.82107307045357
117.54958462854715,-33.04003185838904
48.39881864214287,29.971007309673734
106.34020052842752,51.90480321764591
-73.84190634077625,39.819069477905266
104.65878213755632,-2.6876930055424206
-99.78429098984067,49.935172577090256
32.71813749631637,29.716415753426173
23.00119891646547,39.886079268593484
-4.069545381552292,40.237522107289585
28.825356960193965,44.6172147300917
6.497434219136796,57.84106046775715
80.69141371034036,46.13691581353985
-49.04131198494017,-14.72465569430096
-37.63866215467042,-7.017949678412892
22.980568023301746,62.042927918431744
13.914399045409922,36.81668198411202
-116.79678490847915,35.197654397549805
-80.45490260135216,44.30128754996805
98.83627550306029,9.433858036470701
138.39881864214286,35.92532327626795
-88.47913756203492,36.25345727887761
22.238401702150387,36.84129701387216
-79.73998750597345,-3.364999330485692
74.5931920885669,17.07147544598802
-82.56186452251636,22.827561154139914
148.7373633892556,-19.943864750088565
25.283758495184582,-34.22477106505448
-111.47528509455601,37.6414815053509
28.44403921952033,53.84678723136467
84.96642506997219,55.74387667893455
35.56578616403252,38.24436291437035
43.246060266411455,51.8369262790609
-58.737363389255584,-32.743581249413424
-132.09223713650374,55.75998722820802
31.262636610744416,-17.2376018102501
-67.02796146345351,44.77113700079574
81.16372449693972,21.999777697477043
-170.45490260135216,-14.464406177064719
47.136212494028825,25.215184321763072
-98.83627550306029,44.35861553472785
-44.096031125443155,-15.777037415758345
-90.29957847386916,38.3161914797376
Stations
lng,lat
139.5476532,-22.320924035415384
139.5476532,-22.295959589256334
18.816433,-22.37346864254008
21.3328495,-22.34842460014094
16.1796341,-22.425871906024273
18.3019428,-22.450984251953614
16.0136929,-22.503325496543084
16.0648899,-22.735719491002875
12.5278254,-22.813193736298807
18.0707912,-22.787731094351038
21.020628,-22.86514207178177
15.9071751,-22.839600835696647
14.0370665,-22.81404859673388
13.1511717,-22.891328823667585
15.0001793,-22.86569845990433
16.2057095,-22.99429942833544
19.3498898,-22.916948373208882
14.3716593,-22.94277830017926
15.6596222,-22.916972495300023
21.042963,-22.86575978751368
12.5999918,-22.89148841020599
15.8345623,-22.91720696372376
13.336812,-22.84005756050503
18.1248608,-22.814406403255788
17.8416061,-22.301504979170595
19.1724586,-22.68491809496599
12.4230738,-22.710324343332633
15.3502073,-22.63292226546362
17.3563538,-22.607583783133748
12.9513302,-22.55552530773146
12.9493399,-22.47813391736175
14.1222343,-22.479682043003653
16.0025005,-22.043892979237505
21.8045807,-22.172825647090818
12.7798281,-22.22459955872958
20.036665,-21.968937354475777
21.0839844,-22.48130167937928
12.2283211,-22.27700922688747
22.0908661,-22.17506844959443
17.2296658,-22.404795661152615
16.2116413,-22.37927766031914
16.6251984,-22.277306637864985
11.8919125,-22.328219276373066
13.7053947,-22.251842757953572
14.2598629,-21.843848508449693
21.5749149,-21.743649950598147
15.6658201,-21.896026527690196
16.515213,-21.79469772048435
20.5941811,-21.718584785936592
18.9003582,-21.69351392962724
17.0586491,-22.124664203841114
12.891345,-22.073781259771955
20.2273102,-22.15007240805654
20.9784775,-22.200894452225796
17.6340885,-22.455316527423957
11.972127,-22.531645278623184
12.8483038,-22.607980254888567
13.8241215,-22.582158960256756
21.2040482,-22.45436671899219
12.4055414,-22.22520801117081
20.6586647,-22.377032424853876
20.8625927,-22.528885959708468
21.2095776,-22.50295912757304
12.3039446,-22.604822582945317
14.3706741,-22.680765209283308
13.3510723,-22.730581536535258
15.1533775,-22.756713413390823
20.4126244,-22.782839501823297
14.0882273,-22.706823205109878
11.5782986,-22.73287522554
18.331953,-22.808959536126803
16.4164639,-22.835073249671776
20.6163311,-22.86118037491118
11.9417133,-22.784960275599104
16.4767609,-22.75892100465017
16.5414619,-22.68277380092363
12.967412,-22.708745037849877
16.4787502,-22.73470957926211
20.8862667,-22.658431499113274
16.8601685,-22.68432102481577
15.7664909,-22.76066715720988
20.3355026,-22.83701822109697
16.5105553,-22.81099277063401
13.3102999,-22.887280643386784
16.0961628,-22.91337378573565
20.7865677,-22.939459531696592
13.5560837,-22.86303635743144
19.1391125,-22.88904690918888
14.1621332,-22.965537610116865
15.5715599,-22.991607748958867
20.2361469,-22.94104417275865
15.6227875,-22.91504960503541
11.6578503,-22.83849541731644
14.3709688,-22.787804923421984
18.4027195,-22.76194561923477
16.555048,-22.8125603464218
11.9121857,-22.786617502843736
12.6010695,-22.710203399573036
15.1422348,-22.63379447949697
14.138834,-22.6596013657608
15.2364197,-22.583129813659387
16.6149101,-22.55739117471958
11.2610645,-22.48099391755978
18.8011074,-22.4046031405397
19.6235275,-22.53232690080852
12.9095688,-22.455799000411528
14.4613419,-22.685400644472338
14.9798985,-22.71119204554403
12.2856407,-22.736975298015285
17.2510929,-22.76275013005941
13.9678717,-22.68600641480861
12.317256,-22.609267853286134
12.6770344,-22.737394150108443
20.7845669,-22.71170472305214
14.1096935,-22.891157086858517
21.0185394,-22.89034115415688
21.8004799,-22.91625127448013
20.6666832,-22.967030339274636
18.3901062,-23.06355595558155
12.8766918,-23.03986871487054
15.1319857,-22.98973342062862
14.6531534,-22.963572767916823
15.0005426,-22.937404907077184
24.1316566,-23.013633443632727
13.7180729,-22.98739115258644
12.6674366,-22.91123010817526
15.3522348,-22.885048640372275
17.9340706,-22.858860771918643
13.5132046,-22.934886589605192
15.0809917,-22.961142111593464
15.9099426,-23.037239523352323
14.5204363,-23.010916529331634
13.8873482,-22.984587242253053
14.2865086,-22.882357173858193
15.3433533,-22.90862485465625
15.571909,-22.83266677014765
20.8646584,-22.806466901469182
17.5437965,-22.856083813393358
14.6905355,-22.931910859236798
18.3823147,-22.90556429612807
17.8800392,-22.879212505607242
12.6934862,-22.92848398315758
18.1510506,-23.053188681874065
15.6551552,-23.02661958571625
13.5427332,-22.97346844603546
16.4032822,-23.000046086335093
20.3886433,-23.128761443946793
14.1668167,-23.21572882948366
19.9098053,-23.060069642320904
13.937706,-22.995536926516937
16.7116756,-22.946886926147815
11.8401842,-22.517956381088734
17.0103607,-22.540456070074114
17.1397381,-22.611091689285754
11.7373867,-22.53628236420457
16.2088718,-22.386684823317076
12.7132626,-22.3118974262286
16.9659042,-22.263237966429028
15.8278236,-21.963931385342637
13.4490871,-21.938090561398216
17.2570076,-21.840035636916
21.4860516,-22.46900218762432
17.8343906,-22.419914439085016
16.7349014,-22.495177542340844
19.8323669,-22.47211773154215
14.0596046,-22.446017769288588
20.0432949,-22.396724005848334
12.6762266,-22.448775129135548
16.8879547,-22.524306525534932
22.5008221,-22.498214069423383
19.9891758,-22.573683480140073
13.1924992,-22.59984456019556
13.505621,-22.626001426330316
12.9588509,-22.550394841509675
18.8377075,-22.602558014763744
14.5113335,-22.4770270023641
18.6227093,-22.50080998415722
20.2349663,-22.474794719370024
20.3801422,-21.71392529879324
21.0602341,-21.26591389712518
20.2291489,-20.718609470032654
18.2119045,-20.444478920628434
13.3184309,-20.17237715729428
17.7945843,-20.097938176973095
18.2301941,-20.220603322447044
15.8541174,-20.119379756509566
12.1610651,-20.167306334815514
23.0555325,-20.367765738279168
20.6497955,-20.543547382585306
12.0376577,-20.36232676620254
16.7245121,-20.50986191464669
17.9276657,-20.48576908963698
15.3148623,-20.660849670153027
16.3381271,-20.61236952450163
14.1825714,-20.663426534556322
11.9845018,-20.963025505104564
15.3946877,-20.915576466042694
18.0693722,-21.066068063401737
15.13972,-21.090824455678504
15.5890303,-21.141336259016658
17.7390537,-21.116505427995257
12.8418655,-21.215811880920764
22.1919289,-21.440589785998288
21.1287041,-21.214559061179493
16.0294552,-21.23525577502648
12.6559219,-21.617482331051022
17.3132458,-21.742425587529635
13.2429428,-21.488576931781857
12.790863,-21.538100351329554
12.1406212,-21.867202444206356
14.8770037,-21.56037401879721
11.9155989,-21.483694717551863
16.6987,-21.40702741852072
15.7964287,-21.104165806500795
15.6265287,-21.07984043691301
13.8912897,-21.156183624754007
13.4491816,-20.746274362237074
14.0667553,-20.722314881935105
14.5314293,-20.685084830434455
18.1269379,-20.53395151086253
13.128933,-20.55803763578622
12.2096558,-20.231900390046572
12.2967377,-20.33125201102614
13.5148983,-20.378974889214707
12.9957438,-19.878199999589015
13.2754688,-19.92503896084068
17.8289127,-19.948453119356618
17.0652981,-20.327052482290203
22.2153111,-20.402830438045605
16.2508144,-20.417127252746184
21.3131561,-19.814268177840383
13.5918703,-19.761473967151538
14.0761757,-19.571757071389356
16.9792843,-19.51822581768734
20.6737423,-19.495532792022242
16.9535446,-19.63948198916941
15.1249447,-19.791092807122602
13.7259407,-19.866931127091906
18.7586098,-19.820419041276793
12.4991083,-19.41465331970518
16.7208557,-19.293700032641148
12.4552946,-19.39151292743672
20.6980133,-19.466283743738718
13.7254629,-19.48949919599786
12.1146431,-19.512713295040307
16.4385509,-19.6109449680849
16.3786602,-19.63423043583588
14.9668331,-19.53592581232387
11.4836273,-19.582345182729437
14.5642405,-19.657513805813327
18.0742054,-19.756060605539645
22.7017651,-19.831348430255467
17.8598728,-19.80791850818924
19.4575825,-19.732705054874877
13.5422401,-19.709347116934236
12.9165449,-19.76105156240778
14.6976633,-19.784486141007616
20.9550419,-19.859647087172622
17.6786709,-19.836138161582852
15.92066,-19.91124640212481
15.9089699,-19.934829534323196
17.3638515,-19.95841033953731
21.4927731,-19.88315374380141
15.9755926,-19.906657896996418
20.097435,-19.98198858252025
23.914772,-20.057340063380337
13.2402058,-20.03368787301482
18.9953728,-20.10898592165485
16.2463779,-20.208103716367646
19.4817047,-20.283515040679948
15.5917501,-20.18430406269245
13.7247915,-20.160501667518847
23.1700211,-20.23576590348322
16.9775658,-20.136696768406853
18.4965858,-20.061526126091227
17.9442291,-20.085257246109474
16.7166653,-20.010033061141606
14.6515865,-19.986375863780193
16.4653568,-19.962716516009156
17.1592579,-19.93905525196161
11.9255133,-20.014057495084973
15.8068819,-20.037792797448898
13.275054,-20.112889601973965
18.7178268,-20.16412355965098
15.7448969,-20.089080403890524
15.7527304,-20.06526940887521
12.9785433,-20.041456850690643
14.6729374,-19.96658190404382
15.9968061,-19.99032045295112
15.2766275,-19.91539230482072
14.8580637,-19.76560010166082
12.7577057,-19.887661177248997
21.2555962,-19.812627200565696
22.7733688,-19.737615005148623
23.6587009,-19.868062289215967
17.1070385,-20.017642962139018
20.0863934,-20.044685666297006
15.5105648,-19.895359532228532
21.4669418,-19.82072831549844
21.6321545,-19.925230434112407
19.8180714,-19.85092784379147
20.1842842,-19.726055801472675
12.7141447,-19.651744697816905
15.6495209,-19.475687212352295
20.8955669,-19.257321015560297
19.8947334,-19.270633016825474
12.4908619,-18.37753332142706
15.9301462,-18.749178169137064
16.6172714,-17.340181973077662
16.2486763,-17.36139722991387
16.4489861,-17.624658782287938
15.2721968,-16.746837434228077
16.3465176,-16.76711576256462
14.213933,-17.137888394133366
18.4483185,-17.27650325782713
11.6158094,-17.85869484802679
21.6907902,-17.837583578433545
14.8904533,-18.56099979360451
16.6924763,-18.24604235306945
13.9321833,-19.04205164529898
20.5560703,-19.441950344423752
12.9346733,-19.464562884413816
20.7093658,-19.388236447433325
13.2660809,-19.410768257325017
17.1539097,-19.347502998606856
13.1482391,-19.478325027622542
15.7449989,-19.577529114448843
21.7384377,-18.877093449074327
15.3474512,-19.140200703827503
15.5571032,-18.855284035888495
17.3569508,-18.931907750637997
16.5128498,-17.715908230026884
17.6080856,-17.83331089823194
18.5830059,-17.909944156957344
14.1973677,-18.384602695790935
21.4883614,-17.70965556498441
21.2418766,-18.121241107314056
17.1015186,-17.810753321440092
20.9214478,-18.53092358406153
21.0482845,-18.39586649795631
21.2304516,-18.722585499265676
14.2793541,-18.885103362874343
12.8579397,-19.19800544887305
17.8836288,-19.276294458830456
14.3641567,-19.35460792508958
17.7442894,-19.376186067236024
18.798233,-19.28979763738206
16.2454224,-19.01277443402889
13.4050856,-18.75056567722447
11.2179241,-18.80662579919105
13.3698473,-19.237530408254546
15.8598433,-19.514642915731123
12.6473827,-19.360631528340924
16.0717583,-19.482233023992226
18.4163113,-19.504319494764175
17.9529285,-19.92676682840117
21.6918468,-19.837098378875815
17.5398998,-19.536601081500294
15.7998629,-19.758845433011693
21.9429111,-19.780901858760085
18.2463856,-19.824975961566754
18.6932545,-19.84699311859677
16.5693893,-19.903447444813782
14.27281,-19.859227739734962
15.0966978,-19.95976374390105
16.4106979,-20.03820367001319
12.1218233,-20.094329389918634
17.0215111,-20.116663489176094
14.5946951,-20.40807005810992
11.1813288,-20.329607180520693
15.5612059,-20.251162462945196
17.1051311,-20.195142730171032
11.7604227,-20.172736375937447
17.6598835,-20.150316742944668
12.0172472,-20.228670634525578
16.1401978,-20.362785241889796
13.2351332,-20.28446623896647
14.7000084,-20.307043307913663
16.8605843,-20.38543429364573
17.7029057,-20.463843122134687
13.1109409,-20.542269323682913
21.0553322,-20.653287696055152
14.7694912,-20.59784835081346
21.0616226,-20.731620691828844
12.8857136,-20.786864926395356
20.0461445,-20.76374732141852
20.2442799,-20.795553387004205
14.324338,-20.89693360715211
14.5368261,-20.81876760272975
12.1121588,-21.029882515757215
12.2764711,-20.88161484638014
11.833518,-20.858210019659616
12.6249828,-20.671151907564777
14.5717402,-20.601581544572156
12.6352911,-20.368520129465665
13.0740175,-20.313781350254626
13.3512592,-20.45102093491372
16.1208515,-20.372881978423663
12.3128338,-20.03802858487783
14.9920502,-20.08072215172527
12.2801208,-20.353855521093173
16.1099167,-20.222068100244808
15.1940012,-20.176151643071513
18.0438614,-19.767403791754468
16.0433369,-19.807761297026524
13.8701954,-19.73099508134755
18.2055855,-19.540912910898758
17.2333584,-20.09918503155785
21.8152161,-20.215068178040724
13.4234133,-20.29203004736246
20.3078785,-20.39230943022377
19.5095921,-20.275734859941256
20.2691402,-20.754179027249744
17.5901604,-20.79496119187538
17.9094734,-20.64708380842115
12.8181295,-20.741019696295453
16.2763901,-20.966776177926423
17.496542,-21.390656510468222
12.0349989,-21.18777474349291
12.2571163,-21.182242586470593
13.115263,-21.10475760059714
21.0102825,-20.908361845849807
15.0863142,-20.985476205561852
13.0732136,-21.09168597284091
13.908596,-21.12046121442761
14.1429873,-21.399825578139634
12.8187923,-21.655592059256964
17.4277325,-21.553971221672423
20.5107994,-21.658933907742906
12.5778313,-21.96688203960258
16.5599251,-22.19060600760555
19.7140427,-21.623088518406778
18.3673115,-21.74462957510165
21.6273594,-21.822477726899535
12.2856512,-22.08468712930804
11.604866,-22.051608072878178
13.7821712,-21.84682057995546
16.7007904,-21.685426864263015
20.6262188,-21.66132973475434
13.8529491,-21.50528837057898
14.4407234,-18.713400423566735
13.8363552,-18.734273140048344
14.1683569,-18.598261015482393
21.0069351,-18.57755049014527
14.8146286,-18.45792230602253
16.9626503,-18.30167321610563
12.4230738,-18.00975102193754
12.0187483,-17.85372488429552
13.7111797,-18.090463574034775
17.0586491,-3.8195845531480077
12.5705996,-8.975098319041347
20.2484684,-8.900359551926972
17.7169685,-8.760455477388309
12.3060513,-8.82570654297611
15.3636961,-8.7137685014148
17.1316395,-8.704399378701787
18.1699467,-8.69501998430124
16.800848,-8.91758865990907
12.8069363,-9.020984939321893
13.7043943,-9.040287761681732
12.7100983,-9.115119857512706
12.5986042,-9.255160062774591
19.1647797,-9.460179643305043
12.7132626,-9.385160427263964
17.5568638,-9.290236203070409
12.8269014,-9.494329841267993
20.3391399,-9.504584426128357
16.8023453,-9.51482798828697
14.5254717,-9.525060386154996
-91.1802521,-9.664967489859661
13.6926346,-9.589856832421033
18.6671715,-9.579535517573158
13.0298223,-9.654568408340523
11.4838896,-9.729682710255851
17.225132,-9.719194545687762
-93.0975952,-9.794311983609024
11.9245367,-9.869510040440874
15.2855196,-9.880222160227305
20.8559818,-10.3081859744805
16.692873,-10.138164025182995
15.7449989,-10.626423878299397
15.6895304,-10.840236573765212
13.5024223,-10.764977749651308
13.8400793,-10.753069470203672
18.3413105,-10.828249033025088
16.5496845,-10.527980198619241
16.1427193,-10.19939046653247
14.324338,-9.773221540503142
12.6348896,-9.402488175211532
13.3512592,-9.17955365092557
-92.0758972,-9.401565842896423
13.4234142,-9.698728620356851
16.5709381,-9.762546903909296
175.8045807,-9.558859682148578
175.9947815,-9.334720607748489
-67.7155609,-8.904288861151073
19.1254406,-9.175744251801342
12.4870081,-8.629087528891542
15.3636961,-8.996073622286904
14.4605436,-9.380674437222277
13.0180359,-9.432265414159055
19.1647739,-9.421518759431821
13.9350414,-9.359363222253716
17.1746712,-8.585452534344789
13.8401031,-8.506108075190618
-60.27425,-8.789596946712104
17.1316757,-9.921693264856282
151.2321472,-10.488763553315742
17.1323795,-10.06902451204581
140.7339172,-9.63273079926833
18.1249657,-10.194806560816717
13.7180099,-10.383350565885351
14.0596991,-10.657446370696496
13.5056133,-10.780196837487205
14.8771324,-10.555836039531467
17.8289165,-10.642416932999499
17.258522,-10.56762532616247
15.9968586,-10.717283580053582
14.8579693,-11.029749307194855
22.7734375,-11.005225920559926
17.6597824,-10.905738766459324
14.700078,-11.268469878683275
19.5094929,-11.35637047213908
12.0350866,-11.143175304201764
16.5599041,-11.243417978546773
18.3673573,-11.770010078560682
12.8914566,-11.468560522801367
17.25844,-11.15567168378279
16.2463665,-10.857293675883557
-114.7590866,-10.968099729593659
-117.0932007,-11.248350099467546
114.6257401,-11.383013595033786
21.0601788,-11.672135806756522
21.0481453,-11.557667631128558
-52.7932167,-11.313360483728118
10.7817183,-12.2373104950098
-52.7933388,-12.387914653844573
-174.2047577,-12.31257996241685
-168.8546753,-12.298561176426377
-170.5674133,-12.373815480777674
-163.4234314,-12.284533663658916
-160.4767609,-12.209425092457165
-166.2008362,-12.223372123159379
-168.0621033,-11.841407492772644
-165.3734283,-12.143816933999993
-158.5037689,-12.680403341298447
-159.091507,-12.707495310300644
-159.8783417,-12.453088474903012
-160.6947021,-12.495971864422735
-162.6134796,-12.632162026128075
-176.6626434,-12.585616642596637
-154.6982422,-12.434946231817642
-156.0233917,-12.553028816269142
-156.9048615,-12.628636941192775
-152.8148956,-13.022344237807047
-150.1725159,-13.037056216947379
-142.3898468,-12.960974670744934
-150.7439575,-12.946342599067446
-145.4518585,-12.808997377726204
-145.2126312,-12.884954916611775
-141.1580353,-12.899497098260419
-138.8987885,-12.823459651221278
-136.6408081,-12.837911870804755
-135.228302,-12.914029150927954
-148.8711243,-12.990208571850069
-145.5678711,-12.975596723479239
-134.6470032,-13.051758102440086
-133.0684814,-12.928550889787607
-134.5453033,-12.852353852644672
-132.9135437,-12.776219344277187
-132.8672485,-12.700147789054993
-114.7741699,-12.714419880041314
-113.9981537,-12.790571187448418
-114.7741699,-12.72868151964229
-111.1934357,-12.652513844941089
-114.9794769,-12.590501611316403
166.9089508,-12.62413961003949
-114.0041428,-12.548195228974665
-113.5732422,-12.609937112820887
-113.8047485,-12.685865429293619
-115.3628769,-12.761857155889606
-114.4713745,-12.74748480551188
-112.8223495,-12.657270631970674
-2.080209,-12.73310247598025
-113.6062164,-12.718710349734039
-2.080209,-12.505797793018028
-111.3460693,-12.458272390872896
-113.1893387,-12.38253682239074
-118.797554,-12.141990033723113
99.3875275,-12.155722280684811
-113.8737946,-11.969923167843158
-111.9458466,-12.51438212592088
-112.8352814,-12.452248966905266
-61.5275383,-11.054231555553509
-110.6973419,-10.903502835340829
-112.7679977,-10.99097652530984
-113.6483307,-10.915569632835242
-88.0450516,-10.927625826010587
-113.5015717,-11.003111886347932
-114.0869598,-11.066456848080767
117.8865585,-16.85762715000135
-114.1057816,-17.307822780016803
-114.1952515,-17.503561573811123
-115.9909286,-17.48390893384855
47.2292137,-17.56181266753099
-117.3406296,-17.58154163136562
-65.6973114,-17.074784230861045
-113.8170776,-16.99690547889763
-120.1002579,-16.608092499202364
-114.907341,-16.35681241793783
-113.3953476,-16.375285932079027
-112.7133484,-16.467481684480305
-114.3203506,-16.389574672113497
-154.1830444,-16.407900568641356
-151.864502,-16.48588489033761
-150.890564,-16.54543000974234
-161.2865906,-16.623419183975734
-153.6446686,-16.252057434527895
-144.523819,-16.329957928829433
-164.886734,-15.6479623168644
-148.3317413,-14.893101742192574
-159.5895691,-14.097444449317289
-155.622406,-14.113646518403137
-147.9995575,-14.331073773970965
-149.723999,-14.73048708278954
-148.0932159,-14.78056620709472
-152.4038239,-14.24293628140118
-152.249527,-14.473031947573494
-153.6073303,-14.857578971995464
-149.3525085,-14.807262552328526
-159.1277008,-15.011756426560007
-150.8779297,-13.024302046797995
-156.6527252,-12.979728782720157
-162.3140564,-13.403524414033045
-154.1502686,-13.3882745831848
-154.1628571,-13.571030151538249
-160.0491638,-13.418764841426889
-146.3399658,-13.342720511377262
-162.2391052,-13.876255379457154
-150.7368927,-13.92109549881334
-150.6850739,-13.766018738377163
-153.2791748,-13.536210323407477
-150.7932434,-12.995340172798056
-150.6083527,-13.806067286398546
-153.8653564,-13.897580902465673
-153.3418732,-13.88150706458222
-152.394043,-13.44212092748024
-158.6185455,-12.590742248777852
-160.4072876,-13.031893510254614
-162.7836304,-13.445286000973997
-149.6287079,-14.168108293221113
-149.5671234,-14.242506027404573
-154.1809692,-13.542812487242275
-151.5239716,-14.05618722658886
-152.6239166,-14.493928891275779
-147.3429871,-14.939320466379849
-164.5665436,-14.88109790928165
-151.8353271,-14.788240217605045
-157.5741882,-14.863755281544407
-150.068924,-14.84640600147973
-145.7426758,-14.512496213084146
-170.217804,-14.840007208522373
-153.5852051,-15.095858524663146
174.0762787,-15.21352234314943
-142.0758209,-15.289792815688678
-146.3126984,-15.649098121654074
-145.8472137,-15.219278076318941
-144.3039856,-15.530788991743332
-143.7042236,-16.192209324229133
179.3013306,-17.385475376871618
-152.4254303,-17.19140069970037
-148.1882935,-17.054109695796672
-145.7135925,-16.85404629192618
-145.8876648,-16.192305440230538
-148.8072357,-15.836045474287143
-149.6087952,-14.944434450940022
-143.2587891,-15.331555804301415
-145.4262238,-15.794359270973587
-142.0279388,-15.45439033210882
-147.4030457,-16.69307566630031
-151.7650452,-16.67287650281599
6.9882059,-16.23826083134488
15.9423609,-13.367703931254631
-80.1731033,-13.396442138084822
151.6996155,-14.208206646421413
13.5148973,-14.225413075661892
-8.3989353,-13.273977900803262
-79.9498596,-13.290292007659506
-79.4078217,-12.176471143920299
-117.4448929,-12.106705420844682
-82.9815216,-10.838303532775347
-117.4448929,-11.123156430152346
-70.8869553,-12.172903343802297
-70.8865891,-11.343134009941323
26.6954212,-11.356868714580623
27.9657192,-12.442639920724503
138.647522,-12.503288233749474
138.647522,-11.53922103894314
-119.8958511,-11.28968663527389
0.379906,-11.363911191548414
38.766304,-11.211036037276008
-95.5864029,-10.463365450012773
-120.0067139,-10.510926988722245
148.7839813,-11.271363546017454
-84.0242767,-9.60497625012743
12.1745138,-9.35261810760644
3.4664299,-9.42365676523357
-58.1398544,-9.412437154556606
-156.8018494,-9.483472916391626
-116.4293823,-9.33033825993646
-124.0591354,-9.341480041045552
13.5965385,-9.438231622822862
-8.4468994,-9.204189938132666
-15.4458361,-9.03976550630665
-111.0637283,-9.061802788676909
178.0460052,-7.248245001761367
-155.266098,-6.782853285638447
-89.0503998,-6.7743514922065025
3.5812631,-6.512000742186656
-155.4580231,-5.902027778634514
130.5995941,-5.274084875111357
-62.2138557,-5.287684548566137
-131.5995178,-4.603348986323329
-131.5991974,-5.0461991003679865
8.7626114,-4.542306735525197
27.4239197,-4.222091938191617
-147.7215271,-4.007446107510144
-165.9936676,-4.149525913600144
-165.9558258,-4.471869367997804
-166.0122833,-3.7132135151600414
-166.0710907,-4.22943880525831
5.1894398,-4.758025286744126
-162.8829651,-5.125608028272125
-149.4364624,-5.1891856953284385
-135.3389587,-5.182679673207678
176.4612274,-5.1191808614998235
-86.2681808,-5.0557754779920865
-85.9307632,-5.062123873872926
-86.0795593,-4.998733447203145
-87.9536133,-4.992463736965268
-123.4874725,-4.823342884356671
-86.8534088,-4.885917148101734
-86.7568207,-4.851366118121152
-85.1605453,-5.023812949330145
-86.006813,-3.903183814719069
-87.5015106,-3.9080525375001596
-87.6155853,-4.246336350334702
-86.2705383,-3.9372584130545776
-85.6867676,-4.457813458560778
-85.2256851,-4.309419253754256
-88.1817474,-4.054258706063741
-87.6258163,-3.8593094164668664
-87.3332977,-4.186674638098341
-87.7891617,-4.319794836680641
-88.0317078,-4.201928474366032
-87.7756805,-4.711971099552807
-85.5039215,-5.161595917281157
23.6174984,-5.5489067327331165
-0.481233,-5.98902482903102
-155.5915375,-6.3862379546930725
-115.1584549,-7.078870518108431
-86.4839554,-7.087522452608841
-36.6534195,-7.009610304651132
-85.8306808,-7.063040739197885
23.6165657,-7.847704646526189
-123.4876862,-7.759721811340909
-1.8564039,-7.594057806911979
-87.8645477,-7.917253809993975
-123.4874725,-8.100580338822025
-93.3297272,-8.029980136799052
-3.0342369,-7.855167495769769
-88.2331467,-7.477038186577148
117.8101883,-7.485758792953606
-88.0953903,-7.363013910080877
-87.1506348,-7.3116333987218
-88.1958771,-7.242159392935393
-86.6298294,-7.172775002469817
-85.6586151,-7.233660395557986
-86.8448715,-7.225157341931295
-88.0779724,-6.347258303572734
-85.4401932,-6.384538821137908
-87.4048615,-6.791453419340761
-87.0556412,-6.783647697529856
-95.6350555,-6.8992144069244885
-155.6441193,-6.49079181047361
6.1985402,-6.207869328382972
-87.8293076,-6.3418476079086545
-87.7971878,-6.510463232518976
-87.6750717,-6.760328527013668
-78.0708771,-7.767316180534435
-78.072731,-7.758526900260122
-5.4441781,-7.7233056135096705
-78.0713654,-7.856638231368421
-86.6174316,-7.98084981000512
-85.6348572,-8.116549882165714
-86.3979416,-8.39821035234817
133.8855286,-8.36272767698749
-87.2775726,-8.371985021584466
-85.4004974,-7.891887014908753
-2.484977,-7.693378737797998
-35.7770996,-7.906961522643821
-2.45945,-7.979720990057421
-88.229744,-7.988459027113279
-85.9160385,-7.99718833916095
-87.3094406,-8.225420499221443
34.6066437,-8.298768364146252
4.1401501,-8.289737693274482
-72.9177475,-8.32657124900857
6.0834651,-8.381233885258577
-118.6948013,-8.536847904118012
14.0343781,-8.491519635226014
-87.2342377,-8.353978397354672
-62.3404617,-8.44572792343687
174.5764313,-8.593036874086337
174.4718475,-8.47322843417799
-87.0117722,-8.390392584458771
-87.1720352,-8.243298832529621
-86.1211929,-8.187570429971412
23.2961864,-8.19639901058032
22.0929375,-8.131583817026996
-3.0146029,-8.140315868208601
-120.6697617,-8.149038016286163
-85.9543076,-8.370668012367608
-66.5966263,-8.509757040866248
-111.6202164,-8.685898281050763
10.6349974,-8.611427994810729
26.5529995,-8.546119627330649
29.9109936,-8.471747627699957
-7.227881,-8.183825134157733
-104.5245972,-8.17514382042059
-65.3339767,-8.249161411291707
-63.1422043,-8.257919147710979
5.7648931,-8.397463680136214
-91.3381119,-8.323268152622692
-63.0284004,-8.31442337108764
145.7181091,-8.388542311400322
-78.1115341,-8.083975130959963
-56.7483673,-8.092600522989557
-64.7066498,-8.01883876897635
-69.9147186,-7.936694875866277
-74.7018509,-7.86319034014397
-60.018158,-7.945167210194989
16.6040382,-7.953629565433458
-119.3634567,-7.888348160690116
-117.1354141,-7.962081822393988
178.2912292,-8.035906110787138
-149.9834137,-8.02737753786896
13.501956,-8.101215742427772
13.5316191,-8.109820667967284
16.1348114,-8.04442436740707
137.1601105,-7.970523861812862
-160.0882416,-7.896714020427478
16.1348114,-7.822995200354476
16.0086918,-7.7493677568116075
-87.1316605,-7.586255608141319
-71.0930481,-7.741154139566345
-1.40608,-7.8147054816998835
-89.1629562,-7.7980960994071244
15.4885588,-7.578174730080291
-155.5172729,-7.70820160472523
32.7753487,-7.781447571044811
32.7585793,-7.854784713271291
23.301054,-8.001731124175574
152.0863342,-8.075339687563744
-158.1130981,-7.911219188952638
-117.3708878,-7.837944637367259
-71.5320663,-7.967398767933629
-118.1672897,-7.87711911415337
26.7160225,-7.8041524936045
-158.1750946,-7.360258645955105
-66.7541046,-7.288010158630744
-3.0450039,-7.215854572499789
5.9622941,-6.999948506764701
-52.5155945,-6.935715526485746
-96.0215836,-6.94325534834525
-51.0971375,-7.045572772980786
-155.2019653,-7.053147622991495
15.5428448,-7.125557571736229
-51.1664963,-7.335471712200842
-88.4597168,-7.480981649519824
13.3743391,-7.432021411231332
16.0836658,-7.447869156434461
-116.1599121,-7.521051647448938
13.3502436,-7.309541656460616
-117.3249359,-7.236563635652414
-117.4765091,-7.163679764854432
15.5087776,-7.090890382176972
-91.6496658,-7.018195823816546
-91.1961746,-7.083359717255818
-91.62854,-7.156073403187479
-93.5803604,-7.2288815281018595
-85.0260391,-7.148457895468349
-91.511322,-6.851154690193322
-93.4795837,-6.843824831355597
-92.8827209,-6.945596424053697
-94.3113937,-6.463357316960211
-92.5056839,-6.886318846461931
-92.4304657,-6.814421895865406
151.6746826,-6.728022739917864
7.7021742,-6.735325463141623
-93.1798935,-6.478169369993252
146.9034576,-7.207991827900313
-94.3236847,-7.280070481894363
8.7086725,-7.0183250212570565
-92.6686401,-6.718007772953909
-71.4929047,-6.469643945536868
-71.4927979,-5.5779751893535225
-94.1800385,-5.697536176425242
-6.7835269,-6.238217979159694
7.0048409,-6.202022498723148
-93.1161652,-5.9013056243281685
-93.6005478,-5.830622023906589
-93.0302048,-5.836910700929286
166.6636505,-5.907669461344687
-91.511322,-5.978527831762168
18.1249657,-6.04948551155747
-90.7471848,-6.269684366755738
-90.7043076,-6.20500515163107
-122.1418457,-5.984959623632491
-120.1832504,-5.914026114729668
-92.3825531,-5.843192282586862
-118.9104233,-5.772458426857219
-118.9105606,-5.69569320305136
-92.3731384,-5.766251849230199
-92.6334915,-5.760038264301149
145.2454529,-5.6131010943735555
151.6658325,-5.518847130797122
-89.8029022,-5.112665999531878
-91.8131943,-5.193375926801228
-118.4382248,-5.114062793938106
11.4779186,-4.50704542798344
-76.3565063,-4.435148059022157
-91.9141998,-4.216097039006647
-90.5187836,-4.150064272481502
13.1987247,-4.140482386591503
-9.079442,-4.009028351310041
-93.130928,-3.995087415115921
-94.1165695,-4.060536040194037
-94.3691559,-4.1260874540146695
-94.5624237,-4.196618461155327
176.1364136,-4.1308886299441046
-119.4089203,-4.954889833971364
58.3847122,-4.960585580373939
58.5604515,-4.837153191750849
125.9243469,-4.568742537239193
44.0855865,-4.573969618553613
-0.431129,-4.7296008202799795
-105.0877762,-5.136321368483257
-94.0714874,-5.204460937633387
166.6636505,-5.652014246565365
-90.8014221,-6.098844329232361
25.2110443,-5.858927019152379
5.3434672,-5.218791349806055
-121.3685074,-5.151241742802379
-14.3326654,-5.089644457142419
-77.7969971,-5.1334295956039435
-78.1703949,-5.200887451986166
11.0520449,-5.7769801959811815
33.2487717,-5.104007497563452
151.0931549,-4.952670890924362
-122.6701508,-4.343244427209681
-116.1393814,-4.373983508316159
-95.7790527,-4.247583234840622
-88.0759888,-4.303211548256792
12.6180334,-4.232691003286809
10.4350052,-3.486050097605811
5.0735941,-3.677592182043829
-58.2573547,-3.9205855627204294
-90.9139938,-3.855494268409538
-170.7224121,-3.7905062336675766
-81.6818466,-3.7256216749619635
-162.0063934,-3.5835424820581783
12.4899282,-3.5877518286363794
12.354454,-3.6608408070985354
12.3046122,-3.5919589666989538
12.6025105,-3.5233292564115266
12.3327723,-3.4508906368747008
12.5478058,-3.2474913623978394
12.6432962,-3.3868265547155683
12.5671167,-2.9031054279111297
-133.7144775,-3.6651185430289908
12.4071436,-3.8037838180752734
12.2672749,-3.738673279144813
10.8357029,-3.73432523706167
-157.4078674,-3.729974683877525
13.9909687,-3.794934613702025
51.9537659,-3.7993604939470655
-69.9791718,-3.864499421509861
12.3505468,-3.8599981169517754
-149.1322632,-3.9251649764090843
10.9212999,-3.9297418017808194
-85.0544052,-3.934315980588975
7.1967111,-3.868998124797343
174.8343811,-3.8734941693765026
24.3136692,-3.938887454433178
174.7704163,-2.8168280407971946
9.9729414,-2.820241468983806
-95.7446671,-2.896141149889157
12.5796261,-2.882198915688144
9.4145088,-3.6381296861788006
5.2429328,-3.7014990222914856
23.0037155,-3.728581089772829
-68.303566,-2.9264357452759007
4.2889709,-2.890730511576995
-153.4608002,-2.887157049523069
-153.4283905,-2.883583212187374
15.4385872,-2.9481206463066716
-165.7657166,-2.741564086270736
-166.0385284,-2.7175874545050447
-166.0282745,-2.777296837021839
-166.5418396,-3.117593504259314
-165.9337616,-3.4135276721637626
-153.3546906,-2.652579867970743
-165.8975525,-2.5943931270663647
-165.8978119,-2.591052356277383
-165.841568,-2.5330389667221183
-165.7101135,-2.4783160408103386
-153.5350189,-2.5363051356584005
-153.451416,-2.5395720653827873
-153.4368134,-2.481508465703287
-153.4143066,-2.484701604729706
-153.4281769,-2.5428397251603667
-164.7548065,-2.597734675239052
-164.7794952,-2.5461080840874892
-164.5804596,-2.4266627549916224
-164.7231598,-1.827981769164843
-164.5861511,14.920836836435907
-163.7129211,15.960542055015297
-164.3869171,16.126499822189427
-164.1268005,16.137250360751267
-163.9972382,16.57979675791541
-163.7808685,16.56878452126182
-163.9984589,16.74599557165768
-163.7429657,16.940673244017415
-82.6877365,16.85298428628654
-7.8894901,39.48661630371125
174.9328613,37.75084426562754
5.6532359,37.830290863576266
5.6532001,37.808164474680396
-117.1539612,37.88750647146478
-90.9829559,38.76871690514011
5.3331919,38.69091513699495
-111.2923203,38.66743174939387
-111.556633,38.74521930112469
-111.0713501,38.64386822444979
-110.3346863,38.51331967432254
-114.6049728,38.5381064877834
-112.6201019,37.8523357829377
-110.8014374,37.77287349577554
-110.9268265,37.79482118360452
-111.7280045,37.816687153292314
-111.9437714,37.75887304788156
-109.5533829,37.7371045311048
-114.3592224,37.71525422729714
-110.7711411,23.73491924582385
-111.6570282,27.16321444012759
-114.5950928,27.737426905451013
-112.7147903,27.726642203790007
-110.7714386,28.08181704693647
-112.3543396,28.184345421178076
-110.833107,28.172771157674443
-114.2542496,28.354540739196185
-114.0525284,28.366163647350703
-114.3471222,28.275277911051642
-113.6341934,28.377713983798643
-111.3436966,27.978769557339774
-112.0555267,27.80715770860474
-112.2779083,27.81803730582713
-111.462677,27.898485120188088
-114.2917709,27.989768007533343
-112.4584274,28.081005743426843
-112.4607239,28.09195599410476
-112.0472412,28.00069482952962
-114.2273026,28.011550047079137
-109.2810059,28.102834473616927
-116.6296997,28.1136412081945
-112.3690033,28.022333686100716
-109.7109985,27.93098064708285
-109.7118988,27.920220224715692
-112.8856812,27.83958271906059
-110.6244812,27.850248587824876
-111.6352768,27.941669685822717
-111.2405014,28.033045774676236
-111.2391968,28.12437622623461
-112.8736343,28.194072878854836
-111.9376297,28.18317125943457
-117.8964767,28.172197702856472
-59.881279,28.480077886847422
-111.6200027,28.46857631472979
-110.7702866,28.55939053637888
-112.6622314,28.54779240352018
-112.7328796,28.457002015585257
-113.5419617,28.44535497922232
-109.8309708,29.128575972317165
-114.1469803,29.138130329005975
-114.527092,29.046853456498347
-114.642189,29.037317971969134
-43.5470657,28.94600671182629
145.9146576,28.95552321630626
-44.9948959,28.845073670400918
26.9122105,28.744055663113325
-102.4782104,28.835432752565698
-76.6067886,28.936418337736253
102.234993,28.734362552620105
8.6097221,28.05454787959869
-117.1135941,28.175523042921483
23.3310947,28.276821383333345
23.5577106,28.267157250671197
-131.7534943,28.165808514424143
-41.8650513,28.156023052459087
-68.2633286,28.64295403070867
-39.1723862,28.551495031943336
-8.0340443,28.459986176020927
-41.8585205,28.45028141647158
-40.2886581,28.35874358404343
7.7189212,28.378041453566954
-96.0023422,28.469619643980938
106.8489151,28.561148490146266
49.814415,28.652627369814375
98.4958725,28.96496792415174
19.2265339,29.05631699120506
-118.9013901,29.14761258344467
115.8425522,29.23885409255644
153.5641022,28.449386073505217
6.5353889,33.025939838361786
-125.1351013,33.01331770736765
-117.204567,32.848341168799934
151.0363312,32.83517546151467
21.1367493,32.80860351529047
4.156321,32.82192957965847
-38.2154617,32.73433246642407
-119.0297241,32.72102491998882
-71.0982285,32.646661547114526
18.3509216,32.659870514077525
-68.2216873,32.74755996051383
10.8858376,32.76070740985251
12.0512104,32.67299956689076
13.5815887,32.686048715156865
-114.8750381,32.699017970827924
-117.8630142,32.773774824389385
29.7319374,32.59824886834355
-61.9116058,28.39803933562981
-39.7433434,28.40997737827092
170.7489166,28.42184266519231
149.567215,28.433635197672114
-117.2088852,28.342845251659142
-94.5907135,28.33107717928718
14.5217352,28.319236518855224
-40.8027039,28.307323269369057
-83.8917236,28.21656048968387
-122.7694473,28.22844881364932
146.6539917,28.13761487622341
-119.981514,28.04673532236202
-111.526123,28.05850131437229
136.05867,28.149405888963877
-116.8842392,28.161124648562165
19.1509991,28.070195221772366
-122.3295212,27.96755161039369
-58.3010941,27.98682416575036
-123.0001755,28.089728318649662
-122.0025558,27.99895053855766
-122.7910995,28.168283041024225
-125.2439423,28.065351615768233
-124.9836731,27.8093135623039
-123.0692291,27.796638645011818
-123.428688,28.53294032270212
-71.298912,28.816425816129115
-71.8483963,28.739047168107394
-121.4406586,28.648798326389105
-116.0286179,28.63602865027757
-122.1914825,28.726251718085095
120.3788223,28.713382809190485
-119.4953842,28.62318568136139
2.1656761,28.70044046591056
2.0041621,28.790562801504503
-123.9532242,36.984580747575144
-126.8426437,36.99043847437558
-119.592186,36.99622454837348
-130.325531,34.83724895914741
-140.8604279,35.025717538081345
-119.2794647,35.029820150998944
-123.7630615,34.669607954318465
-123.1539993,34.58554089153902
-119.681694,34.516969177487525
-114.8858643,34.77785200592112
2.1870091,35.14453989051461
-120.0825882,35.57845449132905
-123.3915482,35.58213350194531
-119.2311707,35.66937098727913
-119.4058456,35.66568817133213
-122.9545975,35.75282718196457
147.6560364,35.57471188311547
149.5220184,35.65031785413388
-117.3499069,35.733433483168255
152.9950714,35.729360910548394
139.3479156,35.725223172561186
152.955246,35.459418077164706
-69.3021622,35.19273264312452
-72.4346008,35.18842536004511
-88.8457489,36.31942724695338
-119.8282928,36.405756516780755
-63.6112785,36.41012513501529
153.2025146,36.323791774117645
146.6577301,36.23736096069066
-117.7827225,36.155123082661355
149.8420105,36.15934711583187
-48.4625511,36.24588316220079
-122.4789581,36.241655079894315
1.401137,36.418663403206544
-88.9977798,36.336488276241504
-115.9981918,36.340588873708946
-121.3151703,36.16350541361583
28.3413353,36.08095740857633
-116.4597931,35.816381076411126
-48.4414062,35.820457778463734
-118.0740891,36.0849810518297
140.6020355,36.00219465885243
10.0051079,36.092833710095725
5.3190532,36.09666320566691
140.598114,35.9192397401533
29.2342033,35.8322988597868
150.0759735,35.83987111756168
-111.8845825,35.926819575786475
-161.8417053,35.930513578618005
28.3341656,36.10042846741063
9.7692223,36.18708811277506
-122.1254959,36.27365070469663
-119.0453339,36.27735909106912
-119.6758652,36.36747569770953
-78.8904419,36.4574374994173
8.3249416,36.45384989497069
-93.6504135,36.45019853990034
-118.497963,36.363827745103144
-6.0063071,36.36011585747526
26.2048035,36.44270359686209
-4.4965162,36.26987820101362
11.8949633,36.18331921080952
-61.8611641,36.179486011378124
-118.1596985,36.43097694389947
-95.3475418,36.7833154243028
-83.6426239,36.70120454243766
128.9763184,36.61892287382989
-120.118042,36.71238133638084
-78.9669952,36.80196080079621
50.6081505,36.798360192507495
50.6081505,36.790966767446996
176.0631714,36.87683937181297
150.8583527,36.966347274350184
-1.5369149,36.88423929099093
25.8514442,37.05930675115429
148.3036499,37.13004905723383
-78.501564,36.87304272845161
8.0480509,36.954947210163766
-118.9888153,36.95101734414909
-85.4877243,36.86525484802599
-116.8249283,36.861263123137675
-84.5768661,37.03667955064887
166.4533844,37.12224111146536
-117.0645981,37.11823909457457
-124.2525101,37.02029029770992
149.0474854,36.930383231176634
-70.8573227,36.844638676855666
15.1325827,36.85720588474921
176.246109,36.77135053832437
12.5060196,36.76723117404488
8.2329359,36.59934175059384
-135.5392761,36.509080816278534
-135.5395508,36.591051972649154
17.4285984,36.50490683540957
27.4290886,36.67285075833478
97.8109818,36.67709844199488
2.000531,36.758794398213865
16.5652237,36.7544765087047
2.450022,36.66415609562465
148.9641876,36.66853672195027
13.8299475,36.496360663669385
115.8924942,36.49198799860519
2.9279809,36.5781213159441
1.380749,36.57367788448916
3.2040401,36.48754863293229
116.2241287,36.6551941292654
8.1987753,36.65970864313475
13.2613907,36.74112198659917
19.0013943,36.82695065967436
2.6256549,36.83147320520057
1.993196,36.83592856585805
9.8139296,36.92605776507052
-116.0804138,37.0928390995675
-118.094696,36.98904535190259
141.4700928,36.73653607632226
-159.5701752,36.6506123198238
-82.4536667,37.08729827700777
-80.4205017,37.09294648509404
-119.2947006,37.178210155769584
-22.9747238,37.18930287515988
-155.7114258,37.183791971162904
139.6153717,37.09852362534448
150.2447205,37.194743088304094
-126.5892563,37.20011283235717
-117.9752808,37.2106418062399
13.8104029,37.20541233028432
-90.6561279,37.290597922526814
144.8856354,37.29583171241986
11.3505726,37.28529404999976
6.366694,37.27991987038358
-114.8905563,37.465907500736414
150.9087982,37.550792703503724
-88.9998474,37.44451633460785
13.5617304,37.60301319147292
143.5674133,37.946638497041285
-118.0286789,38.120586696262095
-94.1220932,37.90965771369832
168.2920837,37.984000718878455
-118.0474854,38.330542918634684
6.6112819,38.24157789089366
-109.5578003,38.172281954782875
-121.0490494,38.34033606611592
-122.9275436,38.43372835940469
-114.7148514,38.09288016058145
138.707016,37.914571267232446
-136.479599,37.92419129302937
19.0576973,37.67037967785395
-1.829614,37.665614959292334
-116.0529633,37.571080342688205
-94.9376297,37.40117571074486
5.2021389,37.3160705755278
-64.7678528,37.31111484836386
-8.1266937,37.39621595791454
-130.6370087,37.39118697306784
-121.3075256,37.30099564530764
152.3210144,37.306089947978094
115.2099152,37.22089159471269
96.1508331,37.21580148555294
89.2300949,37.140608841156464
29.2972984,37.225912361354126
-60.7011147,37.145556371059456
-120.0449524,37.320957359648574
14.4339657,37.32577543200609
-118.9690094,37.33052502496712
14.4666948,37.41564188734515
21.0349827,37.420327027761
21.0352097,37.24530659472727
21.0353394,37.164660562784825
-74.0809402,37.254593656594786
142.2539673,37.25913549259147
-119.3823318,37.2680169560968
11.3568001,37.34884328741084
167.4402466,37.35325400591779
149.2370911,37.43838926485633
-115.7297211,37.43397498056296
-155.1121521,37.344365267137654
-85.202507,37.33981970751414
-117.1767807,37.42494409937876
148.7017059,37.514519364971164
17.0734539,37.60835305297302
150.6407776,37.51900458592327
-7.4625182,37.523422392813366
-44.7406158,37.52777302479371
6.6664338,37.532056722000256
-0.083213,37.61699417679306
3.056668,37.69753835067045
-7.6580868,37.62536830959039
147.0040894,37.621214496019974
-1.638088,37.53627372553822
146.0552216,37.455377611677626
23.1273479,37.37022864866792
-127.7717514,37.366084741598
-79.2985687,37.45123036188496
-119.0514603,37.447016715178094
11.797368,37.44273642977669
-8.428915,37.35759766124276
-79.768898,37.36187449295571
-118.2770538,37.27663039524769
11.1130819,37.27235705919807
-47.8778687,37.19128476525762
150.6072998,37.19548809371057
-94.0672684,37.280837204501715
-91.2560349,37.19962519322289
-83.8672485,37.37430645660637
-119.0028,37.459458707277996
149.7851868,37.463473892335216
-119.0086212,37.300881824052794
22.3028908,37.29700401190977
-63.0257988,37.2193257544553
-119.6826324,37.223070591694686
-38.4255371,37.230366963851104
-6.7638669,37.47512643434695
5.266542,37.5639457773356
-122.1525116,37.56763802288936
-119.3110275,37.571265785972514
-83.7566452,37.74109894380067
11.7660465,37.825860292822455
27.7766113,37.81852330754267
-96.7862778,37.73376754622712
136.3022614,37.73000471935816
27.6443119,37.81475761063526
4.9383879,37.55636684292121
7.6328788,37.63743315374538
-64.6962738,37.629455860781434
87.2721939,37.88770898706018
153.1592102,38.32486581488751
28.732729,38.24445230929305
-118.1912994,38.50018319518542
122.2090912,38.49652613116286
12.2072268,38.22118411684368
10.5564985,38.204347819644404
-64.6963577,38.12868622933383
-121.7085037,37.96411148730568
-4.4965978,37.94260961861738
23.7133751,38.106816426871866
-81.7828369,38.27510710325486
147.2436218,38.438386770262696
4.3585591,38.522159809149656
-120.0413361,38.6058267205437
-156.7898865,38.781976808560884
-94.3562088,38.689387209583046
-112.4238358,38.8561877572122
-67.2907257,38.94403519236061
5.9893818,38.93942724212206
35.0229874,38.86979778437486
96.3261719,38.96178435888963
-100.8166809,39.04059202957124
-117.0119934,39.12796776266018
14.5940285,38.970252782222474
-122.1323013,38.96605221241165
13.8752375,38.64069624291821
-118.1882248,38.724279607324796
98.6439514,38.73233122645573
175.1365356,38.58033838459774
5.3535981,38.7476425758412
-75.4158401,38.994057159887085
26.1257362,39.06954805789384
12.4999561,38.982453267844825
12.50002,38.895189135478525
-120.1964111,39.4876043560885
-77.010437,39.80102126194725
-117.2661896,39.463315514535914
100.3180847,39.197663281882086
139.9030609,39.43659553861344
15.3777018,39.51907629061099
174.4990692,39.596748920254775
151.0896759,39.51438022039049
145.914856,39.50477996706092
117.1746368,39.237029689398554
155.894165,39.427139427565216
145.9342957,38.92518994049343
-88.2234879,38.9203055575849
-117.8435135,38.84195941043902
-119.8389969,38.93475054365728
115.3088226,38.85151399799175
19.05653,38.68471945893135
-118.5548553,38.51749824128198
-119.8407364,38.59162603102639
21.6393986,38.493154335305846
-89.406395,38.655258779667946
-119.3475037,38.90006862048129
-96.3781509,38.905233236353844
22.5735645,38.822015293064666
-94.2413635,38.832127140121734
29.2646065,38.91535147006
17.9936256,38.91032744144713
7.7987871,38.98317609368149
-155.2600555,38.79550025521219
11.3382349,38.88952722475747
11.3367929,38.89483336063865
150.6391449,38.64487891883572
150.7601929,38.461631297522054
150.6912384,38.61768746548719
-116.0520172,38.450555525298455
-118.8966904,38.789983613779214
-120.6539993,38.86758931957107
-85.3435287,39.19361599140867
-117.2833481,39.391841566081595
-118.9687653,39.3865163006745
-124.5633316,39.293096444705924
-0.698404,39.68790800438522
-116.0734558,39.49403115896643
-117.0500031,39.25281766147433
-119.5459747,39.07527994393387
-114.6101379,39.386769521300245
-124.184288,39.46906680260434
-122.0402527,39.47541925359755
-6.341785,39.487901214126026
-121.805275,39.48169731843934
-116.9438171,39.57010044146998
-117.6004333,39.65219072053432
-116.4753342,39.63969500433015
-120.3596039,39.557611547207664
-121.2290878,39.551255561429286
-115.9899521,39.63333554065905
-115.5266113,39.62690138457805
-119.2438278,39.620392321233254
-78.4255142,39.53831943293385
-122.504982,39.544824928202075
-115.5648804,39.46263974979015
-121.3650742,39.38034610662744
-0.457131,39.373847922367
-60.621666,39.456137880826404
-117.3126526,39.44956098273972
-124.1360931,39.36727475581245
-122.0679016,39.44290884392611
15.2366304,39.53173886238617
11.9662333,39.613808137122994
-121.4310684,39.60714862011205
-120.1019669,39.600413559445755
-119.7474594,39.5115445872856
-121.9247971,39.59360274576419
9.1101484,39.58671597111624
-117.8270187,39.49770251365661
15.5114183,39.50466161080618
-121.5607986,39.42249888792186
-75.8073273,39.41554369804351
-114.9431686,39.33327684065356
-119.622757,39.3402280608008
-122.4903336,39.347103255967184
-120.779007,39.42937800463404
-115.2733231,39.43618125416514
-117.1265411,39.27151604352875
-118.4873199,39.18902175335029
-119.9673996,39.257849390879414
16.4390717,39.25090220310355
-118.128746,39.16842005011492
-120.7016525,39.17536314270013
-93.3428802,39.09276958391828
-91.2916412,39.08583064952069
-117.7142487,39.00313427227223
-155.2743835,39.01006898530892
-87.5384293,39.01692787295465
19.7619572,39.09963264199668
-121.0428925,39.10642002863339
128.1848907,39.03041899189106
-120.0791702,39.03705163665923
-120.4711914,39.11313195013758
8.2804947,39.19573768315961
8.7907667,39.27823592070072
-93.3251038,39.284880442337126
-122.3143387,39.202378306157634
-121.8202362,39.20894383174987
-117.5730591,39.29144981811694
-120.4336929,38.96726014238097
7.015718,38.7116575487156
-115.5172043,38.705116381289635
-3.7980659,38.87129692055371
12.4350357,38.94759908180692
13.4844141,38.940895360423646
-120.8377838,38.93411627532835
-115.2915878,38.927261620773464
-117.3780746,38.920331192445914
-121.6097565,38.837421687249595
-119.1736908,38.844347767346235
-119.5491028,38.76132770520079
-121.0677719,38.754406037028964
-118.2800598,38.67128452527375
-60.5583534,38.67820171765618
-121.9016037,38.685043295277914
-122.2220688,38.76817370491341
-122.150444,38.691809461592165
-120.8241653,38.608568918368086
16.2113991,38.52522289953361
-116.8666534,38.518465658671786
-122.3738632,38.60180718337674
-0.973855,38.59497009118297
-120.4308167,38.58805743862373
-121.3125839,38.50472506687471
-119.799408,38.5116331154092
-75.5338974,38.428191083126116
110.5197067,38.421287702984195
-117.912941,38.36488868461638
-117.9129333,38.531905042306974
-9.4185238,38.61525550075993
-117.4039841,38.62186713658099
-118.0803604,38.38446005105199
-119.2371979,38.659974787211816
-116.9713593,38.65380842615207
-118.4716797,38.64125444599651
-119.8452759,38.90947801982773
-117.1224289,38.755369272900026
10.8651552,38.59464202603318
-122.7469864,38.5111442762578
176.2015533,38.181950730428426
-122.0546036,38.17610090184898
-120.4655457,38.08016966736144
-118.3338013,37.90577578537011
-118.4829941,38.0079520281108
-65.7741241,38.01379342249101
-117.1781006,37.65854799466509
-119.459816,37.48918092393205
-123.3672562,37.16683291479643
-120.1699295,37.08157878332941
-104.4549637,37.07578778756506
-117.3229218,37.16103705434953
12.7555351,37.15516941280099
-122.2156906,37.069925074497576
-119.1038208,37.063990430200924
-115.7352753,37.14922977591377
-118.8327408,37.24031341348623
-121.6426239,37.2222626722717
145.8361511,37.2283519992813
-105.1152039,37.1432179307553
147.4991608,37.057983642054594
-118.6298065,37.051904498757935
-146.9745636,37.13713366571187
150.3403778,37.13097677050294
148.3782349,37.124747036195416
152.9515228,37.20986572548871
-122.1914673,37.21610065075628
-79.758255,37.56787920071561
-7.5121799,37.646393299053
-78.1643829,37.62120616348915
-125.2468491,37.614725296569894
4.9261799,37.60817038379482
-117.6711578,37.52357718353809
-117.8649445,37.53012696185364
-72.5898666,37.43888249446484
142.1950226,37.35408665051356
-87.6931839,37.28857079866178
-88.0073776,37.197176333529676
-122.1159058,37.20355768858338
-122.400444,37.11844425521799
-119.0134659,37.11206822137535
-92.811203,37.10561872986252
-105.2448044,37.09909557727893
-119.3477097,37.0924985616427
-162.7063904,37.00064165777591
-116.3359299,37.93887241786996
13.7201052,37.69266176452519
15.3047314,37.777050998244334
146.0221405,37.783615990371
-4.3678532,37.861337760688514
-112.8604813,38.029602590778076
133.8098297,38.11358002596435
-38.4255409,38.03618223018065
-40.3194542,38.133110207593845
-38.4729195,38.216997819208295
16.5087605,38.287817103639014
15.8939257,38.58106902398994
14.017972,38.725958656006554
-117.8208618,38.7331850061955
12.9818335,38.65722248969112
-40.3374863,38.66429151613003
12.9045992,38.747408498107596
151.3565674,38.74033488761169
-5.3063941,38.82334155381904
-71.3234024,38.83041968311199
-95.6319351,38.91332478748112
-95.5558395,38.9062422044771
18.3531837,38.899083243508386
-117.9649429,38.81618709973429
12.2654581,38.808956122713184
-147.0480804,39.064556561407535
7.2001982,38.98187315664567
-70.0689697,38.98903655889092
-87.5587463,38.99612353069553
5.8985271,39.0788156353721
-58.9596939,39.07172433950049
5.8810811,39.154305271874414
125.4442291,39.16140082725783
-82.1919861,39.243878835223285
-84.4656372,39.23677908470351
-84.4658356,39.14713318318253
-122.7758484,39.39421965124361
-121.7994003,39.31914550979416
[truncated: 222,664 more chars]
