# Supplementary material for: Mapping the ionosphere with millions of phones
Source: Nature. 2024 Nov 13;635(8038):365–9. doi: 10.1038/s41586-024-08072-x (PMC11560844; doi:10.1038/s41586-024-08072-x)
Supplement: Supplementary file 6 — Source Data Fig. 2 [file 41586_2024_8072_MOESM6_ESM.txt]

STEC vs. Time (Station)
time,STEC
2023-11-05T08:50:00,96.048
2023-11-05T08:50:01,97.989
2023-11-05T08:50:02,96.692
2023-11-05T08:50:03,97.383
2023-11-05T08:50:04,97.631
2023-11-05T08:50:05,97.204
2023-11-05T08:50:06,98.237
2023-11-05T08:50:07,99.479
2023-11-05T08:50:08,99.293
2023-11-05T08:50:09,98.089
2023-11-05T08:50:10,99.083
2023-11-05T08:50:11,100.628
2023-11-05T08:50:12,96.048
2023-11-05T08:50:13,97.453
2023-11-05T08:50:14,98.959
2023-11-05T08:50:15,98.718
2023-11-05T08:50:16,97.142
2023-11-05T08:50:17,97.290
2023-11-05T08:50:18,98.866
2023-11-05T08:50:19,100.481
2023-11-05T08:50:20,99.992
2023-11-05T08:50:21,97.538
2023-11-05T08:50:22,96.475
2023-11-05T08:50:23,98.812
2023-11-05T08:50:24,97.631
2023-11-05T08:50:25,96.079
2023-11-05T08:50:26,96.203
2023-11-05T08:50:27,98.998
2023-11-05T08:50:28,99.813
2023-11-05T08:50:29,95.776
2023-11-05T08:50:30,99.417
2023-11-05T08:50:31,98.625
2023-11-05T08:50:32,97.476
2023-11-05T08:50:33,97.934
2023-11-05T08:50:34,96.203
2023-11-05T08:50:35,96.017
2023-11-05T08:50:36,96.964
2023-11-05T08:50:37,94.720
2023-11-05T08:50:38,94.930
2023-11-05T08:50:39,93.292
2023-11-05T08:50:40,94.324
2023-11-05T08:50:41,95.993
2023-11-05T08:50:42,96.475
2023-11-05T08:50:43,95.349
2023-11-05T08:50:44,94.627
2023-11-05T08:50:45,97.204
2023-11-05T08:50:46,99.239
2023-11-05T08:50:47,98.392
2023-11-05T08:50:48,98.812
2023-11-05T08:50:49,99.751
2023-11-05T08:50:50,98.936
2023-11-05T08:50:51,98.897
2023-11-05T08:50:52,98.175
2023-11-05T08:50:53,99.689
2023-11-05T08:50:54,98.113
2023-11-05T08:50:55,97.958
2023-11-05T08:50:56,96.203
2023-11-05T08:50:57,96.358
2023-11-05T08:50:58,98.027
2023-11-05T08:50:59,99.363
2023-11-05T08:51:00,98.990
2023-11-05T08:51:01,98.625
2023-11-05T08:51:02,101.723
2023-11-05T08:51:03,100.356
2023-11-05T08:51:04,98.144
2023-11-05T08:51:05,97.173
2023-11-05T08:51:06,96.203
2023-11-05T08:51:07,95.628
2023-11-05T08:51:08,98.058
2023-11-05T08:51:09,97.996
2023-11-05T08:51:10,98.780
2023-11-05T08:51:11,98.625
2023-11-05T08:51:12,99.634
2023-11-05T08:51:13,100.869
2023-11-05T08:51:14,99.844
2023-11-05T08:51:15,100.054
2023-11-05T08:51:16,98.695
2023-11-05T08:51:17,98.020
2023-11-05T08:51:18,97.686
2023-11-05T08:51:19,99.021
2023-11-05T08:51:20,98.299
2023-11-05T08:51:21,98.416
2023-11-05T08:51:22,100.690
2023-11-05T08:51:23,100.721
2023-11-05T08:51:24,97.383
2023-11-05T08:51:25,97.593
2023-11-05T08:51:26,96.296
2023-11-05T08:51:27,96.746
2023-11-05T08:51:28,95.232
2023-11-05T08:51:29,95.566
2023-11-05T08:51:30,98.175
2023-11-05T08:51:31,98.478
2023-11-05T08:51:32,96.933
2023-11-05T08:51:33,95.691
2023-11-05T08:51:34,94.565
2023-11-05T08:51:35,93.656
2023-11-05T08:51:36,93.563
2023-11-05T08:51:37,95.380
2023-11-05T08:51:38,95.931
2023-11-05T08:51:39,95.659
2023-11-05T08:51:40,96.319
2023-11-05T08:51:41,96.840
2023-11-05T08:51:42,96.234
2023-11-05T08:51:43,96.172
2023-11-05T08:51:44,96.902
2023-11-05T08:51:45,95.776
2023-11-05T08:51:46,94.083
2023-11-05T08:51:47,96.110
2023-11-05T08:51:48,92.709
2023-11-05T08:51:49,93.781
2023-11-05T08:51:50,94.868
2023-11-05T08:51:51,97.204
2023-11-05T08:51:52,95.722
2023-11-05T08:51:53,95.046
2023-11-05T08:51:54,93.835
2023-11-05T08:51:55,94.316
2023-11-05T08:51:56,95.535
2023-11-05T08:51:57,95.900
2023-11-05T08:51:58,95.504
2023-11-05T08:51:59,97.290
2023-11-05T08:52:00,97.841
2023-11-05T08:52:01,96.964
2023-11-05T08:52:02,95.628
2023-11-05T08:52:03,95.838
2023-11-05T08:52:04,96.327
2023-11-05T08:52:05,95.993
2023-11-05T08:52:06,94.355
2023-11-05T08:52:07,95.077
2023-11-05T08:52:08,95.962
2023-11-05T08:52:09,95.170
2023-11-05T08:52:10,97.080
2023-11-05T08:52:11,95.745
2023-11-05T08:52:12,93.532
2023-11-05T08:52:13,93.292
2023-11-05T08:52:14,94.472
2023-11-05T08:52:15,95.566
2023-11-05T08:52:16,94.743
2023-11-05T08:52:17,94.324
2023-11-05T08:52:18,94.503
2023-11-05T08:52:19,92.500
2023-11-05T08:52:20,93.292
2023-11-05T08:52:21,93.323
2023-11-05T08:52:22,92.655
2023-11-05T08:52:23,93.928
2023-11-05T08:52:24,93.385
2023-11-05T08:52:25,95.931
2023-11-05T08:52:26,95.209
2023-11-05T08:52:27,91.716
2023-11-05T08:52:28,92.049
2023-11-05T08:52:29,90.986
2023-11-05T08:52:30,92.624
2023-11-05T08:52:31,93.990
2023-11-05T08:52:32,94.114
2023-11-05T08:52:33,96.172
2023-11-05T08:52:34,95.535
2023-11-05T08:52:35,93.866
2023-11-05T08:52:36,94.076
2023-11-05T08:52:37,92.771
2023-11-05T08:52:38,91.987
2023-11-05T08:52:39,94.107
2023-11-05T08:52:40,94.565
2023-11-05T08:52:41,93.687
2023-11-05T08:52:42,93.990
2023-11-05T08:52:43,93.687
2023-11-05T08:52:44,94.774
2023-11-05T08:52:45,93.928
2023-11-05T08:52:46,94.262
2023-11-05T08:52:47,95.419
2023-11-05T08:52:48,94.627
2023-11-05T08:52:49,93.990
2023-11-05T08:52:50,95.170
2023-11-05T08:52:51,96.684
2023-11-05T08:52:52,94.565
2023-11-05T08:52:53,95.170
2023-11-05T08:52:54,96.296
2023-11-05T08:52:55,94.324
2023-11-05T08:52:56,92.958
2023-11-05T08:52:57,91.840
2023-11-05T08:52:58,92.228
2023-11-05T08:52:59,93.478
2023-11-05T08:53:00,93.020
2023-11-05T08:53:01,92.779
2023-11-05T08:53:02,91.436
2023-11-05T08:53:03,90.683
2023-11-05T08:53:04,90.652
2023-11-05T08:53:05,90.194
2023-11-05T08:53:06,89.712
2023-11-05T08:53:07,89.681
2023-11-05T08:53:08,90.411
2023-11-05T08:53:09,92.958
2023-11-05T08:53:10,95.178
2023-11-05T08:53:11,94.899
2023-11-05T08:53:12,93.866
2023-11-05T08:53:13,91.405
2023-11-05T08:53:14,90.318
2023-11-05T08:53:15,92.507
2023-11-05T08:53:16,91.382
2023-11-05T08:53:17,91.747
2023-11-05T08:53:18,91.770
2023-11-05T08:53:19,91.778
2023-11-05T08:53:20,92.406
2023-11-05T08:53:21,91.537
2023-11-05T08:53:22,91.320
2023-11-05T08:53:23,92.538
2023-11-05T08:53:24,91.747
2023-11-05T08:53:25,92.111
2023-11-05T08:53:26,94.293
2023-11-05T08:53:27,94.712
2023-11-05T08:53:28,93.750
2023-11-05T08:53:29,93.540
2023-11-05T08:53:30,93.656
2023-11-05T08:53:31,96.420
2023-11-05T08:53:32,94.472
2023-11-05T08:53:33,92.833
2023-11-05T08:53:34,91.871
2023-11-05T08:53:35,91.591
2023-11-05T08:53:36,89.169
2023-11-05T08:53:37,88.323
2023-11-05T08:53:38,88.626
2023-11-05T08:53:39,90.318
2023-11-05T08:53:40,91.653
2023-11-05T08:53:41,90.652
2023-11-05T08:53:42,92.810
2023-11-05T08:53:43,94.712
2023-11-05T08:53:44,96.777
2023-11-05T08:53:45,93.990
2023-11-05T08:53:46,93.501
2023-11-05T08:53:47,94.534
2023-11-05T08:53:48,93.866
2023-11-05T08:53:49,94.293
2023-11-05T08:53:50,92.624
2023-11-05T08:53:51,94.868
2023-11-05T08:53:52,94.316
2023-11-05T08:53:53,92.927
2023-11-05T08:53:54,94.627
2023-11-05T08:53:55,94.681
2023-11-05T08:53:56,95.232
2023-11-05T08:53:57,94.441
2023-11-05T08:53:58,93.082
2023-11-05T08:53:59,97.872
2023-11-05T08:54:00,96.234
2023-11-05T08:54:01,96.840
2023-11-05T08:54:02,98.175
2023-11-05T08:54:03,96.599
2023-11-05T08:54:04,95.481
2023-11-05T08:54:05,94.200
2023-11-05T08:54:06,91.327
2023-11-05T08:54:07,92.018
2023-11-05T08:54:08,93.959
2023-11-05T08:54:09,93.835
2023-11-05T08:54:10,92.383
2023-11-05T08:54:11,92.352
2023-11-05T08:54:12,94.083
2023-11-05T08:54:13,94.720
2023-11-05T08:54:14,93.719
2023-11-05T08:54:15,96.203
2023-11-05T08:54:16,94.868
2023-11-05T08:54:17,91.475
2023-11-05T08:54:18,91.226
2023-11-05T08:54:19,91.444
2023-11-05T08:54:20,92.049
2023-11-05T08:54:21,90.776
2023-11-05T08:54:22,92.352
2023-11-05T08:54:23,93.928
2023-11-05T08:54:24,93.198
2023-11-05T08:54:25,93.804
2023-11-05T08:54:26,94.324
2023-11-05T08:54:27,93.439
2023-11-05T08:54:28,92.655
2023-11-05T08:54:29,90.652
2023-11-05T08:54:30,91.684
2023-11-05T08:54:31,89.744
2023-11-05T08:54:32,89.317
2023-11-05T08:54:33,90.070
2023-11-05T08:54:34,92.717
2023-11-05T08:54:35,93.509
2023-11-05T08:54:36,94.014
2023-11-05T08:54:37,93.012
2023-11-05T08:54:38,93.990
2023-11-05T08:54:39,91.265
2023-11-05T08:54:40,91.351
2023-11-05T08:54:41,90.862
2023-11-05T08:54:42,91.684
2023-11-05T08:54:43,91.467
2023-11-05T08:54:44,92.593
2023-11-05T08:54:45,90.745
2023-11-05T08:54:46,89.712
2023-11-05T08:54:47,91.289
2023-11-05T08:54:48,91.079
2023-11-05T08:54:49,90.807
2023-11-05T08:54:50,89.984
2023-11-05T08:54:51,89.130
2023-11-05T08:54:52,90.629
2023-11-05T08:54:53,90.225
2023-11-05T08:54:54,86.227
2023-11-05T08:54:55,87.414
2023-11-05T08:54:56,88.827
2023-11-05T08:54:57,88.012
2023-11-05T08:54:58,88.129
2023-11-05T08:54:59,89.107
2023-11-05T08:55:00,89.619
2023-11-05T08:55:01,87.981
2023-11-05T08:55:02,88.315
2023-11-05T08:55:03,87.896
2023-11-05T08:55:04,88.897
2023-11-05T08:55:05,91.653
2023-11-05T08:55:06,90.955
2023-11-05T08:55:07,92.865
2023-11-05T08:55:08,92.562
2023-11-05T08:55:09,93.167
2023-11-05T08:55:10,91.444
2023-11-05T08:55:11,92.174
2023-11-05T08:55:12,90.046
2023-11-05T08:55:13,91.226
2023-11-05T08:55:14,90.986
2023-11-05T08:55:15,92.259
2023-11-05T08:55:16,90.411
2023-11-05T08:55:17,89.650
2023-11-05T08:55:18,91.289
2023-11-05T08:55:19,89.161
2023-11-05T08:55:20,88.408
2023-11-05T08:55:21,88.750
2023-11-05T08:55:22,88.649
2023-11-05T08:55:23,92.018
2023-11-05T08:55:24,91.071
2023-11-05T08:55:25,91.172
2023-11-05T08:55:26,90.101
2023-11-05T08:55:27,89.681
2023-11-05T08:55:28,90.776
2023-11-05T08:55:29,89.984
2023-11-05T08:55:30,88.439
2023-11-05T08:55:31,88.928
2023-11-05T08:55:32,90.807
2023-11-05T08:55:33,92.833
2023-11-05T08:55:34,91.560
2023-11-05T08:55:35,89.922
2023-11-05T08:55:36,89.169
2023-11-05T08:55:37,90.435
2023-11-05T08:55:38,90.776
2023-11-05T08:55:39,88.983
2023-11-05T08:55:40,89.627
2023-11-05T08:55:41,88.439
2023-11-05T08:55:42,87.647
2023-11-05T08:55:43,91.840
2023-11-05T08:55:44,91.133
2023-11-05T08:55:45,89.557
2023-11-05T08:55:46,93.385
2023-11-05T08:55:47,92.080
2023-11-05T08:55:48,90.986
2023-11-05T08:55:49,89.472
2023-11-05T08:55:50,88.711
2023-11-05T08:55:51,87.989
2023-11-05T08:55:52,88.952
2023-11-05T08:55:53,90.893
2023-11-05T08:55:54,90.986
2023-11-05T08:55:55,90.629
2023-11-05T08:55:56,90.924
2023-11-05T08:55:57,92.655
2023-11-05T08:55:58,90.559
2023-11-05T08:55:59,86.592
2023-11-05T08:56:00,89.379
2023-11-05T08:56:01,88.959
2023-11-05T08:56:02,92.624
2023-11-05T08:56:03,92.259
2023-11-05T08:56:04,91.622
2023-11-05T08:56:05,89.107
2023-11-05T08:56:06,91.079
2023-11-05T08:56:07,92.810
2023-11-05T08:56:08,89.223
2023-11-05T08:56:09,88.866
2023-11-05T08:56:10,90.256
2023-11-05T08:56:11,90.108
2023-11-05T08:56:12,90.683
2023-11-05T08:56:13,89.192
2023-11-05T08:56:14,88.105
2023-11-05T08:56:15,87.554
2023-11-05T08:56:16,90.380
2023-11-05T08:56:17,91.925
2023-11-05T08:56:18,92.989
2023-11-05T08:56:19,94.386
2023-11-05T08:56:20,91.684
2023-11-05T08:56:21,90.862
2023-11-05T08:56:22,90.046
2023-11-05T08:56:23,91.475
2023-11-05T08:56:24,92.810
2023-11-05T08:56:25,91.537
2023-11-05T08:56:26,92.445
2023-11-05T08:56:27,91.436
2023-11-05T08:56:28,91.739
2023-11-05T08:56:29,92.018
2023-11-05T08:56:30,92.896
2023-11-05T08:56:31,91.226
2023-11-05T08:56:32,91.809
2023-11-05T08:56:33,92.205
2023-11-05T08:56:34,90.955
2023-11-05T08:56:35,91.257
2023-11-05T08:56:36,90.924
2023-11-05T08:56:37,93.136
2023-11-05T08:56:38,93.478
2023-11-05T08:56:39,92.500
2023-11-05T08:56:40,92.927
2023-11-05T08:56:41,92.678
2023-11-05T08:56:42,90.776
2023-11-05T08:56:43,90.528
2023-11-05T08:56:44,91.257
2023-11-05T08:56:45,92.865
2023-11-05T08:56:46,92.414
2023-11-05T08:56:47,92.445
2023-11-05T08:56:48,92.197
2023-11-05T08:56:49,93.447
2023-11-05T08:56:50,93.928
2023-11-05T08:56:51,95.512
2023-11-05T08:56:52,94.743
2023-11-05T08:56:53,93.385
2023-11-05T08:56:54,92.989
2023-11-05T08:56:55,90.652
2023-11-05T08:56:56,90.955
2023-11-05T08:56:57,91.413
2023-11-05T08:56:58,92.593
2023-11-05T08:56:59,93.082
2023-11-05T08:57:00,93.625
2023-11-05T08:57:01,91.413
2023-11-05T08:57:02,91.141
2023-11-05T08:57:03,89.534
2023-11-05T08:57:04,91.653
2023-11-05T08:57:05,90.691
2023-11-05T08:57:06,89.837
2023-11-05T08:57:07,90.380
2023-11-05T08:57:08,91.498
2023-11-05T08:57:09,91.195
2023-11-05T08:57:10,90.256
2023-11-05T08:57:11,89.526
2023-11-05T08:57:12,88.618
2023-11-05T08:57:13,88.742
2023-11-05T08:57:14,90.869
2023-11-05T08:57:15,91.739
2023-11-05T08:57:16,90.287
2023-11-05T08:57:17,88.470
2023-11-05T08:57:18,90.171
2023-11-05T08:57:19,91.716
2023-11-05T08:57:20,90.473
2023-11-05T08:57:21,91.102
2023-11-05T08:57:22,88.773
2023-11-05T08:57:23,87.500
2023-11-05T08:57:24,88.292
2023-11-05T08:57:25,89.099
2023-11-05T08:57:26,89.627
2023-11-05T08:57:27,90.535
2023-11-05T08:57:28,91.017
2023-11-05T08:57:29,90.380
2023-11-05T08:57:30,90.900
2023-11-05T08:57:31,88.074
2023-11-05T08:57:32,90.629
2023-11-05T08:57:33,89.379
2023-11-05T08:57:34,88.532
2023-11-05T08:57:35,89.650
2023-11-05T08:57:36,91.677
2023-11-05T08:57:37,92.740
2023-11-05T08:57:38,91.622
2023-11-05T08:57:39,90.962
2023-11-05T08:57:40,92.414
2023-11-05T08:57:41,90.504
2023-11-05T08:57:42,89.138
2023-11-05T08:57:43,90.380
2023-11-05T08:57:44,89.254
2023-11-05T08:57:45,88.284
2023-11-05T08:57:46,88.074
2023-11-05T08:57:47,88.742
2023-11-05T08:57:48,91.141
2023-11-05T08:57:49,91.351
2023-11-05T08:57:50,92.166
2023-11-05T08:57:51,89.984
2023-11-05T08:57:52,91.017
2023-11-05T08:57:53,91.017
2023-11-05T08:57:54,93.563
2023-11-05T08:57:55,93.292
2023-11-05T08:57:56,91.537
2023-11-05T08:57:57,91.079
2023-11-05T08:57:58,91.622
2023-11-05T08:57:59,91.739
2023-11-05T08:58:00,94.169
2023-11-05T08:58:01,93.074
2023-11-05T08:58:02,93.105
2023-11-05T08:58:03,93.229
2023-11-05T08:58:04,92.406
2023-11-05T08:58:05,94.231
2023-11-05T08:58:06,92.476
2023-11-05T08:58:07,94.472
2023-11-05T08:58:08,90.652
2023-11-05T08:58:09,90.535
2023-11-05T08:58:10,90.233
2023-11-05T08:58:11,91.529
2023-11-05T08:58:12,89.681
2023-11-05T08:58:13,92.321
2023-11-05T08:58:14,93.781
2023-11-05T08:58:15,91.467
2023-11-05T08:58:16,89.565
2023-11-05T08:58:17,89.775
2023-11-05T08:58:18,90.590
2023-11-05T08:58:19,91.203
2023-11-05T08:58:20,92.624
2023-11-05T08:58:21,91.708
2023-11-05T08:58:22,91.164
2023-11-05T08:58:23,89.534
2023-11-05T08:58:24,90.535
2023-11-05T08:58:25,91.172
2023-11-05T08:58:26,89.860
2023-11-05T08:58:27,93.354
2023-11-05T08:58:28,92.531
2023-11-05T08:58:29,91.141
2023-11-05T08:58:30,89.076
2023-11-05T08:58:31,90.077
2023-11-05T08:58:32,88.742
2023-11-05T08:58:33,89.285
2023-11-05T08:58:34,87.011
2023-11-05T08:58:35,90.497
2023-11-05T08:58:36,90.683
2023-11-05T08:58:37,88.835
2023-11-05T08:58:38,87.678
2023-11-05T08:58:39,90.411
2023-11-05T08:58:40,90.776
2023-11-05T08:58:41,87.438
2023-11-05T08:58:42,85.613
2023-11-05T08:58:43,86.980
2023-11-05T08:58:44,86.529
2023-11-05T08:58:45,90.652
2023-11-05T08:58:46,90.077
2023-11-05T08:58:47,88.626
2023-11-05T08:58:48,87.321
2023-11-05T08:58:49,87.135
2023-11-05T08:58:50,86.040
2023-11-05T08:58:51,84.099
2023-11-05T08:58:52,84.682
2023-11-05T08:58:53,86.801
2023-11-05T08:58:54,88.866
2023-11-05T08:58:55,89.045
2023-11-05T08:58:56,86.770
2023-11-05T08:58:57,87.073
2023-11-05T08:58:58,86.685
2023-11-05T08:58:59,84.860
2023-11-05T08:59:00,86.801
2023-11-05T08:59:01,87.469
2023-11-05T08:59:02,87.896
2023-11-05T08:59:03,89.806
2023-11-05T08:59:04,88.773
2023-11-05T08:59:05,87.958
2023-11-05T08:59:06,87.803
2023-11-05T08:59:07,88.261
2023-11-05T08:59:08,87.251
2023-11-05T08:59:09,87.585
2023-11-05T08:59:10,87.865
2023-11-05T08:59:11,85.039
2023-11-05T08:59:12,85.101
2023-11-05T08:59:13,86.623
2023-11-05T08:59:14,90.745
2023-11-05T08:59:15,89.712
2023-11-05T08:59:16,88.680
2023-11-05T08:59:17,86.623
2023-11-05T08:59:18,86.102
2023-11-05T08:59:19,87.500
2023-11-05T08:59:20,85.435
2023-11-05T08:59:21,86.592
2023-11-05T08:59:22,88.199
2023-11-05T08:59:23,88.315
2023-11-05T08:59:24,89.107
2023-11-05T08:59:25,88.890
2023-11-05T08:59:26,87.593
2023-11-05T08:59:27,87.197
2023-11-05T08:59:28,88.043
2023-11-05T08:59:29,89.922
2023-11-05T08:59:30,86.980
2023-11-05T08:59:31,88.074
2023-11-05T08:59:32,88.199
2023-11-05T08:59:33,87.593
2023-11-05T08:59:34,84.860
2023-11-05T08:59:35,85.769
2023-11-05T08:59:36,87.314
2023-11-05T08:59:37,87.741
2023-11-05T08:59:38,87.585
2023-11-05T08:59:39,87.345
2023-11-05T08:59:40,86.498
2023-11-05T08:59:41,83.012
2023-11-05T08:59:42,86.529
2023-11-05T08:59:43,84.977
2023-11-05T08:59:44,85.435
2023-11-05T08:59:45,86.708
2023-11-05T08:59:46,88.711
2023-11-05T08:59:47,89.262
2023-11-05T08:59:48,86.863
2023-11-05T08:59:49,85.831
2023-11-05T08:59:50,89.014
2023-11-05T08:59:51,87.500
2023-11-05T08:59:52,84.705
2023-11-05T08:59:53,85.047
2023-11-05T08:59:54,85.893
2023-11-05T08:59:55,86.832
2023-11-05T08:59:56,87.958
2023-11-05T08:59:57,85.893
2023-11-05T08:59:58,86.009
2023-11-05T08:59:59,87.352
2023-11-05T10:45:00,50.622
2023-11-05T10:45:01,51.228
2023-11-05T10:45:02,51.865
2023-11-05T10:45:03,51.104
2023-11-05T10:45:04,50.048
2023-11-05T10:45:05,50.654
2023-11-05T10:45:06,51.112
2023-11-05T10:45:07,52.742
2023-11-05T10:45:08,51.647
2023-11-05T10:45:09,50.622
2023-11-05T10:45:10,50.956
2023-11-05T10:45:11,51.383
2023-11-05T10:45:12,51.313
2023-11-05T10:45:13,51.259
2023-11-05T10:45:14,51.896
2023-11-05T10:45:15,50.987
2023-11-05T10:45:16,50.374
2023-11-05T10:45:17,49.768
2023-11-05T10:45:18,49.800
2023-11-05T10:45:19,49.893
2023-11-05T10:45:20,50.312
2023-11-05T10:45:21,52.074
2023-11-05T10:45:22,52.501
2023-11-05T10:45:23,51.950
2023-11-05T10:45:24,50.894
2023-11-05T10:45:25,51.104
2023-11-05T10:45:26,50.227
2023-11-05T10:45:27,50.289
2023-11-05T10:45:28,50.133
2023-11-05T10:45:29,51.166
2023-11-05T10:45:30,51.834
2023-11-05T10:45:31,51.321
2023-11-05T10:45:32,51.686
2023-11-05T10:45:33,51.049
2023-11-05T10:45:34,50.498
2023-11-05T10:45:35,50.560
2023-11-05T10:45:36,51.081
2023-11-05T10:45:37,50.685
2023-11-05T10:45:38,51.500
2023-11-05T10:45:39,50.529
2023-11-05T10:45:40,51.321
2023-11-05T10:45:41,50.405
2023-11-05T10:45:42,50.195
2023-11-05T10:45:43,51.438
2023-11-05T10:45:44,51.958
2023-11-05T10:45:45,49.986
2023-11-05T10:45:46,50.560
2023-11-05T10:45:47,51.500
2023-11-05T10:45:48,50.925
2023-11-05T10:45:49,48.860
2023-11-05T10:45:50,50.894
2023-11-05T10:45:51,51.135
2023-11-05T10:45:52,52.532
2023-11-05T10:45:53,50.615
2023-11-05T10:45:54,51.104
2023-11-05T10:45:55,50.894
2023-11-05T10:45:56,51.042
2023-11-05T10:45:57,49.924
2023-11-05T10:45:58,50.405
2023-11-05T10:45:59,52.377
2023-11-05T10:46:00,50.320
2023-11-05T10:46:01,50.405
2023-11-05T10:46:02,52.594
2023-11-05T10:46:03,52.020
2023-11-05T10:46:04,51.989
2023-11-05T10:46:05,51.834
2023-11-05T10:46:06,51.686
2023-11-05T10:46:07,51.407
2023-11-05T10:46:08,50.017
2023-11-05T10:46:09,50.685
2023-11-05T10:46:10,50.832
2023-11-05T10:46:11,51.073
2023-11-05T10:46:12,51.896
2023-11-05T10:46:13,51.352
2023-11-05T10:46:14,50.925
2023-11-05T10:46:15,51.197
2023-11-05T10:46:16,51.593
2023-11-05T10:46:17,51.143
2023-11-05T10:46:18,50.902
2023-11-05T10:46:19,50.560
2023-11-05T10:46:20,51.259
2023-11-05T10:46:21,50.894
2023-11-05T10:46:22,50.591
2023-11-05T10:46:23,50.956
2023-11-05T10:46:24,51.500
2023-11-05T10:46:25,51.865
2023-11-05T10:46:26,51.049
2023-11-05T10:46:27,50.234
2023-11-05T10:46:28,51.771
2023-11-05T10:46:29,51.049
2023-11-05T10:46:30,50.832
2023-11-05T10:46:31,51.011
2023-11-05T10:46:32,48.930
2023-11-05T10:46:33,50.133
2023-11-05T10:46:34,51.104
2023-11-05T10:46:35,51.686
2023-11-05T10:46:36,50.436
2023-11-05T10:46:37,51.834
2023-11-05T10:46:38,49.978
2023-11-05T10:46:39,50.436
2023-11-05T10:46:40,50.444
2023-11-05T10:46:41,50.987
2023-11-05T10:46:42,49.893
2023-11-05T10:46:43,49.924
2023-11-05T10:46:44,50.685
2023-11-05T10:46:45,49.528
2023-11-05T10:46:46,50.289
2023-11-05T10:46:47,50.405
2023-11-05T10:46:48,51.376
2023-11-05T10:46:49,50.436
2023-11-05T10:46:50,50.133
2023-11-05T10:46:51,49.536
2023-11-05T10:46:52,50.195
2023-11-05T10:46:53,50.949
2023-11-05T10:46:54,49.924
2023-11-05T10:46:55,49.132
2023-11-05T10:46:56,49.675
2023-11-05T10:46:57,50.110
2023-11-05T10:46:58,49.869
2023-11-05T10:46:59,49.737
2023-11-05T10:47:00,49.862
2023-11-05T10:47:01,50.925
2023-11-05T10:47:02,49.924
2023-11-05T10:47:03,50.227
2023-11-05T10:47:04,49.140
2023-11-05T10:47:05,49.768
2023-11-05T10:47:06,49.924
2023-11-05T10:47:07,50.110
2023-11-05T10:47:08,49.831
2023-11-05T10:47:09,50.227
2023-11-05T10:47:10,50.258
2023-11-05T10:47:11,50.840
2023-11-05T10:47:12,50.529
2023-11-05T10:47:13,50.498
2023-11-05T10:47:14,50.560
2023-11-05T10:47:15,50.925
2023-11-05T10:47:16,49.745
2023-11-05T10:47:17,50.102
2023-11-05T10:47:18,50.382
2023-11-05T10:47:19,50.343
2023-11-05T10:47:20,50.956
2023-11-05T10:47:21,51.290
2023-11-05T10:47:22,51.616
2023-11-05T10:47:23,50.591
2023-11-05T10:47:24,49.745
2023-11-05T10:47:25,50.374
2023-11-05T10:47:26,50.133
2023-11-05T10:47:27,50.467
2023-11-05T10:47:28,50.560
2023-11-05T10:47:29,50.351
2023-11-05T10:47:30,51.469
2023-11-05T10:47:31,50.467
2023-11-05T10:47:32,51.228
2023-11-05T10:47:33,50.289
2023-11-05T10:47:34,50.801
2023-11-05T10:47:35,50.716
2023-11-05T10:47:36,51.414
2023-11-05T10:47:37,51.414
2023-11-05T10:47:38,49.683
2023-11-05T10:47:39,51.143
2023-11-05T10:47:40,50.987
2023-11-05T10:47:41,51.414
2023-11-05T10:47:42,50.227
2023-11-05T10:47:43,49.869
2023-11-05T10:47:44,51.531
2023-11-05T10:47:45,51.927
2023-11-05T10:47:46,50.987
2023-11-05T10:47:47,50.685
2023-11-05T10:47:48,51.042
2023-11-05T10:47:49,50.382
2023-11-05T10:47:50,50.987
2023-11-05T10:47:51,50.832
2023-11-05T10:47:52,50.258
2023-11-05T10:47:53,50.987
2023-11-05T10:47:54,51.469
2023-11-05T10:47:55,51.445
2023-11-05T10:47:56,50.894
2023-11-05T10:47:57,49.862
2023-11-05T10:47:58,51.593
2023-11-05T10:47:59,50.289
2023-11-05T10:48:00,53.169
2023-11-05T10:48:01,51.803
2023-11-05T10:48:02,50.258
2023-11-05T10:48:03,50.048
2023-11-05T10:48:04,51.383
2023-11-05T10:48:05,51.803
2023-11-05T10:48:06,50.591
2023-11-05T10:48:07,49.986
2023-11-05T10:48:08,50.770
2023-11-05T10:48:09,49.652
2023-11-05T10:48:10,51.376
2023-11-05T10:48:11,51.989
2023-11-05T10:48:12,51.539
2023-11-05T10:48:13,50.677
2023-11-05T10:48:14,49.621
2023-11-05T10:48:15,49.497
2023-11-05T10:48:16,50.809
2023-11-05T10:48:17,51.469
2023-11-05T10:48:18,51.989
2023-11-05T10:48:19,50.685
2023-11-05T10:48:20,50.560
2023-11-05T10:48:21,48.829
2023-11-05T10:48:22,50.685
2023-11-05T10:48:23,50.560
2023-11-05T10:48:24,50.832
2023-11-05T10:48:25,51.562
2023-11-05T10:48:26,52.385
2023-11-05T10:48:27,51.771
2023-11-05T10:48:28,50.227
2023-11-05T10:48:29,51.049
2023-11-05T10:48:30,50.894
2023-11-05T10:48:31,50.506
2023-11-05T10:48:32,49.435
2023-11-05T10:48:33,50.925
2023-11-05T10:48:34,52.020
2023-11-05T10:48:35,50.894
2023-11-05T10:48:36,50.227
2023-11-05T10:48:37,51.166
2023-11-05T10:48:38,51.531
2023-11-05T10:48:39,50.591
2023-11-05T10:48:40,51.143
2023-11-05T10:48:41,49.893
2023-11-05T10:48:42,51.919
2023-11-05T10:48:43,51.282
2023-11-05T10:48:44,51.143
2023-11-05T10:48:45,50.506
2023-11-05T10:48:46,50.312
2023-11-05T10:48:47,51.469
2023-11-05T10:48:48,50.863
2023-11-05T10:48:49,51.042
2023-11-05T10:48:50,50.809
2023-11-05T10:48:51,50.195
2023-11-05T10:48:52,50.498
2023-11-05T10:48:53,51.228
2023-11-05T10:48:54,50.894
2023-11-05T10:48:55,51.166
2023-11-05T10:48:56,51.166
2023-11-05T10:48:57,50.832
2023-11-05T10:48:58,50.716
2023-11-05T10:48:59,50.622
2023-11-05T10:49:00,50.646
2023-11-05T10:49:01,51.624
2023-11-05T10:49:02,52.230
2023-11-05T10:49:03,50.809
2023-11-05T10:49:04,50.498
2023-11-05T10:49:05,48.984
2023-11-05T10:49:06,50.289
2023-11-05T10:49:07,50.258
2023-11-05T10:49:08,51.709
2023-11-05T10:49:09,50.894
2023-11-05T10:49:10,50.685
2023-11-05T10:49:11,50.195
2023-11-05T10:49:12,49.800
2023-11-05T10:49:13,50.925
2023-11-05T10:49:14,50.770
2023-11-05T10:49:15,51.445
2023-11-05T10:49:16,50.654
2023-11-05T10:49:17,50.778
2023-11-05T10:49:18,50.475
2023-11-05T10:49:19,49.978
2023-11-05T10:49:20,50.716
2023-11-05T10:49:21,51.624
2023-11-05T10:49:22,51.865
2023-11-05T10:49:23,51.259
2023-11-05T10:49:24,51.686
2023-11-05T10:49:25,51.112
2023-11-05T10:49:26,51.197
2023-11-05T10:49:27,51.313
2023-11-05T10:49:28,50.281
2023-11-05T10:49:29,50.351
2023-11-05T10:49:30,50.009
2023-11-05T10:49:31,51.771
2023-11-05T10:49:32,50.832
2023-11-05T10:49:33,51.865
2023-11-05T10:49:34,51.143
2023-11-05T10:49:35,51.282
2023-11-05T10:49:36,50.351
2023-11-05T10:49:37,51.414
2023-11-05T10:49:38,51.624
2023-11-05T10:49:39,50.778
2023-11-05T10:49:40,50.040
2023-11-05T10:49:41,50.048
2023-11-05T10:49:42,51.143
2023-11-05T10:49:43,51.981
2023-11-05T10:49:44,53.169
2023-11-05T10:49:45,52.323
2023-11-05T10:49:46,51.865
2023-11-05T10:49:47,50.708
2023-11-05T10:49:48,50.133
2023-11-05T10:49:49,51.135
2023-11-05T10:49:50,51.531
2023-11-05T10:49:51,50.801
2023-11-05T10:49:52,51.104
2023-11-05T10:49:53,50.685
2023-11-05T10:49:54,51.678
2023-11-05T10:49:55,51.414
2023-11-05T10:49:56,52.742
2023-11-05T10:49:57,51.771
2023-11-05T10:49:58,51.197
2023-11-05T10:49:59,51.376
2023-11-05T10:40:00,51.562
2023-11-05T10:40:01,52.323
2023-11-05T10:40:02,52.587
2023-11-05T10:40:03,53.200
2023-11-05T10:40:04,52.261
2023-11-05T10:40:05,51.803
2023-11-05T10:40:06,52.167
2023-11-05T10:40:07,51.655
2023-11-05T10:40:08,51.950
2023-11-05T10:40:09,52.501
2023-11-05T10:40:10,52.532
2023-11-05T10:40:11,52.198
2023-11-05T10:40:12,53.262
2023-11-05T10:40:13,50.351
2023-11-05T10:40:14,52.105
2023-11-05T10:40:15,51.376
2023-11-05T10:40:16,52.625
2023-11-05T10:40:17,52.105
2023-11-05T10:40:18,52.012
2023-11-05T10:40:19,52.470
2023-11-05T10:40:20,50.770
2023-11-05T10:40:21,50.801
2023-11-05T10:40:22,52.323
2023-11-05T10:40:23,50.739
2023-11-05T10:40:24,50.863
2023-11-05T10:40:25,51.896
2023-11-05T10:40:26,51.445
2023-11-05T10:40:27,50.770
2023-11-05T10:40:28,51.143
2023-11-05T10:40:29,52.346
2023-11-05T10:40:30,52.377
2023-11-05T10:40:31,50.863
2023-11-05T10:40:32,53.076
2023-11-05T10:40:33,51.771
2023-11-05T10:40:34,49.862
2023-11-05T10:40:35,50.894
2023-11-05T10:40:36,50.227
2023-11-05T10:40:37,49.924
2023-11-05T10:40:38,51.624
2023-11-05T10:40:39,50.079
2023-11-05T10:40:40,51.166
2023-11-05T10:40:41,51.259
2023-11-05T10:40:42,51.073
2023-11-05T10:40:43,51.624
2023-11-05T10:40:44,51.771
2023-11-05T10:40:45,51.593
2023-11-05T10:40:46,51.438
2023-11-05T10:40:47,51.290
2023-11-05T10:40:48,51.018
2023-11-05T10:40:49,49.497
2023-11-05T10:40:50,50.133
2023-11-05T10:40:51,51.290
2023-11-05T10:40:52,52.292
2023-11-05T10:40:53,51.717
2023-11-05T10:40:54,50.894
2023-11-05T10:40:55,51.228
2023-11-05T10:40:56,51.500
2023-11-05T10:40:57,51.259
2023-11-05T10:40:58,51.779
2023-11-05T10:40:59,51.709
2023-11-05T10:41:00,51.049
2023-11-05T10:41:01,51.834
2023-11-05T10:41:02,50.716
2023-11-05T10:41:03,50.956
2023-11-05T10:41:04,52.323
2023-11-05T10:41:05,51.865
2023-11-05T10:41:06,51.647
2023-11-05T10:41:07,51.834
2023-11-05T10:41:08,52.866
2023-11-05T10:41:09,52.385
2023-11-05T10:41:10,52.781
2023-11-05T10:41:11,51.228
2023-11-05T10:41:12,52.167
2023-11-05T10:41:13,52.136
2023-11-05T10:41:14,51.073
2023-11-05T10:41:15,51.531
2023-11-05T10:41:16,52.144
2023-11-05T10:41:17,52.990
2023-11-05T10:41:18,52.167
2023-11-05T10:41:19,51.352
2023-11-05T10:41:20,51.321
2023-11-05T10:41:21,51.834
2023-11-05T10:41:22,51.593
2023-11-05T10:41:23,51.771
2023-11-05T10:41:24,51.872
2023-11-05T10:41:25,52.680
2023-11-05T10:41:26,52.416
2023-11-05T10:41:27,51.407
2023-11-05T10:41:28,52.649
2023-11-05T10:41:29,52.136
2023-11-05T10:41:30,51.228
2023-11-05T10:41:31,51.438
2023-11-05T10:41:32,52.377
2023-11-05T10:41:33,51.562
2023-11-05T10:41:34,51.865
2023-11-05T10:41:35,51.049
2023-11-05T10:41:36,52.719
2023-11-05T10:41:37,53.223
2023-11-05T10:41:38,52.835
2023-11-05T10:41:39,51.779
2023-11-05T10:41:40,53.045
2023-11-05T10:41:41,52.416
2023-11-05T10:41:42,52.230
2023-11-05T10:41:43,52.416
2023-11-05T10:41:44,52.385
2023-11-05T10:41:45,51.803
2023-11-05T10:41:46,51.958
2023-11-05T10:41:47,52.408
2023-11-05T10:41:48,51.655
2023-11-05T10:41:49,52.051
2023-11-05T10:41:50,51.049
2023-11-05T10:41:51,50.413
2023-11-05T10:41:52,51.647
2023-11-05T10:41:53,53.200
2023-11-05T10:41:54,52.230
2023-11-05T10:41:55,52.136
2023-11-05T10:41:56,51.313
2023-11-05T10:41:57,50.374
2023-11-05T10:41:58,51.531
2023-11-05T10:41:59,50.677
2023-11-05T10:42:00,51.531
2023-11-05T10:42:01,52.688
2023-11-05T10:42:02,51.740
2023-11-05T10:42:03,51.104
2023-11-05T10:42:04,51.073
2023-11-05T10:42:05,51.500
2023-11-05T10:42:06,51.896
2023-11-05T10:42:07,52.688
2023-11-05T10:42:08,51.896
2023-11-05T10:42:09,51.376
2023-11-05T10:42:10,50.894
2023-11-05T10:42:11,49.497
2023-11-05T10:42:12,48.526
2023-11-05T10:42:13,50.351
2023-11-05T10:42:14,50.351
2023-11-05T10:42:15,50.560
2023-11-05T10:42:16,50.529
2023-11-05T10:42:17,50.747
2023-11-05T10:42:18,51.290
2023-11-05T10:42:19,50.716
2023-11-05T10:42:20,51.205
2023-11-05T10:42:21,51.383
2023-11-05T10:42:22,49.473
2023-11-05T10:42:23,51.073
2023-11-05T10:42:24,51.166
2023-11-05T10:42:25,50.079
2023-11-05T10:42:26,50.320
2023-11-05T10:42:27,51.081
2023-11-05T10:42:28,52.897
2023-11-05T10:42:29,50.258
2023-11-05T10:42:30,50.646
2023-11-05T10:42:31,51.531
2023-11-05T10:42:32,51.593
2023-11-05T10:42:33,50.591
2023-11-05T10:42:34,49.621
2023-11-05T10:42:35,51.376
2023-11-05T10:42:36,50.079
2023-11-05T10:42:37,50.258
2023-11-05T10:42:38,51.344
2023-11-05T10:42:39,52.408
2023-11-05T10:42:40,51.647
2023-11-05T10:42:41,51.104
2023-11-05T10:42:42,51.500
2023-11-05T10:42:43,50.894
2023-11-05T10:42:44,50.677
2023-11-05T10:42:45,50.110
2023-11-05T10:42:46,51.748
2023-11-05T10:42:47,51.624
2023-11-05T10:42:48,50.956
2023-11-05T10:42:49,52.563
2023-11-05T10:42:50,51.593
2023-11-05T10:42:51,51.740
2023-11-05T10:42:52,50.413
2023-11-05T10:42:53,50.778
2023-11-05T10:42:54,51.081
2023-11-05T10:42:55,51.135
2023-11-05T10:42:56,50.289
2023-11-05T10:42:57,51.197
2023-11-05T10:42:58,51.678
2023-11-05T10:42:59,50.980
2023-11-05T10:43:00,52.136
2023-11-05T10:43:01,51.927
2023-11-05T10:43:02,51.865
2023-11-05T10:43:03,51.803
2023-11-05T10:43:04,52.416
2023-11-05T10:43:05,51.073
2023-11-05T10:43:06,51.135
2023-11-05T10:43:07,50.102
2023-11-05T10:43:08,51.081
2023-11-05T10:43:09,50.436
2023-11-05T10:43:10,50.320
2023-11-05T10:43:11,51.197
2023-11-05T10:43:12,51.841
2023-11-05T10:43:13,51.655
2023-11-05T10:43:14,51.112
2023-11-05T10:43:15,50.141
2023-11-05T10:43:16,49.862
2023-11-05T10:43:17,50.227
2023-11-05T10:43:18,50.343
2023-11-05T10:43:19,50.258
2023-11-05T10:43:20,51.562
2023-11-05T10:43:21,51.616
2023-11-05T10:43:22,51.073
2023-11-05T10:43:23,51.562
2023-11-05T10:43:24,51.313
2023-11-05T10:43:25,51.624
2023-11-05T10:43:26,51.407
2023-11-05T10:43:27,49.986
2023-11-05T10:43:28,50.801
2023-11-05T10:43:29,50.436
2023-11-05T10:43:30,50.987
2023-11-05T10:43:31,50.716
2023-11-05T10:43:32,50.568
2023-11-05T10:43:33,50.778
2023-11-05T10:43:34,52.688
2023-11-05T10:43:35,52.711
2023-11-05T10:43:36,49.652
2023-11-05T10:43:37,49.559
2023-11-05T10:43:38,50.685
2023-11-05T10:43:39,51.112
2023-11-05T10:43:40,50.591
2023-11-05T10:43:41,50.685
2023-11-05T10:43:42,51.135
2023-11-05T10:43:43,50.017
2023-11-05T10:43:44,51.624
2023-11-05T10:43:45,51.104
2023-11-05T10:43:46,50.716
2023-11-05T10:43:47,50.289
2023-11-05T10:43:48,50.708
2023-11-05T10:43:49,52.051
2023-11-05T10:43:50,51.042
2023-11-05T10:43:51,51.779
2023-11-05T10:43:52,50.591
2023-11-05T10:43:53,50.677
2023-11-05T10:43:54,50.071
2023-11-05T10:43:55,50.832
2023-11-05T10:43:56,51.717
2023-11-05T10:43:57,51.042
2023-11-05T10:43:58,51.841
2023-11-05T10:43:59,50.863
2023-11-05T10:44:00,51.166
2023-11-05T10:44:01,51.500
2023-11-05T10:44:02,50.708
2023-11-05T10:44:03,51.376
2023-11-05T10:44:04,51.950
2023-11-05T10:44:05,52.012
2023-11-05T10:44:06,51.834
2023-11-05T10:44:07,50.164
2023-11-05T10:44:08,50.227
2023-11-05T10:44:09,51.205
2023-11-05T10:44:10,52.012
2023-11-05T10:44:11,51.834
2023-11-05T10:44:12,51.958
2023-11-05T10:44:13,51.958
2023-11-05T10:44:14,51.709
2023-11-05T10:44:15,51.500
2023-11-05T10:44:16,52.113
2023-11-05T10:44:17,51.624
2023-11-05T10:44:18,51.469
2023-11-05T10:44:19,51.197
2023-11-05T10:44:20,50.498
2023-11-05T10:44:21,51.678
2023-11-05T10:44:22,51.834
2023-11-05T10:44:23,51.686
2023-11-05T10:44:24,52.719
2023-11-05T10:44:25,52.594
2023-11-05T10:44:26,51.259
2023-11-05T10:44:27,51.407
2023-11-05T10:44:28,52.377
2023-11-05T10:44:29,51.888
2023-11-05T10:44:30,52.928
2023-11-05T10:44:31,52.175
2023-11-05T10:44:32,51.717
2023-11-05T10:44:33,51.919
2023-11-05T10:44:34,51.383
2023-11-05T10:44:35,50.956
2023-11-05T10:44:36,52.261
2023-11-05T10:44:37,51.841
2023-11-05T10:44:38,50.560
2023-11-05T10:44:39,52.012
2023-11-05T10:44:40,51.803
2023-11-05T10:44:41,52.198
2023-11-05T10:44:42,49.924
2023-11-05T10:44:43,52.835
2023-11-05T10:44:44,51.841
2023-11-05T10:44:45,51.143
2023-11-05T10:44:46,51.958
2023-11-05T10:44:47,51.748
2023-11-05T10:44:48,50.987
2023-11-05T10:44:49,50.685
2023-11-05T10:44:50,51.321
2023-11-05T10:44:51,51.740
2023-11-05T10:44:52,52.082
2023-11-05T10:44:53,51.376
2023-11-05T10:44:54,51.709
2023-11-05T10:44:55,50.925
2023-11-05T10:44:56,51.803
2023-11-05T10:44:57,50.382
2023-11-05T10:44:58,51.011
2023-11-05T10:44:59,50.770
2023-11-05T14:45:00,150.153
2023-11-05T14:45:01,150.486
2023-11-05T14:45:02,153.522
2023-11-05T14:45:03,154.679
2023-11-05T14:45:04,152.396
2023-11-05T14:45:05,149.361
2023-11-05T14:45:06,150.331
2023-11-05T14:45:07,147.761
2023-11-05T14:45:08,150.851
2023-11-05T14:45:09,150.122
2023-11-05T14:45:10,149.244
2023-11-05T14:45:11,149.337
2023-11-05T14:45:12,151.030
2023-11-05T14:45:13,150.976
2023-11-05T14:45:14,150.882
2023-11-05T14:45:15,149.089
2023-11-05T14:45:16,148.514
2023-11-05T14:45:17,147.637
2023-11-05T14:45:18,148.398
2023-11-05T14:45:19,150.370
2023-11-05T14:45:20,152.187
2023-11-05T14:45:21,151.667
2023-11-05T14:45:22,148.973
2023-11-05T14:45:23,151.216
2023-11-05T14:45:24,149.974
2023-11-05T14:45:25,149.368
2023-11-05T14:45:26,149.392
2023-11-05T14:45:27,149.726
2023-11-05T14:45:28,149.850
2023-11-05T14:45:29,148.002
2023-11-05T14:45:30,147.847
2023-11-05T14:45:31,151.822
2023-11-05T14:45:32,152.513
2023-11-05T14:45:33,152.156
2023-11-05T14:45:34,151.278
2023-11-05T14:45:35,151.333
2023-11-05T14:45:36,149.757
2023-11-05T14:45:37,150.696
2023-11-05T14:45:38,150.913
2023-11-05T14:45:39,150.090
2023-11-05T14:45:40,150.494
2023-11-05T14:45:41,150.875
2023-11-05T14:45:42,151.131
2023-11-05T14:45:43,152.303
2023-11-05T14:45:44,151.216
2023-11-05T14:45:45,150.797
2023-11-05T14:45:46,150.269
2023-11-05T14:45:47,149.423
2023-11-05T14:45:48,148.817
2023-11-05T14:45:49,148.150
2023-11-05T14:45:50,147.117
2023-11-05T14:45:51,147.847
2023-11-05T14:45:52,148.305
2023-11-05T14:45:53,146.667
2023-11-05T14:45:54,148.724
2023-11-05T14:45:55,145.448
2023-11-05T14:45:56,144.811
2023-11-05T14:45:57,146.333
2023-11-05T14:45:58,147.482
2023-11-05T14:45:59,148.848
2023-11-05T14:46:00,150.486
2023-11-05T14:46:01,150.067
2023-11-05T14:46:02,149.795
2023-11-05T14:46:03,147.218
2023-11-05T14:46:04,147.575
2023-11-05T14:46:05,148.577
2023-11-05T14:46:06,149.213
2023-11-05T14:46:07,148.328
2023-11-05T14:46:08,150.215
2023-11-05T14:46:09,150.976
2023-11-05T14:46:10,150.611
2023-11-05T14:46:11,150.370
2023-11-05T14:46:12,149.578
2023-11-05T14:46:13,149.974
2023-11-05T14:46:14,151.573
2023-11-05T14:46:15,153.732
2023-11-05T14:46:16,151.038
2023-11-05T14:46:17,149.671
2023-11-05T14:46:18,150.036
2023-11-05T14:46:19,149.757
2023-11-05T14:46:20,151.938
2023-11-05T14:46:21,152.940
2023-11-05T14:46:22,150.339
2023-11-05T14:46:23,151.705
2023-11-05T14:46:24,150.851
2023-11-05T14:46:25,151.038
2023-11-05T14:46:26,152.676
2023-11-05T14:46:27,153.825
2023-11-05T14:46:28,152.761
2023-11-05T14:46:29,151.185
2023-11-05T14:46:30,151.278
2023-11-05T14:46:31,151.007
2023-11-05T14:46:32,149.881
2023-11-05T14:46:33,150.401
2023-11-05T14:46:34,150.028
2023-11-05T14:46:35,149.516
2023-11-05T14:46:36,146.364
2023-11-05T14:46:37,149.275
2023-11-05T14:46:38,151.185
2023-11-05T14:46:39,152.552
2023-11-05T14:46:40,153.646
2023-11-05T14:46:41,152.909
2023-11-05T14:46:42,148.973
2023-11-05T14:46:43,148.150
2023-11-05T14:46:44,149.632
2023-11-05T14:46:45,148.514
2023-11-05T14:46:46,148.662
2023-11-05T14:46:47,150.401
2023-11-05T14:46:48,150.370
2023-11-05T14:46:49,150.517
2023-11-05T14:46:50,148.274
2023-11-05T14:46:51,150.696
2023-11-05T14:46:52,152.458
2023-11-05T14:46:53,151.581
2023-11-05T14:46:54,151.403
2023-11-05T14:46:55,153.367
2023-11-05T14:46:56,151.488
2023-11-05T14:46:57,150.913
2023-11-05T14:46:58,150.735
2023-11-05T14:46:59,151.100
2023-11-05T14:47:00,151.946
2023-11-05T14:47:01,151.123
2023-11-05T14:47:02,149.663
2023-11-05T14:47:03,150.673
2023-11-05T14:47:04,148.973
2023-11-05T14:47:05,147.210
2023-11-05T14:47:06,146.030
2023-11-05T14:47:07,149.330
2023-11-05T14:47:08,150.642
2023-11-05T14:47:09,151.612
2023-11-05T14:47:10,150.153
2023-11-05T14:47:11,149.850
2023-11-05T14:47:12,149.974
2023-11-05T14:47:13,148.305
2023-11-05T14:47:14,148.429
2023-11-05T14:47:15,148.150
2023-11-05T14:47:16,149.881
2023-11-05T14:47:17,148.491
2023-11-05T14:47:18,149.213
2023-11-05T14:47:19,153.250
2023-11-05T14:47:20,150.937
2023-11-05T14:47:21,150.937
2023-11-05T14:47:22,149.066
2023-11-05T14:47:23,148.546
2023-11-05T14:47:24,149.400
2023-11-05T14:47:25,149.392
2023-11-05T14:47:26,150.005
2023-11-05T14:47:27,152.614
2023-11-05T14:47:28,151.395
2023-11-05T14:47:29,146.791
2023-11-05T14:47:30,147.816
2023-11-05T14:47:31,149.702
2023-11-05T14:47:32,148.514
2023-11-05T14:47:33,152.062
2023-11-05T14:47:34,153.856
2023-11-05T14:47:35,153.064
2023-11-05T14:47:36,153.879
2023-11-05T14:47:37,153.343
2023-11-05T14:47:38,151.395
2023-11-05T14:47:39,152.062
2023-11-05T14:47:40,150.913
2023-11-05T14:47:41,153.095
2023-11-05T14:47:42,156.309
2023-11-05T14:47:43,156.426
2023-11-05T14:47:44,155.183
2023-11-05T14:47:45,152.761
2023-11-05T14:47:46,152.738
2023-11-05T14:47:47,153.763
2023-11-05T14:47:48,155.610
2023-11-05T14:47:49,155.401
2023-11-05T14:47:50,155.370
2023-11-05T14:47:51,157.039
2023-11-05T14:47:52,155.789
2023-11-05T14:47:53,153.646
2023-11-05T14:47:54,152.008
2023-11-05T14:47:55,155.253
2023-11-05T14:47:56,155.463
2023-11-05T14:47:57,153.584
2023-11-05T14:47:58,153.701
2023-11-05T14:47:59,152.000
2023-11-05T14:48:00,153.343
2023-11-05T14:48:01,152.847
2023-11-05T14:48:02,154.003
2023-11-05T14:48:03,152.676
2023-11-05T14:48:04,157.155
2023-11-05T14:48:05,154.128
2023-11-05T14:48:06,151.822
2023-11-05T14:48:07,150.882
2023-11-05T14:48:08,151.969
2023-11-05T14:48:09,152.334
2023-11-05T14:48:10,153.584
2023-11-05T14:48:11,153.910
2023-11-05T14:48:12,154.733
2023-11-05T14:48:13,153.406
2023-11-05T14:48:14,151.969
2023-11-05T14:48:15,151.340
2023-11-05T14:48:16,151.302
2023-11-05T14:48:17,150.393
2023-11-05T14:48:18,150.696
2023-11-05T14:48:19,151.185
2023-11-05T14:48:20,150.339
2023-11-05T14:48:21,149.850
2023-11-05T14:48:22,153.126
2023-11-05T14:48:23,154.368
2023-11-05T14:48:24,151.674
2023-11-05T14:48:25,151.705
2023-11-05T14:48:26,150.642
2023-11-05T14:48:27,151.760
2023-11-05T14:48:28,149.764
2023-11-05T14:48:29,151.061
2023-11-05T14:48:30,151.395
2023-11-05T14:48:31,153.157
2023-11-05T14:48:32,152.552
2023-11-05T14:48:33,154.555
2023-11-05T14:48:34,153.794
2023-11-05T14:48:35,154.609
2023-11-05T14:48:36,154.850
2023-11-05T14:48:37,154.430
2023-11-05T14:48:38,149.702
2023-11-05T14:48:39,151.612
2023-11-05T14:48:40,151.969
2023-11-05T14:48:41,152.730
2023-11-05T14:48:42,151.643
2023-11-05T14:48:43,153.856
2023-11-05T14:48:44,151.340
2023-11-05T14:48:45,151.278
2023-11-05T14:48:46,151.674
2023-11-05T14:48:47,152.125
2023-11-05T14:48:48,151.674
2023-11-05T14:48:49,154.648
2023-11-05T14:48:50,151.643
2023-11-05T14:48:51,153.281
2023-11-05T14:48:52,150.424
2023-11-05T14:48:53,146.302
2023-11-05T14:48:54,150.580
2023-11-05T14:48:55,153.243
2023-11-05T14:48:56,152.427
2023-11-05T14:48:57,152.761
2023-11-05T14:48:58,156.402
2023-11-05T14:48:59,153.941
2023-11-05T14:49:00,155.308
2023-11-05T14:49:01,153.336
2023-11-05T14:49:02,152.334
2023-11-05T14:49:03,155.401
2023-11-05T14:49:04,156.527
2023-11-05T14:49:05,153.670
2023-11-05T14:49:06,151.977
2023-11-05T14:49:07,153.607
2023-11-05T14:49:08,152.125
2023-11-05T14:49:09,151.247
2023-11-05T14:49:10,151.302
2023-11-05T14:49:11,153.607
2023-11-05T14:49:12,152.761
2023-11-05T14:49:13,148.429
2023-11-05T14:49:14,150.401
2023-11-05T14:49:15,151.488
2023-11-05T14:49:16,151.247
2023-11-05T14:49:17,151.853
2023-11-05T14:49:18,152.070
2023-11-05T14:49:19,150.611
2023-11-05T14:49:20,150.238
2023-11-05T14:49:21,151.278
2023-11-05T14:49:22,154.578
2023-11-05T14:49:23,156.037
2023-11-05T14:49:24,154.097
2023-11-05T14:49:25,153.243
2023-11-05T14:49:26,151.698
2023-11-05T14:49:27,152.583
2023-11-05T14:49:28,152.885
2023-11-05T14:49:29,150.580
2023-11-05T14:49:30,147.637
2023-11-05T14:49:31,150.851
2023-11-05T14:49:32,152.575
2023-11-05T14:49:33,153.460
2023-11-05T14:49:34,152.489
2023-11-05T14:49:35,150.308
2023-11-05T14:49:36,149.671
2023-11-05T14:49:37,151.123
2023-11-05T14:49:38,153.367
2023-11-05T14:49:39,153.219
2023-11-05T14:49:40,149.462
2023-11-05T14:49:41,149.757
2023-11-05T14:49:42,151.247
2023-11-05T14:49:43,149.454
2023-11-05T14:49:44,152.761
2023-11-05T14:49:45,149.337
2023-11-05T14:49:46,153.491
2023-11-05T14:49:47,152.637
2023-11-05T14:49:48,151.705
2023-11-05T14:49:49,153.794
2023-11-05T14:49:50,150.882
2023-11-05T14:49:51,147.482
2023-11-05T14:49:52,149.640
2023-11-05T14:49:53,149.943
2023-11-05T14:49:54,147.032
2023-11-05T14:49:55,150.906
2023-11-05T14:49:56,148.274
2023-11-05T14:49:57,149.337
2023-11-05T14:49:58,153.732
2023-11-05T14:49:59,153.041
2023-11-05T14:40:00,151.915
2023-11-05T14:40:01,149.788
2023-11-05T14:40:02,151.667
2023-11-05T14:40:03,151.581
2023-11-05T14:40:04,152.373
2023-11-05T14:40:05,150.277
2023-11-05T14:40:06,152.544
2023-11-05T14:40:07,155.680
2023-11-05T14:40:08,153.972
2023-11-05T14:40:09,152.521
2023-11-05T14:40:10,153.064
2023-11-05T14:40:11,154.128
2023-11-05T14:40:12,155.005
2023-11-05T14:40:13,153.336
2023-11-05T14:40:14,153.491
2023-11-05T14:40:15,154.345
2023-11-05T14:40:16,154.756
2023-11-05T14:40:17,153.033
2023-11-05T14:40:18,153.002
2023-11-05T14:40:19,154.888
2023-11-05T14:40:20,154.034
2023-11-05T14:40:21,153.343
2023-11-05T14:40:22,154.337
2023-11-05T14:40:23,155.587
2023-11-05T14:40:24,155.370
2023-11-05T14:40:25,156.736
2023-11-05T14:40:26,154.702
2023-11-05T14:40:27,154.097
2023-11-05T14:40:28,151.674
2023-11-05T14:40:29,150.851
2023-11-05T14:40:30,151.007
2023-11-05T14:40:31,153.033
2023-11-05T14:40:32,151.915
2023-11-05T14:40:33,151.061
2023-11-05T14:40:34,149.058
2023-11-05T14:40:35,151.457
2023-11-05T14:40:36,151.798
2023-11-05T14:40:37,152.583
2023-11-05T14:40:38,151.643
2023-11-05T14:40:39,154.702
2023-11-05T14:40:40,153.281
2023-11-05T14:40:41,154.710
2023-11-05T14:40:42,152.792
2023-11-05T14:40:43,151.185
2023-11-05T14:40:44,149.726
2023-11-05T14:40:45,150.673
2023-11-05T14:40:46,149.275
2023-11-05T14:40:47,150.463
2023-11-05T14:40:48,150.944
2023-11-05T14:40:49,154.702
2023-11-05T14:40:50,155.913
2023-11-05T14:40:51,153.274
2023-11-05T14:40:52,151.007
2023-11-05T14:40:53,152.272
2023-11-05T14:40:54,150.277
2023-11-05T14:40:55,153.157
2023-11-05T14:40:56,154.430
2023-11-05T14:40:57,153.041
2023-11-05T14:40:58,150.727
2023-11-05T14:40:59,151.977
2023-11-05T14:41:00,153.281
2023-11-05T14:41:01,149.120
2023-11-05T14:41:02,148.631
2023-11-05T14:41:03,149.795
2023-11-05T14:41:04,151.061
2023-11-05T14:41:05,150.059
2023-11-05T14:41:06,149.213
2023-11-05T14:41:07,153.305
2023-11-05T14:41:08,153.514
2023-11-05T14:41:09,151.581
2023-11-05T14:41:10,150.859
2023-11-05T14:41:11,150.735
2023-11-05T14:41:12,149.578
2023-11-05T14:41:13,149.392
2023-11-05T14:41:14,149.943
2023-11-05T14:41:15,151.550
2023-11-05T14:41:16,150.882
2023-11-05T14:41:17,150.067
2023-11-05T14:41:18,148.056
2023-11-05T14:41:19,150.882
2023-11-05T14:41:20,151.278
2023-11-05T14:41:21,149.431
2023-11-05T14:41:22,148.848
2023-11-05T14:41:23,147.730
2023-11-05T14:41:24,149.368
2023-11-05T14:41:25,150.580
2023-11-05T14:41:26,151.635
2023-11-05T14:41:27,149.819
2023-11-05T14:41:28,149.912
2023-11-05T14:41:29,148.336
2023-11-05T14:41:30,150.642
2023-11-05T14:41:31,149.788
2023-11-05T14:41:32,149.485
2023-11-05T14:41:33,148.817
2023-11-05T14:41:34,147.909
2023-11-05T14:41:35,148.491
2023-11-05T14:41:36,145.999
2023-11-05T14:41:37,144.640
2023-11-05T14:41:38,147.428
2023-11-05T14:41:39,145.572
2023-11-05T14:41:40,145.176
2023-11-05T14:41:41,146.907
2023-11-05T14:41:42,148.639
2023-11-05T14:41:43,149.547
2023-11-05T14:41:44,146.698
2023-11-05T14:41:45,145.518
2023-11-05T14:41:46,148.856
2023-11-05T14:41:47,147.575
2023-11-05T14:41:48,148.755
2023-11-05T14:41:49,147.187
2023-11-05T14:41:50,146.480
2023-11-05T14:41:51,145.999
2023-11-05T14:41:52,146.636
2023-11-05T14:41:53,149.058
2023-11-05T14:41:54,152.125
2023-11-05T14:41:55,150.494
2023-11-05T14:41:56,150.517
2023-11-05T14:41:57,146.216
2023-11-05T14:41:58,148.274
2023-11-05T14:41:59,144.935
2023-11-05T14:42:00,146.729
2023-11-05T14:42:01,149.089
2023-11-05T14:42:02,151.123
2023-11-05T14:42:03,149.881
2023-11-05T14:42:04,149.213
2023-11-05T14:42:05,148.429
2023-11-05T14:42:06,146.178
2023-11-05T14:42:07,147.761
2023-11-05T14:42:08,148.002
2023-11-05T14:42:09,148.755
2023-11-05T14:42:10,148.305
2023-11-05T14:42:11,149.454
2023-11-05T14:42:12,149.493
2023-11-05T14:42:13,147.855
2023-11-05T14:42:14,146.783
2023-11-05T14:42:15,148.087
2023-11-05T14:42:16,147.125
2023-11-05T14:42:17,147.699
2023-11-05T14:42:18,147.940
2023-11-05T14:42:19,147.272
2023-11-05T14:42:20,147.280
2023-11-05T14:42:21,148.577
2023-11-05T14:42:22,148.421
2023-11-05T14:42:23,148.181
2023-11-05T14:42:24,147.063
2023-11-05T14:42:25,147.785
2023-11-05T14:42:26,148.243
2023-11-05T14:42:27,146.178
2023-11-05T14:42:28,145.339
2023-11-05T14:42:29,150.028
2023-11-05T14:42:30,150.370
2023-11-05T14:42:31,147.334
2023-11-05T14:42:32,149.400
2023-11-05T14:42:33,150.277
2023-11-05T14:42:34,149.423
2023-11-05T14:42:35,148.577
2023-11-05T14:42:36,148.033
2023-11-05T14:42:37,148.817
2023-11-05T14:42:38,149.788
2023-11-05T14:42:39,150.370
2023-11-05T14:42:40,151.884
2023-11-05T14:42:41,151.457
2023-11-05T14:42:42,152.272
2023-11-05T14:42:43,150.603
2023-11-05T14:42:44,149.912
2023-11-05T14:42:45,150.432
2023-11-05T14:42:46,152.583
2023-11-05T14:42:47,150.766
2023-11-05T14:42:48,150.665
2023-11-05T14:42:49,151.271
2023-11-05T14:42:50,150.727
2023-11-05T14:42:51,151.791
2023-11-05T14:42:52,150.735
2023-11-05T14:42:53,152.979
2023-11-05T14:42:54,151.185
2023-11-05T14:42:55,152.552
2023-11-05T14:42:56,150.424
2023-11-05T14:42:57,150.090
2023-11-05T14:42:58,148.732
2023-11-05T14:42:59,148.274
2023-11-05T14:43:00,152.730
2023-11-05T14:43:01,153.072
2023-11-05T14:43:02,149.671
2023-11-05T14:43:03,151.635
2023-11-05T14:43:04,150.999
2023-11-05T14:43:05,150.882
2023-11-05T14:43:06,147.878
2023-11-05T14:43:07,151.061
2023-11-05T14:43:08,152.583
2023-11-05T14:43:09,149.097
2023-11-05T14:43:10,149.819
2023-11-05T14:43:11,150.976
2023-11-05T14:43:12,150.851
2023-11-05T14:43:13,152.156
2023-11-05T14:43:14,154.586
2023-11-05T14:43:15,152.948
2023-11-05T14:43:16,151.791
2023-11-05T14:43:17,152.334
2023-11-05T14:43:18,151.853
2023-11-05T14:43:19,154.244
2023-11-05T14:43:20,154.190
2023-11-05T14:43:21,154.485
2023-11-05T14:43:22,154.337
2023-11-05T14:43:23,150.673
2023-11-05T14:43:24,148.973
2023-11-05T14:43:25,148.879
2023-11-05T14:43:26,152.676
2023-11-05T14:43:27,153.398
2023-11-05T14:43:28,147.785
2023-11-05T14:43:29,150.308
2023-11-05T14:43:30,153.188
2023-11-05T14:43:31,152.823
2023-11-05T14:43:32,149.128
2023-11-05T14:43:33,148.212
2023-11-05T14:43:34,149.609
2023-11-05T14:43:35,151.154
2023-11-05T14:43:36,152.699
2023-11-05T14:43:37,152.940
2023-11-05T14:43:38,150.735
2023-11-05T14:43:39,150.184
2023-11-05T14:43:40,149.912
2023-11-05T14:43:41,149.004
2023-11-05T14:43:42,149.726
2023-11-05T14:43:43,151.092
2023-11-05T14:43:44,149.795
2023-11-05T14:43:45,149.733
2023-11-05T14:43:46,147.334
2023-11-05T14:43:47,148.879
2023-11-05T14:43:48,149.757
2023-11-05T14:43:49,149.757
2023-11-05T14:43:50,151.698
2023-11-05T14:43:51,153.856
2023-11-05T14:43:52,151.185
2023-11-05T14:43:53,148.701
2023-11-05T14:43:54,145.510
2023-11-05T14:43:55,146.822
2023-11-05T14:43:56,148.429
2023-11-05T14:43:57,150.976
2023-11-05T14:43:58,153.219
2023-11-05T14:43:59,150.634
2023-11-05T14:44:00,150.735
2023-11-05T14:44:01,148.243
2023-11-05T14:44:02,147.334
2023-11-05T14:44:03,146.729
2023-11-05T14:44:04,150.005
2023-11-05T14:44:05,151.371
2023-11-05T14:44:06,148.064
2023-11-05T14:44:07,148.584
2023-11-05T14:44:08,150.611
2023-11-05T14:44:09,150.184
2023-11-05T14:44:10,150.308
2023-11-05T14:44:11,151.340
2023-11-05T14:44:12,149.454
2023-11-05T14:44:13,149.097
2023-11-05T14:44:14,151.915
2023-11-05T14:44:15,149.702
2023-11-05T14:44:16,147.459
2023-11-05T14:44:17,151.907
2023-11-05T14:44:18,149.671
2023-11-05T14:44:19,150.642
2023-11-05T14:44:20,149.089
2023-11-05T14:44:21,150.976
2023-11-05T14:44:22,148.817
2023-11-05T14:44:23,148.577
2023-11-05T14:44:24,149.547
2023-11-05T14:44:25,148.608
2023-11-05T14:44:26,149.757
2023-11-05T14:44:27,148.181
2023-11-05T14:44:28,148.336
2023-11-05T14:44:29,147.482
2023-11-05T14:44:30,144.477
2023-11-05T14:44:31,144.671
2023-11-05T14:44:32,148.033
2023-11-05T14:44:33,147.816
2023-11-05T14:44:34,146.426
2023-11-05T14:44:35,146.814
2023-11-05T14:44:36,149.671
2023-11-05T14:44:37,150.122
2023-11-05T14:44:38,150.820
2023-11-05T14:44:39,150.059
2023-11-05T14:44:40,150.455
2023-11-05T14:44:41,149.361
2023-11-05T14:44:42,147.482
2023-11-05T14:44:43,148.064
2023-11-05T14:44:44,148.848
2023-11-05T14:44:45,152.187
2023-11-05T14:44:46,152.730
2023-11-05T14:44:47,151.403
2023-11-05T14:44:48,149.935
2023-11-05T14:44:49,149.671
2023-11-05T14:44:50,151.185
2023-11-05T14:44:51,150.696
2023-11-05T14:44:52,149.462
2023-11-05T14:44:53,150.549
2023-11-05T14:44:54,153.336
2023-11-05T14:44:55,152.125
2023-11-05T14:44:56,152.769
2023-11-05T14:44:57,150.424
2023-11-05T14:44:58,152.916
2023-11-05T14:44:59,151.635
2023-11-05T13:20:00,99.324
2023-11-05T13:20:01,100.543
2023-11-05T13:20:02,101.148
2023-11-05T13:20:03,99.200
2023-11-05T13:20:04,99.603
2023-11-05T13:20:05,99.999
2023-11-05T13:20:06,102.631
2023-11-05T13:20:07,102.088
2023-11-05T13:20:08,101.086
2023-11-05T13:20:09,100.721
2023-11-05T13:20:10,100.659
2023-11-05T13:20:11,102.204
2023-11-05T13:20:12,101.148
2023-11-05T13:20:13,101.839
2023-11-05T13:20:14,101.024
2023-11-05T13:20:15,101.754
2023-11-05T13:20:16,99.052
2023-11-05T13:20:17,101.203
2023-11-05T13:20:18,103.477
2023-11-05T13:20:19,102.150
2023-11-05T13:20:20,100.481
2023-11-05T13:20:21,100.783
2023-11-05T13:20:22,101.964
2023-11-05T13:20:23,99.875
2023-11-05T13:20:24,100.574
2023-11-05T13:20:25,99.231
2023-11-05T13:20:26,100.690
2023-11-05T13:20:27,101.723
2023-11-05T13:20:28,101.630
2023-11-05T13:20:29,101.389
2023-11-05T13:20:30,100.395
2023-11-05T13:20:31,99.448
2023-11-05T13:20:32,100.605
2023-11-05T13:20:33,101.847
2023-11-05T13:20:34,101.568
2023-11-05T13:20:35,101.544
2023-11-05T13:20:36,98.416
2023-11-05T13:20:37,100.939
2023-11-05T13:20:38,100.939
2023-11-05T13:20:39,102.538
2023-11-05T13:20:40,101.389
2023-11-05T13:20:41,102.204
2023-11-05T13:20:42,101.420
2023-11-05T13:20:43,102.693
2023-11-05T13:20:44,101.785
2023-11-05T13:20:45,101.995
2023-11-05T13:20:46,101.932
2023-11-05T13:20:47,101.575
2023-11-05T13:20:48,102.383
2023-11-05T13:20:49,102.391
2023-11-05T13:20:50,102.235
2023-11-05T13:20:51,103.330
2023-11-05T13:20:52,102.119
2023-11-05T13:20:53,103.571
2023-11-05T13:20:54,101.389
2023-11-05T13:20:55,102.476
2023-11-05T13:20:56,102.515
2023-11-05T13:20:57,102.515
2023-11-05T13:20:58,103.384
2023-11-05T13:20:59,103.664
2023-11-05T13:21:00,103.454
2023-11-05T13:21:01,103.664
2023-11-05T13:21:02,103.058
2023-11-05T13:21:03,103.446
2023-11-05T13:21:04,102.779
2023-11-05T13:21:05,101.964
2023-11-05T13:21:06,102.142
2023-11-05T13:21:07,102.088
2023-11-05T13:21:08,101.358
2023-11-05T13:21:09,100.869
2023-11-05T13:21:10,102.779
2023-11-05T13:21:11,103.454
2023-11-05T13:21:12,101.078
2023-11-05T13:21:13,101.451
2023-11-05T13:21:14,100.419
2023-11-05T13:21:15,101.568
2023-11-05T13:21:16,100.147
2023-11-05T13:21:17,101.661
2023-11-05T13:21:18,103.361
2023-11-05T13:21:19,101.692
2023-11-05T13:21:20,99.992
2023-11-05T13:21:21,101.723
2023-11-05T13:21:22,101.808
2023-11-05T13:21:23,102.181
2023-11-05T13:21:24,102.111
2023-11-05T13:21:25,103.780
2023-11-05T13:21:26,102.088
2023-11-05T13:21:27,102.266
2023-11-05T13:21:28,103.151
2023-11-05T13:21:29,102.755
2023-11-05T13:21:30,103.516
2023-11-05T13:21:31,102.204
2023-11-05T13:21:32,103.967
2023-11-05T13:21:33,103.850
2023-11-05T13:21:34,104.991
2023-11-05T13:21:35,102.662
2023-11-05T13:21:36,102.693
2023-11-05T13:21:37,102.996
2023-11-05T13:21:38,102.453
2023-11-05T13:21:39,103.268
2023-11-05T13:21:40,103.967
2023-11-05T13:21:41,103.602
2023-11-05T13:21:42,101.932
2023-11-05T13:21:43,101.210
2023-11-05T13:21:44,101.265
2023-11-05T13:21:45,101.335
2023-11-05T13:21:46,102.088
2023-11-05T13:21:47,100.846
2023-11-05T13:21:48,100.481
2023-11-05T13:21:49,100.388
2023-11-05T13:21:50,101.001
2023-11-05T13:21:51,100.877
2023-11-05T13:21:52,100.962
2023-11-05T13:21:53,100.900
2023-11-05T13:21:54,99.658
2023-11-05T13:21:55,100.139
2023-11-05T13:21:56,100.877
2023-11-05T13:21:57,100.271
2023-11-05T13:21:58,99.572
2023-11-05T13:21:59,101.754
2023-11-05T13:22:00,98.571
2023-11-05T13:22:01,99.565
2023-11-05T13:22:02,100.364
2023-11-05T13:22:03,100.877
2023-11-05T13:22:04,100.147
2023-11-05T13:22:05,99.666
2023-11-05T13:22:06,100.721
2023-11-05T13:22:07,99.875
2023-11-05T13:22:08,100.939
2023-11-05T13:22:09,98.866
2023-11-05T13:22:10,100.597
2023-11-05T13:22:11,100.667
2023-11-05T13:22:12,101.234
2023-11-05T13:22:13,101.575
2023-11-05T13:22:14,100.178
2023-11-05T13:22:15,99.471
2023-11-05T13:22:16,101.389
2023-11-05T13:22:17,100.846
2023-11-05T13:22:18,101.078
2023-11-05T13:22:19,99.992
2023-11-05T13:22:20,101.754
2023-11-05T13:22:21,102.577
2023-11-05T13:22:22,101.754
2023-11-05T13:22:23,101.575
2023-11-05T13:22:24,102.002
2023-11-05T13:22:25,101.847
2023-11-05T13:22:26,103.151
2023-11-05T13:22:27,101.630
2023-11-05T13:22:28,102.748
2023-11-05T13:22:29,103.144
2023-11-05T13:22:30,103.811
2023-11-05T13:22:31,103.330
2023-11-05T13:22:32,104.215
2023-11-05T13:22:33,102.810
2023-11-05T13:22:34,103.299
2023-11-05T13:22:35,102.297
2023-11-05T13:22:36,103.299
2023-11-05T13:22:37,103.718
2023-11-05T13:22:38,103.936
2023-11-05T13:22:39,103.089
2023-11-05T13:22:40,104.790
2023-11-05T13:22:41,103.602
2023-11-05T13:22:42,103.664
2023-11-05T13:22:43,103.299
2023-11-05T13:22:44,102.755
2023-11-05T13:22:45,102.631
2023-11-05T13:22:46,104.021
2023-11-05T13:22:47,103.477
2023-11-05T13:22:48,103.361
2023-11-05T13:22:49,100.752
2023-11-05T13:22:50,101.055
2023-11-05T13:22:51,102.996
2023-11-05T13:22:52,101.482
2023-11-05T13:22:53,102.631
2023-11-05T13:22:54,102.903
2023-11-05T13:22:55,102.391
2023-11-05T13:22:56,101.669
2023-11-05T13:22:57,101.234
2023-11-05T13:22:58,98.695
2023-11-05T13:22:59,99.565
2023-11-05T13:23:00,100.597
2023-11-05T13:23:01,101.870
2023-11-05T13:23:02,99.448
2023-11-05T13:23:03,99.720
2023-11-05T13:23:04,102.297
2023-11-05T13:23:05,100.690
2023-11-05T13:23:06,102.150
2023-11-05T13:23:07,100.325
2023-11-05T13:23:08,99.867
2023-11-05T13:23:09,100.023
2023-11-05T13:23:10,99.875
2023-11-05T13:23:11,102.204
2023-11-05T13:23:12,101.451
2023-11-05T13:23:13,101.746
2023-11-05T13:23:14,100.512
2023-11-05T13:23:15,101.599
2023-11-05T13:23:16,102.569
2023-11-05T13:23:17,101.055
2023-11-05T13:23:18,102.779
2023-11-05T13:23:19,99.782
2023-11-05T13:23:20,101.870
2023-11-05T13:23:21,101.327
2023-11-05T13:23:22,102.212
2023-11-05T13:23:23,101.669
2023-11-05T13:23:24,101.754
2023-11-05T13:23:25,102.359
2023-11-05T13:23:26,101.964
2023-11-05T13:23:27,101.172
2023-11-05T13:23:28,101.692
2023-11-05T13:23:29,102.577
2023-11-05T13:23:30,102.057
2023-11-05T13:23:31,101.273
2023-11-05T13:23:32,101.995
2023-11-05T13:23:33,103.392
2023-11-05T13:23:34,102.235
2023-11-05T13:23:35,104.207
2023-11-05T13:23:36,103.415
2023-11-05T13:23:37,102.662
2023-11-05T13:23:38,100.900
2023-11-05T13:23:39,103.050
2023-11-05T13:23:40,102.849
2023-11-05T13:23:41,102.755
2023-11-05T13:23:42,102.484
2023-11-05T13:23:43,100.481
2023-11-05T13:23:44,102.546
2023-11-05T13:23:45,103.299
2023-11-05T13:23:46,102.212
2023-11-05T13:23:47,101.203
2023-11-05T13:23:48,103.454
2023-11-05T13:23:49,105.449
2023-11-05T13:23:50,102.880
2023-11-05T13:23:51,104.665
2023-11-05T13:23:52,102.755
2023-11-05T13:23:53,103.237
2023-11-05T13:23:54,103.237
2023-11-05T13:23:55,103.904
2023-11-05T13:23:56,104.510
2023-11-05T13:23:57,102.484
2023-11-05T13:23:58,104.331
2023-11-05T13:23:59,102.181
2023-11-05T13:24:00,102.787
2023-11-05T13:24:01,101.117
2023-11-05T13:24:02,102.577
2023-11-05T13:24:03,101.785
2023-11-05T13:24:04,104.029
2023-11-05T13:24:05,104.790
2023-11-05T13:24:06,102.880
2023-11-05T13:24:07,102.577
2023-11-05T13:24:08,102.996
2023-11-05T13:24:09,102.942
2023-11-05T13:24:10,102.173
2023-11-05T13:24:11,100.908
2023-11-05T13:24:12,101.203
2023-11-05T13:24:13,102.057
2023-11-05T13:24:14,103.299
2023-11-05T13:24:15,100.721
2023-11-05T13:24:16,101.024
2023-11-05T13:24:17,102.748
2023-11-05T13:24:18,102.297
2023-11-05T13:24:19,101.482
2023-11-05T13:24:20,100.783
2023-11-05T13:24:21,101.599
2023-11-05T13:24:22,100.807
2023-11-05T13:24:23,101.513
2023-11-05T13:24:24,101.669
2023-11-05T13:24:25,102.849
2023-11-05T13:24:26,101.389
2023-11-05T13:24:27,102.693
2023-11-05T13:24:28,104.634
2023-11-05T13:24:29,102.818
2023-11-05T13:24:30,103.873
2023-11-05T13:24:31,103.175
2023-11-05T13:24:32,103.509
2023-11-05T13:24:33,104.363
2023-11-05T13:24:34,104.696
2023-11-05T13:24:35,104.603
2023-11-05T13:24:36,103.415
2023-11-05T13:24:37,103.330
2023-11-05T13:24:38,106.210
2023-11-05T13:24:39,106.513
2023-11-05T13:24:40,107.181
2023-11-05T13:24:41,105.729
2023-11-05T13:24:42,104.999
2023-11-05T13:24:43,104.999
2023-11-05T13:24:44,104.937
2023-11-05T13:24:45,105.387
2023-11-05T13:24:46,102.755
2023-11-05T13:24:47,104.572
2023-11-05T13:24:48,105.271
2023-11-05T13:24:49,104.665
2023-11-05T13:24:50,104.145
2023-11-05T13:24:51,104.394
2023-11-05T13:24:52,104.456
2023-11-05T13:24:53,102.779
2023-11-05T13:24:54,105.123
2023-11-05T13:24:55,104.176
2023-11-05T13:24:56,104.176
2023-11-05T13:24:57,105.147
2023-11-05T13:24:58,104.937
2023-11-05T13:24:59,104.510
2023-11-05T13:25:00,103.749
2023-11-05T13:25:01,103.361
2023-11-05T13:25:02,102.965
2023-11-05T13:25:03,103.873
2023-11-05T13:25:04,103.175
2023-11-05T13:25:05,103.237
2023-11-05T13:25:06,103.819
2023-11-05T13:25:07,102.631
2023-11-05T13:25:08,103.726
2023-11-05T13:25:09,103.718
2023-11-05T13:25:10,104.238
2023-11-05T13:25:11,104.696
2023-11-05T13:25:12,104.269
2023-11-05T13:25:13,103.237
2023-11-05T13:25:14,103.757
2023-11-05T13:25:15,102.359
2023-11-05T13:25:16,102.507
2023-11-05T13:25:17,102.724
2023-11-05T13:25:18,103.206
2023-11-05T13:25:19,103.050
2023-11-05T13:25:20,103.540
2023-11-05T13:25:21,104.122
2023-11-05T13:25:22,104.518
2023-11-05T13:25:23,103.695
2023-11-05T13:25:24,105.240
2023-11-05T13:25:25,103.633
2023-11-05T13:25:26,104.758
2023-11-05T13:25:27,104.300
2023-11-05T13:25:28,106.661
2023-11-05T13:25:29,104.999
2023-11-05T13:25:30,104.689
2023-11-05T13:25:31,104.541
2023-11-05T13:25:32,104.696
2023-11-05T13:25:33,105.993
2023-11-05T13:25:34,106.513
2023-11-05T13:25:35,105.053
2023-11-05T13:25:36,105.426
2023-11-05T13:25:37,105.543
2023-11-05T13:25:38,103.936
2023-11-05T13:25:39,104.029
2023-11-05T13:25:40,105.970
2023-11-05T13:25:41,105.939
2023-11-05T13:25:42,103.602
2023-11-05T13:25:43,104.487
2023-11-05T13:25:44,104.029
2023-11-05T13:25:45,103.268
2023-11-05T13:25:46,103.120
2023-11-05T13:25:47,103.144
2023-11-05T13:25:48,103.757
2023-11-05T13:25:49,102.600
2023-11-05T13:25:50,106.179
2023-11-05T13:25:51,104.751
2023-11-05T13:25:52,103.904
2023-11-05T13:25:53,102.942
2023-11-05T13:25:54,104.758
2023-11-05T13:25:55,106.032
2023-11-05T13:25:56,105.574
2023-11-05T13:25:57,105.845
2023-11-05T13:25:58,105.085
2023-11-05T13:25:59,105.426
2023-11-05T13:26:00,106.513
2023-11-05T13:26:01,106.241
2023-11-05T13:26:02,105.116
2023-11-05T13:26:03,105.814
2023-11-05T13:26:04,106.785
2023-11-05T13:26:05,106.063
2023-11-05T13:26:06,105.271
2023-11-05T13:26:07,105.876
2023-11-05T13:26:08,105.939
2023-11-05T13:26:09,104.510
2023-11-05T13:26:10,104.696
2023-11-05T13:26:11,104.572
2023-11-05T13:26:12,104.083
2023-11-05T13:26:13,106.513
2023-11-05T13:26:14,107.701
2023-11-05T13:26:15,105.061
2023-11-05T13:26:16,105.030
2023-11-05T13:26:17,105.574
2023-11-05T13:26:18,104.386
2023-11-05T13:26:19,105.970
2023-11-05T13:26:20,106.637
2023-11-05T13:26:21,105.271
2023-11-05T13:26:22,105.030
2023-11-05T13:26:23,104.448
2023-11-05T13:26:24,104.813
2023-11-05T13:26:25,105.760
2023-11-05T13:26:26,105.783
2023-11-05T13:26:27,104.968
2023-11-05T13:26:28,106.459
2023-11-05T13:26:29,105.209
2023-11-05T13:26:30,105.240
2023-11-05T13:26:31,105.418
2023-11-05T13:26:32,104.541
2023-11-05T13:26:33,103.904
2023-11-05T13:26:34,104.246
2023-11-05T13:26:35,104.479
2023-11-05T13:26:36,105.480
2023-11-05T13:26:37,105.605
2023-11-05T13:26:38,104.875
2023-11-05T13:26:39,103.509
2023-11-05T13:26:40,103.175
2023-11-05T13:26:41,103.206
2023-11-05T13:26:42,105.123
2023-11-05T13:26:43,105.123
2023-11-05T13:26:44,103.873
2023-11-05T13:26:45,103.516
2023-11-05T13:26:46,105.178
2023-11-05T13:26:47,104.331
2023-11-05T13:26:48,106.179
2023-11-05T13:26:49,105.939
2023-11-05T13:26:50,107.670
2023-11-05T13:26:51,106.544
2023-11-05T13:26:52,106.692
2023-11-05T13:26:53,106.513
2023-11-05T13:26:54,105.814
2023-11-05T13:26:55,105.783
2023-11-05T13:26:56,106.334
2023-11-05T13:26:57,107.274
2023-11-05T13:26:58,107.095
2023-11-05T13:26:59,107.942
2023-11-05T13:27:00,108.120
2023-11-05T13:27:01,108.609
2023-11-05T13:27:02,106.661
2023-11-05T13:27:03,107.064
2023-11-05T13:27:04,107.670
2023-11-05T13:27:05,106.179
2023-11-05T13:27:06,105.752
2023-11-05T13:27:07,106.272
2023-11-05T13:27:08,106.234
2023-11-05T13:27:09,104.696
2023-11-05T13:27:10,105.550
2023-11-05T13:27:11,107.367
2023-11-05T13:27:12,106.397
2023-11-05T13:27:13,106.575
2023-11-05T13:27:14,106.086
2023-11-05T13:27:15,105.209
2023-11-05T13:27:16,105.449
2023-11-05T13:27:17,105.752
2023-11-05T13:27:18,104.782
2023-11-05T13:27:19,103.998
2023-11-05T13:27:20,105.085
2023-11-05T13:27:21,107.150
2023-11-05T13:27:22,107.390
2023-11-05T13:27:23,107.057
2023-11-05T13:27:24,105.418
2023-11-05T13:27:25,105.907
2023-11-05T13:27:26,107.150
2023-11-05T13:27:27,107.204
2023-11-05T13:27:28,106.210
2023-11-05T13:27:29,106.210
2023-11-05T13:27:30,104.758
2023-11-05T13:27:31,102.934
2023-11-05T13:27:32,104.541
2023-11-05T13:27:33,105.721
2023-11-05T13:27:34,104.603
2023-11-05T13:27:35,105.022
2023-11-05T13:27:36,104.549
2023-11-05T13:27:37,104.603
2023-11-05T13:27:38,105.814
2023-11-05T13:27:39,105.667
2023-11-05T13:27:40,106.179
2023-11-05T13:27:41,104.782
2023-11-05T13:27:42,106.125
2023-11-05T13:27:43,107.119
2023-11-05T13:27:44,105.752
2023-11-05T13:27:45,104.968
2023-11-05T13:27:46,105.605
2023-11-05T13:27:47,106.668
2023-11-05T13:27:48,106.001
2023-11-05T13:27:49,103.967
2023-11-05T13:27:50,105.030
2023-11-05T13:27:51,104.960
2023-11-05T13:27:52,103.936
2023-11-05T13:27:53,102.841
2023-11-05T13:27:54,105.116
2023-11-05T13:27:55,105.574
2023-11-05T13:27:56,103.446
2023-11-05T13:27:57,103.726
2023-11-05T13:27:58,105.061
2023-11-05T13:27:59,105.092
2023-11-05T13:28:00,105.085
2023-11-05T13:28:01,105.822
2023-11-05T13:28:02,105.574
2023-11-05T13:28:03,105.116
2023-11-05T13:28:04,106.358
2023-11-05T13:28:05,106.482
2023-11-05T13:28:06,104.813
2023-11-05T13:28:07,104.999
2023-11-05T13:28:08,104.331
2023-11-05T13:28:09,105.123
2023-11-05T13:28:10,102.934
2023-11-05T13:28:11,104.790
2023-11-05T13:28:12,104.572
2023-11-05T13:28:13,104.487
2023-11-05T13:28:14,105.574
2023-11-05T13:28:15,106.241
2023-11-05T13:28:16,107.057
2023-11-05T13:28:17,103.509
2023-11-05T13:28:18,105.480
2023-11-05T13:28:19,104.844
2023-11-05T13:28:20,105.721
2023-11-05T13:28:21,104.821
2023-11-05T13:28:22,106.303
2023-11-05T13:28:23,105.364
2023-11-05T13:28:24,105.240
2023-11-05T13:28:25,105.061
2023-11-05T13:28:26,105.814
2023-11-05T13:28:27,105.480
2023-11-05T13:28:28,104.751
2023-11-05T13:28:29,106.785
2023-11-05T13:28:30,106.055
2023-11-05T13:28:31,106.210
2023-11-05T13:28:32,105.116
2023-11-05T13:28:33,105.426
2023-11-05T13:28:34,104.999
2023-11-05T13:28:35,106.241
2023-11-05T13:28:36,105.085
2023-11-05T13:28:37,106.513
2023-11-05T13:28:38,106.723
2023-11-05T13:28:39,105.845
2023-11-05T13:28:40,106.754
2023-11-05T13:28:41,104.541
2023-11-05T13:28:42,105.395
2023-11-05T13:28:43,103.237
2023-11-05T13:28:44,103.998
2023-11-05T13:28:45,104.727
2023-11-05T13:28:46,106.692
2023-11-05T13:28:47,104.541
2023-11-05T13:28:48,103.392
2023-11-05T13:28:49,105.667
2023-11-05T13:28:50,105.543
2023-11-05T13:28:51,105.721
2023-11-05T13:28:52,103.214
2023-11-05T13:28:53,106.575
2023-11-05T13:28:54,106.513
2023-11-05T13:28:55,105.178
2023-11-05T13:28:56,105.449
2023-11-05T13:28:57,104.720
2023-11-05T13:28:58,104.999
2023-11-05T13:28:59,104.238
2023-11-05T13:29:00,105.760
2023-11-05T13:29:01,106.482
2023-11-05T13:29:02,106.032
2023-11-05T13:29:03,109.393
2023-11-05T13:29:04,107.973
2023-11-05T13:29:05,105.085
2023-11-05T13:29:06,105.325
2023-11-05T13:29:07,106.063
2023-11-05T13:29:08,105.970
2023-11-05T13:29:09,105.053
2023-11-05T13:29:10,105.271
2023-11-05T13:29:11,105.574
2023-11-05T13:29:12,105.395
2023-11-05T13:29:13,107.546
2023-11-05T13:29:14,106.785
2023-11-05T13:29:15,105.907
2023-11-05T13:29:16,104.572
2023-11-05T13:29:17,103.811
2023-11-05T13:29:18,104.363
2023-11-05T13:29:19,106.303
2023-11-05T13:29:20,106.637
2023-11-05T13:29:21,107.002
2023-11-05T13:29:22,105.116
2023-11-05T13:29:23,105.667
2023-11-05T13:29:24,106.847
2023-11-05T13:29:25,105.970
2023-11-05T13:29:26,106.358
2023-11-05T13:29:27,106.451
2023-11-05T13:29:28,105.791
2023-11-05T13:29:29,105.721
2023-11-05T13:29:30,105.364
2023-11-05T13:29:31,106.389
2023-11-05T13:29:32,106.630
2023-11-05T13:29:33,105.395
2023-11-05T13:29:34,103.446
2023-11-05T13:29:35,106.630
2023-11-05T13:29:36,105.970
2023-11-05T13:29:37,105.729
2023-11-05T13:29:38,105.302
2023-11-05T13:29:39,106.459
2023-11-05T13:29:40,104.572
2023-11-05T13:29:41,104.790
2023-11-05T13:29:42,107.452
2023-11-05T13:29:43,108.151
2023-11-05T13:29:44,106.606
2023-11-05T13:29:45,105.814
2023-11-05T13:29:46,105.814
2023-11-05T13:29:47,107.398
2023-11-05T13:29:48,106.816
2023-11-05T13:29:49,106.730
2023-11-05T13:29:50,107.367
2023-11-05T13:29:51,106.358
2023-11-05T13:29:52,105.970
2023-11-05T13:29:53,104.999
2023-11-05T13:29:54,105.092
2023-11-05T13:29:55,106.692
2023-11-05T13:29:56,106.482
2023-11-05T13:29:57,106.847
2023-11-05T13:29:58,105.512
2023-11-05T13:29:59,105.721
2023-11-05T09:45:00,62.392
2023-11-05T09:45:01,60.443
2023-11-05T09:45:02,59.054
2023-11-05T09:45:03,59.877
2023-11-05T09:45:04,58.875
2023-11-05T09:45:05,59.147
2023-11-05T09:45:06,57.990
2023-11-05T09:45:07,59.178
2023-11-05T09:45:08,60.024
2023-11-05T09:45:09,60.607
2023-11-05T09:45:10,60.847
2023-11-05T09:45:11,60.420
2023-11-05T09:45:12,60.110
2023-11-05T09:45:13,61.049
2023-11-05T09:45:14,60.630
2023-11-05T09:45:15,60.537
2023-11-05T09:45:16,60.296
2023-11-05T09:45:17,59.442
2023-11-05T09:45:18,61.235
2023-11-05T09:45:19,61.235
2023-11-05T09:45:20,59.450
2023-11-05T09:45:21,58.712
2023-11-05T09:45:22,60.086
2023-11-05T09:45:23,59.993
2023-11-05T09:45:24,60.296
2023-11-05T09:45:25,61.026
2023-11-05T09:45:26,61.266
2023-11-05T09:45:27,59.504
2023-11-05T09:45:28,59.784
2023-11-05T09:45:29,59.085
2023-11-05T09:45:30,61.026
2023-11-05T09:45:31,59.931
2023-11-05T09:45:32,60.513
2023-11-05T09:45:33,61.631
2023-11-05T09:45:34,59.900
2023-11-05T09:45:35,61.173
2023-11-05T09:45:36,61.453
2023-11-05T09:45:37,60.086
2023-11-05T09:45:38,60.148
2023-11-05T09:45:39,59.077
2023-11-05T09:45:40,59.357
2023-11-05T09:45:41,60.172
2023-11-05T09:45:42,59.046
2023-11-05T09:45:43,61.352
2023-11-05T09:45:44,60.607
2023-11-05T09:45:45,59.628
2023-11-05T09:45:46,59.294
2023-11-05T09:45:47,59.753
2023-11-05T09:45:48,58.875
2023-11-05T09:45:49,60.506
2023-11-05T09:45:50,59.714
2023-11-05T09:45:51,60.808
2023-11-05T09:45:52,59.784
2023-11-05T09:45:53,59.846
2023-11-05T09:45:54,59.784
2023-11-05T09:45:55,57.843
2023-11-05T09:45:56,58.930
2023-11-05T09:45:57,59.209
2023-11-05T09:45:58,59.543
2023-11-05T09:45:59,59.652
2023-11-05T09:46:00,57.718
2023-11-05T09:46:01,60.389
2023-11-05T09:46:02,59.659
2023-11-05T09:46:03,59.178
2023-11-05T09:46:04,60.148
2023-11-05T09:46:05,58.627
2023-11-05T09:46:06,57.260
2023-11-05T09:46:07,59.201
2023-11-05T09:46:08,58.968
2023-11-05T09:46:09,57.633
2023-11-05T09:46:10,59.411
2023-11-05T09:46:11,57.237
2023-11-05T09:46:12,58.899
2023-11-05T09:46:13,59.232
2023-11-05T09:46:14,59.962
2023-11-05T09:46:15,59.326
2023-11-05T09:46:16,60.079
2023-11-05T09:46:17,59.357
2023-11-05T09:46:18,60.024
2023-11-05T09:46:19,60.420
2023-11-05T09:46:20,60.451
2023-11-05T09:46:21,61.204
2023-11-05T09:46:22,60.055
2023-11-05T09:46:23,58.301
2023-11-05T09:46:24,58.052
2023-11-05T09:46:25,58.774
2023-11-05T09:46:26,59.993
2023-11-05T09:46:27,60.117
2023-11-05T09:46:28,58.751
2023-11-05T09:46:29,58.899
2023-11-05T09:46:30,60.715
2023-11-05T09:46:31,61.298
2023-11-05T09:46:32,60.180
2023-11-05T09:46:33,62.392
2023-11-05T09:46:34,61.476
2023-11-05T09:46:35,57.571
2023-11-05T09:46:36,58.751
2023-11-05T09:46:37,62.299
2023-11-05T09:46:38,60.024
2023-11-05T09:46:39,59.900
2023-11-05T09:46:40,58.867
2023-11-05T09:46:41,60.234
2023-11-05T09:46:42,59.504
2023-11-05T09:46:43,59.170
2023-11-05T09:46:44,59.085
2023-11-05T09:46:45,59.628
2023-11-05T09:46:46,61.538
2023-11-05T09:46:47,62.144
2023-11-05T09:46:48,61.926
2023-11-05T09:46:49,60.482
2023-11-05T09:46:50,59.721
2023-11-05T09:46:51,60.381
2023-11-05T09:46:52,60.265
2023-11-05T09:46:53,60.110
2023-11-05T09:46:54,60.327
2023-11-05T09:46:55,59.271
2023-11-05T09:46:56,60.684
2023-11-05T09:46:57,60.203
2023-11-05T09:46:58,61.538
2023-11-05T09:46:59,61.266
2023-11-05T09:47:00,61.965
2023-11-05T09:47:01,61.111
2023-11-05T09:47:02,59.877
2023-11-05T09:47:03,60.443
2023-11-05T09:47:04,59.209
2023-11-05T09:47:05,60.599
2023-11-05T09:47:06,60.327
2023-11-05T09:47:07,60.808
2023-11-05T09:47:08,59.628
2023-11-05T09:47:09,59.085
2023-11-05T09:47:10,60.871
2023-11-05T09:47:11,59.419
2023-11-05T09:47:12,61.841
2023-11-05T09:47:13,59.931
2023-11-05T09:47:14,61.018
2023-11-05T09:47:15,59.294
2023-11-05T09:47:16,58.751
2023-11-05T09:47:17,59.326
2023-11-05T09:47:18,58.813
2023-11-05T09:47:19,60.148
2023-11-05T09:47:20,59.263
2023-11-05T09:47:21,57.625
2023-11-05T09:47:22,59.326
2023-11-05T09:47:23,61.080
2023-11-05T09:47:24,60.412
2023-11-05T09:47:25,60.203
2023-11-05T09:47:26,59.504
2023-11-05T09:47:27,59.442
2023-11-05T09:47:28,59.543
2023-11-05T09:47:29,59.271
2023-11-05T09:47:30,60.715
2023-11-05T09:47:31,59.504
2023-11-05T09:47:32,59.147
2023-11-05T09:47:33,58.774
2023-11-05T09:47:34,60.506
2023-11-05T09:47:35,60.723
2023-11-05T09:47:36,60.661
2023-11-05T09:47:37,59.753
2023-11-05T09:47:38,58.720
2023-11-05T09:47:39,59.263
2023-11-05T09:47:40,58.355
2023-11-05T09:47:41,59.054
2023-11-05T09:47:42,58.992
2023-11-05T09:47:43,58.906
2023-11-05T09:47:44,59.085
2023-11-05T09:47:45,59.263
2023-11-05T09:47:46,61.298
2023-11-05T09:47:47,61.026
2023-11-05T09:47:48,58.930
2023-11-05T09:47:49,57.633
2023-11-05T09:47:50,58.355
2023-11-05T09:47:51,58.906
2023-11-05T09:47:52,59.294
2023-11-05T09:47:53,59.535
2023-11-05T09:47:54,58.262
2023-11-05T09:47:55,57.742
2023-11-05T09:47:56,58.510
2023-11-05T09:47:57,57.967
2023-11-05T09:47:58,57.416
2023-11-05T09:47:59,58.751
2023-11-05T09:48:00,57.167
2023-11-05T09:48:01,59.147
2023-11-05T09:48:02,60.242
2023-11-05T09:48:03,58.689
2023-11-05T09:48:04,59.993
2023-11-05T09:48:05,59.419
2023-11-05T09:48:06,59.473
2023-11-05T09:48:07,59.962
2023-11-05T09:48:08,59.597
2023-11-05T09:48:09,57.656
2023-11-05T09:48:10,60.265
2023-11-05T09:48:11,60.358
2023-11-05T09:48:12,59.178
2023-11-05T09:48:13,59.535
2023-11-05T09:48:14,59.543
2023-11-05T09:48:15,59.077
2023-11-05T09:48:16,59.419
2023-11-05T09:48:17,57.804
2023-11-05T09:48:18,59.869
2023-11-05T09:48:19,59.993
2023-11-05T09:48:20,60.203
2023-11-05T09:48:21,60.024
2023-11-05T09:48:22,60.148
2023-11-05T09:48:23,59.326
2023-11-05T09:48:24,57.866
2023-11-05T09:48:25,61.569
2023-11-05T09:48:26,59.683
2023-11-05T09:48:27,58.052
2023-11-05T09:48:28,59.023
2023-11-05T09:48:29,59.543
2023-11-05T09:48:30,60.630
2023-11-05T09:48:31,59.838
2023-11-05T09:48:32,60.358
2023-11-05T09:48:33,60.513
2023-11-05T09:48:34,61.810
2023-11-05T09:48:35,63.153
2023-11-05T09:48:36,61.600
2023-11-05T09:48:37,60.296
2023-11-05T09:48:38,57.936
2023-11-05T09:48:39,61.810
2023-11-05T09:48:40,60.327
2023-11-05T09:48:41,59.784
2023-11-05T09:48:42,61.422
2023-11-05T09:48:43,61.088
2023-11-05T09:48:44,61.453
2023-11-05T09:48:45,61.391
2023-11-05T09:48:46,59.900
2023-11-05T09:48:47,58.627
2023-11-05T09:48:48,60.358
2023-11-05T09:48:49,60.933
2023-11-05T09:48:50,61.484
2023-11-05T09:48:51,60.148
2023-11-05T09:48:52,60.995
2023-11-05T09:48:53,60.995
2023-11-05T09:48:54,59.628
2023-11-05T09:48:55,58.930
2023-11-05T09:48:56,58.021
2023-11-05T09:48:57,58.875
2023-11-05T09:48:58,59.232
2023-11-05T09:48:59,59.357
2023-11-05T09:49:00,59.046
2023-11-05T09:49:01,58.270
2023-11-05T09:49:02,58.565
2023-11-05T09:49:03,59.116
2023-11-05T09:49:04,58.930
2023-11-05T09:49:05,58.169
2023-11-05T09:49:06,59.566
2023-11-05T09:49:07,59.116
2023-11-05T09:49:08,58.355
2023-11-05T09:49:09,57.656
2023-11-05T09:49:10,57.843
2023-11-05T09:49:11,58.899
2023-11-05T09:49:12,59.566
2023-11-05T09:49:13,59.939
2023-11-05T09:49:14,59.147
2023-11-05T09:49:15,57.936
2023-11-05T09:49:16,57.354
2023-11-05T09:49:17,57.206
2023-11-05T09:49:18,57.718
2023-11-05T09:49:19,57.843
2023-11-05T09:49:20,59.108
2023-11-05T09:49:21,58.324
2023-11-05T09:49:22,59.326
2023-11-05T09:49:23,57.416
2023-11-05T09:49:24,57.959
2023-11-05T09:49:25,58.503
2023-11-05T09:49:26,58.231
2023-11-05T09:49:27,57.936
2023-11-05T09:49:28,56.414
2023-11-05T09:49:29,56.779
2023-11-05T09:49:30,57.509
2023-11-05T09:49:31,57.540
2023-11-05T09:49:32,56.538
2023-11-05T09:49:33,57.936
2023-11-05T09:49:34,58.076
2023-11-05T09:49:35,59.139
2023-11-05T09:49:36,59.209
2023-11-05T09:49:37,57.750
2023-11-05T09:49:38,57.843
2023-11-05T09:49:39,57.291
2023-11-05T09:49:40,58.177
2023-11-05T09:49:41,57.936
2023-11-05T09:49:42,58.596
2023-11-05T09:49:43,57.633
2023-11-05T09:49:44,58.208
2023-11-05T09:49:45,58.138
2023-11-05T09:49:46,58.479
2023-11-05T09:49:47,59.512
2023-11-05T09:49:48,58.114
2023-11-05T09:49:49,58.355
2023-11-05T09:49:50,56.779
2023-11-05T09:49:51,58.021
2023-11-05T09:49:52,59.535
2023-11-05T09:49:53,59.512
2023-11-05T09:49:54,58.782
2023-11-05T09:49:55,59.605
2023-11-05T09:49:56,57.354
2023-11-05T09:49:57,57.416
2023-11-05T09:49:58,59.776
2023-11-05T09:49:59,59.450
2023-11-05T09:40:00,62.322
2023-11-05T09:40:01,62.780
2023-11-05T09:40:02,63.510
2023-11-05T09:40:03,62.540
2023-11-05T09:40:04,62.749
2023-11-05T09:40:05,63.479
2023-11-05T09:40:06,62.726
2023-11-05T09:40:07,62.905
2023-11-05T09:40:08,61.872
2023-11-05T09:40:09,61.507
2023-11-05T09:40:10,62.633
2023-11-05T09:40:11,62.330
2023-11-05T09:40:12,62.144
2023-11-05T09:40:13,63.720
2023-11-05T09:40:14,61.173
2023-11-05T09:40:15,60.871
2023-11-05T09:40:16,61.150
2023-11-05T09:40:17,63.386
2023-11-05T09:40:18,64.240
2023-11-05T09:40:19,64.356
2023-11-05T09:40:20,63.665
2023-11-05T09:40:21,64.574
2023-11-05T09:40:22,61.266
2023-11-05T09:40:23,62.260
2023-11-05T09:40:24,61.779
2023-11-05T09:40:25,62.454
2023-11-05T09:40:26,60.902
2023-11-05T09:40:27,63.603
2023-11-05T09:40:28,62.485
2023-11-05T09:40:29,62.082
2023-11-05T09:40:30,62.058
2023-11-05T09:40:31,63.269
2023-11-05T09:40:32,61.600
2023-11-05T09:40:33,61.569
2023-11-05T09:40:34,61.756
2023-11-05T09:40:35,61.903
2023-11-05T09:40:36,61.818
2023-11-05T09:40:37,61.181
2023-11-05T09:40:38,60.871
2023-11-05T09:40:39,62.299
2023-11-05T09:40:40,62.144
2023-11-05T09:40:41,60.203
2023-11-05T09:40:42,60.839
2023-11-05T09:40:43,61.538
2023-11-05T09:40:44,62.509
2023-11-05T09:40:45,62.299
2023-11-05T09:40:46,61.414
2023-11-05T09:40:47,61.779
2023-11-05T09:40:48,60.692
2023-11-05T09:40:49,59.784
2023-11-05T09:40:50,61.872
2023-11-05T09:40:51,60.622
2023-11-05T09:40:52,60.203
2023-11-05T09:40:53,61.569
2023-11-05T09:40:54,60.482
2023-11-05T09:40:55,60.630
2023-11-05T09:40:56,62.237
2023-11-05T09:40:57,60.296
2023-11-05T09:40:58,60.381
2023-11-05T09:40:59,63.813
2023-11-05T09:41:00,62.485
2023-11-05T09:41:01,61.934
2023-11-05T09:41:02,62.757
2023-11-05T09:41:03,62.749
2023-11-05T09:41:04,60.172
2023-11-05T09:41:05,61.088
2023-11-05T09:41:06,60.816
2023-11-05T09:41:07,61.235
2023-11-05T09:41:08,62.361
2023-11-05T09:41:09,61.725
2023-11-05T09:41:10,61.569
2023-11-05T09:41:11,60.964
2023-11-05T09:41:12,61.298
2023-11-05T09:41:13,62.423
2023-11-05T09:41:14,61.872
2023-11-05T09:41:15,61.662
2023-11-05T09:41:16,61.235
2023-11-05T09:41:17,60.902
2023-11-05T09:41:18,60.847
2023-11-05T09:41:19,61.748
2023-11-05T09:41:20,60.537
2023-11-05T09:41:21,61.934
2023-11-05T09:41:22,61.624
2023-11-05T09:41:23,62.082
2023-11-05T09:41:24,64.178
2023-11-05T09:41:25,62.206
2023-11-05T09:41:26,62.687
2023-11-05T09:41:27,61.243
2023-11-05T09:41:28,61.693
2023-11-05T09:41:29,60.265
2023-11-05T09:41:30,60.475
2023-11-05T09:41:31,61.088
2023-11-05T09:41:32,61.538
2023-11-05T09:41:33,59.939
2023-11-05T09:41:34,61.329
2023-11-05T09:41:35,62.516
2023-11-05T09:41:36,62.237
2023-11-05T09:41:37,60.537
2023-11-05T09:41:38,61.841
2023-11-05T09:41:39,61.298
2023-11-05T09:41:40,61.662
2023-11-05T09:41:41,61.235
2023-11-05T09:41:42,61.872
2023-11-05T09:41:43,62.089
2023-11-05T09:41:44,62.237
2023-11-05T09:41:45,61.290
2023-11-05T09:41:46,61.173
2023-11-05T09:41:47,60.203
2023-11-05T09:41:48,62.152
2023-11-05T09:41:49,61.779
2023-11-05T09:41:50,61.181
2023-11-05T09:41:51,61.445
2023-11-05T09:41:52,63.207
2023-11-05T09:41:53,63.782
2023-11-05T09:41:54,61.934
2023-11-05T09:41:55,60.381
2023-11-05T09:41:56,61.266
2023-11-05T09:41:57,61.181
2023-11-05T09:41:58,60.878
2023-11-05T09:41:59,62.175
2023-11-05T09:42:00,62.353
2023-11-05T09:42:01,62.058
2023-11-05T09:42:02,60.871
2023-11-05T09:42:03,61.026
2023-11-05T09:42:04,62.905
2023-11-05T09:42:05,61.204
2023-11-05T09:42:06,60.715
2023-11-05T09:42:07,62.384
2023-11-05T09:42:08,60.839
2023-11-05T09:42:09,59.690
2023-11-05T09:42:10,61.204
2023-11-05T09:42:11,60.296
2023-11-05T09:42:12,60.684
2023-11-05T09:42:13,60.661
2023-11-05T09:42:14,59.776
2023-11-05T09:42:15,59.776
2023-11-05T09:42:16,59.170
2023-11-05T09:42:17,59.504
2023-11-05T09:42:18,59.442
2023-11-05T09:42:19,60.506
2023-11-05T09:42:20,61.173
2023-11-05T09:42:21,60.568
2023-11-05T09:42:22,60.203
2023-11-05T09:42:23,60.420
2023-11-05T09:42:24,58.324
2023-11-05T09:42:25,58.627
2023-11-05T09:42:26,60.016
2023-11-05T09:42:27,60.148
2023-11-05T09:42:28,60.482
2023-11-05T09:42:29,59.993
2023-11-05T09:42:30,59.869
2023-11-05T09:42:31,59.838
2023-11-05T09:42:32,56.810
2023-11-05T09:42:33,58.409
2023-11-05T09:42:34,54.380
2023-11-05T09:42:35,57.020
2023-11-05T09:42:36,59.659
2023-11-05T09:42:37,56.173
2023-11-05T09:42:38,60.599
2023-11-05T09:42:39,59.597
2023-11-05T09:42:40,60.909
2023-11-05T09:42:41,58.720
2023-11-05T09:42:42,57.812
2023-11-05T09:42:43,57.540
2023-11-05T09:42:44,59.690
2023-11-05T09:42:45,59.077
2023-11-05T09:42:46,56.989
2023-11-05T09:42:47,58.324
2023-11-05T09:42:48,58.968
2023-11-05T09:42:49,57.020
2023-11-05T09:42:50,59.271
2023-11-05T09:42:51,59.209
2023-11-05T09:42:52,58.658
2023-11-05T09:42:53,57.959
2023-11-05T09:42:54,58.301
2023-11-05T09:42:55,58.774
2023-11-05T09:42:56,57.478
2023-11-05T09:42:57,59.388
2023-11-05T09:42:58,58.596
2023-11-05T09:42:59,58.324
2023-11-05T09:43:00,57.866
2023-11-05T09:43:01,58.805
2023-11-05T09:43:02,60.265
2023-11-05T09:43:03,59.628
2023-11-05T09:43:04,59.869
2023-11-05T09:43:05,59.566
2023-11-05T09:43:06,57.602
2023-11-05T09:43:07,59.054
2023-11-05T09:43:08,59.263
2023-11-05T09:43:09,60.715
2023-11-05T09:43:10,59.357
2023-11-05T09:43:11,59.302
2023-11-05T09:43:12,61.212
2023-11-05T09:43:13,60.381
2023-11-05T09:43:14,59.931
2023-11-05T09:43:15,62.990
2023-11-05T09:43:16,61.111
2023-11-05T09:43:17,61.204
2023-11-05T09:43:18,61.057
2023-11-05T09:43:19,61.957
2023-11-05T09:43:20,61.569
2023-11-05T09:43:21,61.422
2023-11-05T09:43:22,61.204
2023-11-05T09:43:23,61.266
2023-11-05T09:43:24,60.141
2023-11-05T09:43:25,59.900
2023-11-05T09:43:26,60.358
2023-11-05T09:43:27,62.656
2023-11-05T09:43:28,62.299
2023-11-05T09:43:29,61.686
2023-11-05T09:43:30,63.293
2023-11-05T09:43:31,63.060
2023-11-05T09:43:32,62.509
2023-11-05T09:43:33,60.871
2023-11-05T09:43:34,62.874
2023-11-05T09:43:35,59.721
2023-11-05T09:43:36,61.841
2023-11-05T09:43:37,62.633
2023-11-05T09:43:38,63.021
2023-11-05T09:43:39,64.030
2023-11-05T09:43:40,61.476
2023-11-05T09:43:41,62.330
2023-11-05T09:43:42,61.934
2023-11-05T09:43:43,62.082
2023-11-05T09:43:44,62.687
2023-11-05T09:43:45,61.631
2023-11-05T09:43:46,61.150
2023-11-05T09:43:47,62.415
2023-11-05T09:43:48,63.355
2023-11-05T09:43:49,62.874
2023-11-05T09:43:50,61.538
2023-11-05T09:43:51,62.478
2023-11-05T09:43:52,62.571
2023-11-05T09:43:53,62.353
2023-11-05T09:43:54,64.667
2023-11-05T09:43:55,63.386
2023-11-05T09:43:56,62.967
2023-11-05T09:43:57,63.929
2023-11-05T09:43:58,62.664
2023-11-05T09:43:59,61.329
2023-11-05T09:44:00,61.422
2023-11-05T09:44:01,62.811
2023-11-05T09:44:02,63.875
2023-11-05T09:44:03,61.600
2023-11-05T09:44:04,61.934
2023-11-05T09:44:05,62.361
2023-11-05T09:44:06,60.902
2023-11-05T09:44:07,61.655
2023-11-05T09:44:08,61.903
2023-11-05T09:44:09,61.996
2023-11-05T09:44:10,61.391
2023-11-05T09:44:11,62.237
2023-11-05T09:44:12,61.049
2023-11-05T09:44:13,60.327
2023-11-05T09:44:14,61.111
2023-11-05T09:44:15,61.593
2023-11-05T09:44:16,62.415
2023-11-05T09:44:17,61.725
2023-11-05T09:44:18,61.080
2023-11-05T09:44:19,60.265
2023-11-05T09:44:20,61.360
2023-11-05T09:44:21,60.902
2023-11-05T09:44:22,60.816
2023-11-05T09:44:23,60.180
2023-11-05T09:44:24,61.600
2023-11-05T09:44:25,62.051
2023-11-05T09:44:26,61.204
2023-11-05T09:44:27,58.867
2023-11-05T09:44:28,58.503
2023-11-05T09:44:29,59.721
2023-11-05T09:44:30,60.055
2023-11-05T09:44:31,61.957
2023-11-05T09:44:32,62.353
2023-11-05T09:44:33,60.777
2023-11-05T09:44:34,59.108
2023-11-05T09:44:35,61.057
2023-11-05T09:44:36,61.235
2023-11-05T09:44:37,58.836
2023-11-05T09:44:38,60.808
2023-11-05T09:44:39,61.088
2023-11-05T09:44:40,60.086
2023-11-05T09:44:41,60.443
2023-11-05T09:44:42,59.931
2023-11-05T09:44:43,61.484
2023-11-05T09:44:44,61.841
2023-11-05T09:44:45,61.391
2023-11-05T09:44:46,60.265
2023-11-05T09:44:47,60.389
2023-11-05T09:44:48,61.484
2023-11-05T09:44:49,58.627
2023-11-05T09:44:50,60.754
2023-11-05T09:44:51,60.148
2023-11-05T09:44:52,59.597
2023-11-05T09:44:53,59.574
2023-11-05T09:44:54,60.420
2023-11-05T09:44:55,60.599
2023-11-05T09:44:56,57.563
2023-11-05T09:44:57,58.836
2023-11-05T09:44:58,60.839
2023-11-05T09:44:59,61.662
2023-11-05T09:20:00,74.612
2023-11-05T09:20:01,75.125
2023-11-05T09:20:02,75.396
2023-11-05T09:20:03,73.999
2023-11-05T09:20:04,74.426
2023-11-05T09:20:05,74.061
2023-11-05T09:20:06,74.907
2023-11-05T09:20:07,73.401
2023-11-05T09:20:08,71.973
2023-11-05T09:20:09,72.392
2023-11-05T09:20:10,73.766
2023-11-05T09:20:11,73.851
2023-11-05T09:20:12,74.162
2023-11-05T09:20:13,73.882
2023-11-05T09:20:14,74.340
2023-11-05T09:20:15,73.246
2023-11-05T09:20:16,74.247
2023-11-05T09:20:17,75.218
2023-11-05T09:20:18,74.426
2023-11-05T09:20:19,73.851
2023-11-05T09:20:20,74.271
2023-11-05T09:20:21,74.131
2023-11-05T09:20:22,73.091
2023-11-05T09:20:23,74.969
2023-11-05T09:20:24,75.373
2023-11-05T09:20:25,76.157
2023-11-05T09:20:26,75.280
2023-11-05T09:20:27,74.069
2023-11-05T09:20:28,73.401
2023-11-05T09:20:29,74.876
2023-11-05T09:20:30,73.758
2023-11-05T09:20:31,74.519
2023-11-05T09:20:32,74.822
2023-11-05T09:20:33,74.760
2023-11-05T09:20:34,75.575
2023-11-05T09:20:35,75.000
2023-11-05T09:20:36,75.544
2023-11-05T09:20:37,72.726
2023-11-05T09:20:38,70.397
2023-11-05T09:20:39,72.400
2023-11-05T09:20:40,75.489
2023-11-05T09:20:41,74.216
2023-11-05T09:20:42,74.496
2023-11-05T09:20:43,75.489
2023-11-05T09:20:44,73.362
2023-11-05T09:20:45,74.185
2023-11-05T09:20:46,73.882
2023-11-05T09:20:47,73.494
2023-11-05T09:20:48,73.913
2023-11-05T09:20:49,74.884
2023-11-05T09:20:50,75.583
2023-11-05T09:20:51,74.667
2023-11-05T09:20:52,72.431
2023-11-05T09:20:53,72.943
2023-11-05T09:20:54,72.702
2023-11-05T09:20:55,73.215
2023-11-05T09:20:56,74.038
2023-11-05T09:20:57,73.518
2023-11-05T09:20:58,75.948
2023-11-05T09:20:59,75.062
2023-11-05T09:21:00,74.426
2023-11-05T09:21:01,75.948
2023-11-05T09:21:02,73.665
2023-11-05T09:21:03,71.577
2023-11-05T09:21:04,71.910
2023-11-05T09:21:05,73.393
2023-11-05T09:21:06,71.514
2023-11-05T09:21:07,71.794
2023-11-05T09:21:08,73.059
2023-11-05T09:21:09,73.634
2023-11-05T09:21:10,74.915
2023-11-05T09:21:11,72.306
2023-11-05T09:21:12,73.393
2023-11-05T09:21:13,74.488
2023-11-05T09:21:14,73.246
2023-11-05T09:21:15,73.549
2023-11-05T09:21:16,73.696
2023-11-05T09:21:17,71.670
2023-11-05T09:21:18,72.788
2023-11-05T09:21:19,74.729
2023-11-05T09:21:20,74.550
2023-11-05T09:21:21,74.884
2023-11-05T09:21:22,75.187
2023-11-05T09:21:23,75.334
2023-11-05T09:21:24,75.396
2023-11-05T09:21:25,75.218
2023-11-05T09:21:26,72.997
2023-11-05T09:21:27,74.061
2023-11-05T09:21:28,73.067
2023-11-05T09:21:29,75.031
2023-11-05T09:21:30,74.278
2023-11-05T09:21:31,74.457
2023-11-05T09:21:32,74.426
2023-11-05T09:21:33,75.489
2023-11-05T09:21:34,75.885
2023-11-05T09:21:35,73.005
2023-11-05T09:21:36,74.884
2023-11-05T09:21:37,75.668
2023-11-05T09:21:38,74.542
2023-11-05T09:21:39,74.643
2023-11-05T09:21:40,75.125
2023-11-05T09:21:41,75.000
2023-11-05T09:21:42,73.518
2023-11-05T09:21:43,72.912
2023-11-05T09:21:44,75.575
2023-11-05T09:21:45,73.518
2023-11-05T09:21:46,73.153
2023-11-05T09:21:47,71.856
2023-11-05T09:21:48,72.454
2023-11-05T09:21:49,72.671
2023-11-05T09:21:50,73.067
2023-11-05T09:21:51,72.027
2023-11-05T09:21:52,73.401
2023-11-05T09:21:53,72.035
2023-11-05T09:21:54,72.431
2023-11-05T09:21:55,72.120
2023-11-05T09:21:56,73.882
2023-11-05T09:21:57,75.125
2023-11-05T09:21:58,75.365
2023-11-05T09:21:59,75.031
2023-11-05T09:22:00,74.309
2023-11-05T09:22:01,73.277
2023-11-05T09:22:02,72.609
2023-11-05T09:22:03,74.550
2023-11-05T09:22:04,74.705
2023-11-05T09:22:05,73.246
2023-11-05T09:22:06,73.999
2023-11-05T09:22:07,73.129
2023-11-05T09:22:08,73.727
2023-11-05T09:22:09,73.696
2023-11-05T09:22:10,76.157
2023-11-05T09:22:11,77.159
2023-11-05T09:22:12,75.676
2023-11-05T09:22:13,73.945
2023-11-05T09:22:14,73.603
2023-11-05T09:22:15,72.912
2023-11-05T09:22:16,74.247
2023-11-05T09:22:17,74.395
2023-11-05T09:22:18,74.092
2023-11-05T09:22:19,74.938
2023-11-05T09:22:20,74.457
2023-11-05T09:22:21,75.458
2023-11-05T09:22:22,75.187
2023-11-05T09:22:23,76.002
2023-11-05T09:22:24,75.427
2023-11-05T09:22:25,75.396
2023-11-05T09:22:26,74.853
2023-11-05T09:22:27,73.820
2023-11-05T09:22:28,75.373
2023-11-05T09:22:29,74.434
2023-11-05T09:22:30,75.427
2023-11-05T09:22:31,74.853
2023-11-05T09:22:32,73.758
2023-11-05T09:22:33,71.693
2023-11-05T09:22:34,71.002
2023-11-05T09:22:35,73.036
2023-11-05T09:22:36,74.884
2023-11-05T09:22:37,72.609
2023-11-05T09:22:38,71.243
2023-11-05T09:22:39,71.763
2023-11-05T09:22:40,74.216
2023-11-05T09:22:41,72.244
2023-11-05T09:22:42,73.549
2023-11-05T09:22:43,75.311
2023-11-05T09:22:44,74.938
2023-11-05T09:22:45,74.092
2023-11-05T09:22:46,73.696
2023-11-05T09:22:47,75.489
2023-11-05T09:22:48,73.945
2023-11-05T09:22:49,69.907
2023-11-05T09:22:50,72.306
2023-11-05T09:22:51,73.122
2023-11-05T09:22:52,72.120
2023-11-05T09:22:53,72.128
2023-11-05T09:22:54,73.820
2023-11-05T09:22:55,71.483
2023-11-05T09:22:56,73.300
2023-11-05T09:22:57,73.153
2023-11-05T09:22:58,69.946
2023-11-05T09:22:59,69.574
2023-11-05T09:23:00,73.059
2023-11-05T09:23:01,74.426
2023-11-05T09:23:02,72.213
2023-11-05T09:23:03,71.181
2023-11-05T09:23:04,70.855
2023-11-05T09:23:05,73.518
2023-11-05T09:23:06,72.392
2023-11-05T09:23:07,72.609
2023-11-05T09:23:08,72.244
2023-11-05T09:23:09,72.089
2023-11-05T09:23:10,73.525
2023-11-05T09:23:11,72.850
2023-11-05T09:23:12,71.522
2023-11-05T09:23:13,72.089
2023-11-05T09:23:14,72.640
2023-11-05T09:23:15,71.514
2023-11-05T09:23:16,70.637
2023-11-05T09:23:17,70.420
2023-11-05T09:23:18,72.221
2023-11-05T09:23:19,71.002
2023-11-05T09:23:20,72.733
2023-11-05T09:23:21,72.819
2023-11-05T09:23:22,72.431
2023-11-05T09:23:23,73.642
2023-11-05T09:23:24,71.755
2023-11-05T09:23:25,72.151
2023-11-05T09:23:26,70.785
2023-11-05T09:23:27,71.305
2023-11-05T09:23:28,72.400
2023-11-05T09:23:29,74.247
2023-11-05T09:23:30,74.278
2023-11-05T09:23:31,70.909
2023-11-05T09:23:32,68.727
2023-11-05T09:23:33,71.119
2023-11-05T09:23:34,70.940
2023-11-05T09:23:35,72.578
2023-11-05T09:23:36,71.056
2023-11-05T09:23:37,71.639
2023-11-05T09:23:38,72.702
2023-11-05T09:23:39,74.550
2023-11-05T09:23:40,73.122
2023-11-05T09:23:41,71.421
2023-11-05T09:23:42,71.522
2023-11-05T09:23:43,70.575
2023-11-05T09:23:44,72.943
2023-11-05T09:23:45,70.490
2023-11-05T09:23:46,70.699
2023-11-05T09:23:47,71.763
2023-11-05T09:23:48,73.494
2023-11-05T09:23:49,73.486
2023-11-05T09:23:50,72.788
2023-11-05T09:23:51,73.518
2023-11-05T09:23:52,73.215
2023-11-05T09:23:53,74.550
2023-11-05T09:23:54,73.851
2023-11-05T09:23:55,71.941
2023-11-05T09:23:56,72.609
2023-11-05T09:23:57,75.094
2023-11-05T09:23:58,74.915
2023-11-05T09:23:59,73.246
2023-11-05T09:24:00,73.331
2023-11-05T09:24:01,72.788
2023-11-05T09:24:02,72.578
2023-11-05T09:24:03,71.639
2023-11-05T09:24:04,73.968
2023-11-05T09:24:05,74.193
2023-11-05T09:24:06,72.089
2023-11-05T09:24:07,73.642
2023-11-05T09:24:08,72.609
2023-11-05T09:24:09,72.516
2023-11-05T09:24:10,73.704
2023-11-05T09:24:11,74.131
2023-11-05T09:24:12,71.763
2023-11-05T09:24:13,74.247
2023-11-05T09:24:14,72.097
2023-11-05T09:24:15,72.120
2023-11-05T09:24:16,72.850
2023-11-05T09:24:17,74.426
2023-11-05T09:24:18,74.550
2023-11-05T09:24:19,74.457
2023-11-05T09:24:20,73.580
2023-11-05T09:24:21,73.549
2023-11-05T09:24:22,72.516
2023-11-05T09:24:23,73.463
2023-11-05T09:24:24,74.519
2023-11-05T09:24:25,70.971
2023-11-05T09:24:26,71.390
2023-11-05T09:24:27,71.150
2023-11-05T09:24:28,71.608
2023-11-05T09:24:29,70.459
2023-11-05T09:24:30,75.342
2023-11-05T09:24:31,76.064
2023-11-05T09:24:32,73.005
2023-11-05T09:24:33,74.123
2023-11-05T09:24:34,71.157
2023-11-05T09:24:35,70.971
2023-11-05T09:24:36,71.429
2023-11-05T09:24:37,72.361
2023-11-05T09:24:38,74.309
2023-11-05T09:24:39,74.403
2023-11-05T09:24:40,72.493
2023-11-05T09:24:41,71.724
2023-11-05T09:24:42,73.153
2023-11-05T09:24:43,71.064
2023-11-05T09:24:44,71.693
2023-11-05T09:24:45,70.792
2023-11-05T09:24:46,72.330
2023-11-05T09:24:47,71.825
2023-11-05T09:24:48,71.701
2023-11-05T09:24:49,70.637
2023-11-05T09:24:50,70.334
2023-11-05T09:24:51,72.035
2023-11-05T09:24:52,72.912
2023-11-05T09:24:53,71.546
2023-11-05T09:24:54,71.460
2023-11-05T09:24:55,70.637
2023-11-05T09:24:56,71.941
2023-11-05T09:24:57,73.153
2023-11-05T09:24:58,70.513
2023-11-05T09:24:59,72.027
2023-11-05T09:25:00,70.940
2023-11-05T09:25:01,71.584
2023-11-05T09:25:02,70.785
2023-11-05T09:25:03,70.303
2023-11-05T09:25:04,70.513
2023-11-05T09:25:05,70.459
2023-11-05T09:25:06,69.667
2023-11-05T09:25:07,71.328
2023-11-05T09:25:08,69.279
2023-11-05T09:25:09,69.511
2023-11-05T09:25:10,68.844
2023-11-05T09:25:11,67.547
2023-11-05T09:25:12,69.061
2023-11-05T09:25:13,69.178
2023-11-05T09:25:14,69.550
2023-11-05T09:25:15,69.457
2023-11-05T09:25:16,70.272
2023-11-05T09:25:17,70.575
2023-11-05T09:25:18,69.240
2023-11-05T09:25:19,69.395
2023-11-05T09:25:20,71.483
2023-11-05T09:25:21,69.279
2023-11-05T09:25:22,69.147
2023-11-05T09:25:23,69.636
2023-11-05T09:25:24,69.853
2023-11-05T09:25:25,71.398
2023-11-05T09:25:26,69.884
2023-11-05T09:25:27,66.119
2023-11-05T09:25:28,66.996
2023-11-05T09:25:29,67.943
2023-11-05T09:25:30,69.519
2023-11-05T09:25:31,68.425
2023-11-05T09:25:32,68.665
2023-11-05T09:25:33,69.271
2023-11-05T09:25:34,68.758
2023-11-05T09:25:35,68.611
2023-11-05T09:25:36,67.726
2023-11-05T09:25:37,68.331
2023-11-05T09:25:38,70.272
2023-11-05T09:25:39,69.030
2023-11-05T09:25:40,70.637
2023-11-05T09:25:41,69.333
2023-11-05T09:25:42,67.539
2023-11-05T09:25:43,69.605
2023-11-05T09:25:44,71.002
2023-11-05T09:25:45,69.970
2023-11-05T09:25:46,70.513
2023-11-05T09:25:47,69.938
2023-11-05T09:25:48,69.185
2023-11-05T09:25:49,71.002
2023-11-05T09:25:50,69.970
2023-11-05T09:25:51,69.302
2023-11-05T09:25:52,68.914
2023-11-05T09:25:53,69.783
2023-11-05T09:25:54,70.730
2023-11-05T09:25:55,69.061
2023-11-05T09:25:56,71.033
2023-11-05T09:25:57,70.241
2023-11-05T09:25:58,70.730
2023-11-05T09:25:59,69.698
2023-11-05T09:26:00,69.581
2023-11-05T09:26:01,70.365
2023-11-05T09:26:02,71.794
2023-11-05T09:26:03,71.429
2023-11-05T09:26:04,70.055
2023-11-05T09:26:05,70.971
2023-11-05T09:26:06,71.918
2023-11-05T09:26:07,71.794
2023-11-05T09:26:08,69.938
2023-11-05T09:26:09,71.491
2023-11-05T09:26:10,71.243
2023-11-05T09:26:11,69.970
2023-11-05T09:26:12,71.243
2023-11-05T09:26:13,70.303
2023-11-05T09:26:14,71.786
2023-11-05T09:26:15,72.368
2023-11-05T09:26:16,71.825
2023-11-05T09:26:17,71.608
2023-11-05T09:26:18,69.853
2023-11-05T09:26:19,68.999
2023-11-05T09:26:20,68.883
2023-11-05T09:26:21,69.092
2023-11-05T09:26:22,70.994
2023-11-05T09:26:23,70.272
2023-11-05T09:26:24,68.362
2023-11-05T09:26:25,70.148
2023-11-05T09:26:26,70.971
2023-11-05T09:26:27,71.336
2023-11-05T09:26:28,69.240
2023-11-05T09:26:29,70.032
2023-11-05T09:26:30,68.852
2023-11-05T09:26:31,70.094
2023-11-05T09:26:32,70.824
2023-11-05T09:26:33,70.544
2023-11-05T09:26:34,68.122
2023-11-05T09:26:35,68.968
2023-11-05T09:26:36,66.965
2023-11-05T09:26:37,68.906
2023-11-05T09:26:38,69.845
2023-11-05T09:26:39,71.033
2023-11-05T09:26:40,70.156
2023-11-05T09:26:41,69.147
2023-11-05T09:26:42,69.302
2023-11-05T09:26:43,66.639
2023-11-05T09:26:44,67.035
2023-11-05T09:26:45,66.903
2023-11-05T09:26:46,67.027
2023-11-05T09:26:47,68.875
2023-11-05T09:26:48,68.696
2023-11-05T09:26:49,67.640
2023-11-05T09:26:50,68.782
2023-11-05T09:26:51,67.788
2023-11-05T09:26:52,69.605
2023-11-05T09:26:53,68.665
2023-11-05T09:26:54,69.302
2023-11-05T09:26:55,66.996
2023-11-05T09:26:56,68.145
2023-11-05T09:26:57,68.852
2023-11-05T09:26:58,67.423
2023-11-05T09:26:59,69.605
2023-11-05T09:27:00,67.757
2023-11-05T09:27:01,69.209
2023-11-05T09:27:02,67.943
2023-11-05T09:27:03,68.425
2023-11-05T09:27:04,67.361
2023-11-05T09:27:05,67.726
2023-11-05T09:27:06,68.215
2023-11-05T09:27:07,67.392
2023-11-05T09:27:08,66.965
2023-11-05T09:27:09,66.631
2023-11-05T09:27:10,67.842
2023-11-05T09:27:11,68.549
2023-11-05T09:27:12,69.333
2023-11-05T09:27:13,67.695
2023-11-05T09:27:14,66.243
2023-11-05T09:27:15,66.631
2023-11-05T09:27:16,67.454
2023-11-05T09:27:17,67.998
2023-11-05T09:27:18,67.873
2023-11-05T09:27:19,67.664
2023-11-05T09:27:20,67.268
2023-11-05T09:27:21,66.359
2023-11-05T09:27:22,67.788
2023-11-05T09:27:23,66.934
2023-11-05T09:27:24,67.089
2023-11-05T09:27:25,65.366
2023-11-05T09:27:26,68.060
2023-11-05T09:27:27,67.027
2023-11-05T09:27:28,65.179
2023-11-05T09:27:29,65.055
2023-11-05T09:27:30,65.272
2023-11-05T09:27:31,67.819
2023-11-05T09:27:32,66.965
2023-11-05T09:27:33,67.213
2023-11-05T09:27:34,69.271
2023-11-05T09:27:35,67.213
2023-11-05T09:27:36,65.086
2023-11-05T09:27:37,64.970
2023-11-05T09:27:38,65.513
2023-11-05T09:27:39,64.426
2023-11-05T09:27:40,66.662
2023-11-05T09:27:41,65.513
2023-11-05T09:27:42,63.448
2023-11-05T09:27:43,65.661
2023-11-05T09:27:44,66.476
2023-11-05T09:27:45,66.934
2023-11-05T09:27:46,65.451
2023-11-05T09:27:47,67.446
2023-11-05T09:27:48,66.002
2023-11-05T09:27:49,64.271
2023-11-05T09:27:50,64.574
2023-11-05T09:27:51,62.874
2023-11-05T09:27:52,63.238
2023-11-05T09:27:53,65.241
2023-11-05T09:27:54,64.931
2023-11-05T09:27:55,68.238
2023-11-05T09:27:56,67.485
2023-11-05T09:27:57,65.428
2023-11-05T09:27:58,64.814
2023-11-05T09:27:59,65.428
2023-11-05T09:28:00,63.603
2023-11-05T09:28:01,63.782
2023-11-05T09:28:02,63.689
2023-11-05T09:28:03,64.877
2023-11-05T09:28:04,66.235
2023-11-05T09:28:05,66.297
2023-11-05T09:28:06,64.900
2023-11-05T09:28:07,65.001
2023-11-05T09:28:08,65.327
2023-11-05T09:28:09,65.055
2023-11-05T09:28:10,66.934
2023-11-05T09:28:11,65.963
2023-11-05T09:28:12,64.333
2023-11-05T09:28:13,64.116
2023-11-05T09:28:14,63.968
2023-11-05T09:28:15,64.908
2023-11-05T09:28:16,65.296
2023-11-05T09:28:17,64.147
2023-11-05T09:28:18,66.359
2023-11-05T09:28:19,64.814
2023-11-05T09:28:20,65.032
2023-11-05T09:28:21,67.004
2023-11-05T09:28:22,63.968
2023-11-05T09:28:23,64.814
2023-11-05T09:28:24,65.179
2023-11-05T09:28:25,64.814
2023-11-05T09:28:26,64.512
2023-11-05T09:28:27,63.999
2023-11-05T09:28:28,64.752
2023-11-05T09:28:29,63.355
2023-11-05T09:28:30,65.055
2023-11-05T09:28:31,64.543
2023-11-05T09:28:32,65.637
2023-11-05T09:28:33,66.367
2023-11-05T09:28:34,65.179
2023-11-05T09:28:35,63.782
2023-11-05T09:28:36,65.389
2023-11-05T09:28:37,65.575
2023-11-05T09:28:38,63.720
2023-11-05T09:28:39,63.363
2023-11-05T09:28:40,65.179
2023-11-05T09:28:41,64.636
2023-11-05T09:28:42,64.721
2023-11-05T09:28:43,64.814
2023-11-05T09:28:44,66.453
2023-11-05T09:28:45,66.212
2023-11-05T09:28:46,63.720
2023-11-05T09:28:47,63.813
2023-11-05T09:28:48,64.574
2023-11-05T09:28:49,65.544
2023-11-05T09:28:50,65.482
2023-11-05T09:28:51,65.148
2023-11-05T09:28:52,65.754
2023-11-05T09:28:53,66.880
2023-11-05T09:28:54,64.667
2023-11-05T09:28:55,64.721
2023-11-05T09:28:56,64.178
2023-11-05T09:28:57,65.358
2023-11-05T09:28:58,66.088
2023-11-05T09:28:59,66.057
2023-11-05T09:29:00,64.232
2023-11-05T09:29:01,64.993
2023-11-05T09:29:02,65.451
2023-11-05T09:29:03,66.274
2023-11-05T09:29:04,64.054
2023-11-05T09:29:05,64.783
2023-11-05T09:29:06,66.546
2023-11-05T09:29:07,67.726
2023-11-05T09:29:08,65.032
2023-11-05T09:29:09,66.693
2023-11-05T09:29:10,66.150
2023-11-05T09:29:11,66.670
2023-11-05T09:29:12,65.847
2023-11-05T09:29:13,65.940
2023-11-05T09:29:14,66.911
2023-11-05T09:29:15,66.453
2023-11-05T09:29:16,66.088
2023-11-05T09:29:17,66.359
2023-11-05T09:29:18,66.359
2023-11-05T09:29:19,65.148
2023-11-05T09:29:20,64.721
2023-11-05T09:29:21,66.996
2023-11-05T09:29:22,67.004
2023-11-05T09:29:23,67.120
2023-11-05T09:29:24,65.785
2023-11-05T09:29:25,65.723
2023-11-05T09:29:26,64.939
2023-11-05T09:29:27,64.993
2023-11-05T09:29:28,65.148
2023-11-05T09:29:29,66.453
2023-11-05T09:29:30,66.546
2023-11-05T09:29:31,67.485
2023-11-05T09:29:32,66.057
2023-11-05T09:29:33,64.574
2023-11-05T09:29:34,65.024
2023-11-05T09:29:35,66.026
2023-11-05T09:29:36,66.817
2023-11-05T09:29:37,66.235
2023-11-05T09:29:38,66.088
2023-11-05T09:29:39,65.599
2023-11-05T09:29:40,66.476
2023-11-05T09:29:41,67.392
2023-11-05T09:29:42,66.181
2023-11-05T09:29:43,66.057
2023-11-05T09:29:44,67.811
2023-11-05T09:29:45,65.568
2023-11-05T09:29:46,66.515
2023-11-05T09:29:47,67.726
2023-11-05T09:29:48,66.662
2023-11-05T09:29:49,65.536
2023-11-05T09:29:50,66.422
2023-11-05T09:29:51,67.547
2023-11-05T09:29:52,67.206
2023-11-05T09:29:53,67.392
2023-11-05T09:29:54,67.361
2023-11-05T09:29:55,66.064
2023-11-05T09:29:56,64.698
2023-11-05T09:29:57,64.877
2023-11-05T09:29:58,66.088
2023-11-05T09:29:59,65.630
2023-11-05T11:30:00,53.992
2023-11-05T11:30:01,52.292
2023-11-05T11:30:02,53.534
2023-11-05T11:30:03,52.074
2023-11-05T11:30:04,53.992
2023-11-05T11:30:05,52.804
2023-11-05T11:30:06,52.012
2023-11-05T11:30:07,52.587
2023-11-05T11:30:08,54.046
2023-11-05T11:30:09,52.959
2023-11-05T11:30:10,53.712
2023-11-05T11:30:11,53.417
2023-11-05T11:30:12,52.804
2023-11-05T11:30:13,53.348
2023-11-05T11:30:14,53.806
2023-11-05T11:30:15,54.380
2023-11-05T11:30:16,55.110
2023-11-05T11:30:17,54.139
2023-11-05T11:30:18,53.596
2023-11-05T11:30:19,54.295
2023-11-05T11:30:20,54.986
2023-11-05T11:30:21,54.264
2023-11-05T11:30:22,53.720
2023-11-05T11:30:23,52.742
2023-11-05T11:30:24,54.108
2023-11-05T11:30:25,54.077
2023-11-05T11:30:26,54.535
2023-11-05T11:30:27,53.503
2023-11-05T11:30:28,54.326
2023-11-05T11:30:29,55.661
2023-11-05T11:30:30,53.953
2023-11-05T11:30:31,53.961
2023-11-05T11:30:32,53.503
2023-11-05T11:30:33,53.899
2023-11-05T11:30:34,52.921
2023-11-05T11:30:35,52.804
2023-11-05T11:30:36,53.076
2023-11-05T11:30:37,53.316
2023-11-05T11:30:38,54.504
2023-11-05T11:30:39,53.169
2023-11-05T11:30:40,53.076
2023-11-05T11:30:41,54.225
2023-11-05T11:30:42,53.200
2023-11-05T11:30:43,53.324
2023-11-05T11:30:44,52.866
2023-11-05T11:30:45,54.318
2023-11-05T11:30:46,54.504
2023-11-05T11:30:47,52.377
2023-11-05T11:30:48,53.775
2023-11-05T11:30:49,52.921
2023-11-05T11:30:50,52.866
2023-11-05T11:30:51,52.532
2023-11-05T11:30:52,52.470
2023-11-05T11:30:53,51.927
2023-11-05T11:30:54,53.868
2023-11-05T11:30:55,54.326
2023-11-05T11:30:56,53.743
2023-11-05T11:30:57,54.202
2023-11-05T11:30:58,52.501
2023-11-05T11:30:59,54.745
2023-11-05T11:31:00,54.077
2023-11-05T11:31:01,54.139
2023-11-05T11:31:02,54.590
2023-11-05T11:31:03,53.417
2023-11-05T11:31:04,54.559
2023-11-05T11:31:05,53.992
2023-11-05T11:31:06,52.959
2023-11-05T11:31:07,53.231
2023-11-05T11:31:08,53.503
2023-11-05T11:31:09,54.233
2023-11-05T11:31:10,54.528
2023-11-05T11:31:11,54.838
2023-11-05T11:31:12,54.326
2023-11-05T11:31:13,53.014
2023-11-05T11:31:14,53.014
2023-11-05T11:31:15,54.233
2023-11-05T11:31:16,53.868
2023-11-05T11:31:17,53.588
2023-11-05T11:31:18,52.897
2023-11-05T11:31:19,53.200
2023-11-05T11:31:20,53.379
2023-11-05T11:31:21,53.045
2023-11-05T11:31:22,53.534
2023-11-05T11:31:23,52.594
2023-11-05T11:31:24,51.228
2023-11-05T11:31:25,52.439
2023-11-05T11:31:26,52.773
2023-11-05T11:31:27,53.200
2023-11-05T11:31:28,52.866
2023-11-05T11:31:29,52.618
2023-11-05T11:31:30,52.020
2023-11-05T11:31:31,53.689
2023-11-05T11:31:32,53.992
2023-11-05T11:31:33,53.410
2023-11-05T11:31:34,52.618
2023-11-05T11:31:35,51.950
2023-11-05T11:31:36,51.709
2023-11-05T11:31:37,52.315
2023-11-05T11:31:38,52.835
2023-11-05T11:31:39,53.052
2023-11-05T11:31:40,53.806
2023-11-05T11:31:41,53.775
2023-11-05T11:31:42,54.535
2023-11-05T11:31:43,52.657
2023-11-05T11:31:44,53.200
2023-11-05T11:31:45,53.014
2023-11-05T11:31:46,53.138
2023-11-05T11:31:47,53.588
2023-11-05T11:31:48,54.714
2023-11-05T11:31:49,55.319
2023-11-05T11:31:50,54.683
2023-11-05T11:31:51,53.837
2023-11-05T11:31:52,53.448
2023-11-05T11:31:53,52.594
2023-11-05T11:31:54,53.169
2023-11-05T11:31:55,53.681
2023-11-05T11:31:56,53.557
2023-11-05T11:31:57,56.228
2023-11-05T11:31:58,54.652
2023-11-05T11:31:59,53.503
2023-11-05T11:32:00,53.899
2023-11-05T11:32:01,54.504
2023-11-05T11:32:02,54.054
2023-11-05T11:32:03,53.775
2023-11-05T11:32:04,53.930
2023-11-05T11:32:05,53.588
2023-11-05T11:32:06,55.048
2023-11-05T11:32:07,53.837
2023-11-05T11:32:08,54.566
2023-11-05T11:32:09,55.141
2023-11-05T11:32:10,53.565
2023-11-05T11:32:11,53.503
2023-11-05T11:32:12,54.194
2023-11-05T11:32:13,53.324
2023-11-05T11:32:14,52.680
2023-11-05T11:32:15,53.200
2023-11-05T11:32:16,53.115
2023-11-05T11:32:17,52.983
2023-11-05T11:32:18,54.380
2023-11-05T11:32:19,54.528
2023-11-05T11:32:20,53.441
2023-11-05T11:32:21,53.138
2023-11-05T11:32:22,53.169
2023-11-05T11:32:23,53.192
2023-11-05T11:32:24,54.077
2023-11-05T11:32:25,54.629
2023-11-05T11:32:26,53.829
2023-11-05T11:32:27,53.293
2023-11-05T11:32:28,53.953
2023-11-05T11:32:29,54.442
2023-11-05T11:32:30,53.503
2023-11-05T11:32:31,53.534
2023-11-05T11:32:32,53.681
2023-11-05T11:32:33,54.233
2023-11-05T11:32:34,53.076
2023-11-05T11:32:35,52.804
2023-11-05T11:32:36,53.899
2023-11-05T11:32:37,53.837
2023-11-05T11:32:38,52.563
2023-11-05T11:32:39,53.565
2023-11-05T11:32:40,53.348
2023-11-05T11:32:41,53.899
2023-11-05T11:32:42,53.930
2023-11-05T11:32:43,53.837
2023-11-05T11:32:44,53.899
2023-11-05T11:32:45,54.380
2023-11-05T11:32:46,54.597
2023-11-05T11:32:47,53.410
2023-11-05T11:32:48,53.837
2023-11-05T11:32:49,53.681
2023-11-05T11:32:50,53.751
2023-11-05T11:32:51,52.990
2023-11-05T11:32:52,54.170
2023-11-05T11:32:53,52.921
2023-11-05T11:32:54,53.650
2023-11-05T11:32:55,53.565
2023-11-05T11:32:56,53.565
2023-11-05T11:32:57,53.200
2023-11-05T11:32:58,53.992
2023-11-05T11:32:59,53.410
2023-11-05T11:33:00,53.743
2023-11-05T11:33:01,53.899
2023-11-05T11:33:02,54.326
2023-11-05T11:33:03,54.986
2023-11-05T11:33:04,55.203
2023-11-05T11:33:05,55.141
2023-11-05T11:33:06,54.318
2023-11-05T11:33:07,54.287
2023-11-05T11:33:08,54.776
2023-11-05T11:33:09,54.892
2023-11-05T11:33:10,54.807
2023-11-05T11:33:11,54.349
2023-11-05T11:33:12,54.629
2023-11-05T11:33:13,54.714
2023-11-05T11:33:14,55.056
2023-11-05T11:33:15,53.806
2023-11-05T11:33:16,53.262
2023-11-05T11:33:17,53.775
2023-11-05T11:33:18,53.837
2023-11-05T11:33:19,54.714
2023-11-05T11:33:20,54.955
2023-11-05T11:33:21,54.597
2023-11-05T11:33:22,53.596
2023-11-05T11:33:23,52.750
2023-11-05T11:33:24,52.680
2023-11-05T11:33:25,51.989
2023-11-05T11:33:26,53.200
2023-11-05T11:33:27,54.388
2023-11-05T11:33:28,54.621
2023-11-05T11:33:29,53.930
2023-11-05T11:33:30,54.683
2023-11-05T11:33:31,54.535
2023-11-05T11:33:32,54.233
2023-11-05T11:33:33,53.355
2023-11-05T11:33:34,52.750
2023-11-05T11:33:35,52.113
2023-11-05T11:33:36,53.441
2023-11-05T11:33:37,54.194
2023-11-05T11:33:38,54.776
2023-11-05T11:33:39,54.993
2023-11-05T11:33:40,53.806
2023-11-05T11:33:41,53.200
2023-11-05T11:33:42,53.588
2023-11-05T11:33:43,52.835
2023-11-05T11:33:44,51.709
2023-11-05T11:33:45,53.014
2023-11-05T11:33:46,53.448
2023-11-05T11:33:47,54.077
2023-11-05T11:33:48,52.990
2023-11-05T11:33:49,54.233
2023-11-05T11:33:50,53.534
2023-11-05T11:33:51,53.503
2023-11-05T11:33:52,53.689
2023-11-05T11:33:53,53.596
2023-11-05T11:33:54,53.084
2023-11-05T11:33:55,53.596
2023-11-05T11:33:56,52.959
2023-11-05T11:33:57,54.287
2023-11-05T11:33:58,54.861
2023-11-05T11:33:59,54.085
2023-11-05T11:34:00,53.899
2023-11-05T11:34:01,52.804
2023-11-05T11:34:02,53.169
2023-11-05T11:34:03,52.897
2023-11-05T11:34:04,53.953
2023-11-05T11:34:05,54.776
2023-11-05T11:34:06,54.566
2023-11-05T11:34:07,54.597
2023-11-05T11:34:08,53.930
2023-11-05T11:34:09,53.285
2023-11-05T11:34:10,53.021
2023-11-05T11:34:11,52.657
2023-11-05T11:34:12,54.714
2023-11-05T11:34:13,53.961
2023-11-05T11:34:14,54.357
2023-11-05T11:34:15,54.590
2023-11-05T11:34:16,54.442
2023-11-05T11:34:17,54.652
2023-11-05T11:34:18,53.751
2023-11-05T11:34:19,54.714
2023-11-05T11:34:20,53.472
2023-11-05T11:34:21,53.930
2023-11-05T11:34:22,53.223
2023-11-05T11:34:23,53.076
2023-11-05T11:34:24,54.714
2023-11-05T11:34:25,54.621
2023-11-05T11:34:26,54.054
2023-11-05T11:34:27,54.419
2023-11-05T11:34:28,53.837
2023-11-05T11:34:29,54.170
2023-11-05T11:34:30,54.077
2023-11-05T11:34:31,53.076
2023-11-05T11:34:32,53.565
2023-11-05T11:34:33,53.021
2023-11-05T11:34:34,53.410
2023-11-05T11:34:35,53.743
2023-11-05T11:34:36,53.596
2023-11-05T11:34:37,53.441
2023-11-05T11:34:38,53.837
2023-11-05T11:34:39,55.234
2023-11-05T11:34:40,53.743
2023-11-05T11:34:41,53.930
2023-11-05T11:34:42,53.285
2023-11-05T11:34:43,52.742
2023-11-05T11:34:44,54.660
2023-11-05T11:34:45,53.231
2023-11-05T11:34:46,53.441
2023-11-05T11:34:47,54.046
2023-11-05T11:34:48,54.419
2023-11-05T11:34:49,52.470
2023-11-05T11:34:50,52.657
2023-11-05T11:34:51,53.961
2023-11-05T11:34:52,54.233
2023-11-05T11:34:53,54.108
2023-11-05T11:34:54,55.537
2023-11-05T11:34:55,54.326
2023-11-05T11:34:56,53.231
2023-11-05T11:34:57,54.504
2023-11-05T11:34:58,53.596
2023-11-05T11:34:59,52.835
2023-11-05T11:35:00,52.470
2023-11-05T11:35:01,53.930
2023-11-05T11:35:02,54.023
2023-11-05T11:35:03,54.776
2023-11-05T11:35:04,54.046
2023-11-05T11:35:05,54.838
2023-11-05T11:35:06,54.473
2023-11-05T11:35:07,54.202
2023-11-05T11:35:08,54.838
2023-11-05T11:35:09,54.357
2023-11-05T11:35:10,55.017
2023-11-05T11:35:11,54.830
2023-11-05T11:35:12,54.683
2023-11-05T11:35:13,54.962
2023-11-05T11:35:14,54.318
2023-11-05T11:35:15,53.992
2023-11-05T11:35:16,56.104
2023-11-05T11:35:17,55.840
2023-11-05T11:35:18,55.226
2023-11-05T11:35:19,55.444
2023-11-05T11:35:20,56.142
2023-11-05T11:35:21,55.296
2023-11-05T11:35:22,54.139
2023-11-05T11:35:23,54.869
2023-11-05T11:35:24,56.205
2023-11-05T11:35:25,55.809
2023-11-05T11:35:26,55.894
2023-11-05T11:35:27,56.018
2023-11-05T11:35:28,55.684
2023-11-05T11:35:29,54.807
2023-11-05T11:35:30,55.079
2023-11-05T11:35:31,54.621
2023-11-05T11:35:32,55.840
2023-11-05T11:35:33,55.746
2023-11-05T11:35:34,55.079
2023-11-05T11:35:35,54.683
2023-11-05T11:35:36,54.869
2023-11-05T11:35:37,54.535
2023-11-05T11:35:38,55.684
2023-11-05T11:35:39,56.142
2023-11-05T11:35:40,56.205
2023-11-05T11:35:41,54.745
2023-11-05T11:35:42,54.380
2023-11-05T11:35:43,54.116
2023-11-05T11:35:44,53.565
2023-11-05T11:35:45,54.442
2023-11-05T11:35:46,54.163
2023-11-05T11:35:47,54.892
2023-11-05T11:35:48,55.141
2023-11-05T11:35:49,56.173
2023-11-05T11:35:50,54.869
2023-11-05T11:35:51,55.141
2023-11-05T11:35:52,54.861
2023-11-05T11:35:53,55.195
2023-11-05T11:35:54,54.924
2023-11-05T11:35:55,53.775
2023-11-05T11:35:56,54.900
2023-11-05T11:35:57,54.807
2023-11-05T11:35:58,55.653
2023-11-05T11:35:59,54.629
2023-11-05T11:36:00,54.023
2023-11-05T11:36:01,55.568
2023-11-05T11:36:02,54.535
2023-11-05T11:36:03,54.349
2023-11-05T11:36:04,54.962
2023-11-05T11:36:05,54.473
2023-11-05T11:36:06,56.049
2023-11-05T11:36:07,54.621
2023-11-05T11:36:08,55.801
2023-11-05T11:36:09,53.953
2023-11-05T11:36:10,55.110
2023-11-05T11:36:11,55.382
2023-11-05T11:36:12,56.717
2023-11-05T11:36:13,56.321
2023-11-05T11:36:14,54.900
2023-11-05T11:36:15,55.933
2023-11-05T11:36:16,54.691
2023-11-05T11:36:17,55.079
2023-11-05T11:36:18,55.079
2023-11-05T11:36:19,54.442
2023-11-05T11:36:20,53.899
2023-11-05T11:36:21,55.141
2023-11-05T11:36:22,55.234
2023-11-05T11:36:23,56.166
2023-11-05T11:36:24,55.925
2023-11-05T11:36:25,55.172
2023-11-05T11:36:26,56.111
2023-11-05T11:36:27,55.475
2023-11-05T11:36:28,55.296
2023-11-05T11:36:29,55.622
2023-11-05T11:36:30,55.048
2023-11-05T11:36:31,54.892
2023-11-05T11:36:32,54.388
2023-11-05T11:36:33,54.660
2023-11-05T11:36:34,55.351
2023-11-05T11:36:35,54.108
2023-11-05T11:36:36,54.287
2023-11-05T11:36:37,55.048
2023-11-05T11:36:38,54.411
2023-11-05T11:36:39,54.597
2023-11-05T11:36:40,56.655
2023-11-05T11:36:41,55.234
2023-11-05T11:36:42,54.357
2023-11-05T11:36:43,54.986
2023-11-05T11:36:44,54.535
2023-11-05T11:36:45,54.986
2023-11-05T11:36:46,53.627
2023-11-05T11:36:47,55.809
2023-11-05T11:36:48,55.017
2023-11-05T11:36:49,55.809
2023-11-05T11:36:50,54.442
2023-11-05T11:36:51,55.622
2023-11-05T11:36:52,55.622
2023-11-05T11:36:53,55.234
2023-11-05T11:36:54,55.809
2023-11-05T11:36:55,54.473
2023-11-05T11:36:56,55.296
2023-11-05T11:36:57,55.832
2023-11-05T11:36:58,55.257
2023-11-05T11:36:59,56.228
2023-11-05T11:37:00,54.559
2023-11-05T11:37:01,55.203
2023-11-05T11:37:02,53.868
2023-11-05T11:37:03,54.194
2023-11-05T11:37:04,54.621
2023-11-05T11:37:05,54.931
2023-11-05T11:37:06,54.287
2023-11-05T11:37:07,55.110
2023-11-05T11:37:08,55.141
2023-11-05T11:37:09,54.776
2023-11-05T11:37:10,55.568
2023-11-05T11:37:11,53.992
2023-11-05T11:37:12,55.746
2023-11-05T11:37:13,55.413
2023-11-05T11:37:14,55.987
2023-11-05T11:37:15,55.288
2023-11-05T11:37:16,54.838
2023-11-05T11:37:17,54.892
2023-11-05T11:37:18,55.599
2023-11-05T11:37:19,55.327
2023-11-05T11:37:20,54.924
2023-11-05T11:37:21,55.234
2023-11-05T11:37:22,55.475
2023-11-05T11:37:23,54.714
2023-11-05T11:37:24,55.265
2023-11-05T11:37:25,55.591
2023-11-05T11:37:26,55.537
2023-11-05T11:37:27,55.024
2023-11-05T11:37:28,56.236
2023-11-05T11:37:29,56.173
2023-11-05T11:37:30,54.714
2023-11-05T11:37:31,55.560
2023-11-05T11:37:32,55.987
2023-11-05T11:37:33,54.753
2023-11-05T11:37:34,55.661
2023-11-05T11:37:35,54.442
2023-11-05T11:37:36,54.807
2023-11-05T11:37:37,55.778
2023-11-05T11:37:38,55.987
2023-11-05T11:37:39,55.172
2023-11-05T11:37:40,55.110
2023-11-05T11:37:41,56.080
2023-11-05T11:37:42,55.444
2023-11-05T11:37:43,55.840
2023-11-05T11:37:44,55.746
2023-11-05T11:37:45,55.017
2023-11-05T11:37:46,53.837
2023-11-05T11:37:47,54.077
2023-11-05T11:37:48,55.413
2023-11-05T11:37:49,55.506
2023-11-05T11:37:50,56.872
2023-11-05T11:37:51,57.020
2023-11-05T11:37:52,56.927
2023-11-05T11:37:53,56.445
2023-11-05T11:37:54,55.537
2023-11-05T11:37:55,54.326
2023-11-05T11:37:56,54.535
2023-11-05T11:37:57,54.629
2023-11-05T11:37:58,55.591
2023-11-05T11:37:59,56.142
2023-11-05T11:38:00,55.319
2023-11-05T11:38:01,54.861
2023-11-05T11:38:02,56.896
2023-11-05T11:38:03,56.197
2023-11-05T11:38:04,55.630
2023-11-05T11:38:05,55.568
2023-11-05T11:38:06,56.352
2023-11-05T11:38:07,56.321
2023-11-05T11:38:08,56.391
2023-11-05T11:38:09,55.234
2023-11-05T11:38:10,56.018
2023-11-05T11:38:11,56.111
2023-11-05T11:38:12,55.661
2023-11-05T11:38:13,55.684
2023-11-05T11:38:14,55.203
2023-11-05T11:38:15,55.203
2023-11-05T11:38:16,55.110
2023-11-05T11:38:17,56.290
2023-11-05T11:38:18,55.172
2023-11-05T11:38:19,54.776
2023-11-05T11:38:20,55.164
2023-11-05T11:38:21,54.621
2023-11-05T11:38:22,56.321
2023-11-05T11:38:23,55.319
2023-11-05T11:38:24,55.024
2023-11-05T11:38:25,55.444
2023-11-05T11:38:26,55.444
2023-11-05T11:38:27,55.630
2023-11-05T11:38:28,54.900
2023-11-05T11:38:29,54.621
2023-11-05T11:38:30,54.256
2023-11-05T11:38:31,54.170
2023-11-05T11:38:32,55.017
2023-11-05T11:38:33,54.473
2023-11-05T11:38:34,56.779
2023-11-05T11:38:35,55.172
2023-11-05T11:38:36,54.566
2023-11-05T11:38:37,54.869
2023-11-05T11:38:38,55.319
2023-11-05T11:38:39,55.506
2023-11-05T11:38:40,55.956
2023-11-05T11:38:41,54.776
2023-11-05T11:38:42,55.234
2023-11-05T11:38:43,55.622
2023-11-05T11:38:44,55.653
2023-11-05T11:38:45,54.745
2023-11-05T11:38:46,54.722
2023-11-05T11:38:47,54.993
2023-11-05T11:38:48,54.838
2023-11-05T11:38:49,55.506
2023-11-05T11:38:50,54.869
2023-11-05T11:38:51,54.955
2023-11-05T11:38:52,54.955
2023-11-05T11:38:53,55.840
2023-11-05T11:38:54,55.778
2023-11-05T11:38:55,54.838
2023-11-05T11:38:56,55.110
2023-11-05T11:38:57,55.925
2023-11-05T11:38:58,56.655
2023-11-05T11:38:59,55.444
2023-11-05T11:39:00,55.141
2023-11-05T11:39:01,54.015
2023-11-05T11:39:02,54.745
2023-11-05T11:39:03,54.924
2023-11-05T11:39:04,55.048
2023-11-05T11:39:05,55.964
2023-11-05T11:39:06,55.506
2023-11-05T11:39:07,55.110
2023-11-05T11:39:08,55.715
2023-11-05T11:39:09,54.597
2023-11-05T11:39:10,53.565
2023-11-05T11:39:11,54.139
2023-11-05T11:39:12,55.537
2023-11-05T11:39:13,56.259
2023-11-05T11:39:14,56.259
2023-11-05T11:39:15,56.236
2023-11-05T11:39:16,56.717
2023-11-05T11:39:17,54.955
2023-11-05T11:39:18,55.653
2023-11-05T11:39:19,55.506
2023-11-05T11:39:20,54.349
2023-11-05T11:39:21,55.413
2023-11-05T11:39:22,55.746
2023-11-05T11:39:23,56.500
2023-11-05T11:39:24,56.655
2023-11-05T11:39:25,55.715
2023-11-05T11:39:26,55.234
2023-11-05T11:39:27,54.504
2023-11-05T11:39:28,55.684
2023-11-05T11:39:29,54.380
2023-11-05T11:39:30,55.964
2023-11-05T11:39:31,54.722
2023-11-05T11:39:32,54.955
2023-11-05T11:39:33,56.663
2023-11-05T11:39:34,54.986
2023-11-05T11:39:35,54.535
2023-11-05T11:39:36,55.537
2023-11-05T11:39:37,56.290
2023-11-05T11:39:38,55.444
2023-11-05T11:39:39,55.591
2023-11-05T11:39:40,55.506
2023-11-05T11:39:41,54.900
2023-11-05T11:39:42,55.809
2023-11-05T11:39:43,55.537
2023-11-05T11:39:44,55.110
2023-11-05T11:39:45,55.840
2023-11-05T11:39:46,55.257
2023-11-05T11:39:47,55.995
2023-11-05T11:39:48,55.017
2023-11-05T11:39:49,55.653
2023-11-05T11:39:50,54.838
2023-11-05T11:39:51,55.863
2023-11-05T11:39:52,55.684
2023-11-05T11:39:53,54.931
2023-11-05T11:39:54,56.476
2023-11-05T11:39:55,56.228
2023-11-05T11:39:56,55.902
2023-11-05T11:39:57,55.444
2023-11-05T11:39:58,54.931
2023-11-05T11:39:59,55.079
2023-11-05T15:00:00,146.574
2023-11-05T15:00:01,148.025
2023-11-05T15:00:02,147.148
2023-11-05T15:00:03,148.328
2023-11-05T15:00:04,148.126
2023-11-05T15:00:05,146.519
2023-11-05T15:00:06,143.996
2023-11-05T15:00:07,142.785
2023-11-05T15:00:08,144.842
2023-11-05T15:00:09,145.331
2023-11-05T15:00:10,145.968
2023-11-05T15:00:11,144.112
2023-11-05T15:00:12,143.421
2023-11-05T15:00:13,143.266
2023-11-05T15:00:14,140.417
2023-11-05T15:00:15,141.543
2023-11-05T15:00:16,144.726
2023-11-05T15:00:17,140.960
2023-11-05T15:00:18,142.482
2023-11-05T15:00:19,145.611
2023-11-05T15:00:20,145.906
2023-11-05T15:00:21,144.966
2023-11-05T15:00:22,144.819
2023-11-05T15:00:23,142.816
2023-11-05T15:00:24,142.032
2023-11-05T15:00:25,144.664
2023-11-05T15:00:26,144.966
2023-11-05T15:00:27,141.931
2023-11-05T15:00:28,140.937
2023-11-05T15:00:29,139.998
2023-11-05T15:00:30,140.448
2023-11-05T15:00:31,139.206
2023-11-05T15:00:32,141.061
2023-11-05T15:00:33,140.083
2023-11-05T15:00:34,142.544
2023-11-05T15:00:35,142.179
2023-11-05T15:00:36,139.571
2023-11-05T15:00:37,138.841
2023-11-05T15:00:38,136.116
2023-11-05T15:00:39,136.659
2023-11-05T15:00:40,137.902
2023-11-05T15:00:41,137.692
2023-11-05T15:00:42,139.842
2023-11-05T15:00:43,137.180
2023-11-05T15:00:44,135.992
2023-11-05T15:00:45,136.232
2023-11-05T15:00:46,138.266
2023-11-05T15:00:47,137.211
2023-11-05T15:00:48,134.656
2023-11-05T15:00:49,136.294
2023-11-05T15:00:50,134.897
2023-11-05T15:00:51,136.597
2023-11-05T15:00:52,138.204
2023-11-05T15:00:53,136.628
2023-11-05T15:00:54,138.080
2023-11-05T15:00:55,138.297
2023-11-05T15:00:56,137.599
2023-11-05T15:00:57,136.753
2023-11-05T15:00:58,137.902
2023-11-05T15:00:59,137.451
2023-11-05T15:01:00,137.141
2023-11-05T15:01:01,135.386
2023-11-05T15:01:02,132.840
2023-11-05T15:01:03,135.083
2023-11-05T15:01:04,134.206
2023-11-05T15:01:05,138.150
2023-11-05T15:01:06,142.272
2023-11-05T15:01:07,140.425
2023-11-05T15:01:08,138.057
2023-11-05T15:01:09,140.184
2023-11-05T15:01:10,139.183
2023-11-05T15:01:11,139.757
2023-11-05T15:01:12,138.119
2023-11-05T15:01:13,140.456
2023-11-05T15:01:14,139.959
2023-11-05T15:01:15,139.175
2023-11-05T15:01:16,139.842
2023-11-05T15:01:17,137.537
2023-11-05T15:01:18,138.569
2023-11-05T15:01:19,139.874
2023-11-05T15:01:20,138.849
2023-11-05T15:01:21,137.055
2023-11-05T15:01:22,137.537
2023-11-05T15:01:23,136.473
2023-11-05T15:01:24,136.512
2023-11-05T15:01:25,137.296
2023-11-05T15:01:26,138.049
2023-11-05T15:01:27,138.693
2023-11-05T15:01:28,138.297
2023-11-05T15:01:29,139.905
2023-11-05T15:01:30,140.937
2023-11-05T15:01:31,140.844
2023-11-05T15:01:32,139.695
2023-11-05T15:01:33,139.718
2023-11-05T15:01:34,140.417
2023-11-05T15:01:35,137.568
2023-11-05T15:01:36,136.349
2023-11-05T15:01:37,137.482
2023-11-05T15:01:38,138.841
2023-11-05T15:01:39,139.447
2023-11-05T15:01:40,141.030
2023-11-05T15:01:41,140.114
2023-11-05T15:01:42,137.443
2023-11-05T15:01:43,139.051
2023-11-05T15:01:44,138.111
2023-11-05T15:01:45,139.120
2023-11-05T15:01:46,138.111
2023-11-05T15:01:47,138.243
2023-11-05T15:01:48,139.392
2023-11-05T15:01:49,139.027
2023-11-05T15:01:50,141.877
2023-11-05T15:01:51,143.484
2023-11-05T15:01:52,142.210
2023-11-05T15:01:53,138.445
2023-11-05T15:01:54,138.088
2023-11-05T15:01:55,137.785
2023-11-05T15:01:56,140.448
2023-11-05T15:01:57,140.665
2023-11-05T15:01:58,143.026
2023-11-05T15:01:59,142.637
2023-11-05T15:02:00,141.636
2023-11-05T15:02:01,140.021
2023-11-05T15:02:02,138.173
2023-11-05T15:02:03,139.384
2023-11-05T15:02:04,140.238
2023-11-05T15:02:05,140.417
2023-11-05T15:02:06,141.605
2023-11-05T15:02:07,140.176
2023-11-05T15:02:08,139.051
2023-11-05T15:02:09,136.993
2023-11-05T15:02:10,137.389
2023-11-05T15:02:11,138.057
2023-11-05T15:02:12,140.960
2023-11-05T15:02:13,142.148
2023-11-05T15:02:14,141.721
2023-11-05T15:02:15,141.302
2023-11-05T15:02:16,140.759
2023-11-05T15:02:17,140.479
2023-11-05T15:02:18,140.417
2023-11-05T15:02:19,139.144
2023-11-05T15:02:20,137.327
2023-11-05T15:02:21,137.327
2023-11-05T15:02:22,137.754
2023-11-05T15:02:23,139.151
2023-11-05T15:02:24,139.664
2023-11-05T15:02:25,143.359
2023-11-05T15:02:26,142.451
2023-11-05T15:02:27,142.870
2023-11-05T15:02:28,139.183
2023-11-05T15:02:29,139.237
2023-11-05T15:02:30,140.417
2023-11-05T15:02:31,138.631
2023-11-05T15:02:32,138.329
2023-11-05T15:02:33,138.266
2023-11-05T15:02:34,141.659
2023-11-05T15:02:35,140.238
2023-11-05T15:02:36,141.877
2023-11-05T15:02:37,143.328
2023-11-05T15:02:38,141.481
2023-11-05T15:02:39,141.628
2023-11-05T15:02:40,141.023
2023-11-05T15:02:41,139.089
2023-11-05T15:02:42,138.903
2023-11-05T15:02:43,140.176
2023-11-05T15:02:44,140.960
2023-11-05T15:02:45,141.054
2023-11-05T15:02:46,144.508
2023-11-05T15:02:47,144.120
2023-11-05T15:02:48,140.844
2023-11-05T15:02:49,140.999
2023-11-05T15:02:50,138.724
2023-11-05T15:02:51,136.170
2023-11-05T15:02:52,139.051
2023-11-05T15:02:53,142.451
2023-11-05T15:02:54,141.752
2023-11-05T15:02:55,141.116
2023-11-05T15:02:56,141.054
2023-11-05T15:02:57,140.386
2023-11-05T15:02:58,138.779
2023-11-05T15:02:59,138.779
2023-11-05T15:03:00,140.510
2023-11-05T15:03:01,144.423
2023-11-05T15:03:02,142.847
2023-11-05T15:03:03,145.060
2023-11-05T15:03:04,143.507
2023-11-05T15:03:05,142.296
2023-11-05T15:03:06,140.355
2023-11-05T15:03:07,141.147
2023-11-05T15:03:08,141.030
2023-11-05T15:03:09,140.479
2023-11-05T15:03:10,139.842
2023-11-05T15:03:11,140.021
2023-11-05T15:03:12,136.116
2023-11-05T15:03:13,139.540
2023-11-05T15:03:14,142.606
2023-11-05T15:03:15,141.752
2023-11-05T15:03:16,140.029
2023-11-05T15:03:17,140.999
2023-11-05T15:03:18,140.386
2023-11-05T15:03:19,140.960
2023-11-05T15:03:20,139.175
2023-11-05T15:03:21,139.571
2023-11-05T15:03:22,141.178
2023-11-05T15:03:23,142.148
2023-11-05T15:03:24,143.274
2023-11-05T15:03:25,142.909
2023-11-05T15:03:26,141.356
2023-11-05T15:03:27,140.813
2023-11-05T15:03:28,140.751
2023-11-05T15:03:29,139.175
2023-11-05T15:03:30,139.726
2023-11-05T15:03:31,139.905
2023-11-05T15:03:32,137.513
2023-11-05T15:03:33,137.513
2023-11-05T15:03:34,137.537
2023-11-05T15:03:35,135.231
2023-11-05T15:03:36,135.875
2023-11-05T15:03:37,137.203
2023-11-05T15:03:38,135.021
2023-11-05T15:03:39,136.147
2023-11-05T15:03:40,136.900
2023-11-05T15:04:38,134.532
2023-11-05T15:04:39,134.540
2023-11-05T15:04:40,133.445
2023-11-05T15:04:41,131.535
2023-11-05T15:04:42,131.077
2023-11-05T15:04:43,130.293
2023-11-05T15:04:44,132.529
2023-11-05T15:04:45,136.380
2023-11-05T15:04:46,137.024
2023-11-05T15:04:47,130.192
2023-11-05T15:04:48,129.742
2023-11-05T15:04:49,136.481
2023-11-05T13:50:00,120.162
2023-11-05T13:50:01,120.612
2023-11-05T13:50:02,122.343
2023-11-05T13:50:03,119.890
2023-11-05T13:50:04,120.705
2023-11-05T13:50:05,120.379
2023-11-05T13:50:06,120.464
2023-11-05T13:50:07,121.039
2023-11-05T13:50:08,121.039
2023-11-05T13:50:09,120.705
2023-11-05T13:50:10,119.641
2023-11-05T13:50:11,119.921
2023-11-05T13:50:12,120.340
2023-11-05T13:50:13,121.520
2023-11-05T13:50:14,122.863
2023-11-05T13:50:15,122.925
2023-11-05T13:50:16,122.793
2023-11-05T13:50:17,121.978
2023-11-05T13:50:18,121.800
2023-11-05T13:50:19,122.561
2023-11-05T13:50:20,122.405
2023-11-05T13:50:21,122.281
2023-11-05T13:50:22,121.761
2023-11-05T13:50:23,121.644
2023-11-05T13:50:24,120.946
2023-11-05T13:50:25,120.643
2023-11-05T13:50:26,122.467
2023-11-05T13:50:27,122.227
2023-11-05T13:50:28,119.587
2023-11-05T13:50:29,119.525
2023-11-05T13:50:30,119.277
2023-11-05T13:50:31,118.764
2023-11-05T13:50:32,118.523
2023-11-05T13:50:33,119.191
2023-11-05T13:50:34,118.399
2023-11-05T13:50:35,117.918
2023-11-05T13:50:36,117.794
2023-11-05T13:50:37,120.441
2023-11-05T13:50:38,119.649
2023-11-05T13:50:39,122.312
2023-11-05T13:50:40,123.554
2023-11-05T13:50:41,121.893
2023-11-05T13:50:42,120.946
2023-11-05T13:50:43,123.407
2023-11-05T13:50:44,123.981
2023-11-05T13:50:45,122.165
2023-11-05T13:50:46,122.708
2023-11-05T13:50:47,123.314
2023-11-05T13:50:48,124.533
2023-11-05T13:50:49,123.562
2023-11-05T13:50:50,125.557
2023-11-05T13:50:51,125.495
2023-11-05T13:50:52,125.744
2023-11-05T13:50:53,124.346
2023-11-05T13:50:54,123.407
2023-11-05T13:50:55,123.407
2023-11-05T13:50:56,123.073
2023-11-05T13:50:57,123.741
2023-11-05T13:50:58,124.983
2023-11-05T13:50:59,123.585
2023-11-05T13:51:00,123.314
2023-11-05T13:51:01,124.525
2023-11-05T13:51:02,124.952
2023-11-05T13:51:03,125.402
2023-11-05T13:51:04,125.410
2023-11-05T13:51:05,124.253
2023-11-05T13:51:06,124.253
2023-11-05T13:51:07,123.585
2023-11-05T13:51:08,122.980
2023-11-05T13:51:09,125.223
2023-11-05T13:51:10,125.255
2023-11-05T13:51:11,125.192
2023-11-05T13:51:12,124.587
2023-11-05T13:51:13,123.523
2023-11-05T13:51:14,123.259
2023-11-05T13:51:15,123.407
2023-11-05T13:51:16,123.376
2023-11-05T13:51:17,124.160
2023-11-05T13:51:18,123.166
2023-11-05T13:51:19,121.404
2023-11-05T13:51:20,122.071
2023-11-05T13:51:21,122.863
2023-11-05T13:51:22,123.554
2023-11-05T13:51:23,122.832
2023-11-05T13:51:24,122.467
2023-11-05T13:51:25,122.623
2023-11-05T13:51:26,122.980
2023-11-05T13:51:27,122.405
2023-11-05T13:51:28,123.772
2023-11-05T13:51:29,122.677
2023-11-05T13:51:30,122.134
2023-11-05T13:51:31,121.947
2023-11-05T13:51:32,121.947
2023-11-05T13:51:33,122.561
2023-11-05T13:51:34,123.616
2023-11-05T13:51:35,121.800
2023-11-05T13:51:36,122.382
2023-11-05T13:51:37,121.644
2023-11-05T13:51:38,121.132
2023-11-05T13:51:39,121.404
2023-11-05T13:51:40,120.099
2023-11-05T13:51:41,121.132
2023-11-05T13:51:42,120.402
2023-11-05T13:51:43,122.312
2023-11-05T13:51:44,122.134
2023-11-05T13:51:45,122.925
2023-11-05T13:51:46,123.314
2023-11-05T13:51:47,123.290
2023-11-05T13:51:48,121.559
2023-11-05T13:51:49,122.281
2023-11-05T13:51:50,118.888
2023-11-05T13:51:51,120.736
2023-11-05T13:51:52,122.553
2023-11-05T13:51:53,122.498
2023-11-05T13:51:54,122.498
2023-11-05T13:51:55,121.738
2023-11-05T13:51:56,121.070
2023-11-05T13:51:57,121.707
2023-11-05T13:51:58,120.340
2023-11-05T13:51:59,121.163
2023-11-05T13:52:00,122.708
2023-11-05T13:52:01,123.011
2023-11-05T13:52:02,122.980
2023-11-05T13:52:03,122.825
2023-11-05T13:52:04,123.104
2023-11-05T13:52:05,123.562
2023-11-05T13:52:06,123.888
2023-11-05T13:52:07,122.227
2023-11-05T13:52:08,123.585
2023-11-05T13:52:09,124.564
2023-11-05T13:52:10,123.616
2023-11-05T13:52:11,124.835
2023-11-05T13:52:12,124.618
2023-11-05T13:52:13,122.863
2023-11-05T13:52:14,124.377
2023-11-05T13:52:15,124.618
2023-11-05T13:52:16,124.408
2023-11-05T13:52:17,124.828
2023-11-05T13:52:18,124.168
2023-11-05T13:52:19,124.253
2023-11-05T13:52:20,125.837
2023-11-05T13:52:21,125.922
2023-11-05T13:52:22,124.866
2023-11-05T13:52:23,122.739
2023-11-05T13:52:24,123.500
2023-11-05T13:52:25,123.345
2023-11-05T13:52:26,124.346
2023-11-05T13:52:27,121.916
2023-11-05T13:52:28,123.197
2023-11-05T13:52:29,122.250
2023-11-05T13:52:30,122.351
2023-11-05T13:52:31,122.762
2023-11-05T13:52:32,124.315
2023-11-05T13:52:33,122.887
2023-11-05T13:52:34,121.528
2023-11-05T13:52:35,122.048
2023-11-05T13:52:36,122.825
2023-11-05T13:52:37,124.230
2023-11-05T13:52:38,122.801
2023-11-05T13:52:39,121.916
2023-11-05T13:52:40,123.228
2023-11-05T13:52:41,123.679
2023-11-05T13:52:42,121.885
2023-11-05T13:52:43,122.040
2023-11-05T13:52:44,122.646
2023-11-05T13:52:45,121.862
2023-11-05T13:52:46,123.803
2023-11-05T13:52:47,123.647
2023-11-05T13:52:48,122.343
2023-11-05T13:52:49,121.590
2023-11-05T13:52:50,122.405
2023-11-05T13:52:51,123.710
2023-11-05T13:52:52,122.592
2023-11-05T13:52:53,122.553
2023-11-05T13:52:54,122.134
2023-11-05T13:52:55,121.947
2023-11-05T13:52:56,122.949
2023-11-05T13:52:57,122.071
2023-11-05T13:52:58,123.073
2023-11-05T13:52:59,120.674
2023-11-05T13:53:00,121.800
2023-11-05T13:53:01,124.043
2023-11-05T13:53:02,124.960
2023-11-05T13:53:03,125.317
2023-11-05T13:53:04,124.773
2023-11-05T13:53:05,123.314
2023-11-05T13:53:06,123.647
2023-11-05T13:53:07,122.739
2023-11-05T13:53:08,121.893
2023-11-05T13:53:09,122.227
2023-11-05T13:53:10,124.168
2023-11-05T13:53:11,122.584
2023-11-05T13:53:12,121.435
2023-11-05T13:53:13,122.009
2023-11-05T13:53:14,122.126
2023-11-05T13:53:15,122.312
2023-11-05T13:53:16,123.469
2023-11-05T13:53:17,122.071
2023-11-05T13:53:18,122.708
2023-11-05T13:53:19,122.770
2023-11-05T13:53:20,124.890
2023-11-05T13:53:21,122.219
2023-11-05T13:53:22,120.713
2023-11-05T13:53:23,122.165
2023-11-05T13:53:24,122.102
2023-11-05T13:53:25,123.135
2023-11-05T13:53:26,123.407
2023-11-05T13:53:27,126.225
2023-11-05T13:53:28,124.043
2023-11-05T13:53:29,124.525
2023-11-05T13:53:30,123.438
2023-11-05T13:53:31,123.042
2023-11-05T13:53:32,122.498
2023-11-05T13:53:33,122.219
2023-11-05T13:53:34,124.649
2023-11-05T13:53:35,125.829
2023-11-05T13:53:36,123.523
2023-11-05T13:53:37,123.314
2023-11-05T13:53:38,122.739
2023-11-05T13:53:39,124.742
2023-11-05T13:53:40,126.373
2023-11-05T13:53:41,124.983
2023-11-05T13:53:42,125.806
2023-11-05T13:53:43,125.588
2023-11-05T13:53:44,124.890
2023-11-05T13:53:45,125.953
2023-11-05T13:53:46,125.441
2023-11-05T13:53:47,126.318
2023-11-05T13:53:48,124.680
2023-11-05T13:53:49,126.776
2023-11-05T13:53:50,127.203
2023-11-05T13:53:51,125.526
2023-11-05T13:53:52,125.037
2023-11-05T13:53:53,123.710
2023-11-05T13:53:54,123.073
2023-11-05T13:53:55,124.168
2023-11-05T13:53:56,122.793
2023-11-05T13:53:57,123.857
2023-11-05T13:53:58,124.137
2023-11-05T13:53:59,125.441
2023-11-05T13:54:00,125.014
2023-11-05T13:54:01,125.744
2023-11-05T13:54:02,125.953
2023-11-05T13:54:03,125.837
2023-11-05T13:54:04,126.621
2023-11-05T13:54:05,125.868
2023-11-05T13:54:06,125.410
2023-11-05T13:54:07,125.619
2023-11-05T13:54:08,123.189
2023-11-05T13:54:09,124.618
2023-11-05T13:54:10,125.410
2023-11-05T13:54:11,124.067
2023-11-05T13:54:12,125.503
2023-11-05T13:54:13,125.255
2023-11-05T13:54:14,125.192
2023-11-05T13:54:15,123.314
2023-11-05T13:54:16,124.191
2023-11-05T13:54:17,123.919
2023-11-05T13:54:18,124.773
2023-11-05T13:54:19,125.192
2023-11-05T13:54:20,122.374
2023-11-05T13:54:21,122.980
2023-11-05T13:54:22,123.042
2023-11-05T13:54:23,124.463
2023-11-05T13:54:24,126.536
2023-11-05T13:54:25,126.318
2023-11-05T13:54:26,124.564
2023-11-05T13:54:27,124.439
2023-11-05T13:54:28,123.438
2023-11-05T13:54:29,124.921
2023-11-05T13:54:30,125.860
2023-11-05T13:54:31,123.220
2023-11-05T13:54:32,123.407
2023-11-05T13:54:33,124.408
2023-11-05T13:54:34,123.042
2023-11-05T13:54:35,121.893
2023-11-05T13:54:36,123.042
2023-11-05T13:54:37,121.916
2023-11-05T13:54:38,121.714
2023-11-05T13:54:39,122.498
2023-11-05T13:54:40,124.346
2023-11-05T13:54:41,123.919
2023-11-05T13:54:42,123.834
2023-11-05T13:54:43,123.104
2023-11-05T13:54:44,122.102
2023-11-05T13:54:45,124.773
2023-11-05T13:54:46,124.828
2023-11-05T13:54:47,122.918
2023-11-05T13:54:48,123.407
2023-11-05T13:54:49,124.595
2023-11-05T13:54:50,125.138
2023-11-05T13:54:51,124.408
2023-11-05T13:54:52,125.464
2023-11-05T13:54:53,123.500
2023-11-05T13:54:54,124.859
2023-11-05T13:54:55,124.470
2023-11-05T13:54:56,124.284
2023-11-05T13:54:57,123.679
2023-11-05T13:54:58,123.616
2023-11-05T13:54:59,122.825
2023-11-05T13:55:00,123.407
2023-11-05T13:55:01,123.834
2023-11-05T13:55:02,123.345
2023-11-05T13:55:03,123.042
2023-11-05T13:55:04,121.823
2023-11-05T13:55:05,121.947
2023-11-05T13:55:06,122.165
2023-11-05T13:55:07,121.101
2023-11-05T13:55:08,121.823
2023-11-05T13:55:09,122.615
2023-11-05T13:55:10,121.435
2023-11-05T13:55:11,123.492
2023-11-05T13:55:12,124.043
2023-11-05T13:55:13,124.494
2023-11-05T13:55:14,124.074
2023-11-05T13:55:15,122.009
2023-11-05T13:55:16,120.519
2023-11-05T13:55:17,120.402
2023-11-05T13:55:18,122.196
2023-11-05T13:55:19,121.489
2023-11-05T13:55:20,122.553
2023-11-05T13:55:21,122.949
2023-11-05T13:55:22,123.104
2023-11-05T13:55:23,121.947
2023-11-05T13:55:24,123.927
2023-11-05T13:55:25,122.320
2023-11-05T13:55:26,122.498
2023-11-05T13:55:27,122.615
2023-11-05T13:55:28,123.104
2023-11-05T13:55:29,121.854
2023-11-05T13:55:30,122.227
2023-11-05T13:55:31,122.856
2023-11-05T13:55:32,122.157
2023-11-05T13:55:33,125.076
2023-11-05T13:55:34,124.921
2023-11-05T13:55:35,124.533
2023-11-05T13:55:36,122.894
2023-11-05T13:55:37,123.158
2023-11-05T13:55:38,124.191
2023-11-05T13:55:39,123.104
2023-11-05T13:55:40,124.587
2023-11-05T13:55:41,123.469
2023-11-05T13:55:42,122.708
2023-11-05T13:55:43,123.127
2023-11-05T13:55:44,124.074
2023-11-05T13:55:45,123.469
2023-11-05T13:55:46,123.679
2023-11-05T13:55:47,125.775
2023-11-05T13:55:48,124.649
2023-11-05T13:55:49,123.865
2023-11-05T13:55:50,124.067
2023-11-05T13:55:51,123.407
2023-11-05T13:55:52,121.644
2023-11-05T13:55:53,122.134
2023-11-05T13:55:54,123.376
2023-11-05T13:55:55,123.259
2023-11-05T13:55:56,122.188
2023-11-05T13:55:57,122.561
2023-11-05T13:55:58,121.885
2023-11-05T13:55:59,122.467
2023-11-05T13:56:00,122.615
2023-11-05T13:56:01,123.438
2023-11-05T13:56:02,122.949
2023-11-05T13:56:03,121.194
2023-11-05T13:56:04,121.738
2023-11-05T13:56:05,121.551
2023-11-05T13:56:06,122.165
2023-11-05T13:56:07,121.280
2023-11-05T13:56:08,121.497
2023-11-05T13:56:09,121.831
2023-11-05T13:56:10,121.497
2023-11-05T13:56:11,119.952
2023-11-05T13:56:12,118.888
2023-11-05T13:56:13,119.494
2023-11-05T13:56:14,119.191
2023-11-05T13:56:15,119.222
2023-11-05T13:56:16,122.498
2023-11-05T13:56:17,122.219
2023-11-05T13:56:18,120.488
2023-11-05T13:56:19,122.040
2023-11-05T13:56:20,120.736
2023-11-05T13:56:21,121.373
2023-11-05T13:56:22,122.770
2023-11-05T13:56:23,123.011
2023-11-05T13:56:24,122.863
2023-11-05T13:56:25,121.823
2023-11-05T13:56:26,121.528
2023-11-05T13:56:27,122.980
2023-11-05T13:56:28,123.469
2023-11-05T13:56:29,118.159
2023-11-05T13:56:30,119.253
2023-11-05T13:56:31,120.154
2023-11-05T13:56:32,121.380
2023-11-05T13:56:33,121.947
2023-11-05T13:56:34,121.342
2023-11-05T13:56:35,122.250
2023-11-05T13:56:36,122.258
2023-11-05T13:56:37,122.770
2023-11-05T13:56:38,122.677
2023-11-05T13:56:39,121.916
2023-11-05T13:56:40,124.067
2023-11-05T13:56:41,121.947
2023-11-05T13:56:42,123.624
2023-11-05T13:56:43,122.856
2023-11-05T13:56:44,122.436
2023-11-05T13:56:45,122.863
2023-11-05T13:56:46,121.404
2023-11-05T13:56:47,119.742
2023-11-05T13:56:48,122.584
2023-11-05T13:56:49,121.924
2023-11-05T13:56:50,121.497
2023-11-05T13:56:51,121.769
2023-11-05T13:56:52,121.862
2023-11-05T13:56:53,121.435
2023-11-05T13:56:54,121.613
2023-11-05T13:56:55,119.890
2023-11-05T13:56:56,121.435
2023-11-05T13:56:57,121.520
2023-11-05T13:56:58,122.196
2023-11-05T13:56:59,121.738
2023-11-05T13:57:00,123.314
2023-11-05T13:57:01,124.377
2023-11-05T13:57:02,123.857
2023-11-05T13:57:03,122.165
2023-11-05T13:57:04,120.643
2023-11-05T13:57:05,120.922
2023-11-05T13:57:06,122.351
2023-11-05T13:57:07,122.918
2023-11-05T13:57:08,121.435
2023-11-05T13:57:09,122.429
2023-11-05T13:57:10,121.675
2023-11-05T13:57:11,122.739
2023-11-05T13:57:12,122.739
2023-11-05T13:57:13,124.408
2023-11-05T13:57:14,123.772
2023-11-05T13:57:15,123.764
2023-11-05T13:57:16,125.682
2023-11-05T13:57:17,123.888
2023-11-05T13:57:18,123.283
2023-11-05T13:57:19,124.952
2023-11-05T13:57:20,123.407
2023-11-05T13:57:21,124.859
2023-11-05T13:57:22,124.533
2023-11-05T13:57:23,123.252
2023-11-05T13:57:24,122.498
2023-11-05T13:57:25,123.073
2023-11-05T13:57:26,122.320
2023-11-05T13:57:27,124.556
2023-11-05T13:57:28,122.856
2023-11-05T13:57:29,122.654
2023-11-05T13:57:30,122.646
2023-11-05T13:57:31,123.616
2023-11-05T13:57:32,122.312
2023-11-05T13:57:33,123.042
2023-11-05T13:57:34,123.919
2023-11-05T13:57:35,125.619
2023-11-05T13:57:36,124.439
2023-11-05T13:57:37,122.374
2023-11-05T13:57:38,121.613
2023-11-05T13:57:39,120.922
2023-11-05T13:57:40,121.342
2023-11-05T13:57:41,122.980
2023-11-05T13:57:42,122.250
2023-11-05T13:57:43,122.009
2023-11-05T13:57:44,121.132
2023-11-05T13:57:45,120.977
2023-11-05T13:57:46,120.433
2023-11-05T13:57:47,121.318
2023-11-05T13:57:48,120.495
2023-11-05T13:57:49,120.767
2023-11-05T13:57:50,122.436
2023-11-05T13:57:51,122.677
2023-11-05T13:57:52,120.286
2023-11-05T13:57:53,122.918
2023-11-05T13:57:54,124.525
2023-11-05T13:57:55,124.711
2023-11-05T13:57:56,124.921
2023-11-05T13:57:57,124.742
2023-11-05T13:57:58,124.711
2023-11-05T13:57:59,125.953
2023-11-05T13:58:00,126.015
2023-11-05T13:58:01,125.192
2023-11-05T13:58:02,125.526
2023-11-05T13:58:03,125.534
2023-11-05T13:58:04,123.127
2023-11-05T13:58:05,122.134
2023-11-05T13:58:06,123.834
2023-11-05T13:58:07,124.191
2023-11-05T13:58:08,125.891
2023-11-05T13:58:09,125.984
2023-11-05T13:58:10,126.621
2023-11-05T13:58:11,124.765
2023-11-05T13:58:12,123.950
2023-11-05T13:58:13,126.528
2023-11-05T13:58:14,126.776
2023-11-05T13:58:15,126.287
2023-11-05T13:58:16,125.317
2023-11-05T13:58:17,124.067
2023-11-05T13:58:18,123.407
2023-11-05T13:58:19,124.168
2023-11-05T13:58:20,121.373
2023-11-05T13:58:21,123.865
2023-11-05T13:58:22,124.253
2023-11-05T13:58:23,124.284
2023-11-05T13:58:24,122.374
2023-11-05T13:58:25,122.165
2023-11-05T13:58:26,122.793
2023-11-05T13:58:27,121.466
2023-11-05T13:58:28,123.469
2023-11-05T13:58:29,124.494
2023-11-05T13:58:30,124.137
2023-11-05T13:58:31,123.492
2023-11-05T13:58:32,125.037
2023-11-05T13:58:33,126.442
2023-11-05T13:58:34,123.888
2023-11-05T13:58:35,124.222
2023-11-05T13:58:36,124.890
2023-11-05T13:58:37,124.137
2023-11-05T13:58:38,121.466
2023-11-05T13:58:39,123.407
2023-11-05T13:58:40,124.043
2023-11-05T13:58:41,125.068
2023-11-05T13:58:42,125.192
2023-11-05T13:58:43,127.622
2023-11-05T13:58:44,127.320
2023-11-05T13:58:45,125.953
2023-11-05T13:58:46,126.287
2023-11-05T13:58:47,124.983
2023-11-05T13:58:48,123.803
2023-11-05T13:58:49,125.014
2023-11-05T13:58:50,124.983
2023-11-05T13:58:51,125.348
2023-11-05T13:58:52,125.068
2023-11-05T13:58:53,125.200
2023-11-05T13:58:54,124.253
2023-11-05T13:58:55,123.950
2023-11-05T13:58:56,122.250
2023-11-05T13:58:57,124.067
2023-11-05T13:58:58,123.554
2023-11-05T13:58:59,124.773
2023-11-05T13:59:00,125.464
2023-11-05T13:59:01,124.680
2023-11-05T13:59:02,123.741
2023-11-05T13:59:03,124.408
2023-11-05T13:59:04,123.772
2023-11-05T13:59:05,123.314
2023-11-05T13:59:06,123.679
2023-11-05T13:59:07,123.834
2023-11-05T13:59:08,126.015
2023-11-05T13:59:09,127.048
2023-11-05T13:59:10,124.618
2023-11-05T13:59:11,125.775
2023-11-05T13:59:12,125.984
2023-11-05T13:59:13,124.773
2023-11-05T13:59:14,124.773
2023-11-05T13:59:15,125.045
2023-11-05T13:59:16,126.109
2023-11-05T13:59:17,129.043
2023-11-05T13:59:18,128.018
2023-11-05T13:59:19,126.466
2023-11-05T13:59:20,125.495
2023-11-05T13:59:21,124.960
2023-11-05T13:59:22,124.711
2023-11-05T13:59:23,125.829
2023-11-05T13:59:24,125.130
2023-11-05T13:59:25,125.619
2023-11-05T13:59:26,125.977
2023-11-05T13:59:27,125.705
2023-11-05T13:59:28,124.796
2023-11-05T13:59:29,124.401
2023-11-05T13:59:30,124.618
2023-11-05T13:59:31,125.255
2023-11-05T13:59:32,125.317
2023-11-05T13:59:33,126.225
2023-11-05T13:59:34,125.588
2023-11-05T13:59:35,126.955
2023-11-05T13:59:36,124.129
2023-11-05T13:59:37,124.564
2023-11-05T13:59:38,126.349
2023-11-05T13:59:39,125.650
2023-11-05T13:59:40,127.467
2023-11-05T13:59:41,123.834
2023-11-05T13:59:42,126.163
2023-11-05T13:59:43,128.500
2023-11-05T13:59:44,125.200
2023-11-05T13:59:45,122.071
2023-11-05T13:59:46,123.011
2023-11-05T13:59:47,123.407
2023-11-05T13:59:48,125.076
2023-11-05T13:59:49,124.323
2023-11-05T13:59:50,122.708
2023-11-05T13:59:51,122.134
2023-11-05T13:59:52,119.245
2023-11-05T13:59:53,119.587
2023-11-05T13:59:54,122.374
2023-11-05T13:59:55,123.096
2023-11-05T13:59:56,124.222
2023-11-05T13:59:57,124.765
2023-11-05T13:59:58,123.647
2023-11-05T13:59:59,124.711
2023-11-05T09:30:00,66.243
2023-11-05T09:30:01,64.061
2023-11-05T09:30:02,65.420
2023-11-05T09:30:03,64.240
2023-11-05T09:30:04,63.875
2023-11-05T09:30:05,65.995
2023-11-05T09:30:06,66.569
2023-11-05T09:30:07,65.272
2023-11-05T09:30:08,66.026
2023-11-05T09:30:09,63.782
2023-11-05T09:30:10,64.659
2023-11-05T09:30:11,64.481
2023-11-05T09:30:12,65.241
2023-11-05T09:30:13,65.117
2023-11-05T09:30:14,65.544
2023-11-05T09:30:15,62.780
2023-11-05T09:30:16,64.845
2023-11-05T09:30:17,65.536
2023-11-05T09:30:18,64.512
2023-11-05T09:30:19,63.207
2023-11-05T09:30:20,65.878
2023-11-05T09:30:21,65.451
2023-11-05T09:30:22,64.271
2023-11-05T09:30:23,63.929
2023-11-05T09:30:24,64.030
2023-11-05T09:30:25,65.055
2023-11-05T09:30:26,64.178
2023-11-05T09:30:27,64.481
2023-11-05T09:30:28,65.544
2023-11-05T09:30:29,66.755
2023-11-05T09:30:30,65.086
2023-11-05T09:30:31,64.721
2023-11-05T09:30:32,65.630
2023-11-05T09:30:33,65.878
2023-11-05T09:30:34,66.390
2023-11-05T09:30:35,66.484
2023-11-05T09:30:36,67.454
2023-11-05T09:30:37,66.181
2023-11-05T09:30:38,65.179
2023-11-05T09:30:39,64.752
2023-11-05T09:30:40,66.150
2023-11-05T09:30:41,66.577
2023-11-05T09:30:42,66.422
2023-11-05T09:30:43,68.968
2023-11-05T09:30:44,67.276
2023-11-05T09:30:45,66.328
2023-11-05T09:30:46,66.095
2023-11-05T09:30:47,63.906
2023-11-05T09:30:48,66.662
2023-11-05T09:30:49,67.089
2023-11-05T09:30:50,66.942
2023-11-05T09:30:51,64.993
2023-11-05T09:30:52,64.597
2023-11-05T09:30:53,66.173
2023-11-05T09:30:54,67.182
2023-11-05T09:30:55,67.539
2023-11-05T09:30:56,66.235
2023-11-05T09:30:57,67.027
2023-11-05T09:30:58,66.274
2023-11-05T09:30:59,65.754
2023-11-05T09:31:00,65.272
2023-11-05T09:31:01,65.963
2023-11-05T09:31:02,67.695
2023-11-05T09:31:03,65.536
2023-11-05T09:31:04,64.900
2023-11-05T09:31:05,64.970
2023-11-05T09:31:06,65.731
2023-11-05T09:31:07,64.418
2023-11-05T09:31:08,65.451
2023-11-05T09:31:09,66.390
2023-11-05T09:31:10,66.453
2023-11-05T09:31:11,65.847
2023-11-05T09:31:12,65.172
2023-11-05T09:31:13,64.061
2023-11-05T09:31:14,66.453
2023-11-05T09:31:15,66.204
2023-11-05T09:31:16,66.119
2023-11-05T09:31:17,65.055
2023-11-05T09:31:18,64.760
2023-11-05T09:31:19,63.991
2023-11-05T09:31:20,65.055
2023-11-05T09:31:21,65.420
2023-11-05T09:31:22,64.752
2023-11-05T09:31:23,64.302
2023-11-05T09:31:24,64.698
2023-11-05T09:31:25,65.661
2023-11-05T09:31:26,64.240
2023-11-05T09:31:27,64.939
2023-11-05T09:31:28,64.597
2023-11-05T09:31:29,64.721
2023-11-05T09:31:30,65.179
2023-11-05T09:31:31,63.021
2023-11-05T09:31:32,65.327
2023-11-05T09:31:33,66.515
2023-11-05T09:31:34,65.901
2023-11-05T09:31:35,64.543
2023-11-05T09:31:36,61.453
2023-11-05T09:31:37,62.322
2023-11-05T09:31:38,64.387
2023-11-05T09:31:39,65.901
2023-11-05T09:31:40,65.179
2023-11-05T09:31:41,64.450
2023-11-05T09:31:42,64.302
2023-11-05T09:31:43,64.123
2023-11-05T09:31:44,64.325
2023-11-05T09:31:45,65.296
2023-11-05T09:31:46,65.304
2023-11-05T09:31:47,63.937
2023-11-05T09:31:48,64.356
2023-11-05T09:31:49,63.720
2023-11-05T09:31:50,64.512
2023-11-05T09:31:51,65.265
2023-11-05T09:31:52,63.541
2023-11-05T09:31:53,63.960
2023-11-05T09:31:54,64.877
2023-11-05T09:31:55,63.386
2023-11-05T09:31:56,63.355
2023-11-05T09:31:57,63.968
2023-11-05T09:31:58,64.962
2023-11-05T09:31:59,63.176
2023-11-05T09:32:00,63.417
2023-11-05T09:32:01,64.147
2023-11-05T09:32:02,64.512
2023-11-05T09:32:03,64.030
2023-11-05T09:32:04,64.721
2023-11-05T09:32:05,64.667
2023-11-05T09:32:06,63.991
2023-11-05T09:32:07,62.485
2023-11-05T09:32:08,63.689
2023-11-05T09:32:09,65.024
2023-11-05T09:32:10,65.179
2023-11-05T09:32:11,66.119
2023-11-05T09:32:12,64.030
2023-11-05T09:32:13,63.572
2023-11-05T09:32:14,64.939
2023-11-05T09:32:15,65.963
2023-11-05T09:32:16,66.367
2023-11-05T09:32:17,64.512
2023-11-05T09:32:18,63.759
2023-11-05T09:32:19,64.092
2023-11-05T09:32:20,63.479
2023-11-05T09:32:21,64.147
2023-11-05T09:32:22,64.116
2023-11-05T09:32:23,65.327
2023-11-05T09:32:24,65.358
2023-11-05T09:32:25,65.544
2023-11-05T09:32:26,63.759
2023-11-05T09:32:27,64.814
2023-11-05T09:32:28,65.389
2023-11-05T09:32:29,65.094
2023-11-05T09:32:30,65.971
2023-11-05T09:32:31,66.662
2023-11-05T09:32:32,65.878
2023-11-05T09:32:33,65.847
2023-11-05T09:32:34,63.696
2023-11-05T09:32:35,63.999
2023-11-05T09:32:36,64.085
2023-11-05T09:32:37,65.544
2023-11-05T09:32:38,65.210
2023-11-05T09:32:39,66.088
2023-11-05T09:32:40,65.816
2023-11-05T09:32:41,64.814
2023-11-05T09:32:42,63.782
2023-11-05T09:32:43,63.269
2023-11-05T09:32:44,62.874
2023-11-05T09:32:45,64.993
2023-11-05T09:32:46,65.203
2023-11-05T09:32:47,64.178
2023-11-05T09:32:48,64.240
2023-11-05T09:32:49,62.998
2023-11-05T09:32:50,65.482
2023-11-05T09:32:51,64.783
2023-11-05T09:32:52,65.963
2023-11-05T09:32:53,64.535
2023-11-05T09:32:54,64.970
2023-11-05T09:32:55,64.566
2023-11-05T09:32:56,64.023
2023-11-05T09:32:57,63.572
2023-11-05T09:32:58,63.968
2023-11-05T09:32:59,64.543
2023-11-05T09:33:00,64.636
2023-11-05T09:33:01,64.023
2023-11-05T09:33:02,63.262
2023-11-05T09:33:03,65.358
2023-11-05T09:33:04,64.418
2023-11-05T09:33:05,64.302
2023-11-05T09:33:06,63.991
2023-11-05T09:33:07,64.240
2023-11-05T09:33:08,61.756
2023-11-05T09:33:09,62.392
2023-11-05T09:33:10,63.898
2023-11-05T09:33:11,63.603
2023-11-05T09:33:12,66.088
2023-11-05T09:33:13,66.390
2023-11-05T09:33:14,64.085
2023-11-05T09:33:15,65.117
2023-11-05T09:33:16,64.574
2023-11-05T09:33:17,63.937
2023-11-05T09:33:18,63.029
2023-11-05T09:33:19,64.543
2023-11-05T09:33:20,64.729
2023-11-05T09:33:21,65.482
2023-11-05T09:33:22,64.178
2023-11-05T09:33:23,66.390
2023-11-05T09:33:24,62.540
2023-11-05T09:33:25,62.780
2023-11-05T09:33:26,63.875
2023-11-05T09:33:27,63.658
2023-11-05T09:33:28,63.448
2023-11-05T09:33:29,64.543
2023-11-05T09:33:30,63.720
2023-11-05T09:33:31,63.207
2023-11-05T09:33:32,62.175
2023-11-05T09:33:33,65.241
2023-11-05T09:33:34,65.451
2023-11-05T09:33:35,64.023
2023-11-05T09:33:36,63.572
2023-11-05T09:33:37,65.086
2023-11-05T09:33:38,64.504
2023-11-05T09:33:39,62.811
2023-11-05T09:33:40,64.325
2023-11-05T09:33:41,64.201
2023-11-05T09:33:42,62.206
2023-11-05T09:33:43,63.207
2023-11-05T09:33:44,64.814
2023-11-05T09:33:45,64.814
2023-11-05T09:33:46,66.150
2023-11-05T09:33:47,65.055
2023-11-05T09:33:48,63.813
2023-11-05T09:33:49,64.543
2023-11-05T09:33:50,64.054
2023-11-05T09:33:51,64.123
2023-11-05T09:33:52,62.990
2023-11-05T09:33:53,62.602
2023-11-05T09:33:54,63.596
2023-11-05T09:33:55,63.238
2023-11-05T09:33:56,63.510
2023-11-05T09:33:57,64.721
2023-11-05T09:33:58,64.574
2023-11-05T09:33:59,64.970
2023-11-05T09:34:00,65.179
2023-11-05T09:34:01,65.117
2023-11-05T09:34:02,65.366
2023-11-05T09:34:03,65.932
2023-11-05T09:34:04,65.420
2023-11-05T09:34:05,63.603
2023-11-05T09:34:06,61.996
2023-11-05T09:34:07,63.176
2023-11-05T09:34:08,66.639
2023-11-05T09:34:09,65.241
2023-11-05T09:34:10,64.690
2023-11-05T09:34:11,65.296
2023-11-05T09:34:12,64.302
2023-11-05T09:34:13,65.055
2023-11-05T09:34:14,65.117
2023-11-05T09:34:15,65.451
2023-11-05T09:34:16,66.026
2023-11-05T09:34:17,65.358
2023-11-05T09:34:18,66.119
2023-11-05T09:34:19,64.061
2023-11-05T09:34:20,64.481
2023-11-05T09:34:21,64.116
2023-11-05T09:34:22,64.543
2023-11-05T09:34:23,64.418
2023-11-05T09:34:24,64.116
2023-11-05T09:34:25,65.179
2023-11-05T09:34:26,66.911
2023-11-05T09:34:27,65.459
2023-11-05T09:34:28,64.597
2023-11-05T09:34:29,64.908
2023-11-05T09:34:30,64.240
2023-11-05T09:34:31,64.814
2023-11-05T09:34:32,65.272
2023-11-05T09:34:33,65.606
2023-11-05T09:34:34,66.693
2023-11-05T09:34:35,65.055
2023-11-05T09:34:36,65.063
2023-11-05T09:34:37,66.507
2023-11-05T09:34:38,65.055
2023-11-05T09:34:39,64.845
2023-11-05T09:34:40,63.572
2023-11-05T09:34:41,65.661
2023-11-05T09:34:42,65.272
2023-11-05T09:34:43,65.482
2023-11-05T09:34:44,64.993
2023-11-05T09:34:45,64.814
2023-11-05T09:34:46,65.397
2023-11-05T09:34:47,66.484
2023-11-05T09:34:48,65.661
2023-11-05T09:34:49,65.754
2023-11-05T09:34:50,67.966
2023-11-05T09:34:51,66.872
2023-11-05T09:34:52,66.150
2023-11-05T09:34:53,66.973
2023-11-05T09:34:54,65.482
2023-11-05T09:34:55,65.420
2023-11-05T09:34:56,66.088
2023-11-05T09:34:57,65.241
2023-11-05T09:34:58,66.297
2023-11-05T09:34:59,65.513
2023-11-05T09:35:00,64.814
2023-11-05T09:35:01,66.181
2023-11-05T09:35:02,66.212
2023-11-05T09:35:03,64.512
2023-11-05T09:35:04,62.998
2023-11-05T09:35:05,65.723
2023-11-05T09:35:06,65.428
2023-11-05T09:35:07,64.845
2023-11-05T09:35:08,64.760
2023-11-05T09:35:09,65.816
2023-11-05T09:35:10,65.785
2023-11-05T09:35:11,65.203
2023-11-05T09:35:12,66.181
2023-11-05T09:35:13,64.481
2023-11-05T09:35:14,64.481
2023-11-05T09:35:15,64.240
2023-11-05T09:35:16,63.906
2023-11-05T09:35:17,64.783
2023-11-05T09:35:18,64.512
2023-11-05T09:35:19,65.148
2023-11-05T09:35:20,65.024
2023-11-05T09:35:21,64.387
2023-11-05T09:35:22,65.086
2023-11-05T09:35:23,63.751
2023-11-05T09:35:24,64.263
2023-11-05T09:35:25,65.575
2023-11-05T09:35:26,64.939
2023-11-05T09:35:27,63.937
2023-11-05T09:35:28,64.512
2023-11-05T09:35:29,65.210
2023-11-05T09:35:30,65.451
2023-11-05T09:35:31,64.597
2023-11-05T09:35:32,64.690
2023-11-05T09:35:33,63.875
2023-11-05T09:35:34,64.426
2023-11-05T09:35:35,64.201
2023-11-05T09:35:36,64.387
2023-11-05T09:35:37,64.566
2023-11-05T09:35:38,65.304
2023-11-05T09:35:39,63.937
2023-11-05T09:35:40,63.355
2023-11-05T09:35:41,62.415
2023-11-05T09:35:42,62.268
2023-11-05T09:35:43,62.998
2023-11-05T09:35:44,61.298
2023-11-05T09:35:45,62.788
2023-11-05T09:35:46,62.571
2023-11-05T09:35:47,63.207
2023-11-05T09:35:48,62.757
2023-11-05T09:35:49,63.906
2023-11-05T09:35:50,65.001
2023-11-05T09:35:51,64.178
2023-11-05T09:35:52,65.210
2023-11-05T09:35:53,64.054
2023-11-05T09:35:54,64.263
2023-11-05T09:35:55,63.720
2023-11-05T09:35:56,63.665
2023-11-05T09:35:57,63.269
2023-11-05T09:35:58,63.999
2023-11-05T09:35:59,63.176
2023-11-05T09:36:00,63.991
2023-11-05T09:36:01,65.179
2023-11-05T09:36:02,63.906
2023-11-05T09:36:03,63.960
2023-11-05T09:36:04,64.970
2023-11-05T09:36:05,64.845
2023-11-05T09:36:06,65.482
2023-11-05T09:36:07,66.903
2023-11-05T09:36:08,66.243
2023-11-05T09:36:09,66.390
2023-11-05T09:36:10,65.909
2023-11-05T09:36:11,66.484
2023-11-05T09:36:12,66.577
2023-11-05T09:36:13,66.274
2023-11-05T09:36:14,65.878
2023-11-05T09:36:15,66.786
2023-11-05T09:36:16,66.786
2023-11-05T09:36:17,66.398
2023-11-05T09:36:18,67.244
2023-11-05T09:36:19,65.932
2023-11-05T09:36:20,66.662
2023-11-05T09:36:21,65.482
2023-11-05T09:36:22,66.996
2023-11-05T09:36:23,67.330
2023-11-05T09:36:24,66.903
2023-11-05T09:36:25,65.971
2023-11-05T09:36:26,67.788
2023-11-05T09:36:27,69.116
2023-11-05T09:36:28,66.817
2023-11-05T09:36:29,66.546
2023-11-05T09:36:30,64.931
2023-11-05T09:36:31,66.057
2023-11-05T09:36:32,64.752
2023-11-05T09:36:33,65.599
2023-11-05T09:36:34,67.058
2023-11-05T09:36:35,67.850
2023-11-05T09:36:36,65.606
2023-11-05T09:36:37,65.327
2023-11-05T09:36:38,64.426
2023-11-05T09:36:39,66.212
2023-11-05T09:36:40,66.212
2023-11-05T09:36:41,66.631
2023-11-05T09:36:42,65.086
2023-11-05T09:36:43,65.148
2023-11-05T09:36:44,65.148
2023-11-05T09:36:45,65.932
2023-11-05T09:36:46,64.178
2023-11-05T09:36:47,65.241
2023-11-05T09:36:48,65.513
2023-11-05T09:36:49,66.119
2023-11-05T09:36:50,65.179
2023-11-05T09:36:51,65.482
2023-11-05T09:36:52,66.181
2023-11-05T09:36:53,64.845
2023-11-05T09:36:54,65.762
2023-11-05T09:36:55,64.512
2023-11-05T09:36:56,64.450
2023-11-05T09:36:57,64.512
2023-11-05T09:36:58,64.939
2023-11-05T09:36:59,64.908
2023-11-05T09:37:00,65.304
2023-11-05T09:37:01,64.783
2023-11-05T09:37:02,65.086
2023-11-05T09:37:03,64.147
2023-11-05T09:37:04,65.451
2023-11-05T09:37:05,66.119
2023-11-05T09:37:06,65.148
2023-11-05T09:37:07,66.507
2023-11-05T09:37:08,65.878
2023-11-05T09:37:09,62.478
2023-11-05T09:37:10,64.783
2023-11-05T09:37:11,64.240
2023-11-05T09:37:12,65.210
2023-11-05T09:37:13,62.757
2023-11-05T09:37:14,64.783
2023-11-05T09:37:15,65.148
2023-11-05T09:37:16,64.356
2023-11-05T09:37:17,64.636
2023-11-05T09:37:18,65.692
2023-11-05T09:37:19,65.272
2023-11-05T09:37:20,64.869
2023-11-05T09:37:21,64.845
2023-11-05T09:37:22,63.394
2023-11-05T09:37:23,65.723
2023-11-05T09:37:24,64.333
2023-11-05T09:37:25,63.021
2023-11-05T09:37:26,64.970
2023-11-05T09:37:27,66.359
2023-11-05T09:37:28,66.515
2023-11-05T09:37:29,64.752
2023-11-05T09:37:30,64.760
2023-11-05T09:37:31,67.757
2023-11-05T09:37:32,65.536
2023-11-05T09:37:33,64.939
2023-11-05T09:37:34,64.294
2023-11-05T09:37:35,64.667
2023-11-05T09:37:36,66.119
2023-11-05T09:37:37,65.117
2023-11-05T09:37:38,65.808
2023-11-05T09:37:39,65.304
2023-11-05T09:37:40,65.451
2023-11-05T09:37:41,65.932
2023-11-05T09:37:42,64.869
2023-11-05T09:37:43,63.176
2023-11-05T09:37:44,66.088
2023-11-05T09:37:45,65.963
2023-11-05T09:37:46,64.752
2023-11-05T09:37:47,65.668
2023-11-05T09:37:48,64.970
2023-11-05T09:37:49,65.754
2023-11-05T09:37:50,65.870
2023-11-05T09:37:51,63.960
2023-11-05T09:37:52,64.302
2023-11-05T09:37:53,67.508
2023-11-05T09:37:54,65.932
2023-11-05T09:37:55,65.630
2023-11-05T09:37:56,65.513
2023-11-05T09:37:57,64.877
2023-11-05T09:37:58,66.693
2023-11-05T09:37:59,65.094
2023-11-05T09:38:00,66.786
2023-11-05T09:38:01,65.932
2023-11-05T09:38:02,65.397
2023-11-05T09:38:03,66.181
2023-11-05T09:38:04,65.963
2023-11-05T09:38:05,65.754
2023-11-05T09:38:06,66.181
2023-11-05T09:38:07,65.847
2023-11-05T09:38:08,65.086
2023-11-05T09:38:09,65.909
2023-11-05T09:38:10,67.361
2023-11-05T09:38:11,67.330
2023-11-05T09:38:12,65.148
2023-11-05T09:38:13,65.234
2023-11-05T09:38:14,66.390
2023-11-05T09:38:15,64.418
2023-11-05T09:38:16,65.699
2023-11-05T09:38:17,67.726
2023-11-05T09:38:18,65.482
2023-11-05T09:38:19,65.366
2023-11-05T09:38:20,65.482
2023-11-05T09:38:21,65.272
2023-11-05T09:38:22,67.757
2023-11-05T09:38:23,68.215
2023-11-05T09:38:24,65.389
2023-11-05T09:38:25,64.294
2023-11-05T09:38:26,66.484
2023-11-05T09:38:27,66.297
2023-11-05T09:38:28,66.996
2023-11-05T09:38:29,65.234
2023-11-05T09:38:30,65.878
2023-11-05T09:38:31,64.574
2023-11-05T09:38:32,64.970
2023-11-05T09:38:33,65.513
2023-11-05T09:38:34,64.092
2023-11-05T09:38:35,64.356
2023-11-05T09:38:36,66.119
2023-11-05T09:38:37,66.026
2023-11-05T09:38:38,67.182
2023-11-05T09:38:39,65.358
2023-11-05T09:38:40,66.817
2023-11-05T09:38:41,66.212
2023-11-05T09:38:42,65.785
2023-11-05T09:38:43,63.448
2023-11-05T09:38:44,64.450
2023-11-05T09:38:45,64.426
2023-11-05T09:38:46,65.901
2023-11-05T09:38:47,65.847
2023-11-05T09:38:48,66.872
2023-11-05T09:38:49,64.418
2023-11-05T09:38:50,63.720
2023-11-05T09:38:51,64.574
2023-11-05T09:38:52,66.212
2023-11-05T09:38:53,64.908
2023-11-05T09:38:54,65.995
2023-11-05T09:38:55,65.117
2023-11-05T09:38:56,64.869
2023-11-05T09:38:57,65.785
2023-11-05T09:38:58,66.064
2023-11-05T09:38:59,63.541
2023-11-05T09:39:00,63.394
2023-11-05T09:39:01,65.878
2023-11-05T09:39:02,66.057
2023-11-05T09:39:03,66.670
2023-11-05T09:39:04,64.667
2023-11-05T09:39:05,61.872
2023-11-05T09:39:06,64.116
2023-11-05T09:39:07,64.232
2023-11-05T09:39:08,64.729
2023-11-05T09:39:09,65.024
2023-11-05T09:39:10,64.061
2023-11-05T09:39:11,63.060
2023-11-05T09:39:12,64.209
2023-11-05T09:39:13,63.207
2023-11-05T09:39:14,64.605
2023-11-05T09:39:15,64.325
2023-11-05T09:39:16,63.603
2023-11-05T09:39:17,64.054
2023-11-05T09:39:18,64.752
2023-11-05T09:39:19,64.209
2023-11-05T09:39:20,62.237
2023-11-05T09:39:21,64.395
2023-11-05T09:39:22,63.968
2023-11-05T09:39:23,65.420
2023-11-05T09:39:24,63.844
2023-11-05T09:39:25,61.880
2023-11-05T09:39:26,62.058
2023-11-05T09:39:27,61.965
2023-11-05T09:39:28,62.540
2023-11-05T09:39:29,64.178
2023-11-05T09:39:30,63.813
2023-11-05T09:39:31,64.481
2023-11-05T09:39:32,63.293
2023-11-05T09:39:33,62.415
2023-11-05T09:39:34,62.780
2023-11-05T09:39:35,62.563
2023-11-05T09:39:36,62.936
2023-11-05T09:39:37,61.810
2023-11-05T09:39:38,61.662
2023-11-05T09:39:39,63.541
2023-11-05T09:39:40,63.844
2023-11-05T09:39:41,64.481
2023-11-05T09:39:42,63.999
2023-11-05T09:39:43,61.631
2023-11-05T09:39:44,63.991
2023-11-05T09:39:45,62.788
2023-11-05T09:39:46,63.269
2023-11-05T09:39:47,63.696
2023-11-05T09:39:48,63.363
2023-11-05T09:39:49,62.423
2023-11-05T09:39:50,62.936
2023-11-05T09:39:51,62.089
2023-11-05T09:39:52,62.780
2023-11-05T09:39:53,62.780
2023-11-05T09:39:54,64.574
2023-11-05T09:39:55,65.754
2023-11-05T09:39:56,64.783
2023-11-05T09:39:57,62.237
2023-11-05T09:39:58,62.144
2023-11-05T09:39:59,62.695
2023-11-05T10:30:00,52.711
2023-11-05T10:30:01,52.020
2023-11-05T10:30:02,52.315
2023-11-05T10:30:03,52.284
2023-11-05T10:30:04,51.950
2023-11-05T10:30:05,52.354
2023-11-05T10:30:06,52.470
2023-11-05T10:30:07,52.292
2023-11-05T10:30:08,53.557
2023-11-05T10:30:09,51.197
2023-11-05T10:30:10,52.804
2023-11-05T10:30:11,53.899
2023-11-05T10:30:12,52.742
2023-11-05T10:30:13,52.835
2023-11-05T10:30:14,53.441
2023-11-05T10:30:15,52.594
2023-11-05T10:30:16,52.742
2023-11-05T10:30:17,52.074
2023-11-05T10:30:18,53.565
2023-11-05T10:30:19,52.105
2023-11-05T10:30:20,52.315
2023-11-05T10:30:21,52.261
2023-11-05T10:30:22,54.714
2023-11-05T10:30:23,52.711
2023-11-05T10:30:24,53.115
2023-11-05T10:30:25,54.318
2023-11-05T10:30:26,53.200
2023-11-05T10:30:27,53.441
2023-11-05T10:30:28,52.377
2023-11-05T10:30:29,53.379
2023-11-05T10:30:30,51.958
2023-11-05T10:30:31,52.261
2023-11-05T10:30:32,53.231
2023-11-05T10:30:33,54.411
2023-11-05T10:30:34,53.348
2023-11-05T10:30:35,53.689
2023-11-05T10:30:36,53.169
2023-11-05T10:30:37,53.169
2023-11-05T10:30:38,52.594
2023-11-05T10:30:39,54.264
2023-11-05T10:30:40,53.076
2023-11-05T10:30:41,53.262
2023-11-05T10:30:42,51.989
2023-11-05T10:30:43,51.624
2023-11-05T10:30:44,52.532
2023-11-05T10:30:45,52.587
2023-11-05T10:30:46,52.563
2023-11-05T10:30:47,52.835
2023-11-05T10:30:48,52.835
2023-11-05T10:30:49,53.565
2023-11-05T10:30:50,53.619
2023-11-05T10:30:51,52.625
2023-11-05T10:30:52,52.897
2023-11-05T10:30:53,52.618
2023-11-05T10:30:54,53.534
2023-11-05T10:30:55,52.773
2023-11-05T10:30:56,53.045
2023-11-05T10:30:57,52.990
2023-11-05T10:30:58,52.377
2023-11-05T10:30:59,52.990
2023-11-05T10:31:00,52.812
2023-11-05T10:31:01,52.470
2023-11-05T10:31:02,54.566
2023-11-05T10:31:03,53.806
2023-11-05T10:31:04,52.928
2023-11-05T10:31:05,52.012
2023-11-05T10:31:06,52.928
2023-11-05T10:31:07,52.439
2023-11-05T10:31:08,52.354
2023-11-05T10:31:09,52.377
2023-11-05T10:31:10,53.712
2023-11-05T10:31:11,53.324
2023-11-05T10:31:12,53.472
2023-11-05T10:31:13,51.655
2023-11-05T10:31:14,52.532
2023-11-05T10:31:15,52.198
2023-11-05T10:31:16,51.834
2023-11-05T10:31:17,53.107
2023-11-05T10:31:18,52.866
2023-11-05T10:31:19,53.169
2023-11-05T10:31:20,53.899
2023-11-05T10:31:21,51.562
2023-11-05T10:31:22,51.376
2023-11-05T10:31:23,53.138
2023-11-05T10:31:24,52.167
2023-11-05T10:31:25,53.045
2023-11-05T10:31:26,52.346
2023-11-05T10:31:27,51.073
2023-11-05T10:31:28,52.230
2023-11-05T10:31:29,52.532
2023-11-05T10:31:30,52.625
2023-11-05T10:31:31,52.408
2023-11-05T10:31:32,51.593
2023-11-05T10:31:33,52.618
2023-11-05T10:31:34,52.439
2023-11-05T10:31:35,52.711
2023-11-05T10:31:36,52.198
2023-11-05T10:31:37,51.228
2023-11-05T10:31:38,51.344
2023-11-05T10:31:39,52.742
2023-11-05T10:31:40,51.865
2023-11-05T10:31:41,51.624
2023-11-05T10:31:42,52.688
2023-11-05T10:31:43,52.261
2023-11-05T10:31:44,52.136
2023-11-05T10:31:45,51.407
2023-11-05T10:31:46,52.408
2023-11-05T10:31:47,52.742
2023-11-05T10:31:48,52.136
2023-11-05T10:31:49,51.709
2023-11-05T10:31:50,52.587
2023-11-05T10:31:51,52.625
2023-11-05T10:31:52,51.927
2023-11-05T10:31:53,51.438
2023-11-05T10:31:54,52.377
2023-11-05T10:31:55,53.052
2023-11-05T10:31:56,52.897
2023-11-05T10:31:57,52.928
2023-11-05T10:31:58,52.261
2023-11-05T10:31:59,52.563
2023-11-05T10:32:00,51.927
2023-11-05T10:32:01,52.292
2023-11-05T10:32:02,52.354
2023-11-05T10:32:03,51.865
2023-11-05T10:32:04,51.989
2023-11-05T10:32:05,51.197
2023-11-05T10:32:06,52.198
2023-11-05T10:32:07,53.293
2023-11-05T10:32:08,54.046
2023-11-05T10:32:09,53.627
2023-11-05T10:32:10,52.144
2023-11-05T10:32:11,52.230
2023-11-05T10:32:12,53.410
2023-11-05T10:32:13,52.773
2023-11-05T10:32:14,52.012
2023-11-05T10:32:15,52.377
2023-11-05T10:32:16,52.835
2023-11-05T10:32:17,52.742
2023-11-05T10:32:18,53.146
2023-11-05T10:32:19,52.657
2023-11-05T10:32:20,53.627
2023-11-05T10:32:21,53.658
2023-11-05T10:32:22,52.230
2023-11-05T10:32:23,51.872
2023-11-05T10:32:24,52.657
2023-11-05T10:32:25,52.594
2023-11-05T10:32:26,51.407
2023-11-05T10:32:27,51.950
2023-11-05T10:32:28,51.678
2023-11-05T10:32:29,53.107
2023-11-05T10:32:30,52.990
2023-11-05T10:32:31,52.804
2023-11-05T10:32:32,52.230
2023-11-05T10:32:33,53.138
2023-11-05T10:32:34,50.685
2023-11-05T10:32:35,51.709
2023-11-05T10:32:36,52.532
2023-11-05T10:32:37,52.051
2023-11-05T10:32:38,52.657
2023-11-05T10:32:39,52.167
2023-11-05T10:32:40,51.624
2023-11-05T10:32:41,52.416
2023-11-05T10:32:42,53.107
2023-11-05T10:32:43,52.292
2023-11-05T10:32:44,51.445
2023-11-05T10:32:45,52.447
2023-11-05T10:32:46,52.167
2023-11-05T10:32:47,52.773
2023-11-05T10:32:48,53.588
2023-11-05T10:32:49,52.043
2023-11-05T10:32:50,53.899
2023-11-05T10:32:51,53.712
2023-11-05T10:32:52,52.804
2023-11-05T10:32:53,52.711
2023-11-05T10:32:54,52.680
2023-11-05T10:32:55,53.115
2023-11-05T10:32:56,52.385
2023-11-05T10:32:57,51.166
2023-11-05T10:32:58,52.167
2023-11-05T10:32:59,50.654
2023-11-05T10:33:00,51.803
2023-11-05T10:33:01,52.315
2023-11-05T10:33:02,52.804
2023-11-05T10:33:03,52.198
2023-11-05T10:33:04,52.408
2023-11-05T10:33:05,52.082
2023-11-05T10:33:06,51.383
2023-11-05T10:33:07,51.197
2023-11-05T10:33:08,49.986
2023-11-05T10:33:09,51.414
2023-11-05T10:33:10,53.410
2023-11-05T10:33:11,52.043
2023-11-05T10:33:12,52.385
2023-11-05T10:33:13,52.773
2023-11-05T10:33:14,51.919
2023-11-05T10:33:15,50.498
2023-11-05T10:33:16,51.251
2023-11-05T10:33:17,50.654
2023-11-05T10:33:18,50.320
2023-11-05T10:33:19,50.863
2023-11-05T10:33:20,51.174
2023-11-05T10:33:21,52.594
2023-11-05T10:33:22,53.052
2023-11-05T10:33:23,52.230
2023-11-05T10:33:24,51.104
2023-11-05T10:33:25,51.748
2023-11-05T10:33:26,50.894
2023-11-05T10:33:27,51.803
2023-11-05T10:33:28,51.686
2023-11-05T10:33:29,52.408
2023-11-05T10:33:30,51.228
2023-11-05T10:33:31,51.740
2023-11-05T10:33:32,51.896
2023-11-05T10:33:33,52.082
2023-11-05T10:33:34,51.593
2023-11-05T10:33:35,52.051
2023-11-05T10:33:36,51.896
2023-11-05T10:33:37,51.135
2023-11-05T10:33:38,51.740
2023-11-05T10:33:39,51.989
2023-11-05T10:33:40,52.167
2023-11-05T10:33:41,50.956
2023-11-05T10:33:42,51.259
2023-11-05T10:33:43,51.290
2023-11-05T10:33:44,51.655
2023-11-05T10:33:45,51.593
2023-11-05T10:33:46,50.351
2023-11-05T10:33:47,50.591
2023-11-05T10:33:48,51.748
2023-11-05T10:33:49,51.081
2023-11-05T10:33:50,50.164
2023-11-05T10:33:51,51.104
2023-11-05T10:33:52,50.747
2023-11-05T10:33:53,51.321
2023-11-05T10:33:54,50.560
2023-11-05T10:33:55,49.683
2023-11-05T10:33:56,49.567
2023-11-05T10:33:57,51.042
2023-11-05T10:33:58,50.956
2023-11-05T10:33:59,50.801
2023-11-05T10:34:00,51.500
2023-11-05T10:34:01,51.686
2023-11-05T10:34:02,51.803
2023-11-05T10:34:03,50.809
2023-11-05T10:34:04,51.228
2023-11-05T10:34:05,51.259
2023-11-05T10:34:06,51.779
2023-11-05T10:34:07,50.615
2023-11-05T10:34:08,51.352
2023-11-05T10:34:09,52.020
2023-11-05T10:34:10,52.198
2023-11-05T10:34:11,51.865
2023-11-05T10:34:12,50.529
2023-11-05T10:34:13,51.950
2023-11-05T10:34:14,50.747
2023-11-05T10:34:15,51.166
2023-11-05T10:34:16,51.624
2023-11-05T10:34:17,51.562
2023-11-05T10:34:18,50.654
2023-11-05T10:34:19,51.562
2023-11-05T10:34:20,51.282
2023-11-05T10:34:21,51.896
2023-11-05T10:34:22,51.686
2023-11-05T10:34:23,51.073
2023-11-05T10:34:24,49.559
2023-11-05T10:34:25,51.709
2023-11-05T10:34:26,51.927
2023-11-05T10:34:27,51.469
2023-11-05T10:34:28,52.532
2023-11-05T10:34:29,51.865
2023-11-05T10:34:30,51.042
2023-11-05T10:34:31,50.739
2023-11-05T10:34:32,50.654
2023-11-05T10:34:33,50.537
2023-11-05T10:34:34,51.197
2023-11-05T10:34:35,52.051
2023-11-05T10:34:36,51.593
2023-11-05T10:34:37,51.073
2023-11-05T10:34:38,51.166
2023-11-05T10:34:39,51.469
2023-11-05T10:34:40,52.082
2023-11-05T10:34:41,51.011
2023-11-05T10:34:42,50.739
2023-11-05T10:34:43,52.167
2023-11-05T10:34:44,51.740
2023-11-05T10:34:45,51.896
2023-11-05T10:34:46,50.716
2023-11-05T10:34:47,51.678
2023-11-05T10:34:48,50.444
2023-11-05T10:34:49,50.382
2023-11-05T10:34:50,51.539
2023-11-05T10:34:51,52.074
2023-11-05T10:34:52,52.261
2023-11-05T10:34:53,51.927
2023-11-05T10:34:54,51.414
2023-11-05T10:34:55,51.313
2023-11-05T10:34:56,51.290
2023-11-05T10:34:57,49.893
2023-11-05T10:34:58,50.227
2023-11-05T10:34:59,50.289
2023-11-05T10:35:00,52.532
2023-11-05T10:35:01,51.313
2023-11-05T10:35:02,51.321
2023-11-05T10:35:03,51.740
2023-11-05T10:35:04,51.228
2023-11-05T10:35:05,51.717
2023-11-05T10:35:06,50.871
2023-11-05T10:35:07,50.832
2023-11-05T10:35:08,51.958
2023-11-05T10:35:09,51.135
2023-11-05T10:35:10,51.562
2023-11-05T10:35:11,51.081
2023-11-05T10:35:12,52.113
2023-11-05T10:35:13,50.863
2023-11-05T10:35:14,52.773
2023-11-05T10:35:15,50.809
2023-11-05T10:35:16,51.407
2023-11-05T10:35:17,51.717
2023-11-05T10:35:18,51.135
2023-11-05T10:35:19,52.323
2023-11-05T10:35:20,51.989
2023-11-05T10:35:21,51.593
2023-11-05T10:35:22,51.678
2023-11-05T10:35:23,51.896
2023-11-05T10:35:24,50.925
2023-11-05T10:35:25,52.020
2023-11-05T10:35:26,52.501
2023-11-05T10:35:27,53.262
2023-11-05T10:35:28,51.407
2023-11-05T10:35:29,50.685
2023-11-05T10:35:30,51.593
2023-11-05T10:35:31,52.408
2023-11-05T10:35:32,51.469
2023-11-05T10:35:33,50.987
2023-11-05T10:35:34,52.020
2023-11-05T10:35:35,52.020
2023-11-05T10:35:36,50.017
2023-11-05T10:35:37,51.834
2023-11-05T10:35:38,52.625
2023-11-05T10:35:39,51.686
2023-11-05T10:35:40,51.344
2023-11-05T10:35:41,51.383
2023-11-05T10:35:42,51.438
2023-11-05T10:35:43,51.740
2023-11-05T10:35:44,51.135
2023-11-05T10:35:45,51.981
2023-11-05T10:35:46,52.625
2023-11-05T10:35:47,51.981
2023-11-05T10:35:48,52.012
2023-11-05T10:35:49,52.354
2023-11-05T10:35:50,51.352
2023-11-05T10:35:51,51.865
2023-11-05T10:35:52,51.469
2023-11-05T10:35:53,52.167
2023-11-05T10:35:54,51.717
2023-11-05T10:35:55,51.655
2023-11-05T10:35:56,52.742
2023-11-05T10:35:57,53.014
2023-11-05T10:35:58,51.593
2023-11-05T10:35:59,51.624
2023-11-05T10:36:00,52.043
2023-11-05T10:36:01,52.680
2023-11-05T10:36:02,51.562
2023-11-05T10:36:03,52.501
2023-11-05T10:36:04,52.315
2023-11-05T10:36:05,51.810
2023-11-05T10:36:06,51.135
2023-11-05T10:36:07,50.863
2023-11-05T10:36:08,51.678
2023-11-05T10:36:09,51.803
2023-11-05T10:36:10,51.531
2023-11-05T10:36:11,51.771
2023-11-05T10:36:12,51.593
2023-11-05T10:36:13,51.740
2023-11-05T10:36:14,50.591
2023-11-05T10:36:15,51.616
2023-11-05T10:36:16,52.346
2023-11-05T10:36:17,52.198
2023-11-05T10:36:18,51.259
2023-11-05T10:36:19,52.105
2023-11-05T10:36:20,50.956
2023-11-05T10:36:21,50.141
2023-11-05T10:36:22,50.770
2023-11-05T10:36:23,52.230
2023-11-05T10:36:24,52.563
2023-11-05T10:36:25,53.231
2023-11-05T10:36:26,51.834
2023-11-05T10:36:27,51.166
2023-11-05T10:36:28,51.531
2023-11-05T10:36:29,51.531
2023-11-05T10:36:30,51.166
2023-11-05T10:36:31,52.532
2023-11-05T10:36:32,52.804
2023-11-05T10:36:33,52.408
2023-11-05T10:36:34,52.292
2023-11-05T10:36:35,52.897
2023-11-05T10:36:36,51.989
2023-11-05T10:36:37,52.990
2023-11-05T10:36:38,52.866
2023-11-05T10:36:39,52.680
2023-11-05T10:36:40,51.865
2023-11-05T10:36:41,51.469
2023-11-05T10:36:42,53.231
2023-11-05T10:36:43,51.290
2023-11-05T10:36:44,51.321
2023-11-05T10:36:45,52.866
2023-11-05T10:36:46,52.292
2023-11-05T10:36:47,51.624
2023-11-05T10:36:48,52.594
2023-11-05T10:36:49,52.804
2023-11-05T10:36:50,52.742
2023-11-05T10:36:51,52.773
2023-11-05T10:36:52,53.169
2023-11-05T10:36:53,52.657
2023-11-05T10:36:54,53.588
2023-11-05T10:36:55,52.835
2023-11-05T10:36:56,51.989
2023-11-05T10:36:57,52.625
2023-11-05T10:36:58,53.720
2023-11-05T10:36:59,53.472
2023-11-05T10:37:00,53.868
2023-11-05T10:37:01,53.806
2023-11-05T10:37:02,53.588
2023-11-05T10:37:03,53.689
2023-11-05T10:37:04,52.408
2023-11-05T10:37:05,53.107
2023-11-05T10:37:06,53.076
2023-11-05T10:37:07,52.261
2023-11-05T10:37:08,53.379
2023-11-05T10:37:09,52.835
2023-11-05T10:37:10,53.712
2023-11-05T10:37:11,52.385
2023-11-05T10:37:12,52.928
2023-11-05T10:37:13,53.138
2023-11-05T10:37:14,52.292
2023-11-05T10:37:15,53.076
2023-11-05T10:37:16,52.804
2023-11-05T10:37:17,53.138
2023-11-05T10:37:18,52.346
2023-11-05T10:37:19,52.959
2023-11-05T10:37:20,53.231
2023-11-05T10:37:21,53.596
2023-11-05T10:37:22,52.594
2023-11-05T10:37:23,53.076
2023-11-05T10:37:24,52.625
2023-11-05T10:37:25,53.441
2023-11-05T10:37:26,53.806
2023-11-05T10:37:27,53.052
2023-11-05T10:37:28,53.200
2023-11-05T10:37:29,52.625
2023-11-05T10:37:30,53.324
2023-11-05T10:37:31,52.781
2023-11-05T10:37:32,52.377
2023-11-05T10:37:33,53.503
2023-11-05T10:37:34,52.750
2023-11-05T10:37:35,52.292
2023-11-05T10:37:36,53.169
2023-11-05T10:37:37,52.105
2023-11-05T10:37:38,53.658
2023-11-05T10:37:39,53.076
2023-11-05T10:37:40,52.804
2023-11-05T10:37:41,52.501
2023-11-05T10:37:42,53.658
2023-11-05T10:37:43,52.835
2023-11-05T10:37:44,52.835
2023-11-05T10:37:45,53.751
2023-11-05T10:37:46,52.773
2023-11-05T10:37:47,52.711
2023-11-05T10:37:48,52.843
2023-11-05T10:37:49,53.720
2023-11-05T10:37:50,53.223
2023-11-05T10:37:51,53.200
2023-11-05T10:37:52,52.051
2023-11-05T10:37:53,52.618
2023-11-05T10:37:54,53.293
2023-11-05T10:37:55,53.417
2023-11-05T10:37:56,52.563
2023-11-05T10:37:57,53.324
2023-11-05T10:37:58,52.323
2023-11-05T10:37:59,53.534
2023-11-05T10:38:00,53.200
2023-11-05T10:38:01,52.113
2023-11-05T10:38:02,53.052
2023-11-05T10:38:03,53.565
2023-11-05T10:38:04,53.052
2023-11-05T10:38:05,52.447
2023-11-05T10:38:06,53.837
2023-11-05T10:38:07,52.625
2023-11-05T10:38:08,51.927
2023-11-05T10:38:09,52.167
2023-11-05T10:38:10,52.230
2023-11-05T10:38:11,53.472
2023-11-05T10:38:12,53.712
2023-11-05T10:38:13,52.051
2023-11-05T10:38:14,53.084
2023-11-05T10:38:15,53.316
2023-11-05T10:38:16,52.230
2023-11-05T10:38:17,54.054
2023-11-05T10:38:18,53.751
2023-11-05T10:38:19,52.649
2023-11-05T10:38:20,51.740
2023-11-05T10:38:21,53.169
2023-11-05T10:38:22,52.261
2023-11-05T10:38:23,52.385
2023-11-05T10:38:24,51.740
2023-11-05T10:38:25,52.501
2023-11-05T10:38:26,51.469
2023-11-05T10:38:27,53.084
2023-11-05T10:38:28,52.020
2023-11-05T10:38:29,51.896
2023-11-05T10:38:30,52.439
2023-11-05T10:38:31,52.315
2023-11-05T10:38:32,51.950
2023-11-05T10:38:33,52.136
2023-11-05T10:38:34,53.021
2023-11-05T10:38:35,52.230
2023-11-05T10:38:36,52.959
2023-11-05T10:38:37,51.383
2023-11-05T10:38:38,52.835
2023-11-05T10:38:39,52.051
2023-11-05T10:38:40,49.955
2023-11-05T10:38:41,51.344
2023-11-05T10:38:42,51.958
2023-11-05T10:38:43,51.748
2023-11-05T10:38:44,52.136
2023-11-05T10:38:45,52.750
2023-11-05T10:38:46,53.107
2023-11-05T10:38:47,52.439
2023-11-05T10:38:48,51.655
2023-11-05T10:38:49,52.897
2023-11-05T10:38:50,51.228
2023-11-05T10:38:51,51.166
2023-11-05T10:38:52,51.018
2023-11-05T10:38:53,51.593
2023-11-05T10:38:54,52.625
2023-11-05T10:38:55,52.230
2023-11-05T10:38:56,51.593
2023-11-05T10:38:57,51.166
2023-11-05T10:38:58,52.198
2023-11-05T10:38:59,52.587
2023-11-05T10:39:00,54.559
2023-11-05T10:39:01,51.834
2023-11-05T10:39:02,50.832
2023-11-05T10:39:03,52.043
2023-11-05T10:39:04,52.501
2023-11-05T10:39:05,51.321
2023-11-05T10:39:06,52.680
2023-11-05T10:39:07,52.198
2023-11-05T10:39:08,52.043
2023-11-05T10:39:09,52.532
2023-11-05T10:39:10,52.509
2023-11-05T10:39:11,52.167
2023-11-05T10:39:12,52.959
2023-11-05T10:39:13,52.742
2023-11-05T10:39:14,52.470
2023-11-05T10:39:15,51.927
2023-11-05T10:39:16,52.416
2023-11-05T10:39:17,52.711
2023-11-05T10:39:18,53.922
2023-11-05T10:39:19,53.441
2023-11-05T10:39:20,53.441
2023-11-05T10:39:21,52.315
2023-11-05T10:39:22,51.779
2023-11-05T10:39:23,52.230
2023-11-05T10:39:24,51.562
2023-11-05T10:39:25,51.771
2023-11-05T10:39:26,52.959
2023-11-05T10:39:27,52.230
2023-11-05T10:39:28,52.470
2023-11-05T10:39:29,52.230
2023-11-05T10:39:30,52.773
2023-11-05T10:39:31,52.959
2023-11-05T10:39:32,52.983
2023-11-05T10:39:33,53.014
2023-11-05T10:39:34,54.202
2023-11-05T10:39:35,53.557
2023-11-05T10:39:36,53.169
2023-11-05T10:39:37,52.292
2023-11-05T10:39:38,51.865
2023-11-05T10:39:39,51.771
2023-11-05T10:39:40,51.616
2023-11-05T10:39:41,51.290
2023-11-05T10:39:42,52.230
2023-11-05T10:39:43,52.990
2023-11-05T10:39:44,53.324
2023-11-05T10:39:45,52.501
2023-11-05T10:39:46,51.989
2023-11-05T10:39:47,53.084
2023-11-05T10:39:48,51.865
2023-11-05T10:39:49,51.740
2023-11-05T10:39:50,53.689
2023-11-05T10:39:51,53.107
2023-11-05T10:39:52,52.230
2023-11-05T10:39:53,51.500
2023-11-05T10:39:54,51.407
2023-11-05T10:39:55,51.834
2023-11-05T10:39:56,52.657
2023-11-05T10:39:57,52.594
2023-11-05T10:39:58,51.678
2023-11-05T10:39:59,52.315
2023-11-05T11:50:00,56.872
2023-11-05T11:50:01,58.052
2023-11-05T11:50:02,58.200
2023-11-05T11:50:03,58.293
2023-11-05T11:50:04,56.321
2023-11-05T11:50:05,55.630
2023-11-05T11:50:06,56.236
2023-11-05T11:50:07,56.632
2023-11-05T11:50:08,56.771
2023-11-05T11:50:09,57.175
2023-11-05T11:50:10,57.843
2023-11-05T11:50:11,57.563
2023-11-05T11:50:12,57.167
2023-11-05T11:50:13,56.864
2023-11-05T11:50:14,57.416
2023-11-05T11:50:15,56.111
2023-11-05T11:50:16,57.082
2023-11-05T11:50:17,57.959
2023-11-05T11:50:18,57.905
2023-11-05T11:50:19,57.354
2023-11-05T11:50:20,57.144
2023-11-05T11:50:21,56.593
2023-11-05T11:50:22,57.509
2023-11-05T11:50:23,56.360
2023-11-05T11:50:24,57.144
2023-11-05T11:50:25,58.177
2023-11-05T11:50:26,58.378
2023-11-05T11:50:27,58.324
2023-11-05T11:50:28,59.535
2023-11-05T11:50:29,57.812
2023-11-05T11:50:30,57.718
2023-11-05T11:50:31,57.323
2023-11-05T11:50:32,57.447
2023-11-05T11:50:33,57.866
2023-11-05T11:50:34,58.293
2023-11-05T11:50:35,58.138
2023-11-05T11:50:36,59.597
2023-11-05T11:50:37,59.380
2023-11-05T11:50:38,57.928
2023-11-05T11:50:39,56.896
2023-11-05T11:50:40,56.989
2023-11-05T11:50:41,56.864
2023-11-05T11:50:42,58.472
2023-11-05T11:50:43,58.208
2023-11-05T11:50:44,59.201
2023-11-05T11:50:45,59.023
2023-11-05T11:50:46,59.023
2023-11-05T11:50:47,58.231
2023-11-05T11:50:48,58.658
2023-11-05T11:50:49,57.928
2023-11-05T11:50:50,58.083
2023-11-05T11:50:51,58.720
2023-11-05T11:50:52,58.417
2023-11-05T11:50:53,58.417
2023-11-05T11:50:54,58.565
2023-11-05T11:50:55,58.114
2023-11-05T11:50:56,57.812
2023-11-05T11:50:57,56.872
2023-11-05T11:50:58,57.175
2023-11-05T11:50:59,57.175
2023-11-05T11:51:00,58.231
2023-11-05T11:51:01,57.959
2023-11-05T11:51:02,57.625
2023-11-05T11:51:03,58.386
2023-11-05T11:51:04,56.632
2023-11-05T11:51:05,58.052
2023-11-05T11:51:06,58.114
2023-11-05T11:51:07,56.686
2023-11-05T11:51:08,57.750
2023-11-05T11:51:09,56.445
2023-11-05T11:51:10,57.563
2023-11-05T11:51:11,57.501
2023-11-05T11:51:12,57.781
2023-11-05T11:51:13,58.805
2023-11-05T11:51:14,57.385
2023-11-05T11:51:15,57.299
2023-11-05T11:51:16,57.051
2023-11-05T11:51:17,57.416
2023-11-05T11:51:18,56.748
2023-11-05T11:51:19,58.239
2023-11-05T11:51:20,57.897
2023-11-05T11:51:21,57.594
2023-11-05T11:51:22,57.501
2023-11-05T11:51:23,56.748
2023-11-05T11:51:24,56.934
2023-11-05T11:51:25,57.260
2023-11-05T11:51:26,56.383
2023-11-05T11:51:27,57.229
2023-11-05T11:51:28,58.076
2023-11-05T11:51:29,56.864
2023-11-05T11:51:30,56.903
2023-11-05T11:51:31,57.990
2023-11-05T11:51:32,57.959
2023-11-05T11:51:33,56.903
2023-11-05T11:51:34,58.208
2023-11-05T11:51:35,58.270
2023-11-05T11:51:36,57.299
2023-11-05T11:51:37,58.052
2023-11-05T11:51:38,57.198
2023-11-05T11:51:39,56.686
2023-11-05T11:51:40,57.718
2023-11-05T11:51:41,57.959
2023-11-05T11:51:42,57.718
2023-11-05T11:51:43,57.501
2023-11-05T11:51:44,56.445
2023-11-05T11:51:45,58.293
2023-11-05T11:51:46,56.437
2023-11-05T11:51:47,57.082
2023-11-05T11:51:48,56.934
2023-11-05T11:51:49,57.656
2023-11-05T11:51:50,58.386
2023-11-05T11:51:51,57.990
2023-11-05T11:51:52,58.145
2023-11-05T11:51:53,56.927
2023-11-05T11:51:54,56.624
2023-11-05T11:51:55,58.177
2023-11-05T11:51:56,58.083
2023-11-05T11:51:57,57.563
2023-11-05T11:51:58,58.510
2023-11-05T11:51:59,58.052
2023-11-05T11:52:00,58.231
2023-11-05T11:52:01,58.114
2023-11-05T11:52:02,58.596
2023-11-05T11:52:03,57.354
2023-11-05T11:52:04,57.268
2023-11-05T11:52:05,56.802
2023-11-05T11:52:06,57.866
2023-11-05T11:52:07,58.052
2023-11-05T11:52:08,57.742
2023-11-05T11:52:09,58.177
2023-11-05T11:52:10,57.990
2023-11-05T11:52:11,57.866
2023-11-05T11:52:12,58.021
2023-11-05T11:52:13,57.175
2023-11-05T11:52:14,57.835
2023-11-05T11:52:15,57.470
2023-11-05T11:52:16,57.718
2023-11-05T11:52:17,58.386
2023-11-05T11:52:18,57.711
2023-11-05T11:52:19,57.718
2023-11-05T11:52:20,58.208
2023-11-05T11:52:21,58.107
2023-11-05T11:52:22,57.656
2023-11-05T11:52:23,57.291
2023-11-05T11:52:24,57.594
2023-11-05T11:52:25,58.355
2023-11-05T11:52:26,58.658
2023-11-05T11:52:27,58.262
2023-11-05T11:52:28,58.503
2023-11-05T11:52:29,57.897
2023-11-05T11:52:30,57.594
2023-11-05T11:52:31,56.896
2023-11-05T11:52:32,57.144
2023-11-05T11:52:33,57.571
2023-11-05T11:52:34,58.774
2023-11-05T11:52:35,58.774
2023-11-05T11:52:36,57.998
2023-11-05T11:52:37,58.534
2023-11-05T11:52:38,58.114
2023-11-05T11:52:39,57.664
2023-11-05T11:52:40,57.656
2023-11-05T11:52:41,57.175
2023-11-05T11:52:42,57.323
2023-11-05T11:52:43,57.897
2023-11-05T11:52:44,58.836
2023-11-05T11:52:45,58.301
2023-11-05T11:52:46,58.503
2023-11-05T11:52:47,58.262
2023-11-05T11:52:48,57.416
2023-11-05T11:52:49,57.532
2023-11-05T11:52:50,57.501
2023-11-05T11:52:51,57.571
2023-11-05T11:52:52,56.476
2023-11-05T11:52:53,56.771
2023-11-05T11:52:54,57.354
2023-11-05T11:52:55,58.262
2023-11-05T11:52:56,57.563
2023-11-05T11:52:57,57.323
2023-11-05T11:52:58,58.200
2023-11-05T11:52:59,57.835
2023-11-05T11:53:00,57.478
2023-11-05T11:53:01,57.594
2023-11-05T11:53:02,57.408
2023-11-05T11:53:03,57.718
2023-11-05T11:53:04,58.720
2023-11-05T11:53:05,57.594
2023-11-05T11:53:06,58.867
2023-11-05T11:53:07,58.565
2023-11-05T11:53:08,59.108
2023-11-05T11:53:09,58.689
2023-11-05T11:53:10,57.144
2023-11-05T11:53:11,56.927
2023-11-05T11:53:12,56.352
2023-11-05T11:53:13,57.175
2023-11-05T11:53:14,58.596
2023-11-05T11:53:15,58.867
2023-11-05T11:53:16,58.751
2023-11-05T11:53:17,57.625
2023-11-05T11:53:18,57.532
2023-11-05T11:53:19,58.052
2023-11-05T11:53:20,57.990
2023-11-05T11:53:21,59.263
2023-11-05T11:53:22,58.720
2023-11-05T11:53:23,58.565
2023-11-05T11:53:24,59.178
2023-11-05T11:53:25,58.448
2023-11-05T11:53:26,58.386
2023-11-05T11:53:27,58.138
2023-11-05T11:53:28,57.928
2023-11-05T11:53:29,58.021
2023-11-05T11:53:30,58.355
2023-11-05T11:53:31,58.844
2023-11-05T11:53:32,58.844
2023-11-05T11:53:33,58.961
2023-11-05T11:53:34,58.782
2023-11-05T11:53:35,58.743
2023-11-05T11:53:36,58.417
2023-11-05T11:53:37,59.597
2023-11-05T11:53:38,58.386
2023-11-05T11:53:39,58.107
2023-11-05T11:53:40,58.355
2023-11-05T11:53:41,58.145
2023-11-05T11:53:42,58.813
2023-11-05T11:53:43,59.690
2023-11-05T11:53:44,59.908
2023-11-05T11:53:45,60.242
2023-11-05T11:53:46,58.720
2023-11-05T11:53:47,59.659
2023-11-05T11:53:48,59.357
2023-11-05T11:53:49,58.992
2023-11-05T11:53:50,57.781
2023-11-05T11:53:51,59.178
2023-11-05T11:53:52,59.178
2023-11-05T11:53:53,58.782
2023-11-05T11:53:54,58.867
2023-11-05T11:53:55,59.085
2023-11-05T11:53:56,59.931
2023-11-05T11:53:57,60.234
2023-11-05T11:53:58,59.147
2023-11-05T11:53:59,58.052
2023-11-05T11:54:00,58.169
2023-11-05T11:54:01,58.208
2023-11-05T11:54:02,58.355
2023-11-05T11:54:03,59.263
2023-11-05T11:54:04,59.108
2023-11-05T11:54:05,59.263
2023-11-05T11:54:06,59.605
2023-11-05T11:54:07,59.170
2023-11-05T11:54:08,58.720
2023-11-05T11:54:09,58.083
2023-11-05T11:54:10,58.510
2023-11-05T11:54:11,58.324
2023-11-05T11:54:12,58.534
2023-11-05T11:54:13,57.051
2023-11-05T11:54:14,58.200
2023-11-05T11:54:15,58.782
2023-11-05T11:54:16,57.447
2023-11-05T11:54:17,57.990
2023-11-05T11:54:18,56.989
2023-11-05T11:54:19,57.509
2023-11-05T11:54:20,57.750
2023-11-05T11:54:21,58.378
2023-11-05T11:54:22,58.076
2023-11-05T11:54:23,57.051
2023-11-05T11:54:24,57.750
2023-11-05T11:54:25,57.656
2023-11-05T11:54:26,58.324
2023-11-05T11:54:27,58.836
2023-11-05T11:54:28,57.299
2023-11-05T11:54:29,57.354
2023-11-05T11:54:30,58.262
2023-11-05T11:54:31,58.689
2023-11-05T11:54:32,57.323
2023-11-05T11:54:33,57.959
2023-11-05T11:54:34,57.990
2023-11-05T11:54:35,58.138
2023-11-05T11:54:36,57.936
2023-11-05T11:54:37,57.990
2023-11-05T11:54:38,57.478
2023-11-05T11:54:39,58.083
2023-11-05T11:54:40,59.116
2023-11-05T11:54:41,59.294
2023-11-05T11:54:42,59.201
2023-11-05T11:54:43,58.751
2023-11-05T11:54:44,59.302
2023-11-05T11:54:45,58.239
2023-11-05T11:54:46,58.510
2023-11-05T11:54:47,58.472
2023-11-05T11:54:48,58.417
2023-11-05T11:54:49,59.326
2023-11-05T11:54:50,59.535
2023-11-05T11:54:51,58.961
2023-11-05T11:54:52,58.572
2023-11-05T11:54:53,59.046
2023-11-05T11:54:54,58.627
2023-11-05T11:54:55,58.052
2023-11-05T11:54:56,59.116
2023-11-05T11:54:57,58.751
2023-11-05T11:54:58,59.015
2023-11-05T11:54:59,58.844
2023-11-05T11:55:00,58.813
2023-11-05T11:55:01,59.326
2023-11-05T11:55:02,59.271
2023-11-05T11:55:03,58.177
2023-11-05T11:55:04,58.836
2023-11-05T11:55:05,58.658
2023-11-05T11:55:06,59.869
2023-11-05T11:55:07,58.867
2023-11-05T11:55:08,58.930
2023-11-05T11:55:09,58.386
2023-11-05T11:55:10,59.450
2023-11-05T11:55:11,59.838
2023-11-05T11:55:12,60.234
2023-11-05T11:55:13,59.566
2023-11-05T11:55:14,59.419
2023-11-05T11:55:15,58.596
2023-11-05T11:55:16,58.875
2023-11-05T11:55:17,58.930
2023-11-05T11:55:18,59.326
2023-11-05T11:55:19,59.807
2023-11-05T11:55:20,59.574
2023-11-05T11:55:21,59.543
2023-11-05T11:55:22,58.836
2023-11-05T11:55:23,59.263
2023-11-05T11:55:24,59.535
2023-11-05T11:55:25,59.900
2023-11-05T11:55:26,59.302
2023-11-05T11:55:27,59.776
2023-11-05T11:55:28,60.506
2023-11-05T11:55:29,60.451
2023-11-05T11:55:30,59.481
2023-11-05T11:55:31,59.504
2023-11-05T11:55:32,58.479
2023-11-05T11:55:33,58.805
2023-11-05T11:55:34,59.566
2023-11-05T11:55:35,59.690
2023-11-05T11:55:36,59.085
2023-11-05T11:55:37,58.992
2023-11-05T11:55:38,58.992
2023-11-05T11:55:39,58.479
2023-11-05T11:55:40,58.572
2023-11-05T11:55:41,58.805
2023-11-05T11:55:42,59.054
2023-11-05T11:55:43,57.928
2023-11-05T11:55:44,59.054
2023-11-05T11:55:45,59.388
2023-11-05T11:55:46,59.388
2023-11-05T11:55:47,59.931
2023-11-05T11:55:48,58.813
2023-11-05T11:55:49,58.720
2023-11-05T11:55:50,58.992
2023-11-05T11:55:51,57.874
2023-11-05T11:55:52,59.085
2023-11-05T11:55:53,59.574
2023-11-05T11:55:54,59.419
2023-11-05T11:55:55,59.388
2023-11-05T11:55:56,58.386
2023-11-05T11:55:57,58.145
2023-11-05T11:55:58,58.992
2023-11-05T11:55:59,60.506
2023-11-05T11:56:00,59.784
2023-11-05T11:56:01,58.961
2023-11-05T11:56:02,59.294
2023-11-05T11:56:03,59.419
2023-11-05T11:56:04,59.085
2023-11-05T11:56:05,59.869
2023-11-05T11:56:06,60.296
2023-11-05T11:56:07,60.203
2023-11-05T11:56:08,59.023
2023-11-05T11:56:09,59.473
2023-11-05T11:56:10,58.774
2023-11-05T11:56:11,59.473
2023-11-05T11:56:12,60.172
2023-11-05T11:56:13,60.211
2023-11-05T11:56:14,59.116
2023-11-05T11:56:15,59.807
2023-11-05T11:56:16,59.846
2023-11-05T11:56:17,59.240
2023-11-05T11:56:18,60.234
2023-11-05T11:56:19,58.937
2023-11-05T11:56:20,60.537
2023-11-05T11:56:21,57.812
2023-11-05T11:56:22,57.633
2023-11-05T11:56:23,59.294
2023-11-05T11:56:24,59.908
2023-11-05T11:56:25,59.388
2023-11-05T11:56:26,60.211
2023-11-05T11:56:27,59.209
2023-11-05T11:56:28,59.628
2023-11-05T11:56:29,58.782
2023-11-05T11:56:30,58.572
2023-11-05T11:56:31,59.263
2023-11-05T11:56:32,59.931
2023-11-05T11:56:33,59.419
2023-11-05T11:56:34,58.324
2023-11-05T11:56:35,58.844
2023-11-05T11:56:36,58.751
2023-11-05T11:56:37,58.138
2023-11-05T11:56:38,58.386
2023-11-05T11:56:39,58.386
2023-11-05T11:56:40,60.420
2023-11-05T11:56:41,58.930
2023-11-05T11:56:42,59.721
2023-11-05T11:56:43,58.239
2023-11-05T11:56:44,57.447
2023-11-05T11:56:45,58.510
2023-11-05T11:56:46,58.813
2023-11-05T11:56:47,58.875
2023-11-05T11:56:48,58.409
2023-11-05T11:56:49,59.504
2023-11-05T11:56:50,58.138
2023-11-05T11:56:51,59.015
2023-11-05T11:56:52,56.927
2023-11-05T11:56:53,58.472
2023-11-05T11:56:54,59.450
2023-11-05T11:56:55,58.052
2023-11-05T11:56:56,58.836
2023-11-05T11:56:57,58.083
2023-11-05T11:56:58,58.836
2023-11-05T11:56:59,57.532
2023-11-05T11:57:00,57.268
2023-11-05T11:57:01,58.627
2023-11-05T11:57:02,59.815
2023-11-05T11:57:03,58.572
2023-11-05T11:57:04,57.967
2023-11-05T11:57:05,58.169
2023-11-05T11:57:06,57.866
2023-11-05T11:57:07,58.293
2023-11-05T11:57:08,58.324
2023-11-05T11:57:09,58.177
2023-11-05T11:57:10,58.836
2023-11-05T11:57:11,58.596
2023-11-05T11:57:12,58.448
2023-11-05T11:57:13,57.478
2023-11-05T11:57:14,57.773
2023-11-05T11:57:15,60.412
2023-11-05T11:57:16,58.378
2023-11-05T11:57:17,58.712
2023-11-05T11:57:18,57.237
2023-11-05T11:57:19,58.541
2023-11-05T11:57:20,58.169
2023-11-05T11:57:21,58.658
2023-11-05T11:57:22,58.596
2023-11-05T11:57:23,59.659
2023-11-05T11:57:24,59.481
2023-11-05T11:57:25,59.628
2023-11-05T11:57:26,59.450
2023-11-05T11:57:27,58.689
2023-11-05T11:57:28,59.232
2023-11-05T11:57:29,57.959
2023-11-05T11:57:30,58.572
2023-11-05T11:57:31,58.386
2023-11-05T11:57:32,58.720
2023-11-05T11:57:33,58.510
2023-11-05T11:57:34,58.324
2023-11-05T11:57:35,59.504
2023-11-05T11:57:36,60.203
2023-11-05T11:57:37,59.326
2023-11-05T11:57:38,58.541
2023-11-05T11:57:39,58.208
2023-11-05T11:57:40,58.689
2023-11-05T11:57:41,59.232
2023-11-05T11:57:42,59.326
2023-11-05T11:57:43,59.326
2023-11-05T11:57:44,60.024
2023-11-05T11:57:45,59.294
2023-11-05T11:57:46,59.628
2023-11-05T11:57:47,60.933
2023-11-05T11:57:48,60.544
2023-11-05T11:57:49,60.630
2023-11-05T11:57:50,60.141
2023-11-05T11:57:51,60.327
2023-11-05T11:57:52,58.689
2023-11-05T11:57:53,59.659
2023-11-05T11:57:54,59.628
2023-11-05T11:57:55,60.180
2023-11-05T11:57:56,59.357
2023-11-05T11:57:57,60.358
2023-11-05T11:57:58,59.745
2023-11-05T11:57:59,60.878
2023-11-05T11:58:00,60.024
2023-11-05T11:58:01,60.358
2023-11-05T11:58:02,58.899
2023-11-05T11:58:03,59.900
2023-11-05T11:58:04,60.451
2023-11-05T11:58:05,60.568
2023-11-05T11:58:06,59.962
2023-11-05T11:58:07,59.900
2023-11-05T11:58:08,59.939
2023-11-05T11:58:09,60.909
2023-11-05T11:58:10,60.568
2023-11-05T11:58:11,60.117
2023-11-05T11:58:12,60.513
2023-11-05T11:58:13,59.784
2023-11-05T11:58:14,59.232
2023-11-05T11:58:15,59.419
2023-11-05T11:58:16,60.086
2023-11-05T11:58:17,61.298
2023-11-05T11:58:18,60.172
2023-11-05T11:58:19,61.119
2023-11-05T11:58:20,59.512
2023-11-05T11:58:21,59.209
2023-11-05T11:58:22,59.139
2023-11-05T11:58:23,60.016
2023-11-05T11:58:24,60.754
2023-11-05T11:58:25,59.085
2023-11-05T11:58:26,59.512
2023-11-05T11:58:27,59.869
2023-11-05T11:58:28,59.023
2023-11-05T11:58:29,59.690
2023-11-05T11:58:30,59.108
2023-11-05T11:58:31,59.326
2023-11-05T11:58:32,59.877
2023-11-05T11:58:33,59.745
2023-11-05T11:58:34,60.537
2023-11-05T11:58:35,59.815
2023-11-05T11:58:36,60.024
2023-11-05T11:58:37,59.023
2023-11-05T11:58:38,59.962
2023-11-05T11:58:39,59.869
2023-11-05T11:58:40,58.899
2023-11-05T11:58:41,57.843
2023-11-05T11:58:42,59.442
2023-11-05T11:58:43,59.877
2023-11-05T11:58:44,59.776
2023-11-05T11:58:45,59.147
2023-11-05T11:58:46,58.961
2023-11-05T11:58:47,58.386
2023-11-05T11:58:48,58.324
2023-11-05T11:58:49,58.541
2023-11-05T11:58:50,60.599
2023-11-05T11:58:51,59.721
2023-11-05T11:58:52,59.784
2023-11-05T11:58:53,59.745
2023-11-05T11:58:54,60.389
2023-11-05T11:58:55,60.024
2023-11-05T11:58:56,59.962
2023-11-05T11:58:57,59.908
2023-11-05T11:58:58,60.265
2023-11-05T11:58:59,59.201
2023-11-05T11:59:00,58.689
2023-11-05T11:59:01,59.271
2023-11-05T11:59:02,59.388
2023-11-05T11:59:03,59.962
2023-11-05T11:59:04,60.808
2023-11-05T11:59:05,59.473
2023-11-05T11:59:06,59.015
2023-11-05T11:59:07,58.324
2023-11-05T11:59:08,59.085
2023-11-05T11:59:09,60.055
2023-11-05T11:59:10,59.481
2023-11-05T11:59:11,59.232
2023-11-05T11:59:12,60.296
2023-11-05T11:59:13,59.869
2023-11-05T11:59:14,59.659
2023-11-05T11:59:15,59.931
2023-11-05T11:59:16,59.566
2023-11-05T11:59:17,59.815
2023-11-05T11:59:18,60.055
2023-11-05T11:59:19,60.451
2023-11-05T11:59:20,60.110
2023-11-05T11:59:21,59.201
2023-11-05T11:59:22,59.838
2023-11-05T11:59:23,60.451
2023-11-05T11:59:24,59.263
2023-11-05T11:59:25,60.024
2023-11-05T11:59:26,59.931
2023-11-05T11:59:27,59.690
2023-11-05T11:59:28,59.139
2023-11-05T11:59:29,58.751
2023-11-05T11:59:30,60.148
2023-11-05T11:59:31,60.024
2023-11-05T11:59:32,59.962
2023-11-05T11:59:33,59.690
2023-11-05T11:59:34,60.506
2023-11-05T11:59:35,59.690
2023-11-05T11:59:36,59.085
2023-11-05T11:59:37,59.481
2023-11-05T11:59:38,59.776
2023-11-05T11:59:39,60.692
2023-11-05T11:59:40,60.513
2023-11-05T11:59:41,59.807
2023-11-05T11:59:42,59.962
2023-11-05T11:59:43,59.597
2023-11-05T11:59:44,60.265
2023-11-05T11:59:45,59.566
2023-11-05T11:59:46,58.867
2023-11-05T11:59:47,59.481
2023-11-05T11:59:48,60.172
2023-11-05T11:59:49,60.048
2023-11-05T11:59:50,60.358
2023-11-05T11:59:51,60.599
2023-11-05T11:59:52,59.357
2023-11-05T11:59:53,58.720
2023-11-05T11:59:54,58.875
2023-11-05T11:59:55,60.086
2023-11-05T11:59:56,58.867
2023-11-05T11:59:57,58.743
2023-11-05T11:59:58,59.535
2023-11-05T11:59:59,59.023
2023-11-05T12:15:00,64.356
2023-11-05T12:15:01,64.566
2023-11-05T12:15:02,62.780
2023-11-05T12:15:03,64.302
2023-11-05T12:15:04,65.148
2023-11-05T12:15:05,64.721
2023-11-05T12:15:06,64.333
2023-11-05T12:15:07,63.782
2023-11-05T12:15:08,62.998
2023-11-05T12:15:09,63.782
2023-11-05T12:15:10,64.481
2023-11-05T12:15:11,64.760
2023-11-05T12:15:12,63.627
2023-11-05T12:15:13,63.782
2023-11-05T12:15:14,63.906
2023-11-05T12:15:15,62.967
2023-11-05T12:15:16,63.696
2023-11-05T12:15:17,62.353
2023-11-05T12:15:18,63.207
2023-11-05T12:15:19,64.418
2023-11-05T12:15:20,64.356
2023-11-05T12:15:21,63.394
2023-11-05T12:15:22,64.240
2023-11-05T12:15:23,64.667
2023-11-05T12:15:24,63.417
2023-11-05T12:15:25,63.510
2023-11-05T12:15:26,63.875
2023-11-05T12:15:27,63.332
2023-11-05T12:15:28,63.510
2023-11-05T12:15:29,63.207
2023-11-05T12:15:30,62.718
2023-11-05T12:15:31,62.788
2023-11-05T12:15:32,62.811
2023-11-05T12:15:33,63.665
2023-11-05T12:15:34,63.875
2023-11-05T12:15:35,62.571
2023-11-05T12:15:36,62.998
2023-11-05T12:15:37,63.425
2023-11-05T12:15:38,62.998
2023-11-05T12:15:39,63.029
2023-11-05T12:15:40,63.782
2023-11-05T12:15:41,63.634
2023-11-05T12:15:42,64.116
2023-11-05T12:15:43,63.238
2023-11-05T12:15:44,62.780
2023-11-05T12:15:45,64.636
2023-11-05T12:15:46,62.780
2023-11-05T12:15:47,64.418
2023-11-05T12:15:48,63.844
2023-11-05T12:15:49,63.844
2023-11-05T12:15:50,63.301
2023-11-05T12:15:51,64.481
2023-11-05T12:15:52,64.481
2023-11-05T12:15:53,63.937
2023-11-05T12:15:54,63.083
2023-11-05T12:15:55,63.238
2023-11-05T12:15:56,63.207
2023-11-05T12:15:57,64.023
2023-11-05T12:15:58,63.875
2023-11-05T12:15:59,64.845
2023-11-05T12:16:00,65.210
2023-11-05T12:16:01,64.364
2023-11-05T12:16:02,64.605
2023-11-05T12:16:03,64.543
2023-11-05T12:16:04,63.790
2023-11-05T12:16:05,63.456
2023-11-05T12:16:06,64.054
2023-11-05T12:16:07,64.271
2023-11-05T12:16:08,64.535
2023-11-05T12:16:09,65.785
2023-11-05T12:16:10,64.209
2023-11-05T12:16:11,65.327
2023-11-05T12:16:12,64.814
2023-11-05T12:16:13,64.698
2023-11-05T12:16:14,63.448
2023-11-05T12:16:15,63.751
2023-11-05T12:16:16,64.209
2023-11-05T12:16:17,64.178
2023-11-05T12:16:18,63.875
2023-11-05T12:16:19,65.428
2023-11-05T12:16:20,65.606
2023-11-05T12:16:21,64.543
2023-11-05T12:16:22,64.814
2023-11-05T12:16:23,64.512
2023-11-05T12:16:24,64.628
2023-11-05T12:16:25,64.240
2023-11-05T12:16:26,63.541
2023-11-05T12:16:27,64.147
2023-11-05T12:16:28,64.178
2023-11-05T12:16:29,64.783
2023-11-05T12:16:30,64.356
2023-11-05T12:16:31,63.782
2023-11-05T12:16:32,64.418
2023-11-05T12:16:33,64.908
2023-11-05T12:16:34,65.544
2023-11-05T12:16:35,63.658
2023-11-05T12:16:36,64.628
2023-11-05T12:16:37,64.636
2023-11-05T12:16:38,64.085
2023-11-05T12:16:39,64.574
2023-11-05T12:16:40,65.785
2023-11-05T12:16:41,65.878
2023-11-05T12:16:42,66.212
2023-11-05T12:16:43,63.898
2023-11-05T12:16:44,64.783
2023-11-05T12:16:45,64.993
2023-11-05T12:16:46,64.690
2023-11-05T12:16:47,64.543
2023-11-05T12:16:48,63.720
2023-11-05T12:16:49,65.389
2023-11-05T12:16:50,64.962
2023-11-05T12:16:51,65.692
2023-11-05T12:16:52,64.993
2023-11-05T12:16:53,64.209
2023-11-05T12:16:54,64.356
2023-11-05T12:16:55,64.993
2023-11-05T12:16:56,64.814
2023-11-05T12:16:57,64.752
2023-11-05T12:16:58,64.364
2023-11-05T12:16:59,64.201
2023-11-05T12:17:00,63.541
2023-11-05T12:17:01,64.092
2023-11-05T12:17:02,63.696
2023-11-05T12:17:03,63.238
2023-11-05T12:17:04,63.906
2023-11-05T12:17:05,64.574
2023-11-05T12:17:06,65.420
2023-11-05T12:17:07,64.877
2023-11-05T12:17:08,64.240
2023-11-05T12:17:09,64.877
2023-11-05T12:17:10,65.599
2023-11-05T12:17:11,63.999
2023-11-05T12:17:12,65.241
2023-11-05T12:17:13,63.968
2023-11-05T12:17:14,64.209
2023-11-05T12:17:15,63.332
2023-11-05T12:17:16,62.936
2023-11-05T12:17:17,64.426
2023-11-05T12:17:18,64.752
2023-11-05T12:17:19,65.816
2023-11-05T12:17:20,65.179
2023-11-05T12:17:21,64.178
2023-11-05T12:17:22,66.359
2023-11-05T12:17:23,65.335
2023-11-05T12:17:24,65.505
2023-11-05T12:17:25,65.296
2023-11-05T12:17:26,64.543
2023-11-05T12:17:27,64.418
2023-11-05T12:17:28,64.387
2023-11-05T12:17:29,64.147
2023-11-05T12:17:30,64.908
2023-11-05T12:17:31,65.024
2023-11-05T12:17:32,65.389
2023-11-05T12:17:33,64.333
2023-11-05T12:17:34,65.971
2023-11-05T12:17:35,64.939
2023-11-05T12:17:36,64.814
2023-11-05T12:17:37,65.234
2023-11-05T12:17:38,63.572
2023-11-05T12:17:39,64.240
2023-11-05T12:17:40,65.148
2023-11-05T12:17:41,64.543
2023-11-05T12:17:42,65.063
2023-11-05T12:17:43,64.869
2023-11-05T12:17:44,64.931
2023-11-05T12:17:45,65.451
2023-11-05T12:17:46,66.088
2023-11-05T12:17:47,64.023
2023-11-05T12:17:48,64.791
2023-11-05T12:17:49,64.939
2023-11-05T12:17:50,66.274
2023-11-05T12:17:51,64.605
2023-11-05T12:17:52,66.026
2023-11-05T12:17:53,65.606
2023-11-05T12:17:54,65.661
2023-11-05T12:17:55,64.783
2023-11-05T12:17:56,64.931
2023-11-05T12:17:57,64.783
2023-11-05T12:17:58,65.117
2023-11-05T12:17:59,64.908
2023-11-05T12:18:00,65.210
2023-11-05T12:18:01,64.931
2023-11-05T12:18:02,65.055
2023-11-05T12:18:03,65.762
2023-11-05T12:18:04,66.849
2023-11-05T12:18:05,67.058
2023-11-05T12:18:06,66.057
2023-11-05T12:18:07,64.838
2023-11-05T12:18:08,64.450
2023-11-05T12:18:09,64.628
2023-11-05T12:18:10,65.272
2023-11-05T12:18:11,65.094
2023-11-05T12:18:12,65.335
2023-11-05T12:18:13,65.451
2023-11-05T12:18:14,64.481
2023-11-05T12:18:15,64.698
2023-11-05T12:18:16,66.662
2023-11-05T12:18:17,66.274
2023-11-05T12:18:18,65.366
2023-11-05T12:18:19,64.333
2023-11-05T12:18:20,65.024
2023-11-05T12:18:21,65.296
2023-11-05T12:18:22,65.482
2023-11-05T12:18:23,66.235
2023-11-05T12:18:24,66.507
2023-11-05T12:18:25,65.265
2023-11-05T12:18:26,63.456
2023-11-05T12:18:27,63.091
2023-11-05T12:18:28,64.636
2023-11-05T12:18:29,64.209
2023-11-05T12:18:30,65.420
2023-11-05T12:18:31,64.698
2023-11-05T12:18:32,64.481
2023-11-05T12:18:33,66.755
2023-11-05T12:18:34,65.995
2023-11-05T12:18:35,65.513
2023-11-05T12:18:36,66.297
2023-11-05T12:18:37,65.901
2023-11-05T12:18:38,64.752
2023-11-05T12:18:39,63.689
2023-11-05T12:18:40,63.898
2023-11-05T12:18:41,66.002
2023-11-05T12:18:42,66.002
2023-11-05T12:18:43,64.450
2023-11-05T12:18:44,66.453
2023-11-05T12:18:45,64.481
2023-11-05T12:18:46,64.543
2023-11-05T12:18:47,65.606
2023-11-05T12:18:48,65.055
2023-11-05T12:18:49,65.063
2023-11-05T12:18:50,64.814
2023-11-05T12:18:51,66.002
2023-11-05T12:18:52,64.566
2023-11-05T12:18:53,64.023
2023-11-05T12:18:54,65.785
2023-11-05T12:18:55,65.241
2023-11-05T12:18:56,65.754
2023-11-05T12:18:57,65.909
2023-11-05T12:18:58,64.178
2023-11-05T12:18:59,65.878
2023-11-05T12:19:00,65.265
2023-11-05T12:19:01,66.390
2023-11-05T12:19:02,66.119
2023-11-05T12:19:03,65.963
2023-11-05T12:19:04,65.335
2023-11-05T12:19:05,66.297
2023-11-05T12:19:06,66.181
2023-11-05T12:19:07,65.971
2023-11-05T12:19:08,65.995
2023-11-05T12:19:09,66.662
2023-11-05T12:19:10,66.026
2023-11-05T12:19:11,66.670
2023-11-05T12:19:12,66.212
2023-11-05T12:19:13,67.361
2023-11-05T12:19:14,66.996
2023-11-05T12:19:15,66.608
2023-11-05T12:19:16,65.599
2023-11-05T12:19:17,66.173
2023-11-05T12:19:18,66.903
2023-11-05T12:19:19,67.415
2023-11-05T12:19:20,67.881
2023-11-05T12:19:21,66.515
2023-11-05T12:19:22,66.965
2023-11-05T12:19:23,66.453
2023-11-05T12:19:24,66.119
2023-11-05T12:19:25,66.965
2023-11-05T12:19:26,67.058
2023-11-05T12:19:27,66.965
2023-11-05T12:19:28,68.331
2023-11-05T12:19:29,67.726
2023-11-05T12:19:30,66.515
2023-11-05T12:19:31,67.120
2023-11-05T12:19:32,66.484
2023-11-05T12:19:33,67.423
2023-11-05T12:19:34,65.272
2023-11-05T12:19:35,67.175
2023-11-05T12:19:36,66.942
2023-11-05T12:19:37,66.911
2023-11-05T12:19:38,66.662
2023-11-05T12:19:39,65.901
2023-11-05T12:19:40,66.422
2023-11-05T12:19:41,66.817
2023-11-05T12:19:42,66.786
2023-11-05T12:19:43,65.971
2023-11-05T12:19:44,66.119
2023-11-05T12:19:45,67.477
2023-11-05T12:19:46,66.662
2023-11-05T12:19:47,66.088
2023-11-05T12:19:48,65.420
2023-11-05T12:19:49,67.058
2023-11-05T12:19:50,67.151
2023-11-05T12:19:51,67.664
2023-11-05T12:19:52,66.849
2023-11-05T12:19:53,66.817
2023-11-05T12:19:54,66.243
2023-11-05T12:19:55,66.119
2023-11-05T12:19:56,66.732
2023-11-05T12:19:57,66.422
2023-11-05T12:19:58,66.608
2023-11-05T12:19:59,65.544
2023-11-05T12:10:00,63.991
2023-11-05T12:10:01,63.867
2023-11-05T12:10:02,63.627
2023-11-05T12:10:03,63.813
2023-11-05T12:10:04,63.720
2023-11-05T12:10:05,63.479
2023-11-05T12:10:06,63.603
2023-11-05T12:10:07,63.844
2023-11-05T12:10:08,62.299
2023-11-05T12:10:09,63.301
2023-11-05T12:10:10,62.905
2023-11-05T12:10:11,63.153
2023-11-05T12:10:12,62.780
2023-11-05T12:10:13,63.658
2023-11-05T12:10:14,64.123
2023-11-05T12:10:15,62.571
2023-11-05T12:10:16,63.145
2023-11-05T12:10:17,63.207
2023-11-05T12:10:18,62.656
2023-11-05T12:10:19,63.262
2023-11-05T12:10:20,63.487
2023-11-05T12:10:21,63.238
2023-11-05T12:10:22,63.301
2023-11-05T12:10:23,62.547
2023-11-05T12:10:24,62.509
2023-11-05T12:10:25,61.965
2023-11-05T12:10:26,61.298
2023-11-05T12:10:27,63.301
2023-11-05T12:10:28,63.510
2023-11-05T12:10:29,63.145
2023-11-05T12:10:30,64.450
2023-11-05T12:10:31,63.176
2023-11-05T12:10:32,62.237
2023-11-05T12:10:33,62.540
2023-11-05T12:10:34,61.631
2023-11-05T12:10:35,62.027
2023-11-05T12:10:36,62.299
2023-11-05T12:10:37,63.751
2023-11-05T12:10:38,62.020
2023-11-05T12:10:39,62.718
2023-11-05T12:10:40,63.029
2023-11-05T12:10:41,61.988
2023-11-05T12:10:42,62.811
2023-11-05T12:10:43,62.051
2023-11-05T12:10:44,62.633
2023-11-05T12:10:45,63.029
2023-11-05T12:10:46,61.872
2023-11-05T12:10:47,62.353
2023-11-05T12:10:48,61.841
2023-11-05T12:10:49,63.293
2023-11-05T12:10:50,62.237
2023-11-05T12:10:51,62.082
2023-11-05T12:10:52,61.903
2023-11-05T12:10:53,60.506
2023-11-05T12:10:54,62.936
2023-11-05T12:10:55,62.687
2023-11-05T12:10:56,62.392
2023-11-05T12:10:57,63.487
2023-11-05T12:10:58,63.541
2023-11-05T12:10:59,61.655
2023-11-05T12:11:00,61.298
2023-11-05T12:11:01,61.577
2023-11-05T12:11:02,61.717
2023-11-05T12:11:03,63.417
2023-11-05T12:11:04,62.027
2023-11-05T12:11:05,61.779
2023-11-05T12:11:06,63.510
2023-11-05T12:11:07,62.695
2023-11-05T12:11:08,62.330
2023-11-05T12:11:09,62.120
2023-11-05T12:11:10,61.026
2023-11-05T12:11:11,62.330
2023-11-05T12:11:12,61.204
2023-11-05T12:11:13,62.842
2023-11-05T12:11:14,62.485
2023-11-05T12:11:15,62.175
2023-11-05T12:11:16,62.516
2023-11-05T12:11:17,62.990
2023-11-05T12:11:18,63.906
2023-11-05T12:11:19,62.905
2023-11-05T12:11:20,63.634
2023-11-05T12:11:21,63.572
2023-11-05T12:11:22,63.114
2023-11-05T12:11:23,63.572
2023-11-05T12:11:24,63.665
2023-11-05T12:11:25,63.751
2023-11-05T12:11:26,63.324
2023-11-05T12:11:27,66.119
2023-11-05T12:11:28,64.962
2023-11-05T12:11:29,64.263
2023-11-05T12:11:30,63.456
2023-11-05T12:11:31,64.574
2023-11-05T12:11:32,64.488
2023-11-05T12:11:33,65.086
2023-11-05T12:11:34,63.906
2023-11-05T12:11:35,64.302
2023-11-05T12:11:36,63.696
2023-11-05T12:11:37,63.696
2023-11-05T12:11:38,63.665
2023-11-05T12:11:39,64.814
2023-11-05T12:11:40,64.061
2023-11-05T12:11:41,63.417
2023-11-05T12:11:42,64.294
2023-11-05T12:11:43,63.665
2023-11-05T12:11:44,63.968
2023-11-05T12:11:45,64.752
2023-11-05T12:11:46,64.543
2023-11-05T12:11:47,65.210
2023-11-05T12:11:48,64.240
2023-11-05T12:11:49,64.030
2023-11-05T12:11:50,63.510
2023-11-05T12:11:51,63.386
2023-11-05T12:11:52,64.845
2023-11-05T12:11:53,65.544
2023-11-05T12:11:54,65.785
2023-11-05T12:11:55,64.752
2023-11-05T12:11:56,64.628
2023-11-05T12:11:57,63.813
2023-11-05T12:11:58,64.023
2023-11-05T12:11:59,64.450
2023-11-05T12:12:00,64.116
2023-11-05T12:12:01,63.937
2023-11-05T12:12:02,64.659
2023-11-05T12:12:03,62.020
2023-11-05T12:12:04,63.238
2023-11-05T12:12:05,63.634
2023-11-05T12:12:06,64.333
2023-11-05T12:12:07,63.479
2023-11-05T12:12:08,63.937
2023-11-05T12:12:09,63.363
2023-11-05T12:12:10,61.810
2023-11-05T12:12:11,61.662
2023-11-05T12:12:12,63.541
2023-11-05T12:12:13,62.990
2023-11-05T12:12:14,63.627
2023-11-05T12:12:15,62.625
2023-11-05T12:12:16,63.238
2023-11-05T12:12:17,62.237
2023-11-05T12:12:18,61.717
2023-11-05T12:12:19,62.237
2023-11-05T12:12:20,62.144
2023-11-05T12:12:21,62.757
2023-11-05T12:12:22,63.603
2023-11-05T12:12:23,62.990
2023-11-05T12:12:24,62.718
2023-11-05T12:12:25,61.872
2023-11-05T12:12:26,63.060
2023-11-05T12:12:27,62.540
2023-11-05T12:12:28,62.237
2023-11-05T12:12:29,62.811
2023-11-05T12:12:30,63.394
2023-11-05T12:12:31,62.540
2023-11-05T12:12:32,62.726
2023-11-05T12:12:33,62.144
2023-11-05T12:12:34,61.957
2023-11-05T12:12:35,62.478
2023-11-05T12:12:36,62.757
2023-11-05T12:12:37,63.448
2023-11-05T12:12:38,62.540
2023-11-05T12:12:39,62.058
2023-11-05T12:12:40,63.269
2023-11-05T12:12:41,61.818
2023-11-05T12:12:42,61.049
2023-11-05T12:12:43,63.456
2023-11-05T12:12:44,63.052
2023-11-05T12:12:45,63.448
2023-11-05T12:12:46,62.757
2023-11-05T12:12:47,62.749
2023-11-05T12:12:48,63.301
2023-11-05T12:12:49,63.029
2023-11-05T12:12:50,62.687
2023-11-05T12:12:51,62.144
2023-11-05T12:12:52,63.269
2023-11-05T12:12:53,63.844
2023-11-05T12:12:54,62.936
2023-11-05T12:12:55,63.153
2023-11-05T12:12:56,62.959
2023-11-05T12:12:57,62.664
2023-11-05T12:12:58,63.122
2023-11-05T12:12:59,62.454
2023-11-05T12:13:00,62.602
2023-11-05T12:13:01,62.330
2023-11-05T12:13:02,62.695
2023-11-05T12:13:03,63.541
2023-11-05T12:13:04,63.448
2023-11-05T12:13:05,63.999
2023-11-05T12:13:06,64.240
2023-11-05T12:13:07,64.845
2023-11-05T12:13:08,62.718
2023-11-05T12:13:09,62.874
2023-11-05T12:13:10,64.418
2023-11-05T12:13:11,62.415
2023-11-05T12:13:12,64.814
2023-11-05T12:13:13,63.875
2023-11-05T12:13:14,63.751
2023-11-05T12:13:15,63.145
2023-11-05T12:13:16,62.330
2023-11-05T12:13:17,62.633
2023-11-05T12:13:18,64.263
2023-11-05T12:13:19,64.783
2023-11-05T12:13:20,63.386
2023-11-05T12:13:21,64.543
2023-11-05T12:13:22,65.482
2023-11-05T12:13:23,63.968
2023-11-05T12:13:24,63.813
2023-11-05T12:13:25,63.813
2023-11-05T12:13:26,64.054
2023-11-05T12:13:27,64.061
2023-11-05T12:13:28,64.209
2023-11-05T12:13:29,63.751
2023-11-05T12:13:30,64.939
2023-11-05T12:13:31,65.055
2023-11-05T12:13:32,64.690
2023-11-05T12:13:33,63.875
2023-11-05T12:13:34,63.603
2023-11-05T12:13:35,65.272
2023-11-05T12:13:36,63.728
2023-11-05T12:13:37,62.928
2023-11-05T12:13:38,65.389
2023-11-05T12:13:39,64.838
2023-11-05T12:13:40,65.210
2023-11-05T12:13:41,63.875
2023-11-05T12:13:42,64.302
2023-11-05T12:13:43,66.181
2023-11-05T12:13:44,64.605
2023-11-05T12:13:45,64.092
2023-11-05T12:13:46,63.999
2023-11-05T12:13:47,65.731
2023-11-05T12:13:48,65.606
2023-11-05T12:13:49,65.179
2023-11-05T12:13:50,65.304
2023-11-05T12:13:51,62.990
2023-11-05T12:13:52,60.933
2023-11-05T12:13:53,62.780
2023-11-05T12:13:54,64.450
2023-11-05T12:13:55,63.875
2023-11-05T12:13:56,64.356
2023-11-05T12:13:57,63.448
2023-11-05T12:13:58,63.898
2023-11-05T12:13:59,64.512
2023-11-05T12:14:00,62.563
2023-11-05T12:14:01,63.091
2023-11-05T12:14:02,64.450
2023-11-05T12:14:03,63.572
2023-11-05T12:14:04,62.633
2023-11-05T12:14:05,64.512
2023-11-05T12:14:06,63.083
2023-11-05T12:14:07,63.564
2023-11-05T12:14:08,61.360
2023-11-05T12:14:09,62.571
2023-11-05T12:14:10,63.572
2023-11-05T12:14:11,62.850
2023-11-05T12:14:12,63.751
2023-11-05T12:14:13,64.752
2023-11-05T12:14:14,62.415
2023-11-05T12:14:15,62.330
2023-11-05T12:14:16,63.937
2023-11-05T12:14:17,63.052
2023-11-05T12:14:18,64.116
2023-11-05T12:14:19,63.207
2023-11-05T12:14:20,63.479
2023-11-05T12:14:21,63.572
2023-11-05T12:14:22,63.937
2023-11-05T12:14:23,62.905
2023-11-05T12:14:24,62.268
2023-11-05T12:14:25,63.238
2023-11-05T12:14:26,62.726
2023-11-05T12:14:27,63.572
2023-11-05T12:14:28,63.301
2023-11-05T12:14:29,62.967
2023-11-05T12:14:30,62.811
2023-11-05T12:14:31,64.116
2023-11-05T12:14:32,62.415
2023-11-05T12:14:33,63.937
2023-11-05T12:14:34,63.627
2023-11-05T12:14:35,62.478
2023-11-05T12:14:36,63.782
2023-11-05T12:14:37,62.936
2023-11-05T12:14:38,64.030
2023-11-05T12:14:39,64.240
2023-11-05T12:14:40,63.603
2023-11-05T12:14:41,62.990
2023-11-05T12:14:42,63.269
2023-11-05T12:14:43,62.695
2023-11-05T12:14:44,63.269
2023-11-05T12:14:45,62.850
2023-11-05T12:14:46,63.293
2023-11-05T12:14:47,64.178
2023-11-05T12:14:48,64.178
2023-11-05T12:14:49,64.294
2023-11-05T12:14:50,64.574
2023-11-05T12:14:51,64.574
2023-11-05T12:14:52,63.759
2023-11-05T12:14:53,64.628
2023-11-05T12:14:54,64.030
2023-11-05T12:14:55,64.690
2023-11-05T12:14:56,65.451
2023-11-05T12:14:57,65.428
2023-11-05T12:14:58,65.148
2023-11-05T12:14:59,64.054
2023-11-05T12:50:00,79.767
2023-11-05T12:50:01,81.980
2023-11-05T12:50:02,81.134
2023-11-05T12:50:03,81.219
2023-11-05T12:50:04,80.497
2023-11-05T12:50:05,79.915
2023-11-05T12:50:06,80.132
2023-11-05T12:50:07,80.342
2023-11-05T12:50:08,80.947
2023-11-05T12:50:09,81.009
2023-11-05T12:50:10,80.435
2023-11-05T12:50:11,80.676
2023-11-05T12:50:12,81.708
2023-11-05T12:50:13,81.009
2023-11-05T12:50:14,80.707
2023-11-05T12:50:15,80.218
2023-11-05T12:50:16,79.977
2023-11-05T12:50:17,81.429
2023-11-05T12:50:18,80.155
2023-11-05T12:50:19,80.645
2023-11-05T12:50:20,81.312
2023-11-05T12:50:21,80.676
2023-11-05T12:50:22,80.823
2023-11-05T12:50:23,80.489
2023-11-05T12:50:24,80.885
2023-11-05T12:50:25,80.497
2023-11-05T12:50:26,80.613
2023-11-05T12:50:27,80.404
2023-11-05T12:50:28,81.188
2023-11-05T12:50:29,79.643
2023-11-05T12:50:30,78.944
2023-11-05T12:50:31,79.154
2023-11-05T12:50:32,79.977
2023-11-05T12:50:33,81.009
2023-11-05T12:50:34,80.249
2023-11-05T12:50:35,79.589
2023-11-05T12:50:36,80.738
2023-11-05T12:50:37,80.435
2023-11-05T12:50:38,78.315
2023-11-05T12:50:39,81.219
2023-11-05T12:50:40,79.946
2023-11-05T12:50:41,80.613
2023-11-05T12:50:42,80.132
2023-11-05T12:50:43,80.707
2023-11-05T12:50:44,80.707
2023-11-05T12:50:45,81.615
2023-11-05T12:50:46,80.652
2023-11-05T12:50:47,81.312
2023-11-05T12:50:48,80.427
2023-11-05T12:50:49,80.738
2023-11-05T12:50:50,81.281
2023-11-05T12:50:51,80.155
2023-11-05T12:50:52,81.343
2023-11-05T12:50:53,80.800
2023-11-05T12:50:54,80.124
2023-11-05T12:50:55,81.708
2023-11-05T12:50:56,81.801
2023-11-05T12:50:57,81.918
2023-11-05T12:50:58,82.702
2023-11-05T12:50:59,81.009
2023-11-05T12:51:00,81.258
2023-11-05T12:51:01,81.980
2023-11-05T12:51:02,82.127
2023-11-05T12:51:03,82.135
2023-11-05T12:51:04,81.918
2023-11-05T12:51:05,81.165
2023-11-05T12:51:06,81.499
2023-11-05T12:51:07,79.612
2023-11-05T12:51:08,80.613
2023-11-05T12:51:09,81.219
2023-11-05T12:51:10,82.407
2023-11-05T12:51:11,80.435
2023-11-05T12:51:12,81.188
2023-11-05T12:51:13,81.429
2023-11-05T12:51:14,80.916
2023-11-05T12:51:15,80.854
2023-11-05T12:51:16,81.312
2023-11-05T12:51:17,80.676
2023-11-05T12:51:18,81.405
2023-11-05T12:51:19,81.281
2023-11-05T12:51:20,82.772
2023-11-05T12:51:21,83.346
2023-11-05T12:51:22,84.557
2023-11-05T12:51:23,83.703
2023-11-05T12:51:24,82.461
2023-11-05T12:51:25,82.888
2023-11-05T12:51:26,82.585
2023-11-05T12:51:27,82.795
2023-11-05T12:51:28,82.197
2023-11-05T12:51:29,81.980
2023-11-05T12:51:30,82.919
2023-11-05T12:51:31,82.221
2023-11-05T12:51:32,81.770
2023-11-05T12:51:33,81.801
2023-11-05T12:51:34,83.463
2023-11-05T12:51:35,82.523
2023-11-05T12:51:36,80.978
2023-11-05T12:51:37,80.862
2023-11-05T12:51:38,80.893
2023-11-05T12:51:39,81.367
2023-11-05T12:51:40,80.831
2023-11-05T12:51:41,80.854
2023-11-05T12:51:42,81.157
2023-11-05T12:51:43,81.467
2023-11-05T12:51:44,81.832
2023-11-05T12:51:45,82.733
2023-11-05T12:51:46,82.065
2023-11-05T12:51:47,81.949
2023-11-05T12:51:48,81.646
2023-11-05T12:51:49,82.461
2023-11-05T12:51:50,82.523
2023-11-05T12:51:51,81.405
2023-11-05T12:51:52,81.918
2023-11-05T12:51:53,82.803
2023-11-05T12:51:54,82.888
2023-11-05T12:51:55,81.856
2023-11-05T12:51:56,82.741
2023-11-05T12:51:57,82.710
2023-11-05T12:51:58,82.461
2023-11-05T12:51:59,83.129
2023-11-05T12:52:00,83.129
2023-11-05T12:52:01,82.857
2023-11-05T12:52:02,82.865
2023-11-05T12:52:03,81.770
2023-11-05T12:52:04,82.974
2023-11-05T12:52:05,83.160
2023-11-05T12:52:06,82.554
2023-11-05T12:52:07,83.044
2023-11-05T12:52:08,82.795
2023-11-05T12:52:09,81.949
2023-11-05T12:52:10,83.253
2023-11-05T12:52:11,82.826
2023-11-05T12:52:12,82.104
2023-11-05T12:52:13,82.407
2023-11-05T12:52:14,81.499
2023-11-05T12:52:15,81.615
2023-11-05T12:52:16,81.250
2023-11-05T12:52:17,81.949
2023-11-05T12:52:18,82.104
2023-11-05T12:52:19,82.034
2023-11-05T12:52:20,81.343
2023-11-05T12:52:21,81.708
2023-11-05T12:52:22,81.227
2023-11-05T12:52:23,80.582
2023-11-05T12:52:24,81.312
2023-11-05T12:52:25,83.106
2023-11-05T12:52:26,82.166
2023-11-05T12:52:27,81.165
2023-11-05T12:52:28,81.405
2023-11-05T12:52:29,81.134
2023-11-05T12:52:30,81.894
2023-11-05T12:52:31,82.648
2023-11-05T12:52:32,82.554
2023-11-05T12:52:33,81.126
2023-11-05T12:52:34,80.008
2023-11-05T12:52:35,82.252
2023-11-05T12:52:36,82.158
2023-11-05T12:52:37,83.160
2023-11-05T12:52:38,81.227
2023-11-05T12:52:39,82.104
2023-11-05T12:52:40,82.345
2023-11-05T12:52:41,81.980
2023-11-05T12:52:42,82.523
2023-11-05T12:52:43,82.648
2023-11-05T12:52:44,81.553
2023-11-05T12:52:45,82.104
2023-11-05T12:52:46,81.553
2023-11-05T12:52:47,82.710
2023-11-05T12:52:48,81.918
2023-11-05T12:52:49,82.764
2023-11-05T12:52:50,82.407
2023-11-05T12:52:51,82.585
2023-11-05T12:52:52,82.430
2023-11-05T12:52:53,82.166
2023-11-05T12:52:54,81.009
2023-11-05T12:52:55,82.888
2023-11-05T12:52:56,83.610
2023-11-05T12:52:57,82.950
2023-11-05T12:52:58,82.197
2023-11-05T12:52:59,83.439
2023-11-05T12:53:00,82.283
2023-11-05T12:53:01,81.584
2023-11-05T12:53:02,82.011
2023-11-05T12:53:03,81.405
2023-11-05T12:53:04,82.617
2023-11-05T12:53:05,81.009
2023-11-05T12:53:06,81.646
2023-11-05T12:53:07,81.312
2023-11-05T12:53:08,82.314
2023-11-05T12:53:09,80.404
2023-11-05T12:53:10,82.221
2023-11-05T12:53:11,80.070
2023-11-05T12:53:12,82.523
2023-11-05T12:53:13,81.646
2023-11-05T12:53:14,81.887
2023-11-05T12:53:15,81.646
2023-11-05T12:53:16,80.256
2023-11-05T12:53:17,79.674
2023-11-05T12:53:18,80.458
2023-11-05T12:53:19,81.126
2023-11-05T12:53:20,81.677
2023-11-05T12:53:21,81.165
2023-11-05T12:53:22,81.103
2023-11-05T12:53:23,81.374
2023-11-05T12:53:24,81.312
2023-11-05T12:53:25,83.168
2023-11-05T12:53:26,81.794
2023-11-05T12:53:27,80.707
2023-11-05T12:53:28,81.794
2023-11-05T12:53:29,81.615
2023-11-05T12:53:30,81.429
2023-11-05T12:53:31,82.981
2023-11-05T12:53:32,83.533
2023-11-05T12:53:33,83.370
2023-11-05T12:53:34,83.952
2023-11-05T12:53:35,83.890
2023-11-05T12:53:36,83.067
2023-11-05T12:53:37,82.741
2023-11-05T12:53:38,83.439
2023-11-05T12:53:39,82.826
2023-11-05T12:53:40,81.646
2023-11-05T12:53:41,81.646
2023-11-05T12:53:42,82.648
2023-11-05T12:53:43,83.044
2023-11-05T12:53:44,81.856
2023-11-05T12:53:45,82.127
2023-11-05T12:53:46,82.314
2023-11-05T12:53:47,80.947
2023-11-05T12:53:48,81.103
2023-11-05T12:53:49,81.165
2023-11-05T12:53:50,81.064
2023-11-05T12:53:51,81.165
2023-11-05T12:53:52,83.067
2023-11-05T12:53:53,83.408
2023-11-05T12:53:54,82.438
2023-11-05T12:53:55,82.252
2023-11-05T12:53:56,82.073
2023-11-05T12:53:57,81.103
2023-11-05T12:53:58,83.711
2023-11-05T12:53:59,83.253
2023-11-05T12:54:00,82.252
2023-11-05T12:54:01,83.005
2023-11-05T12:54:02,83.284
2023-11-05T12:54:03,83.191
2023-11-05T12:54:04,83.587
2023-11-05T12:54:05,82.221
2023-11-05T12:54:06,82.679
2023-11-05T12:54:07,82.648
2023-11-05T12:54:08,83.253
2023-11-05T12:54:09,84.068
2023-11-05T12:54:10,83.618
2023-11-05T12:54:11,83.012
2023-11-05T12:54:12,83.401
2023-11-05T12:54:13,83.160
2023-11-05T12:54:14,83.075
2023-11-05T12:54:15,83.129
2023-11-05T12:54:16,82.011
2023-11-05T12:54:17,82.337
2023-11-05T12:54:18,83.067
2023-11-05T12:54:19,82.857
2023-11-05T12:54:20,81.312
2023-11-05T12:54:21,82.554
2023-11-05T12:54:22,83.556
2023-11-05T12:54:23,81.894
2023-11-05T12:54:24,80.590
2023-11-05T12:54:25,82.407
2023-11-05T12:54:26,83.005
2023-11-05T12:54:27,82.981
2023-11-05T12:54:28,82.065
2023-11-05T12:54:29,82.617
2023-11-05T12:54:30,83.587
2023-11-05T12:54:31,82.671
2023-11-05T12:54:32,83.610
2023-11-05T12:54:33,83.439
2023-11-05T12:54:34,83.952
2023-11-05T12:54:35,83.408
2023-11-05T12:54:36,82.888
2023-11-05T12:54:37,83.703
2023-11-05T12:54:38,84.682
2023-11-05T12:54:39,83.525
2023-11-05T12:54:40,83.370
2023-11-05T12:54:41,83.106
2023-11-05T12:54:42,84.736
2023-11-05T12:54:43,83.952
2023-11-05T12:54:44,83.921
2023-11-05T12:54:45,82.803
2023-11-05T12:54:46,82.795
2023-11-05T12:54:47,84.130
2023-11-05T12:54:48,85.318
2023-11-05T12:54:49,84.829
2023-11-05T12:54:50,84.379
2023-11-05T12:54:51,86.227
2023-11-05T12:54:52,85.776
2023-11-05T12:54:53,85.070
2023-11-05T12:54:54,85.225
2023-11-05T12:54:55,86.770
2023-11-05T12:54:56,86.623
2023-11-05T12:54:57,85.551
2023-11-05T12:54:58,84.433
2023-11-05T12:54:59,83.859
2023-11-05T12:55:00,85.256
2023-11-05T12:55:01,85.039
2023-11-05T12:55:02,85.528
2023-11-05T12:55:03,86.374
2023-11-05T12:55:04,85.101
2023-11-05T12:55:05,84.286
2023-11-05T12:55:06,84.286
2023-11-05T12:55:07,84.348
2023-11-05T12:55:08,83.315
2023-11-05T12:55:09,82.376
2023-11-05T12:55:10,82.252
2023-11-05T12:55:11,83.346
2023-11-05T12:55:12,84.107
2023-11-05T12:55:13,83.711
2023-11-05T12:55:14,83.859
2023-11-05T12:55:15,83.191
2023-11-05T12:55:16,83.222
2023-11-05T12:55:17,83.160
2023-11-05T12:55:18,83.859
2023-11-05T12:55:19,82.648
2023-11-05T12:55:20,83.253
2023-11-05T12:55:21,83.075
2023-11-05T12:55:22,83.067
2023-11-05T12:55:23,84.161
2023-11-05T12:55:24,83.983
2023-11-05T12:55:25,82.981
2023-11-05T12:55:26,83.649
2023-11-05T12:55:27,83.649
2023-11-05T12:55:28,83.339
2023-11-05T12:55:29,82.772
2023-11-05T12:55:30,82.135
2023-11-05T12:55:31,82.166
2023-11-05T12:55:32,80.916
2023-11-05T12:55:33,82.042
2023-11-05T12:55:34,82.888
2023-11-05T12:55:35,83.346
2023-11-05T12:55:36,82.679
2023-11-05T12:55:37,82.399
2023-11-05T12:55:38,82.011
2023-11-05T12:55:39,82.772
2023-11-05T12:55:40,82.554
2023-11-05T12:55:41,81.949
2023-11-05T12:55:42,83.346
2023-11-05T12:55:43,82.283
2023-11-05T12:55:44,82.283
2023-11-05T12:55:45,82.554
2023-11-05T12:55:46,81.592
2023-11-05T12:55:47,82.399
2023-11-05T12:55:48,83.952
2023-11-05T12:55:49,83.773
2023-11-05T12:55:50,83.432
2023-11-05T12:55:51,83.401
2023-11-05T12:55:52,83.494
2023-11-05T12:55:53,83.742
2023-11-05T12:55:54,83.432
2023-11-05T12:55:55,82.826
2023-11-05T12:55:56,84.402
2023-11-05T12:55:57,83.828
2023-11-05T12:55:58,84.068
2023-11-05T12:55:59,84.526
2023-11-05T12:56:00,84.045
2023-11-05T12:56:01,84.224
2023-11-05T12:56:02,84.255
2023-11-05T12:56:03,84.651
2023-11-05T12:56:04,84.045
2023-11-05T12:56:05,84.045
2023-11-05T12:56:06,84.340
2023-11-05T12:56:07,83.564
2023-11-05T12:56:08,83.835
2023-11-05T12:56:09,84.193
2023-11-05T12:56:10,84.620
2023-11-05T12:56:11,84.953
2023-11-05T12:56:12,84.317
2023-11-05T12:56:13,83.587
2023-11-05T12:56:14,84.130
2023-11-05T12:56:15,84.829
2023-11-05T12:56:16,85.404
2023-11-05T12:56:17,84.953
2023-11-05T12:56:18,83.742
2023-11-05T12:56:19,84.588
2023-11-05T12:56:20,83.711
2023-11-05T12:56:21,83.734
2023-11-05T12:56:22,84.348
2023-11-05T12:56:23,84.682
2023-11-05T12:56:24,85.466
2023-11-05T12:56:25,84.736
2023-11-05T12:56:26,85.955
2023-11-05T12:56:27,85.373
2023-11-05T12:56:28,84.860
2023-11-05T12:56:29,85.256
2023-11-05T12:56:30,84.620
2023-11-05T12:56:31,85.078
2023-11-05T12:56:32,83.797
2023-11-05T12:56:33,84.736
2023-11-05T12:56:34,84.922
2023-11-05T12:56:35,85.559
2023-11-05T12:56:36,85.528
2023-11-05T12:56:37,83.890
2023-11-05T12:56:38,84.464
2023-11-05T12:56:39,85.194
2023-11-05T12:56:40,84.736
2023-11-05T12:56:41,85.047
2023-11-05T12:56:42,85.318
2023-11-05T12:56:43,85.194
2023-11-05T12:56:44,86.413
2023-11-05T12:56:45,87.104
2023-11-05T12:56:46,85.466
2023-11-05T12:56:47,86.863
2023-11-05T12:56:48,85.675
2023-11-05T12:56:49,85.311
2023-11-05T12:56:50,85.318
2023-11-05T12:56:51,84.068
2023-11-05T12:56:52,84.588
2023-11-05T12:56:53,86.832
2023-11-05T12:56:54,83.804
2023-11-05T12:56:55,83.680
2023-11-05T12:56:56,83.944
2023-11-05T12:56:57,85.435
2023-11-05T12:56:58,85.590
2023-11-05T12:56:59,84.767
2023-11-05T12:57:00,85.287
2023-11-05T12:57:01,83.859
2023-11-05T12:57:02,84.495
2023-11-05T12:57:03,83.471
2023-11-05T12:57:04,85.140
2023-11-05T12:57:05,83.672
2023-11-05T12:57:06,82.795
2023-11-05T12:57:07,84.255
2023-11-05T12:57:08,84.767
2023-11-05T12:57:09,85.132
2023-11-05T12:57:10,84.433
2023-11-05T12:57:11,84.379
2023-11-05T12:57:12,84.130
2023-11-05T12:57:13,85.039
2023-11-05T12:57:14,85.986
2023-11-05T12:57:15,86.040
2023-11-05T12:57:16,85.442
2023-11-05T12:57:17,85.769
2023-11-05T12:57:18,84.674
2023-11-05T12:57:19,84.441
2023-11-05T12:57:20,85.924
2023-11-05T12:57:21,84.891
2023-11-05T12:57:22,84.860
2023-11-05T12:57:23,84.581
2023-11-05T12:57:24,84.224
2023-11-05T12:57:25,86.553
2023-11-05T12:57:26,85.225
2023-11-05T12:57:27,86.165
2023-11-05T12:57:28,85.644
2023-11-05T12:57:29,83.098
2023-11-05T12:57:30,85.225
2023-11-05T12:57:31,84.286
2023-11-05T12:57:32,85.435
2023-11-05T12:57:33,85.590
2023-11-05T12:57:34,86.343
2023-11-05T12:57:35,85.078
2023-11-05T12:57:36,85.497
2023-11-05T12:57:37,87.314
2023-11-05T12:57:38,86.374
2023-11-05T12:57:39,83.866
2023-11-05T12:57:40,85.047
2023-11-05T12:57:41,86.529
2023-11-05T12:57:42,87.438
2023-11-05T12:57:43,86.801
2023-11-05T12:57:44,86.351
2023-11-05T12:57:45,84.557
2023-11-05T12:57:46,84.588
2023-11-05T12:57:47,86.529
2023-11-05T12:57:48,85.101
2023-11-05T12:57:49,83.556
2023-11-05T12:57:50,83.890
2023-11-05T12:57:51,83.859
2023-11-05T12:57:52,84.891
2023-11-05T12:57:53,85.225
2023-11-05T12:57:54,84.317
2023-11-05T12:57:55,82.943
2023-11-05T12:57:56,83.734
2023-11-05T12:57:57,86.009
2023-11-05T12:57:58,84.860
2023-11-05T12:57:59,84.348
2023-11-05T12:58:00,85.652
2023-11-05T12:58:01,85.738
2023-11-05T12:58:02,84.736
2023-11-05T12:58:03,85.015
2023-11-05T12:58:04,84.037
2023-11-05T12:58:05,85.140
2023-11-05T12:58:06,84.588
2023-11-05T12:58:07,85.442
2023-11-05T12:58:08,85.279
2023-11-05T12:58:09,86.009
2023-11-05T12:58:10,84.984
2023-11-05T12:58:11,84.286
2023-11-05T12:58:12,85.373
2023-11-05T12:58:13,84.984
2023-11-05T12:58:14,84.953
2023-11-05T12:58:15,83.587
2023-11-05T12:58:16,84.045
2023-11-05T12:58:17,86.048
2023-11-05T12:58:18,85.582
2023-11-05T12:58:19,84.620
2023-11-05T12:58:20,83.587
2023-11-05T12:58:21,84.588
2023-11-05T12:58:22,85.621
2023-11-05T12:58:23,84.526
2023-11-05T12:58:24,84.433
2023-11-05T12:58:25,84.255
2023-11-05T12:58:26,84.620
2023-11-05T12:58:27,83.253
2023-11-05T12:58:28,84.744
2023-11-05T12:58:29,85.621
2023-11-05T12:58:30,86.079
2023-11-05T12:58:31,84.767
2023-11-05T12:58:32,85.986
2023-11-05T12:58:33,85.225
2023-11-05T12:58:34,85.132
2023-11-05T12:58:35,83.952
2023-11-05T12:58:36,84.371
2023-11-05T12:58:37,85.893
2023-11-05T12:58:38,86.529
2023-11-05T12:58:39,84.798
2023-11-05T12:58:40,85.776
2023-11-05T12:58:41,85.916
2023-11-05T12:58:42,85.279
2023-11-05T12:58:43,84.014
2023-11-05T12:58:44,85.528
2023-11-05T12:58:45,86.436
2023-11-05T12:58:46,86.832
2023-11-05T12:58:47,85.916
2023-11-05T12:58:48,84.526
2023-11-05T12:58:49,85.318
2023-11-05T12:58:50,85.613
2023-11-05T12:58:51,86.102
2023-11-05T12:58:52,86.040
2023-11-05T12:58:53,84.713
2023-11-05T12:58:54,86.289
2023-11-05T12:58:55,85.924
2023-11-05T12:58:56,86.281
2023-11-05T12:58:57,87.981
2023-11-05T12:58:58,87.554
2023-11-05T12:58:59,86.219
2023-11-05T12:59:00,86.498
2023-11-05T12:59:01,86.918
2023-11-05T12:59:02,86.165
2023-11-05T12:59:03,87.011
2023-11-05T12:59:04,86.529
2023-11-05T12:59:05,86.778
2023-11-05T12:59:06,86.615
2023-11-05T12:59:07,88.890
2023-11-05T12:59:08,86.654
2023-11-05T12:59:09,85.831
2023-11-05T12:59:10,86.071
2023-11-05T12:59:11,84.255
2023-11-05T12:59:12,86.048
2023-11-05T12:59:13,87.500
2023-11-05T12:59:14,86.498
2023-11-05T12:59:15,84.526
2023-11-05T12:59:16,84.860
2023-11-05T12:59:17,85.706
2023-11-05T12:59:18,84.713
2023-11-05T12:59:19,85.706
2023-11-05T12:59:20,85.015
2023-11-05T12:59:21,84.193
2023-11-05T12:59:22,85.644
2023-11-05T12:59:23,85.070
2023-11-05T12:59:24,86.009
2023-11-05T12:59:25,85.047
2023-11-05T12:59:26,85.924
2023-11-05T12:59:27,86.832
2023-11-05T12:59:28,86.382
2023-11-05T12:59:29,86.832
2023-11-05T12:59:30,87.166
2023-11-05T12:59:31,86.980
2023-11-05T12:59:32,86.498
2023-11-05T12:59:33,87.469
2023-11-05T12:59:34,88.284
2023-11-05T12:59:35,90.504
2023-11-05T12:59:36,87.469
2023-11-05T12:59:37,87.741
2023-11-05T12:59:38,88.649
2023-11-05T12:59:39,88.377
2023-11-05T12:59:40,88.563
2023-11-05T12:59:41,89.317
2023-11-05T12:59:42,89.262
2023-11-05T12:59:43,88.323
2023-11-05T12:59:44,87.865
2023-11-05T12:59:45,86.918
2023-11-05T12:59:46,86.312
2023-11-05T12:59:47,85.924
2023-11-05T12:59:48,86.770
2023-11-05T12:59:49,87.500
2023-11-05T12:59:50,88.168
2023-11-05T12:59:51,88.827
2023-11-05T12:59:52,87.282
2023-11-05T12:59:53,86.654
2023-11-05T12:59:54,87.438
2023-11-05T12:59:55,86.770
2023-11-05T12:59:56,85.978
2023-11-05T12:59:57,86.436
2023-11-05T12:59:58,87.135
2023-11-05T12:59:59,87.228
2023-11-05T13:10:00,90.924
2023-11-05T13:10:01,91.257
2023-11-05T13:10:02,92.438
2023-11-05T13:10:03,92.748
2023-11-05T13:10:04,91.871
2023-11-05T13:10:05,93.594
2023-11-05T13:10:06,91.964
2023-11-05T13:10:07,92.779
2023-11-05T13:10:08,92.507
2023-11-05T13:10:09,93.532
2023-11-05T13:10:10,92.507
2023-11-05T13:10:11,93.175
2023-11-05T13:10:12,92.624
2023-11-05T13:10:13,92.073
2023-11-05T13:10:14,92.049
2023-11-05T13:10:15,94.378
2023-11-05T13:10:16,93.563
2023-11-05T13:10:17,92.205
2023-11-05T13:10:18,92.989
2023-11-05T13:10:19,94.076
2023-11-05T13:10:20,93.501
2023-11-05T13:10:21,93.105
2023-11-05T13:10:22,92.989
2023-11-05T13:10:23,93.594
2023-11-05T13:10:24,92.903
2023-11-05T13:10:25,93.346
2023-11-05T13:10:26,92.958
2023-11-05T13:10:27,92.383
2023-11-05T13:10:28,93.781
2023-11-05T13:10:29,94.410
2023-11-05T13:10:30,94.262
2023-11-05T13:10:31,95.170
2023-11-05T13:10:32,94.021
2023-11-05T13:10:33,93.292
2023-11-05T13:10:34,93.750
2023-11-05T13:10:35,93.804
2023-11-05T13:10:36,94.410
2023-11-05T13:10:37,94.596
2023-11-05T13:10:38,94.534
2023-11-05T13:10:39,94.805
2023-11-05T13:10:40,94.930
2023-11-05T13:10:41,96.203
2023-11-05T13:10:42,95.108
2023-11-05T13:10:43,95.108
2023-11-05T13:10:44,93.501
2023-11-05T13:10:45,95.993
2023-11-05T13:10:46,95.139
2023-11-05T13:10:47,94.720
2023-11-05T13:10:48,93.835
2023-11-05T13:10:49,93.656
2023-11-05T13:10:50,92.896
2023-11-05T13:10:51,92.865
2023-11-05T13:10:52,93.323
2023-11-05T13:10:53,93.532
2023-11-05T13:10:54,93.656
2023-11-05T13:10:55,92.833
2023-11-05T13:10:56,92.896
2023-11-05T13:10:57,94.448
2023-11-05T13:10:58,93.354
2023-11-05T13:10:59,93.711
2023-11-05T13:11:00,94.503
2023-11-05T13:11:01,94.448
2023-11-05T13:11:02,93.618
2023-11-05T13:11:03,94.083
2023-11-05T13:11:04,94.992
2023-11-05T13:11:05,95.139
2023-11-05T13:11:06,95.318
2023-11-05T13:11:07,94.712
2023-11-05T13:11:08,95.201
2023-11-05T13:11:09,95.411
2023-11-05T13:11:10,95.326
2023-11-05T13:11:11,96.265
2023-11-05T13:11:12,95.597
2023-11-05T13:11:13,95.900
2023-11-05T13:11:14,95.986
2023-11-05T13:11:15,95.659
2023-11-05T13:11:16,96.661
2023-11-05T13:11:17,96.475
2023-11-05T13:11:18,96.141
2023-11-05T13:11:19,96.537
2023-11-05T13:11:20,97.748
2023-11-05T13:11:21,97.321
2023-11-05T13:11:22,97.476
2023-11-05T13:11:23,95.326
2023-11-05T13:11:24,95.046
2023-11-05T13:11:25,97.057
2023-11-05T13:11:26,96.661
2023-11-05T13:11:27,95.745
2023-11-05T13:11:28,96.808
2023-11-05T13:11:29,96.475
2023-11-05T13:11:30,97.173
2023-11-05T13:11:31,96.808
2023-11-05T13:11:32,96.141
2023-11-05T13:11:33,96.715
2023-11-05T13:11:34,96.350
2023-11-05T13:11:35,96.172
2023-11-05T13:11:36,95.722
2023-11-05T13:11:37,94.169
2023-11-05T13:11:38,96.381
2023-11-05T13:11:39,96.475
2023-11-05T13:11:40,96.933
2023-11-05T13:11:41,95.753
2023-11-05T13:11:42,95.931
2023-11-05T13:11:43,95.683
2023-11-05T13:11:44,95.380
2023-11-05T13:11:45,94.503
2023-11-05T13:11:46,95.838
2023-11-05T13:11:47,94.922
2023-11-05T13:11:48,93.385
2023-11-05T13:11:49,92.989
2023-11-05T13:11:50,92.174
2023-11-05T13:11:51,91.529
2023-11-05T13:11:52,92.802
2023-11-05T13:11:53,94.231
2023-11-05T13:11:54,95.753
2023-11-05T13:11:55,95.054
2023-11-05T13:11:56,93.625
2023-11-05T13:11:57,94.378
2023-11-05T13:11:58,94.107
2023-11-05T13:11:59,94.658
2023-11-05T13:12:00,95.201
2023-11-05T13:12:01,95.504
2023-11-05T13:12:02,95.170
2023-11-05T13:12:03,94.378
2023-11-05T13:12:04,93.602
2023-11-05T13:12:05,92.989
2023-11-05T13:12:06,94.200
2023-11-05T13:12:07,93.532
2023-11-05T13:12:08,94.200
2023-11-05T13:12:09,94.021
2023-11-05T13:12:10,93.501
2023-11-05T13:12:11,93.385
2023-11-05T13:12:12,94.293
2023-11-05T13:12:13,94.114
2023-11-05T13:12:14,94.650
2023-11-05T13:12:15,93.447
2023-11-05T13:12:16,94.984
2023-11-05T13:12:17,94.534
2023-11-05T13:12:18,94.378
2023-11-05T13:12:19,95.535
2023-11-05T13:12:20,94.689
2023-11-05T13:12:21,94.114
2023-11-05T13:12:22,94.961
2023-11-05T13:12:23,94.231
2023-11-05T13:12:24,95.170
2023-11-05T13:12:25,95.923
2023-11-05T13:12:26,96.017
2023-11-05T13:12:27,96.079
2023-11-05T13:12:28,94.899
2023-11-05T13:12:29,93.470
2023-11-05T13:12:30,95.295
2023-11-05T13:12:31,95.869
2023-11-05T13:12:32,96.203
2023-11-05T13:12:33,96.079
2023-11-05T13:12:34,94.930
2023-11-05T13:12:35,96.871
2023-11-05T13:12:36,94.503
2023-11-05T13:12:37,95.931
2023-11-05T13:12:38,94.774
2023-11-05T13:12:39,94.169
2023-11-05T13:12:40,96.358
2023-11-05T13:12:41,95.264
2023-11-05T13:12:42,94.720
2023-11-05T13:12:43,94.107
2023-11-05T13:12:44,96.475
2023-11-05T13:12:45,94.992
2023-11-05T13:12:46,95.326
2023-11-05T13:12:47,95.659
2023-11-05T13:12:48,94.355
2023-11-05T13:12:49,95.566
2023-11-05T13:12:50,95.504
2023-11-05T13:12:51,96.141
2023-11-05T13:12:52,95.201
2023-11-05T13:12:53,94.689
2023-11-05T13:12:54,96.149
2023-11-05T13:12:55,96.684
2023-11-05T13:12:56,95.869
2023-11-05T13:12:57,95.411
2023-11-05T13:12:58,94.293
2023-11-05T13:12:59,96.871
2023-11-05T13:13:00,97.445
2023-11-05T13:13:01,96.048
2023-11-05T13:13:02,97.057
2023-11-05T13:13:03,97.662
2023-11-05T13:13:04,97.150
2023-11-05T13:13:05,97.204
2023-11-05T13:13:06,96.234
2023-11-05T13:13:07,96.257
2023-11-05T13:13:08,96.599
2023-11-05T13:13:09,96.537
2023-11-05T13:13:10,96.110
2023-11-05T13:13:11,95.442
2023-11-05T13:13:12,96.599
2023-11-05T13:13:13,97.779
2023-11-05T13:13:14,97.049
2023-11-05T13:13:15,96.234
2023-11-05T13:13:16,97.383
2023-11-05T13:13:17,97.996
2023-11-05T13:13:18,98.718
2023-11-05T13:13:19,96.537
2023-11-05T13:13:20,97.142
2023-11-05T13:13:21,97.111
2023-11-05T13:13:22,97.662
2023-11-05T13:13:23,99.386
2023-11-05T13:13:24,97.235
2023-11-05T13:13:25,95.621
2023-11-05T13:13:26,96.172
2023-11-05T13:13:27,96.451
2023-11-05T13:13:28,95.473
2023-11-05T13:13:29,96.288
2023-11-05T13:13:30,96.956
2023-11-05T13:13:31,96.482
2023-11-05T13:13:32,95.264
2023-11-05T13:13:33,96.715
2023-11-05T13:13:34,96.560
2023-11-05T13:13:35,96.327
2023-11-05T13:13:36,97.026
2023-11-05T13:13:37,96.568
2023-11-05T13:13:38,97.725
2023-11-05T13:13:39,95.838
2023-11-05T13:13:40,97.111
2023-11-05T13:13:41,96.723
2023-11-05T13:13:42,95.838
2023-11-05T13:13:43,96.389
2023-11-05T13:13:44,97.026
2023-11-05T13:13:45,96.630
2023-11-05T13:13:46,96.902
2023-11-05T13:13:47,96.692
2023-11-05T13:13:48,96.715
2023-11-05T13:13:49,97.049
2023-11-05T13:13:50,96.777
2023-11-05T13:13:51,95.473
2023-11-05T13:13:52,99.060
2023-11-05T13:13:53,98.780
2023-11-05T13:13:54,97.926
2023-11-05T13:13:55,97.748
2023-11-05T13:13:56,97.779
2023-11-05T13:13:57,98.322
2023-11-05T13:13:58,97.833
2023-11-05T13:13:59,98.385
2023-11-05T13:14:00,97.507
2023-11-05T13:14:01,96.172
2023-11-05T13:14:02,96.684
2023-11-05T13:14:03,98.843
2023-11-05T13:14:04,99.083
2023-11-05T13:14:05,99.114
2023-11-05T13:14:06,97.779
2023-11-05T13:14:07,98.687
2023-11-05T13:14:08,98.392
2023-11-05T13:14:09,98.322
2023-11-05T13:14:10,98.237
2023-11-05T13:14:11,98.749
2023-11-05T13:14:12,97.631
2023-11-05T13:14:13,98.051
2023-11-05T13:14:14,98.959
2023-11-05T13:14:15,97.445
2023-11-05T13:14:16,97.484
2023-11-05T13:14:17,96.871
2023-11-05T13:14:18,96.723
2023-11-05T13:14:19,96.987
2023-11-05T13:14:20,97.926
2023-11-05T13:14:21,97.173
2023-11-05T13:14:22,97.507
2023-11-05T13:14:23,99.021
2023-11-05T13:14:24,97.965
2023-11-05T13:14:25,96.995
2023-11-05T13:14:26,96.079
2023-11-05T13:14:27,95.962
2023-11-05T13:14:28,97.562
2023-11-05T13:14:29,99.720
2023-11-05T13:14:30,98.089
2023-11-05T13:14:31,97.445
2023-11-05T13:14:32,97.173
2023-11-05T13:14:33,97.748
2023-11-05T13:14:34,96.599
2023-11-05T13:14:35,97.204
2023-11-05T13:14:36,97.088
2023-11-05T13:14:37,97.267
2023-11-05T13:14:38,98.695
2023-11-05T13:14:39,97.872
2023-11-05T13:14:40,98.664
2023-11-05T13:14:41,98.625
2023-11-05T13:14:42,97.321
2023-11-05T13:14:43,97.810
2023-11-05T13:14:44,98.175
2023-11-05T13:14:45,98.656
2023-11-05T13:14:46,97.507
2023-11-05T13:14:47,96.599
2023-11-05T13:14:48,97.329
2023-11-05T13:14:49,98.027
2023-11-05T13:14:50,98.113
2023-11-05T13:14:51,97.958
2023-11-05T13:14:52,97.872
2023-11-05T13:14:53,97.197
2023-11-05T13:14:54,95.722
2023-11-05T13:14:55,95.504
2023-11-05T13:14:56,95.869
2023-11-05T13:14:57,95.838
2023-11-05T13:14:58,98.423
2023-11-05T13:14:59,98.749
2023-11-05T13:15:00,98.447
2023-11-05T13:15:01,96.358
2023-11-05T13:15:02,97.414
2023-11-05T13:15:03,97.507
2023-11-05T13:15:04,98.563
2023-11-05T13:15:05,97.631
2023-11-05T13:15:06,97.903
2023-11-05T13:15:07,97.872
2023-11-05T13:15:08,97.872
2023-11-05T13:15:09,97.655
2023-11-05T13:15:10,98.299
2023-11-05T13:15:11,96.956
2023-11-05T13:15:12,96.933
2023-11-05T13:15:13,97.204
2023-11-05T13:15:14,98.237
2023-11-05T13:15:15,98.113
2023-11-05T13:15:16,98.959
2023-11-05T13:15:17,98.959
2023-11-05T13:15:18,99.060
2023-11-05T13:15:19,98.874
2023-11-05T13:15:20,99.417
2023-11-05T13:15:21,99.541
2023-11-05T13:15:22,96.358
2023-11-05T13:15:23,98.353
2023-11-05T13:15:24,98.268
2023-11-05T13:15:25,97.748
2023-11-05T13:15:26,99.083
2023-11-05T13:15:27,98.237
2023-11-05T13:15:28,98.198
2023-11-05T13:15:29,98.998
2023-11-05T13:15:30,98.897
2023-11-05T13:15:31,98.866
2023-11-05T13:15:32,99.176
2023-11-05T13:15:33,97.903
2023-11-05T13:15:34,97.057
2023-11-05T13:15:35,96.715
2023-11-05T13:15:36,97.600
2023-11-05T13:15:37,96.413
2023-11-05T13:15:38,97.080
2023-11-05T13:15:39,97.748
2023-11-05T13:15:40,96.692
2023-11-05T13:15:41,97.080
2023-11-05T13:15:42,97.204
2023-11-05T13:15:43,96.265
2023-11-05T13:15:44,97.142
2023-11-05T13:15:45,97.235
2023-11-05T13:15:46,97.111
2023-11-05T13:15:47,98.563
2023-11-05T13:15:48,98.385
2023-11-05T13:15:49,97.996
2023-11-05T13:15:50,97.204
2023-11-05T13:15:51,96.933
2023-11-05T13:15:52,98.687
2023-11-05T13:15:53,98.237
2023-11-05T13:15:54,97.352
2023-11-05T13:15:55,99.021
2023-11-05T13:15:56,98.571
2023-11-05T13:15:57,98.478
2023-11-05T13:15:58,99.262
2023-11-05T13:15:59,99.929
2023-11-05T13:16:00,98.020
2023-11-05T13:16:01,99.961
2023-11-05T13:16:02,101.692
2023-11-05T13:16:03,99.720
2023-11-05T13:16:04,101.265
2023-11-05T13:16:05,100.721
2023-11-05T13:16:06,101.086
2023-11-05T13:16:07,100.325
2023-11-05T13:16:08,99.720
2023-11-05T13:16:09,99.417
2023-11-05T13:16:10,99.448
2023-11-05T13:16:11,100.535
2023-11-05T13:16:12,99.634
2023-11-05T13:16:13,99.867
2023-11-05T13:16:14,99.060
2023-11-05T13:16:15,99.355
2023-11-05T13:16:16,100.085
2023-11-05T13:16:17,98.330
2023-11-05T13:16:18,99.324
2023-11-05T13:16:19,99.875
2023-11-05T13:16:20,99.231
2023-11-05T13:16:21,98.089
2023-11-05T13:16:22,96.808
2023-11-05T13:16:23,96.723
2023-11-05T13:16:24,96.754
2023-11-05T13:16:25,98.874
2023-11-05T13:16:26,97.321
2023-11-05T13:16:27,98.602
2023-11-05T13:16:28,98.322
2023-11-05T13:16:29,98.990
2023-11-05T13:16:30,98.718
2023-11-05T13:16:31,97.926
2023-11-05T13:16:32,99.386
2023-11-05T13:16:33,98.998
2023-11-05T13:16:34,99.114
2023-11-05T13:16:35,98.509
2023-11-05T13:16:36,98.843
2023-11-05T13:16:37,100.147
2023-11-05T13:16:38,99.114
2023-11-05T13:16:39,100.698
2023-11-05T13:16:40,99.510
2023-11-05T13:16:41,99.782
2023-11-05T13:16:42,100.294
2023-11-05T13:16:43,100.783
2023-11-05T13:16:44,100.356
2023-11-05T13:16:45,100.690
2023-11-05T13:16:46,100.085
2023-11-05T13:16:47,99.114
2023-11-05T13:16:48,100.333
2023-11-05T13:16:49,100.178
2023-11-05T13:16:50,100.690
2023-11-05T13:16:51,100.869
2023-11-05T13:16:52,99.627
2023-11-05T13:16:53,99.176
2023-11-05T13:16:54,100.721
2023-11-05T13:16:55,98.866
2023-11-05T13:16:56,98.051
2023-11-05T13:16:57,98.656
2023-11-05T13:16:58,98.423
2023-11-05T13:16:59,99.052
2023-11-05T13:17:00,99.867
2023-11-05T13:17:01,99.541
2023-11-05T13:17:02,96.444
2023-11-05T13:17:03,98.353
2023-11-05T13:17:04,100.085
2023-11-05T13:17:05,100.473
2023-11-05T13:17:06,98.936
2023-11-05T13:17:07,98.843
2023-11-05T13:17:08,99.083
2023-11-05T13:17:09,98.089
2023-11-05T13:17:10,100.815
2023-11-05T13:17:11,101.630
2023-11-05T13:17:12,99.386
2023-11-05T13:17:13,99.961
2023-11-05T13:17:14,99.596
2023-11-05T13:17:15,99.207
2023-11-05T13:17:16,100.388
2023-11-05T13:17:17,99.479
2023-11-05T13:17:18,99.510
2023-11-05T13:17:19,100.783
2023-11-05T13:17:20,101.599
2023-11-05T13:17:21,99.992
2023-11-05T13:17:22,99.417
2023-11-05T13:17:23,99.720
2023-11-05T13:17:24,100.054
2023-11-05T13:17:25,101.568
2023-11-05T13:17:26,102.111
2023-11-05T13:17:27,99.176
2023-11-05T13:17:28,98.540
2023-11-05T13:17:29,98.998
2023-11-05T13:17:30,98.874
2023-11-05T13:17:31,99.627
2023-11-05T13:17:32,98.051
2023-11-05T13:17:33,99.355
2023-11-05T13:17:34,99.875
2023-11-05T13:17:35,100.450
2023-11-05T13:17:36,101.024
2023-11-05T13:17:37,99.541
2023-11-05T13:17:38,99.844
2023-11-05T13:17:39,99.417
2023-11-05T13:17:40,99.386
2023-11-05T13:17:41,97.965
2023-11-05T13:17:42,98.540
2023-11-05T13:17:43,99.867
2023-11-05T13:17:44,98.835
2023-11-05T13:17:45,98.540
2023-11-05T13:17:46,98.812
2023-11-05T13:17:47,98.540
2023-11-05T13:17:48,97.662
2023-11-05T13:17:49,95.900
2023-11-05T13:17:50,99.658
2023-11-05T13:17:51,99.355
2023-11-05T13:17:52,98.532
2023-11-05T13:17:53,96.777
2023-11-05T13:17:54,98.843
2023-11-05T13:17:55,98.780
2023-11-05T13:17:56,99.596
2023-11-05T13:17:57,99.774
2023-11-05T13:17:58,99.751
2023-11-05T13:17:59,99.961
2023-11-05T13:18:00,100.815
2023-11-05T13:18:01,100.240
2023-11-05T13:18:02,98.532
2023-11-05T13:18:03,97.989
2023-11-05T13:18:04,101.606
2023-11-05T13:18:05,101.870
2023-11-05T13:18:06,99.992
2023-11-05T13:18:07,100.178
2023-11-05T13:18:08,100.659
2023-11-05T13:18:09,101.637
2023-11-05T13:18:10,98.905
2023-11-05T13:18:11,98.835
2023-11-05T13:18:12,98.726
2023-11-05T13:18:13,98.633
2023-11-05T13:18:14,99.052
2023-11-05T13:18:15,99.572
2023-11-05T13:18:16,98.959
2023-11-05T13:18:17,97.383
2023-11-05T13:18:18,96.350
2023-11-05T13:18:19,98.237
2023-11-05T13:18:20,98.206
2023-11-05T13:18:21,96.661
2023-11-05T13:18:22,98.051
2023-11-05T13:18:23,97.624
2023-11-05T13:18:24,98.051
2023-11-05T13:18:25,95.046
2023-11-05T13:18:26,95.900
2023-11-05T13:18:27,96.475
2023-11-05T13:18:28,96.808
2023-11-05T13:18:29,96.413
2023-11-05T13:18:30,97.810
2023-11-05T13:18:31,98.082
2023-11-05T13:18:32,98.020
2023-11-05T13:18:33,97.111
2023-11-05T13:18:34,98.478
2023-11-05T13:18:35,98.175
2023-11-05T13:18:36,98.144
2023-11-05T13:18:37,99.689
2023-11-05T13:18:38,100.240
2023-11-05T13:18:39,101.451
2023-11-05T13:18:40,98.385
2023-11-05T13:18:41,99.324
2023-11-05T13:18:42,98.749
2023-11-05T13:18:43,100.543
2023-11-05T13:18:44,99.658
2023-11-05T13:18:45,100.178
2023-11-05T13:18:46,99.386
2023-11-05T13:18:47,100.869
2023-11-05T13:18:48,100.939
2023-11-05T13:18:49,102.173
2023-11-05T13:18:50,101.901
2023-11-05T13:18:51,101.210
2023-11-05T13:18:52,99.207
2023-11-05T13:18:53,98.928
2023-11-05T13:18:54,100.147
2023-11-05T13:18:55,99.813
2023-11-05T13:18:56,100.325
2023-11-05T13:18:57,100.178
2023-11-05T13:18:58,100.481
2023-11-05T13:18:59,98.936
2023-11-05T13:19:00,99.541
2023-11-05T13:19:01,100.356
2023-11-05T13:19:02,101.210
2023-11-05T13:19:03,99.270
2023-11-05T13:19:04,99.145
2023-11-05T13:19:05,98.353
2023-11-05T13:19:06,98.478
2023-11-05T13:19:07,99.627
2023-11-05T13:19:08,99.992
2023-11-05T13:19:09,101.024
2023-11-05T13:19:10,100.271
2023-11-05T13:19:11,99.083
2023-11-05T13:19:12,99.417
2023-11-05T13:19:13,99.875
2023-11-05T13:19:14,99.502
2023-11-05T13:19:15,99.083
2023-11-05T13:19:16,99.510
2023-11-05T13:19:17,99.596
2023-11-05T13:19:18,99.658
2023-11-05T13:19:19,100.721
2023-11-05T13:19:20,100.147
2023-11-05T13:19:21,99.207
2023-11-05T13:19:22,99.534
2023-11-05T13:19:23,101.234
2023-11-05T13:19:24,99.332
2023-11-05T13:19:25,99.961
2023-11-05T13:19:26,100.869
2023-11-05T13:19:27,99.021
2023-11-05T13:19:28,100.054
2023-11-05T13:19:29,99.510
2023-11-05T13:19:30,99.262
2023-11-05T13:19:31,100.512
2023-11-05T13:19:32,99.510
2023-11-05T13:19:33,99.689
2023-11-05T13:19:34,101.179
2023-11-05T13:19:35,101.482
2023-11-05T13:19:36,101.847
2023-11-05T13:19:37,100.783
2023-11-05T13:19:38,100.900
2023-11-05T13:19:39,101.117
2023-11-05T13:19:40,99.324
2023-11-05T13:19:41,101.327
2023-11-05T13:19:42,101.327
2023-11-05T13:19:43,102.088
2023-11-05T13:19:44,101.901
2023-11-05T13:19:45,99.961
2023-11-05T13:19:46,101.117
2023-11-05T13:19:47,100.597
2023-11-05T13:19:48,101.078
2023-11-05T13:19:49,100.054
2023-11-05T13:19:50,101.001
2023-11-05T13:19:51,99.720
2023-11-05T13:19:52,100.054
2023-11-05T13:19:53,99.875
2023-11-05T13:19:54,99.689
2023-11-05T13:19:55,98.780
2023-11-05T13:19:56,100.419
2023-11-05T13:19:57,101.086
2023-11-05T13:19:58,99.728
2023-11-05T13:19:59,100.388
2023-11-05T09:50:00,59.419
2023-11-05T09:50:01,58.448
2023-11-05T09:50:02,58.899
2023-11-05T09:50:03,56.934
2023-11-05T09:50:04,57.385
2023-11-05T09:50:05,57.928
2023-11-05T09:50:06,59.240
2023-11-05T09:50:07,59.240
2023-11-05T09:50:08,60.024
2023-11-05T09:50:09,59.108
2023-11-05T09:50:10,58.324
2023-11-05T09:50:11,59.054
2023-11-05T09:50:12,58.355
2023-11-05T09:50:13,59.201
2023-11-05T09:50:14,59.714
2023-11-05T09:50:15,60.358
2023-11-05T09:50:16,58.720
2023-11-05T09:50:17,57.874
2023-11-05T09:50:18,58.751
2023-11-05T09:50:19,58.262
2023-11-05T09:50:20,58.899
2023-11-05T09:50:21,59.357
2023-11-05T09:50:22,60.506
2023-11-05T09:50:23,59.652
2023-11-05T09:50:24,58.479
2023-11-05T09:50:25,60.296
2023-11-05T09:50:26,60.117
2023-11-05T09:50:27,60.607
2023-11-05T09:50:28,59.357
2023-11-05T09:50:29,57.959
2023-11-05T09:50:30,58.114
2023-11-05T09:50:31,60.234
2023-11-05T09:50:32,61.057
2023-11-05T09:50:33,59.147
2023-11-05T09:50:34,59.566
2023-11-05T09:50:35,58.293
2023-11-05T09:50:36,58.239
2023-11-05T09:50:37,58.658
2023-11-05T09:50:38,58.681
2023-11-05T09:50:39,58.324
2023-11-05T09:50:40,58.961
2023-11-05T09:50:41,59.209
2023-11-05T09:50:42,58.145
2023-11-05T09:50:43,58.503
2023-11-05T09:50:44,59.326
2023-11-05T09:50:45,58.208
2023-11-05T09:50:46,58.604
2023-11-05T09:50:47,57.874
2023-11-05T09:50:48,57.781
2023-11-05T09:50:49,57.718
2023-11-05T09:50:50,58.510
2023-11-05T09:50:51,57.998
2023-11-05T09:50:52,58.355
2023-11-05T09:50:53,58.355
2023-11-05T09:50:54,58.930
2023-11-05T09:50:55,59.232
2023-11-05T09:50:56,58.875
2023-11-05T09:50:57,58.239
2023-11-05T09:50:58,58.782
2023-11-05T09:50:59,58.534
2023-11-05T09:51:00,56.896
2023-11-05T09:51:01,57.237
2023-11-05T09:51:02,57.532
2023-11-05T09:51:03,57.781
2023-11-05T09:51:04,56.717
2023-11-05T09:51:05,56.476
2023-11-05T09:51:06,57.260
2023-11-05T09:51:07,56.810
2023-11-05T09:51:08,57.385
2023-11-05T09:51:09,56.810
2023-11-05T09:51:10,57.144
2023-11-05T09:51:11,57.478
2023-11-05T09:51:12,57.718
2023-11-05T09:51:13,58.937
2023-11-05T09:51:14,57.835
2023-11-05T09:51:15,57.905
2023-11-05T09:51:16,59.294
2023-11-05T09:51:17,57.990
2023-11-05T09:51:18,56.205
2023-11-05T09:51:19,57.020
2023-11-05T09:51:20,58.021
2023-11-05T09:51:21,57.967
2023-11-05T09:51:22,57.687
2023-11-05T09:51:23,56.624
2023-11-05T09:51:24,56.049
2023-11-05T09:51:25,56.476
2023-11-05T09:51:26,56.624
2023-11-05T09:51:27,58.231
2023-11-05T09:51:28,57.812
2023-11-05T09:51:29,59.240
2023-11-05T09:51:30,57.835
2023-11-05T09:51:31,56.958
2023-11-05T09:51:32,57.291
2023-11-05T09:51:33,57.781
2023-11-05T09:51:34,58.813
2023-11-05T09:51:35,58.930
2023-11-05T09:51:36,59.015
2023-11-05T09:51:37,57.750
2023-11-05T09:51:38,57.354
2023-11-05T09:51:39,60.265
2023-11-05T09:51:40,58.052
2023-11-05T09:51:41,57.540
2023-11-05T09:51:42,57.237
2023-11-05T09:51:43,58.177
2023-11-05T09:51:44,60.933
2023-11-05T09:51:45,59.504
2023-11-05T09:51:46,59.349
2023-11-05T09:51:47,58.262
2023-11-05T09:51:48,59.690
2023-11-05T09:51:49,57.804
2023-11-05T09:51:50,58.114
2023-11-05T09:51:51,58.448
2023-11-05T09:51:52,59.411
2023-11-05T09:51:53,58.239
2023-11-05T09:51:54,59.753
2023-11-05T09:51:55,60.661
2023-11-05T09:51:56,60.568
2023-11-05T09:51:57,59.263
2023-11-05T09:51:58,59.147
2023-11-05T09:51:59,58.836
2023-11-05T09:52:00,57.905
2023-11-05T09:52:01,59.784
2023-11-05T09:52:02,58.782
2023-11-05T09:52:03,59.240
2023-11-05T09:52:04,60.234
2023-11-05T09:52:05,58.658
2023-11-05T09:52:06,59.170
2023-11-05T09:52:07,60.537
2023-11-05T09:52:08,61.119
2023-11-05T09:52:09,60.389
2023-11-05T09:52:10,59.900
2023-11-05T09:52:11,57.532
2023-11-05T09:52:12,58.169
2023-11-05T09:52:13,59.357
2023-11-05T09:52:14,58.906
2023-11-05T09:52:15,59.085
2023-11-05T09:52:16,59.721
2023-11-05T09:52:17,58.169
2023-11-05T09:52:18,58.083
2023-11-05T09:52:19,59.085
2023-11-05T09:52:20,59.349
2023-11-05T09:52:21,58.503
2023-11-05T09:52:22,60.482
2023-11-05T09:52:23,58.114
2023-11-05T09:52:24,58.658
2023-11-05T09:52:25,58.751
2023-11-05T09:52:26,59.085
2023-11-05T09:52:27,59.294
2023-11-05T09:52:28,60.141
2023-11-05T09:52:29,59.512
2023-11-05T09:52:30,58.930
2023-11-05T09:52:31,57.540
2023-11-05T09:52:32,57.540
2023-11-05T09:52:33,58.177
2023-11-05T09:52:34,58.208
2023-11-05T09:52:35,57.897
2023-11-05T09:52:36,58.145
2023-11-05T09:52:37,59.419
2023-11-05T09:52:38,58.627
2023-11-05T09:52:39,58.021
2023-11-05T09:52:40,59.209
2023-11-05T09:52:41,58.448
2023-11-05T09:52:42,57.936
2023-11-05T09:52:43,58.200
2023-11-05T09:52:44,57.260
2023-11-05T09:52:45,57.175
2023-11-05T09:52:46,56.197
2023-11-05T09:52:47,57.509
2023-11-05T09:52:48,58.293
2023-11-05T09:52:49,56.717
2023-11-05T09:52:50,57.144
2023-11-05T09:52:51,57.020
2023-11-05T09:52:52,58.083
2023-11-05T09:52:53,59.232
2023-11-05T09:52:54,56.624
2023-11-05T09:52:55,59.481
2023-11-05T09:52:56,59.473
2023-11-05T09:52:57,58.937
2023-11-05T09:52:58,58.386
2023-11-05T09:52:59,57.687
2023-11-05T09:53:00,57.959
2023-11-05T09:53:01,56.624
2023-11-05T09:53:02,58.565
2023-11-05T09:53:03,58.627
2023-11-05T09:53:04,58.658
2023-11-05T09:53:05,58.503
2023-11-05T09:53:06,57.874
2023-11-05T09:53:07,58.262
2023-11-05T09:53:08,58.293
2023-11-05T09:53:09,57.718
2023-11-05T09:53:10,59.326
2023-11-05T09:53:11,60.148
2023-11-05T09:53:12,60.203
2023-11-05T09:53:13,58.448
2023-11-05T09:53:14,59.993
2023-11-05T09:53:15,60.630
2023-11-05T09:53:16,59.473
2023-11-05T09:53:17,59.085
2023-11-05T09:53:18,59.108
2023-11-05T09:53:19,59.085
2023-11-05T09:53:20,58.565
2023-11-05T09:53:21,58.930
2023-11-05T09:53:22,59.473
2023-11-05T09:53:23,61.748
2023-11-05T09:53:24,59.201
2023-11-05T09:53:25,60.506
2023-11-05T09:53:26,60.234
2023-11-05T09:53:27,60.871
2023-11-05T09:53:28,59.108
2023-11-05T09:53:29,57.866
2023-11-05T09:53:30,58.324
2023-11-05T09:53:31,60.389
2023-11-05T09:53:32,60.933
2023-11-05T09:53:33,60.839
2023-11-05T09:53:34,60.389
2023-11-05T09:53:35,60.599
2023-11-05T09:53:36,61.057
2023-11-05T09:53:37,59.776
2023-11-05T09:53:38,61.026
2023-11-05T09:53:39,58.836
2023-11-05T09:53:40,59.178
2023-11-05T09:53:41,62.051
2023-11-05T09:53:42,61.111
2023-11-05T09:53:43,61.088
2023-11-05T09:53:44,60.327
2023-11-05T09:53:45,60.482
2023-11-05T09:53:46,61.383
2023-11-05T09:53:47,58.961
2023-11-05T09:53:48,59.636
2023-11-05T09:53:49,58.961
2023-11-05T09:53:50,60.048
2023-11-05T09:53:51,61.360
2023-11-05T09:53:52,60.653
2023-11-05T09:53:53,60.599
2023-11-05T09:53:54,59.116
2023-11-05T09:53:55,59.263
2023-11-05T09:53:56,60.723
2023-11-05T09:53:57,59.628
2023-11-05T09:53:58,60.203
2023-11-05T09:53:59,59.838
2023-11-05T09:54:00,58.386
2023-11-05T09:54:01,59.652
2023-11-05T09:54:02,60.234
2023-11-05T09:54:03,59.931
2023-11-05T09:54:04,58.875
2023-11-05T09:54:05,59.962
2023-11-05T09:54:06,59.535
2023-11-05T09:54:07,60.327
2023-11-05T09:54:08,59.931
2023-11-05T09:54:09,59.931
2023-11-05T09:54:10,60.141
2023-11-05T09:54:11,57.990
2023-11-05T09:54:12,59.294
2023-11-05T09:54:13,59.085
2023-11-05T09:54:14,59.628
2023-11-05T09:54:15,58.774
2023-11-05T09:54:16,60.110
2023-11-05T09:54:17,59.046
2023-11-05T09:54:18,58.867
2023-11-05T09:54:19,58.751
2023-11-05T09:54:20,60.055
2023-11-05T09:54:21,60.055
2023-11-05T09:54:22,59.721
2023-11-05T09:54:23,58.596
2023-11-05T09:54:24,57.905
2023-11-05T09:54:25,57.959
2023-11-05T09:54:26,57.804
2023-11-05T09:54:27,59.411
2023-11-05T09:54:28,58.992
2023-11-05T09:54:29,58.751
2023-11-05T09:54:30,59.807
2023-11-05T09:54:31,60.544
2023-11-05T09:54:32,58.658
2023-11-05T09:54:33,58.751
2023-11-05T09:54:34,58.751
2023-11-05T09:54:35,58.720
2023-11-05T09:54:36,59.628
2023-11-05T09:54:37,59.512
2023-11-05T09:54:38,59.077
2023-11-05T09:54:39,57.113
2023-11-05T09:54:40,58.627
2023-11-05T09:54:41,58.689
2023-11-05T09:54:42,60.327
2023-11-05T09:54:43,59.776
2023-11-05T09:54:44,60.265
2023-11-05T09:54:45,58.751
2023-11-05T09:54:46,58.751
2023-11-05T09:54:47,58.751
2023-11-05T09:54:48,59.054
2023-11-05T09:54:49,58.720
2023-11-05T09:54:50,58.782
2023-11-05T09:54:51,58.355
2023-11-05T09:54:52,58.293
2023-11-05T09:54:53,58.899
2023-11-05T09:54:54,60.723
2023-11-05T09:54:55,59.659
2023-11-05T09:54:56,59.543
2023-11-05T09:54:57,59.302
2023-11-05T09:54:58,58.627
2023-11-05T09:54:59,60.148
2023-11-05T09:55:00,60.234
2023-11-05T09:55:01,59.023
2023-11-05T09:55:02,60.506
2023-11-05T09:55:03,58.930
2023-11-05T09:55:04,58.503
2023-11-05T09:55:05,59.380
2023-11-05T09:55:06,58.658
2023-11-05T09:55:07,59.209
2023-11-05T09:55:08,60.024
2023-11-05T09:55:09,59.931
2023-11-05T09:55:10,58.689
2023-11-05T09:55:11,59.263
2023-11-05T09:55:12,60.242
2023-11-05T09:55:13,60.871
2023-11-05T09:55:14,60.079
2023-11-05T09:55:15,57.750
2023-11-05T09:55:16,58.961
2023-11-05T09:55:17,59.170
2023-11-05T09:55:18,59.690
2023-11-05T09:55:19,58.836
2023-11-05T09:55:20,60.785
2023-11-05T09:55:21,60.358
2023-11-05T09:55:22,59.721
2023-11-05T09:55:23,59.993
2023-11-05T09:55:24,59.116
2023-11-05T09:55:25,58.689
2023-11-05T09:55:26,58.627
2023-11-05T09:55:27,60.746
2023-11-05T09:55:28,58.565
2023-11-05T09:55:29,59.597
2023-11-05T09:55:30,60.234
2023-11-05T09:55:31,59.543
2023-11-05T09:55:32,58.355
2023-11-05T09:55:33,60.086
2023-11-05T09:55:34,60.746
2023-11-05T09:55:35,59.659
2023-11-05T09:55:36,60.785
2023-11-05T09:55:37,58.689
2023-11-05T09:55:38,60.630
2023-11-05T09:55:39,59.745
2023-11-05T09:55:40,59.597
2023-11-05T09:55:41,59.419
2023-11-05T09:55:42,59.481
2023-11-05T09:55:43,59.993
2023-11-05T09:55:44,59.077
2023-11-05T09:55:45,58.899
2023-11-05T09:55:46,60.203
2023-11-05T09:55:47,60.296
2023-11-05T09:55:48,59.388
2023-11-05T09:55:49,59.900
2023-11-05T09:55:50,58.992
2023-11-05T09:55:51,59.201
2023-11-05T09:55:52,59.985
2023-11-05T09:55:53,60.692
2023-11-05T09:55:54,60.117
2023-11-05T09:55:55,58.503
2023-11-05T09:55:56,58.440
2023-11-05T09:55:57,58.782
2023-11-05T09:55:58,58.021
2023-11-05T09:55:59,58.052
2023-11-05T09:56:00,60.024
2023-11-05T09:56:01,58.479
2023-11-05T09:56:02,58.743
2023-11-05T09:56:03,58.906
2023-11-05T09:56:04,58.720
2023-11-05T09:56:05,57.781
2023-11-05T09:56:06,56.833
2023-11-05T09:56:07,57.594
2023-11-05T09:56:08,58.782
2023-11-05T09:56:09,58.992
2023-11-05T09:56:10,58.021
2023-11-05T09:56:11,57.323
2023-11-05T09:56:12,58.472
2023-11-05T09:56:13,60.234
2023-11-05T09:56:14,58.510
2023-11-05T09:56:15,56.135
2023-11-05T09:56:16,57.625
2023-11-05T09:56:17,56.864
2023-11-05T09:56:18,57.260
2023-11-05T09:56:19,58.992
2023-11-05T09:56:20,57.835
2023-11-05T09:56:21,57.447
2023-11-05T09:56:22,57.897
2023-11-05T09:56:23,58.114
2023-11-05T09:56:24,57.804
2023-11-05T09:56:25,57.291
2023-11-05T09:56:26,56.655
2023-11-05T09:56:27,57.416
2023-11-05T09:56:28,57.625
2023-11-05T09:56:29,58.231
2023-11-05T09:56:30,56.810
2023-11-05T09:56:31,58.114
2023-11-05T09:56:32,57.750
2023-11-05T09:56:33,56.026
2023-11-05T09:56:34,57.237
2023-11-05T09:56:35,56.779
2023-11-05T09:56:36,58.510
2023-11-05T09:56:37,58.301
2023-11-05T09:56:38,58.596
2023-11-05T09:56:39,59.023
2023-11-05T09:56:40,58.145
2023-11-05T09:56:41,59.209
2023-11-05T09:56:42,58.355
2023-11-05T09:56:43,58.448
2023-11-05T09:56:44,60.350
2023-11-05T09:56:45,58.440
2023-11-05T09:56:46,58.627
2023-11-05T09:56:47,58.270
2023-11-05T09:56:48,58.751
2023-11-05T09:56:49,58.177
2023-11-05T09:56:50,57.354
2023-11-05T09:56:51,58.658
2023-11-05T09:56:52,58.992
2023-11-05T09:56:53,58.774
2023-11-05T09:56:54,61.088
2023-11-05T09:56:55,59.877
2023-11-05T09:56:56,58.899
2023-11-05T09:56:57,58.231
2023-11-05T09:56:58,57.563
2023-11-05T09:56:59,59.504
2023-11-05T09:57:00,60.211
2023-11-05T09:57:01,60.234
2023-11-05T09:57:02,59.690
2023-11-05T09:57:03,61.593
2023-11-05T09:57:04,58.906
2023-11-05T09:57:05,56.958
2023-11-05T09:57:06,57.812
2023-11-05T09:57:07,60.692
2023-11-05T09:57:08,59.326
2023-11-05T09:57:09,57.167
2023-11-05T09:57:10,58.270
2023-11-05T09:57:11,59.170
2023-11-05T09:57:12,59.326
2023-11-05T09:57:13,58.076
2023-11-05T09:57:14,58.083
2023-11-05T09:57:15,58.813
2023-11-05T09:57:16,58.231
2023-11-05T09:57:17,60.902
2023-11-05T09:57:18,60.024
2023-11-05T09:57:19,60.234
2023-11-05T09:57:20,58.627
2023-11-05T09:57:21,58.293
2023-11-05T09:57:22,58.867
2023-11-05T09:57:23,57.897
2023-11-05T09:57:24,58.479
2023-11-05T09:57:25,58.658
2023-11-05T09:57:26,58.774
2023-11-05T09:57:27,58.503
2023-11-05T09:57:28,59.294
2023-11-05T09:57:29,58.658
2023-11-05T09:57:30,59.085
2023-11-05T09:57:31,59.807
2023-11-05T09:57:32,59.690
2023-11-05T09:57:33,59.628
2023-11-05T09:57:34,60.234
2023-11-05T09:57:35,58.386
2023-11-05T09:57:36,58.448
2023-11-05T09:57:37,59.147
2023-11-05T09:57:38,59.023
2023-11-05T09:57:39,59.659
2023-11-05T09:57:40,59.357
2023-11-05T09:57:41,59.504
2023-11-05T09:57:42,59.271
2023-11-05T09:57:43,59.326
2023-11-05T09:57:44,59.419
2023-11-05T09:57:45,59.147
2023-11-05T09:57:46,58.565
2023-11-05T09:57:47,58.386
2023-11-05T09:57:48,59.108
2023-11-05T09:57:49,58.899
2023-11-05T09:57:50,59.535
2023-11-05T09:57:51,57.812
2023-11-05T09:57:52,59.085
2023-11-05T09:57:53,58.472
2023-11-05T09:57:54,58.083
2023-11-05T09:57:55,57.835
2023-11-05T09:57:56,58.293
2023-11-05T09:57:57,57.571
2023-11-05T09:57:58,57.990
2023-11-05T09:57:59,60.117
2023-11-05T09:58:00,59.869
2023-11-05T09:58:01,56.872
2023-11-05T09:58:02,58.355
2023-11-05T09:58:03,57.571
2023-11-05T09:58:04,58.712
2023-11-05T09:58:05,58.355
2023-11-05T09:58:06,58.324
2023-11-05T09:58:07,57.750
2023-11-05T09:58:08,58.658
2023-11-05T09:58:09,57.874
2023-11-05T09:58:10,58.689
2023-11-05T09:58:11,57.237
2023-11-05T09:58:12,57.385
2023-11-05T09:58:13,59.263
2023-11-05T09:58:14,59.263
2023-11-05T09:58:15,59.357
2023-11-05T09:58:16,58.635
2023-11-05T09:58:17,57.563
2023-11-05T09:58:18,56.927
2023-11-05T09:58:19,58.169
2023-11-05T09:58:20,57.687
2023-11-05T09:58:21,57.354
2023-11-05T09:58:22,57.291
2023-11-05T09:58:23,57.967
2023-11-05T09:58:24,58.596
2023-11-05T09:58:25,56.965
2023-11-05T09:58:26,57.602
2023-11-05T09:58:27,58.906
2023-11-05T09:58:28,59.877
2023-11-05T09:58:29,60.568
2023-11-05T09:58:30,58.658
2023-11-05T09:58:31,58.262
2023-11-05T09:58:32,58.386
2023-11-05T09:58:33,58.231
2023-11-05T09:58:34,60.024
2023-11-05T09:58:35,59.139
2023-11-05T09:58:36,59.054
2023-11-05T09:58:37,59.535
2023-11-05T09:58:38,59.023
2023-11-05T09:58:39,59.116
2023-11-05T09:58:40,58.448
2023-11-05T09:58:41,59.077
2023-11-05T09:58:42,58.961
2023-11-05T09:58:43,58.627
2023-11-05T09:58:44,59.628
2023-11-05T09:58:45,59.326
2023-11-05T09:58:46,57.990
2023-11-05T09:58:47,58.961
2023-11-05T09:58:48,58.961
2023-11-05T09:58:49,58.992
2023-11-05T09:58:50,58.239
2023-11-05T09:58:51,59.442
2023-11-05T09:58:52,58.720
2023-11-05T09:58:53,57.385
2023-11-05T09:58:54,58.138
2023-11-05T09:58:55,58.083
2023-11-05T09:58:56,57.470
2023-11-05T09:58:57,57.594
2023-11-05T09:58:58,58.021
2023-11-05T09:58:59,57.718
2023-11-05T09:59:00,58.355
2023-11-05T09:59:01,58.332
2023-11-05T09:59:02,59.116
2023-11-05T09:59:03,58.596
2023-11-05T09:59:04,58.565
2023-11-05T09:59:05,57.866
2023-11-05T09:59:06,58.689
2023-11-05T09:59:07,59.962
2023-11-05T09:59:08,59.178
2023-11-05T09:59:09,57.750
2023-11-05T09:59:10,58.875
2023-11-05T09:59:11,60.110
2023-11-05T09:59:12,58.177
2023-11-05T09:59:13,58.689
2023-11-05T09:59:14,59.201
2023-11-05T09:59:15,58.231
2023-11-05T09:59:16,59.357
2023-11-05T09:59:17,59.784
2023-11-05T09:59:18,58.565
2023-11-05T09:59:19,57.812
2023-11-05T09:59:20,59.085
2023-11-05T09:59:21,60.327
2023-11-05T09:59:22,59.294
2023-11-05T09:59:23,58.355
2023-11-05T09:59:24,56.989
2023-11-05T09:59:25,57.540
2023-11-05T09:59:26,58.720
2023-11-05T09:59:27,58.813
2023-11-05T09:59:28,58.992
2023-11-05T09:59:29,58.666
2023-11-05T09:59:30,59.263
2023-11-05T09:59:31,60.211
2023-11-05T09:59:32,60.296
2023-11-05T09:59:33,59.784
2023-11-05T09:59:34,58.324
2023-11-05T09:59:35,56.593
2023-11-05T09:59:36,58.720
2023-11-05T09:59:37,59.993
2023-11-05T09:59:38,58.479
2023-11-05T09:59:39,58.177
2023-11-05T09:59:40,59.597
2023-11-05T09:59:41,59.147
2023-11-05T09:59:42,58.324
2023-11-05T09:59:43,58.239
2023-11-05T09:59:44,58.200
2023-11-05T09:59:45,58.658
2023-11-05T09:59:46,57.509
2023-11-05T09:59:47,58.448
2023-11-05T09:59:48,58.604
2023-11-05T09:59:49,58.021
2023-11-05T09:59:50,58.448
2023-11-05T09:59:51,59.690
2023-11-05T09:59:52,58.867
2023-11-05T09:59:53,59.232
2023-11-05T09:59:54,59.380
2023-11-05T09:59:55,57.656
2023-11-05T09:59:56,58.052
2023-11-05T09:59:57,60.117
2023-11-05T09:59:58,59.147
2023-11-05T09:59:59,59.294
2023-11-05T08:26:27,86.560
2023-11-05T08:26:28,103.485
2023-11-05T08:26:29,105.752
2023-11-05T08:26:30,109.572
2023-11-05T08:26:31,112.910
2023-11-05T08:26:32,113.671
2023-11-05T08:26:33,110.969
2023-11-05T08:26:34,115.278
2023-11-05T08:26:35,116.218
2023-11-05T08:26:36,120.860
2023-11-05T08:26:37,119.828
2023-11-05T08:26:38,117.732
2023-11-05T08:26:39,117.460
2023-11-05T08:26:40,122.009
2023-11-05T08:26:41,118.430
2023-11-05T08:26:42,125.682
2023-11-05T08:26:43,124.921
2023-11-05T08:26:44,124.556
2023-11-05T08:26:45,122.467
2023-11-05T08:26:46,122.832
2023-11-05T08:26:47,120.798
2023-11-05T08:26:48,120.884
2023-11-05T08:26:49,120.433
2023-11-05T08:26:50,121.683
2023-11-05T08:26:51,118.034
2023-11-05T08:26:52,123.073
2023-11-05T08:26:53,119.548
2023-11-05T08:26:54,118.345
2023-11-05T08:26:55,120.821
2023-11-05T08:26:56,124.043
2023-11-05T08:26:57,122.708
2023-11-05T08:26:58,120.767
2023-11-05T08:26:59,120.402
2023-11-05T08:27:00,119.408
2023-11-05T08:27:01,118.826
2023-11-05T08:27:02,122.343
2023-11-05T08:27:03,121.652
2023-11-05T08:27:04,122.529
2023-11-05T08:27:05,120.674
2023-11-05T08:27:06,117.281
2023-11-05T08:27:07,117.126
2023-11-05T08:27:08,118.190
2023-11-05T08:27:09,117.918
2023-11-05T08:27:10,117.250
2023-11-05T08:27:11,119.370
2023-11-05T08:27:12,119.463
2023-11-05T08:27:13,119.828
2023-11-05T08:27:14,117.499
2023-11-05T08:27:15,114.308
2023-11-05T08:27:16,112.817
2023-11-05T08:27:17,116.862
2023-11-05T08:27:18,116.427
2023-11-05T08:27:19,119.339
2023-11-05T08:27:20,118.554
2023-11-05T08:27:21,118.772
2023-11-05T08:27:22,118.919
2023-11-05T08:27:23,118.283
2023-11-05T08:27:24,114.820
2023-11-05T08:27:25,117.002
2023-11-05T08:27:26,114.797
2023-11-05T08:27:27,115.612
2023-11-05T08:27:28,116.194
2023-11-05T08:27:29,117.343
2023-11-05T08:27:30,113.943
2023-11-05T08:27:31,111.396
2023-11-05T08:27:32,114.215
2023-11-05T08:27:33,116.031
2023-11-05T08:27:34,116.551
2023-11-05T08:27:35,119.067
2023-11-05T08:27:36,117.553
2023-11-05T08:27:37,116.978
2023-11-05T08:27:38,114.789
2023-11-05T08:27:39,116.769
2023-11-05T08:27:40,112.344
2023-11-05T08:27:41,109.572
2023-11-05T08:27:42,109.269
2023-11-05T08:27:43,111.575
2023-11-05T08:27:44,112.794
2023-11-05T08:27:45,115.154
2023-11-05T08:27:46,113.671
2023-11-05T08:27:47,112.460
2023-11-05T08:27:48,110.573
2023-11-05T08:27:49,110.240
2023-11-05T08:27:50,111.334
2023-11-05T08:27:51,113.244
2023-11-05T08:27:52,115.977
2023-11-05T08:27:53,118.159
2023-11-05T08:27:54,117.825
2023-11-05T08:27:55,115.853
2023-11-05T08:27:56,117.763
2023-11-05T08:27:57,116.738
2023-11-05T08:27:58,115.946
2023-11-05T08:27:59,114.121
2023-11-05T08:28:00,114.370
2023-11-05T08:28:01,116.489
2023-11-05T08:28:02,118.438
2023-11-05T08:28:03,115.496
2023-11-05T08:28:04,116.062
2023-11-05T08:28:05,114.246
2023-11-05T08:28:06,115.550
2023-11-05T08:28:07,113.819
2023-11-05T08:28:08,115.643
2023-11-05T08:28:09,114.673
2023-11-05T08:28:10,112.460
2023-11-05T08:28:11,113.221
2023-11-05T08:28:12,111.241
2023-11-05T08:28:13,114.642
2023-11-05T08:28:14,115.007
2023-11-05T08:28:15,114.882
2023-11-05T08:28:16,114.494
2023-11-05T08:28:17,113.974
2023-11-05T08:28:18,112.553
2023-11-05T08:28:19,110.612
2023-11-05T08:28:20,109.603
2023-11-05T08:28:21,112.126
2023-11-05T08:28:22,113.912
2023-11-05T08:28:23,113.694
2023-11-05T08:28:24,111.614
2023-11-05T08:28:25,113.943
2023-11-05T08:28:26,113.640
2023-11-05T08:28:27,113.035
2023-11-05T08:28:28,111.761
2023-11-05T08:28:29,110.511
2023-11-05T08:28:30,110.372
2023-11-05T08:28:31,110.395
2023-11-05T08:28:32,111.583
2023-11-05T08:28:33,111.761
2023-11-05T08:28:34,109.937
2023-11-05T08:28:35,111.063
2023-11-05T08:28:36,107.328
2023-11-05T08:28:37,109.277
2023-11-05T08:28:38,110.550
2023-11-05T08:28:39,112.786
2023-11-05T08:28:40,110.977
2023-11-05T08:28:41,113.128
2023-11-05T08:28:42,110.511
2023-11-05T08:28:43,108.516
2023-11-05T08:28:44,107.577
2023-11-05T08:28:45,108.485
2023-11-05T08:28:46,107.724
2023-11-05T08:28:47,108.850
2023-11-05T08:28:48,109.091
2023-11-05T08:28:49,108.004
2023-11-05T08:28:50,110.372
2023-11-05T08:28:51,111.427
2023-11-05T08:28:52,110.038
2023-11-05T08:28:53,106.358
2023-11-05T08:28:54,106.692
2023-11-05T08:28:55,107.934
2023-11-05T08:28:56,107.670
2023-11-05T08:28:57,106.272
2023-11-05T08:28:58,107.181
2023-11-05T08:28:59,107.057
2023-11-05T08:29:00,107.243
2023-11-05T08:29:01,105.721
2023-11-05T08:29:02,106.024
2023-11-05T08:29:03,106.055
2023-11-05T08:29:04,105.147
2023-11-05T08:29:05,104.114
2023-11-05T08:29:06,103.842
2023-11-05T08:29:07,103.361
2023-11-05T08:29:08,106.606
2023-11-05T08:29:09,103.850
2023-11-05T08:29:10,103.718
2023-11-05T08:29:11,104.813
2023-11-05T08:29:12,108.066
2023-11-05T08:29:13,106.451
2023-11-05T08:29:14,107.577
2023-11-05T08:29:15,109.758
2023-11-05T08:29:16,111.886
2023-11-05T08:29:17,108.640
2023-11-05T08:29:18,107.484
2023-11-05T08:29:19,106.847
2023-11-05T08:29:20,109.300
2023-11-05T08:29:21,109.129
2023-11-05T08:29:22,110.674
2023-11-05T08:29:23,108.695
2023-11-05T08:29:24,110.240
2023-11-05T08:29:25,108.120
2023-11-05T08:29:26,110.278
2023-11-05T08:29:27,109.184
2023-11-05T08:29:28,109.215
2023-11-05T08:29:29,108.788
2023-11-05T08:29:30,108.089
2023-11-05T08:29:31,108.268
2023-11-05T08:29:32,109.914
2023-11-05T08:29:33,111.948
2023-11-05T08:29:34,112.305
2023-11-05T08:29:35,111.940
2023-11-05T08:29:36,109.789
2023-11-05T08:29:37,107.911
2023-11-05T08:29:38,109.028
2023-11-05T08:29:39,108.485
2023-11-05T08:29:40,109.572
2023-11-05T08:29:41,112.429
2023-11-05T08:29:42,111.094
2023-11-05T08:29:43,113.275
2023-11-05T08:29:44,114.191
2023-11-05T08:29:45,112.429
2023-11-05T08:29:46,111.854
2023-11-05T08:29:47,110.426
2023-11-05T08:29:48,111.823
2023-11-05T08:29:49,111.699
2023-11-05T08:29:50,113.368
2023-11-05T08:29:51,112.584
2023-11-05T08:29:52,113.213
2023-11-05T08:29:53,112.305
2023-11-05T08:29:54,109.238
2023-11-05T08:29:55,108.392
2023-11-05T08:29:56,110.729
2023-11-05T08:29:57,108.244
2023-11-05T08:29:58,108.609
2023-11-05T08:29:59,110.395
2023-11-05T12:20:00,66.359
2023-11-05T12:20:01,66.390
2023-11-05T12:20:02,65.599
2023-11-05T12:20:03,66.429
2023-11-05T12:20:04,66.297
2023-11-05T12:20:05,64.481
2023-11-05T12:20:06,65.482
2023-11-05T12:20:07,66.002
2023-11-05T12:20:08,66.872
2023-11-05T12:20:09,66.849
2023-11-05T12:20:10,67.819
2023-11-05T12:20:11,67.392
2023-11-05T12:20:12,65.971
2023-11-05T12:20:13,65.513
2023-11-05T12:20:14,66.903
2023-11-05T12:20:15,67.873
2023-11-05T12:20:16,66.608
2023-11-05T12:20:17,66.390
2023-11-05T12:20:18,64.845
2023-11-05T12:20:19,66.328
2023-11-05T12:20:20,66.390
2023-11-05T12:20:21,66.453
2023-11-05T12:20:22,66.880
2023-11-05T12:20:23,67.058
2023-11-05T12:20:24,65.940
2023-11-05T12:20:25,65.389
2023-11-05T12:20:26,66.142
2023-11-05T12:20:27,66.693
2023-11-05T12:20:28,65.785
2023-11-05T12:20:29,66.903
2023-11-05T12:20:30,67.873
2023-11-05T12:20:31,64.783
2023-11-05T12:20:32,67.213
2023-11-05T12:20:33,66.088
2023-11-05T12:20:34,67.089
2023-11-05T12:20:35,66.965
2023-11-05T12:20:36,67.454
2023-11-05T12:20:37,66.608
2023-11-05T12:20:38,65.536
2023-11-05T12:20:39,65.940
2023-11-05T12:20:40,66.212
2023-11-05T12:20:41,66.297
2023-11-05T12:20:42,66.880
2023-11-05T12:20:43,67.151
2023-11-05T12:20:44,66.755
2023-11-05T12:20:45,66.817
2023-11-05T12:20:46,65.754
2023-11-05T12:20:47,66.515
2023-11-05T12:20:48,66.849
2023-11-05T12:20:49,66.724
2023-11-05T12:20:50,66.422
2023-11-05T12:20:51,65.692
2023-11-05T12:20:52,66.026
2023-11-05T12:20:53,65.816
2023-11-05T12:20:54,66.026
2023-11-05T12:20:55,66.484
2023-11-05T12:20:56,65.723
2023-11-05T12:20:57,67.027
2023-11-05T12:20:58,68.153
2023-11-05T12:20:59,68.549
2023-11-05T12:21:00,67.602
2023-11-05T12:21:01,67.004
2023-11-05T12:21:02,67.998
2023-11-05T12:21:03,66.880
2023-11-05T12:21:04,67.151
2023-11-05T12:21:05,67.873
2023-11-05T12:21:06,67.244
2023-11-05T12:21:07,67.276
2023-11-05T12:21:08,67.307
2023-11-05T12:21:09,67.485
2023-11-05T12:21:10,68.215
2023-11-05T12:21:11,67.516
2023-11-05T12:21:12,67.206
2023-11-05T12:21:13,66.996
2023-11-05T12:21:14,67.182
2023-11-05T12:21:15,69.185
2023-11-05T12:21:16,67.966
2023-11-05T12:21:17,67.516
2023-11-05T12:21:18,67.966
2023-11-05T12:21:19,67.850
2023-11-05T12:21:20,67.842
2023-11-05T12:21:21,67.307
2023-11-05T12:21:22,67.664
2023-11-05T12:21:23,67.027
2023-11-05T12:21:24,67.299
2023-11-05T12:21:25,68.417
2023-11-05T12:21:26,67.330
2023-11-05T12:21:27,67.998
2023-11-05T12:21:28,67.058
2023-11-05T12:21:29,66.872
2023-11-05T12:21:30,67.120
2023-11-05T12:21:31,68.331
2023-11-05T12:21:32,66.817
2023-11-05T12:21:33,65.940
2023-11-05T12:21:34,67.609
2023-11-05T12:21:35,65.513
2023-11-05T12:21:36,65.785
2023-11-05T12:21:37,67.998
2023-11-05T12:21:38,67.935
2023-11-05T12:21:39,66.390
2023-11-05T12:21:40,67.640
2023-11-05T12:21:41,65.995
2023-11-05T12:21:42,67.485
2023-11-05T12:21:43,67.213
2023-11-05T12:21:44,65.816
2023-11-05T12:21:45,66.515
2023-11-05T12:21:46,67.089
2023-11-05T12:21:47,67.237
2023-11-05T12:21:48,67.066
2023-11-05T12:21:49,67.361
2023-11-05T12:21:50,66.359
2023-11-05T12:21:51,66.755
2023-11-05T12:21:52,65.723
2023-11-05T12:21:53,66.631
2023-11-05T12:21:54,66.934
2023-11-05T12:21:55,66.422
2023-11-05T12:21:56,66.693
2023-11-05T12:21:57,66.817
2023-11-05T12:21:58,66.849
2023-11-05T12:21:59,67.547
2023-11-05T12:22:00,67.873
2023-11-05T12:22:01,67.027
2023-11-05T12:22:02,67.027
2023-11-05T12:22:03,67.726
2023-11-05T12:22:04,67.213
2023-11-05T12:22:05,66.724
2023-11-05T12:22:06,67.516
2023-11-05T12:22:07,67.998
2023-11-05T12:22:08,66.934
2023-11-05T12:22:09,67.237
2023-11-05T12:22:10,67.726
2023-11-05T12:22:11,67.664
2023-11-05T12:22:12,67.974
2023-11-05T12:22:13,68.184
2023-11-05T12:22:14,68.603
2023-11-05T12:22:15,68.300
2023-11-05T12:22:16,67.912
2023-11-05T12:22:17,68.425
2023-11-05T12:22:18,67.182
2023-11-05T12:22:19,67.182
2023-11-05T12:22:20,67.904
2023-11-05T12:22:21,68.122
2023-11-05T12:22:22,68.510
2023-11-05T12:22:23,68.549
2023-11-05T12:22:24,68.269
2023-11-05T12:22:25,68.153
2023-11-05T12:22:26,68.541
2023-11-05T12:22:27,67.237
2023-11-05T12:22:28,68.246
2023-11-05T12:22:29,67.842
2023-11-05T12:22:30,66.911
2023-11-05T12:22:31,68.308
2023-11-05T12:22:32,68.510
2023-11-05T12:22:33,68.269
2023-11-05T12:22:34,67.633
2023-11-05T12:22:35,68.331
2023-11-05T12:22:36,68.153
2023-11-05T12:22:37,67.664
2023-11-05T12:22:38,67.788
2023-11-05T12:22:39,67.089
2023-11-05T12:22:40,67.151
2023-11-05T12:22:41,68.362
2023-11-05T12:22:42,67.935
2023-11-05T12:22:43,68.269
2023-11-05T12:22:44,68.246
2023-11-05T12:22:45,68.331
2023-11-05T12:22:46,67.299
2023-11-05T12:22:47,67.058
2023-11-05T12:22:48,68.572
2023-11-05T12:22:49,67.998
2023-11-05T12:22:50,68.060
2023-11-05T12:22:51,66.577
2023-11-05T12:22:52,66.515
2023-11-05T12:22:53,67.392
2023-11-05T12:22:54,68.362
2023-11-05T12:22:55,67.640
2023-11-05T12:22:56,67.268
2023-11-05T12:22:57,67.578
2023-11-05T12:22:58,68.091
2023-11-05T12:22:59,67.633
2023-11-05T12:23:00,67.330
2023-11-05T12:23:01,66.577
2023-11-05T12:23:02,66.693
2023-11-05T12:23:03,67.244
2023-11-05T12:23:04,67.027
2023-11-05T12:23:05,67.508
2023-11-05T12:23:06,68.215
2023-11-05T12:23:07,67.904
2023-11-05T12:23:08,67.943
2023-11-05T12:23:09,69.488
2023-11-05T12:23:10,68.153
2023-11-05T12:23:11,66.755
2023-11-05T12:23:12,65.878
2023-11-05T12:23:13,66.569
2023-11-05T12:23:14,66.476
2023-11-05T12:23:15,68.665
2023-11-05T12:23:16,66.693
2023-11-05T12:23:17,66.453
2023-11-05T12:23:18,68.937
2023-11-05T12:23:19,67.633
2023-11-05T12:23:20,68.215
2023-11-05T12:23:21,67.633
2023-11-05T12:23:22,67.788
2023-11-05T12:23:23,67.695
2023-11-05T12:23:24,67.757
2023-11-05T12:23:25,67.788
2023-11-05T12:23:26,67.182
2023-11-05T12:23:27,67.213
2023-11-05T12:23:28,68.541
2023-11-05T12:23:29,67.633
2023-11-05T12:23:30,67.182
2023-11-05T12:23:31,67.757
2023-11-05T12:23:32,67.780
2023-11-05T12:23:33,67.633
2023-11-05T12:23:34,68.091
2023-11-05T12:23:35,67.392
2023-11-05T12:23:36,66.328
2023-11-05T12:23:37,66.996
2023-11-05T12:23:38,68.029
2023-11-05T12:23:39,67.369
2023-11-05T12:23:40,66.515
2023-11-05T12:23:41,67.904
2023-11-05T12:23:42,68.269
2023-11-05T12:23:43,68.060
2023-11-05T12:23:44,67.912
2023-11-05T12:23:45,66.546
2023-11-05T12:23:46,66.336
2023-11-05T12:23:47,66.973
2023-11-05T12:23:48,67.089
2023-11-05T12:23:49,66.359
2023-11-05T12:23:50,67.058
2023-11-05T12:23:51,67.299
2023-11-05T12:23:52,67.299
2023-11-05T12:23:53,68.060
2023-11-05T12:23:54,67.850
2023-11-05T12:23:55,67.547
2023-11-05T12:23:56,66.033
2023-11-05T12:23:57,66.119
2023-11-05T12:23:58,65.661
2023-11-05T12:23:59,66.631
2023-11-05T12:24:00,67.112
2023-11-05T12:24:01,67.027
2023-11-05T12:24:02,67.873
2023-11-05T12:24:03,67.819
2023-11-05T12:24:04,68.122
2023-11-05T12:24:05,68.122
2023-11-05T12:24:06,67.695
2023-11-05T12:24:07,68.153
2023-11-05T12:24:08,67.151
2023-11-05T12:24:09,67.695
2023-11-05T12:24:10,67.664
2023-11-05T12:24:11,67.485
2023-11-05T12:24:12,67.966
2023-11-05T12:24:13,67.547
2023-11-05T12:24:14,68.362
2023-11-05T12:24:15,68.510
2023-11-05T12:24:16,68.665
2023-11-05T12:24:17,68.417
2023-11-05T12:24:18,68.300
2023-11-05T12:24:19,69.721
2023-11-05T12:24:20,69.667
2023-11-05T12:24:21,68.145
2023-11-05T12:24:22,67.602
2023-11-05T12:24:23,69.053
2023-11-05T12:24:24,70.125
2023-11-05T12:24:25,69.061
2023-11-05T12:24:26,69.395
2023-11-05T12:24:27,68.580
2023-11-05T12:24:28,68.549
2023-11-05T12:24:29,67.423
2023-11-05T12:24:30,70.241
2023-11-05T12:24:31,69.791
2023-11-05T12:24:32,70.032
2023-11-05T12:24:33,68.510
2023-11-05T12:24:34,68.479
2023-11-05T12:24:35,69.333
2023-11-05T12:24:36,68.487
2023-11-05T12:24:37,68.696
2023-11-05T12:24:38,68.362
2023-11-05T12:24:39,68.696
2023-11-05T12:24:40,67.780
2023-11-05T12:24:41,69.457
2023-11-05T12:24:42,68.572
2023-11-05T12:24:43,68.999
2023-11-05T12:24:44,69.457
2023-11-05T12:24:45,67.881
2023-11-05T12:24:46,67.423
2023-11-05T12:24:47,67.539
2023-11-05T12:24:48,67.757
2023-11-05T12:24:49,68.758
2023-11-05T12:24:50,69.783
2023-11-05T12:24:51,68.176
2023-11-05T12:24:52,68.145
2023-11-05T12:24:53,69.279
2023-11-05T12:24:54,68.456
2023-11-05T12:24:55,68.999
2023-11-05T12:24:56,68.642
2023-11-05T12:24:57,68.665
2023-11-05T12:24:58,68.875
2023-11-05T12:24:59,68.813
2023-11-05T12:25:00,68.479
2023-11-05T12:25:01,69.814
2023-11-05T12:25:02,70.334
2023-11-05T12:25:03,68.362
2023-11-05T12:25:04,70.125
2023-11-05T12:25:05,69.123
2023-11-05T12:25:06,69.822
2023-11-05T12:25:07,70.334
2023-11-05T12:25:08,68.789
2023-11-05T12:25:09,69.480
2023-11-05T12:25:10,69.729
2023-11-05T12:25:11,68.820
2023-11-05T12:25:12,69.760
2023-11-05T12:25:13,69.605
2023-11-05T12:25:14,68.875
2023-11-05T12:25:15,68.820
2023-11-05T12:25:16,68.751
2023-11-05T12:25:17,69.271
2023-11-05T12:25:18,68.914
2023-11-05T12:25:19,67.485
2023-11-05T12:25:20,68.269
2023-11-05T12:25:21,69.154
2023-11-05T12:25:22,68.114
2023-11-05T12:25:23,68.549
2023-11-05T12:25:24,67.485
2023-11-05T12:25:25,68.331
2023-11-05T12:25:26,68.914
2023-11-05T12:25:27,68.456
2023-11-05T12:25:28,67.671
2023-11-05T12:25:29,66.942
2023-11-05T12:25:30,68.215
2023-11-05T12:25:31,67.819
2023-11-05T12:25:32,68.999
2023-11-05T12:25:33,69.061
2023-11-05T12:25:34,67.912
2023-11-05T12:25:35,66.911
2023-11-05T12:25:36,68.246
2023-11-05T12:25:37,68.580
2023-11-05T12:25:38,68.580
2023-11-05T12:25:39,68.331
2023-11-05T12:25:40,69.030
2023-11-05T12:25:41,69.426
2023-11-05T12:25:42,69.333
2023-11-05T12:25:43,68.308
2023-11-05T12:25:44,68.727
2023-11-05T12:25:45,68.456
2023-11-05T12:25:46,68.634
2023-11-05T12:25:47,68.339
2023-11-05T12:25:48,68.572
2023-11-05T12:25:49,69.457
2023-11-05T12:25:50,68.634
2023-11-05T12:25:51,69.154
2023-11-05T12:25:52,69.092
2023-11-05T12:25:53,69.092
2023-11-05T12:25:54,68.300
2023-11-05T12:25:55,68.875
2023-11-05T12:25:56,68.634
2023-11-05T12:25:57,68.673
2023-11-05T12:25:58,68.999
2023-11-05T12:25:59,69.387
2023-11-05T12:26:00,70.451
2023-11-05T12:26:01,68.999
2023-11-05T12:26:02,66.600
2023-11-05T12:26:03,68.758
2023-11-05T12:26:04,69.364
2023-11-05T12:26:05,69.123
2023-11-05T12:26:06,68.906
2023-11-05T12:26:07,70.063
2023-11-05T12:26:08,69.457
2023-11-05T12:26:09,68.789
2023-11-05T12:26:10,70.699
2023-11-05T12:26:11,70.334
2023-11-05T12:26:12,70.552
2023-11-05T12:26:13,70.001
2023-11-05T12:26:14,69.185
2023-11-05T12:26:15,69.154
2023-11-05T12:26:16,68.269
2023-11-05T12:26:17,69.729
2023-11-05T12:26:18,69.123
2023-11-05T12:26:19,67.454
2023-11-05T12:26:20,70.094
2023-11-05T12:26:21,71.243
2023-11-05T12:26:22,70.513
2023-11-05T12:26:23,70.218
2023-11-05T12:26:24,70.063
2023-11-05T12:26:25,68.727
2023-11-05T12:26:26,67.904
2023-11-05T12:26:27,68.820
2023-11-05T12:26:28,68.789
2023-11-05T12:26:29,69.154
2023-11-05T12:26:30,70.156
2023-11-05T12:26:31,69.209
2023-11-05T12:26:32,69.030
2023-11-05T12:26:33,68.487
2023-11-05T12:26:34,68.758
2023-11-05T12:26:35,69.302
2023-11-05T12:26:36,70.241
2023-11-05T12:26:37,69.938
2023-11-05T12:26:38,69.543
2023-11-05T12:26:39,69.605
2023-11-05T12:26:40,68.665
2023-11-05T12:26:41,69.092
2023-11-05T12:26:42,67.912
2023-11-05T12:26:43,68.727
2023-11-05T12:26:44,69.876
2023-11-05T12:26:45,69.550
2023-11-05T12:26:46,69.154
2023-11-05T12:26:47,69.970
2023-11-05T12:26:48,69.511
2023-11-05T12:26:49,68.277
2023-11-05T12:26:50,69.488
2023-11-05T12:26:51,68.875
2023-11-05T12:26:52,70.451
2023-11-05T12:26:53,69.938
2023-11-05T12:26:54,70.668
2023-11-05T12:26:55,68.751
2023-11-05T12:26:56,68.487
2023-11-05T12:26:57,69.147
2023-11-05T12:26:58,68.215
2023-11-05T12:26:59,67.850
2023-11-05T12:27:00,68.937
2023-11-05T12:27:01,70.428
2023-11-05T12:27:02,68.727
2023-11-05T12:27:03,70.117
2023-11-05T12:27:04,70.816
2023-11-05T12:27:05,69.845
2023-11-05T12:27:06,69.698
2023-11-05T12:27:07,69.395
2023-11-05T12:27:08,69.915
2023-11-05T12:27:09,69.667
2023-11-05T12:27:10,69.092
2023-11-05T12:27:11,69.364
2023-11-05T12:27:12,69.061
2023-11-05T12:27:13,70.156
2023-11-05T12:27:14,69.457
2023-11-05T12:27:15,70.156
2023-11-05T12:27:16,69.605
2023-11-05T12:27:17,68.789
2023-11-05T12:27:18,70.730
2023-11-05T12:27:19,70.699
2023-11-05T12:27:20,70.272
2023-11-05T12:27:21,70.210
2023-11-05T12:27:22,70.575
2023-11-05T12:27:23,71.670
2023-11-05T12:27:24,70.909
2023-11-05T12:27:25,69.247
2023-11-05T12:27:26,70.001
2023-11-05T12:27:27,70.544
2023-11-05T12:27:28,70.218
2023-11-05T12:27:29,69.760
2023-11-05T12:27:30,69.946
2023-11-05T12:27:31,69.457
2023-11-05T12:27:32,70.001
2023-11-05T12:27:33,70.583
2023-11-05T12:27:34,70.723
2023-11-05T12:27:35,71.724
2023-11-05T12:27:36,70.397
2023-11-05T12:27:37,70.575
2023-11-05T12:27:38,71.848
2023-11-05T12:27:39,71.359
2023-11-05T12:27:40,71.910
2023-11-05T12:27:41,71.577
2023-11-05T12:27:42,71.150
2023-11-05T12:27:43,70.575
2023-11-05T12:27:44,71.033
2023-11-05T12:27:45,70.280
2023-11-05T12:27:46,72.035
2023-11-05T12:27:47,71.119
2023-11-05T12:27:48,71.188
2023-11-05T12:27:49,70.668
2023-11-05T12:27:50,70.280
2023-11-05T12:27:51,70.148
2023-11-05T12:27:52,70.210
2023-11-05T12:27:53,69.938
2023-11-05T12:27:54,70.365
2023-11-05T12:27:55,68.665
2023-11-05T12:27:56,68.937
2023-11-05T12:27:57,69.457
2023-11-05T12:27:58,69.698
2023-11-05T12:27:59,70.668
2023-11-05T12:28:00,70.792
2023-11-05T12:28:01,70.909
2023-11-05T12:28:02,70.940
2023-11-05T12:28:03,71.150
2023-11-05T12:28:04,70.311
2023-11-05T12:28:05,70.754
2023-11-05T12:28:06,70.606
2023-11-05T12:28:07,71.219
2023-11-05T12:28:08,71.817
2023-11-05T12:28:09,70.971
2023-11-05T12:28:10,70.668
2023-11-05T12:28:11,69.574
2023-11-05T12:28:12,71.452
2023-11-05T12:28:13,70.094
2023-11-05T12:28:14,70.365
2023-11-05T12:28:15,71.577
2023-11-05T12:28:16,70.754
2023-11-05T12:28:17,70.637
2023-11-05T12:28:18,71.794
2023-11-05T12:28:19,71.150
2023-11-05T12:28:20,71.002
2023-11-05T12:28:21,70.668
2023-11-05T12:28:22,69.752
2023-11-05T12:28:23,70.063
2023-11-05T12:28:24,71.336
2023-11-05T12:28:25,71.879
2023-11-05T12:28:26,71.181
2023-11-05T12:28:27,72.485
2023-11-05T12:28:28,71.763
2023-11-05T12:28:29,71.219
2023-11-05T12:28:30,71.608
2023-11-05T12:28:31,71.639
2023-11-05T12:28:32,71.608
2023-11-05T12:28:33,70.668
2023-11-05T12:28:34,71.025
2023-11-05T12:28:35,71.336
2023-11-05T12:28:36,70.723
2023-11-05T12:28:37,72.244
2023-11-05T12:28:38,72.400
2023-11-05T12:28:39,70.816
2023-11-05T12:28:40,71.390
2023-11-05T12:28:41,72.275
2023-11-05T12:28:42,71.755
2023-11-05T12:28:43,72.368
2023-11-05T12:28:44,70.940
2023-11-05T12:28:45,72.035
2023-11-05T12:28:46,71.941
2023-11-05T12:28:47,72.306
2023-11-05T12:28:48,70.971
2023-11-05T12:28:49,71.639
2023-11-05T12:28:50,71.460
2023-11-05T12:28:51,71.522
2023-11-05T12:28:52,72.516
2023-11-05T12:28:53,71.848
2023-11-05T12:28:54,72.306
2023-11-05T12:28:55,72.912
2023-11-05T12:28:56,72.547
2023-11-05T12:28:57,71.274
2023-11-05T12:28:58,70.723
2023-11-05T12:28:59,70.971
2023-11-05T12:29:00,72.454
2023-11-05T12:29:01,70.094
2023-11-05T12:29:02,70.606
2023-11-05T12:29:03,71.336
2023-11-05T12:29:04,71.390
2023-11-05T12:29:05,72.066
2023-11-05T12:29:06,72.431
2023-11-05T12:29:07,72.004
2023-11-05T12:29:08,70.303
2023-11-05T12:29:09,70.428
2023-11-05T12:29:10,71.856
2023-11-05T12:29:11,69.519
2023-11-05T12:29:12,70.397
2023-11-05T12:29:13,71.243
2023-11-05T12:29:14,71.546
2023-11-05T12:29:15,71.701
2023-11-05T12:29:16,71.398
2023-11-05T12:29:17,71.848
2023-11-05T12:29:18,71.064
2023-11-05T12:29:19,71.056
2023-11-05T12:29:20,70.699
2023-11-05T12:29:21,71.460
2023-11-05T12:29:22,71.398
2023-11-05T12:29:23,70.792
2023-11-05T12:29:24,70.971
2023-11-05T12:29:25,71.460
2023-11-05T12:29:26,72.159
2023-11-05T12:29:27,71.941
2023-11-05T12:29:28,70.940
2023-11-05T12:29:29,71.522
2023-11-05T12:29:30,71.033
2023-11-05T12:29:31,70.792
2023-11-05T12:29:32,70.210
2023-11-05T12:29:33,71.119
2023-11-05T12:29:34,70.513
2023-11-05T12:29:35,70.117
2023-11-05T12:29:36,69.698
2023-11-05T12:29:37,70.218
2023-11-05T12:29:38,69.636
2023-11-05T12:29:39,69.209
2023-11-05T12:29:40,69.822
2023-11-05T12:29:41,70.272
2023-11-05T12:29:42,69.938
2023-11-05T12:29:43,69.636
2023-11-05T12:29:44,69.845
2023-11-05T12:29:45,68.572
2023-11-05T12:29:46,69.550
2023-11-05T12:29:47,69.092
2023-11-05T12:29:48,69.426
2023-11-05T12:29:49,69.970
2023-11-05T12:29:50,69.581
2023-11-05T12:29:51,68.339
2023-11-05T12:29:52,70.001
2023-11-05T12:29:53,70.094
2023-11-05T12:29:54,68.844
2023-11-05T12:29:55,69.938
2023-11-05T12:29:56,70.001
2023-11-05T12:29:57,70.754
2023-11-05T12:29:58,70.459
2023-11-05T12:29:59,69.519
2023-11-05T08:45:00,103.237
2023-11-05T08:45:01,101.420
2023-11-05T08:45:02,102.755
2023-11-05T08:45:03,102.538
2023-11-05T08:45:04,102.484
2023-11-05T08:45:05,101.537
2023-11-05T08:45:06,101.141
2023-11-05T08:45:07,100.900
2023-11-05T08:45:08,101.630
2023-11-05T08:45:09,101.630
2023-11-05T08:45:10,100.411
2023-11-05T08:45:11,100.900
2023-11-05T08:45:12,100.752
2023-11-05T08:45:13,101.785
2023-11-05T08:45:14,102.748
2023-11-05T08:45:15,100.877
2023-11-05T08:45:16,99.596
2023-11-05T08:45:17,101.995
2023-11-05T08:45:18,105.147
2023-11-05T08:45:19,103.881
2023-11-05T08:45:20,102.965
2023-11-05T08:45:21,99.898
2023-11-05T08:45:22,97.600
2023-11-05T08:45:23,100.636
2023-11-05T08:45:24,102.088
2023-11-05T08:45:25,103.998
2023-11-05T08:45:26,104.821
2023-11-05T08:45:27,102.359
2023-11-05T08:45:28,99.813
2023-11-05T08:45:29,98.780
2023-11-05T08:45:30,99.052
2023-11-05T08:45:31,101.086
2023-11-05T08:45:32,103.749
2023-11-05T08:45:33,103.998
2023-11-05T08:45:34,104.906
2023-11-05T08:45:35,102.414
2023-11-05T08:45:36,101.878
2023-11-05T08:45:37,102.942
2023-11-05T08:45:38,102.515
2023-11-05T08:45:39,104.060
2023-11-05T08:45:40,102.204
2023-11-05T08:45:41,102.996
2023-11-05T08:45:42,105.356
2023-11-05T08:45:43,103.268
2023-11-05T08:45:44,104.176
2023-11-05T08:45:45,104.331
2023-11-05T08:45:46,106.878
2023-11-05T08:45:47,105.418
2023-11-05T08:45:48,106.241
2023-11-05T08:45:49,105.387
2023-11-05T08:45:50,102.212
2023-11-05T08:45:51,102.266
2023-11-05T08:45:52,103.299
2023-11-05T08:45:53,100.116
2023-11-05T08:45:54,101.568
2023-11-05T08:45:55,103.633
2023-11-05T08:45:56,104.479
2023-11-05T08:45:57,103.245
2023-11-05T08:45:58,102.693
2023-11-05T08:45:59,102.173
2023-11-05T08:46:00,102.631
2023-11-05T08:46:01,104.425
2023-11-05T08:46:02,104.634
2023-11-05T08:46:03,105.271
2023-11-05T08:46:04,105.426
2023-11-05T08:46:05,105.263
2023-11-05T08:46:06,99.961
2023-11-05T08:46:07,100.294
2023-11-05T08:46:08,105.970
2023-11-05T08:46:09,105.512
2023-11-05T08:46:10,106.179
2023-11-05T08:46:11,106.210
2023-11-05T08:46:12,105.907
2023-11-05T08:46:13,105.907
2023-11-05T08:46:14,107.965
2023-11-05T08:46:15,105.845
2023-11-05T08:46:16,103.571
2023-11-05T08:46:17,103.353
2023-11-05T08:46:18,102.818
2023-11-05T08:46:19,103.423
2023-11-05T08:46:20,100.962
2023-11-05T08:46:21,102.810
2023-11-05T08:46:22,104.417
2023-11-05T08:46:23,106.482
2023-11-05T08:46:24,105.907
2023-11-05T08:46:25,105.395
2023-11-05T08:46:26,106.513
2023-11-05T08:46:27,105.876
2023-11-05T08:46:28,103.392
2023-11-05T08:46:29,103.788
2023-11-05T08:46:30,102.934
2023-11-05T08:46:31,103.299
2023-11-05T08:46:32,103.415
2023-11-05T08:46:33,102.119
2023-11-05T08:46:34,102.600
2023-11-05T08:46:35,104.029
2023-11-05T08:46:36,103.881
2023-11-05T08:46:37,104.153
2023-11-05T08:46:38,100.690
2023-11-05T08:46:39,102.057
2023-11-05T08:46:40,103.904
2023-11-05T08:46:41,103.811
2023-11-05T08:46:42,103.206
2023-11-05T08:46:43,104.906
2023-11-05T08:46:44,106.272
2023-11-05T08:46:45,105.698
2023-11-05T08:46:46,106.459
2023-11-05T08:46:47,104.425
2023-11-05T08:46:48,106.303
2023-11-05T08:46:49,102.119
2023-11-05T08:46:50,104.603
2023-11-05T08:46:51,104.238
2023-11-05T08:46:52,108.788
2023-11-05T08:46:53,108.454
2023-11-05T08:46:54,108.702
2023-11-05T08:46:55,106.761
2023-11-05T08:46:56,104.603
2023-11-05T08:46:57,107.025
2023-11-05T08:46:58,104.937
2023-11-05T08:46:59,104.875
2023-11-05T08:47:00,104.479
2023-11-05T08:47:01,105.426
2023-11-05T08:47:02,105.760
2023-11-05T08:47:03,104.758
2023-11-05T08:47:04,105.092
2023-11-05T08:47:05,105.240
2023-11-05T08:47:06,107.421
2023-11-05T08:47:07,105.907
2023-11-05T08:47:08,105.302
2023-11-05T08:47:09,105.271
2023-11-05T08:47:10,106.210
2023-11-05T08:47:11,106.723
2023-11-05T08:47:12,107.033
2023-11-05T08:47:13,107.181
2023-11-05T08:47:14,108.601
2023-11-05T08:47:15,107.973
2023-11-05T08:47:16,106.793
2023-11-05T08:47:17,104.790
2023-11-05T08:47:18,105.574
2023-11-05T08:47:19,105.240
2023-11-05T08:47:20,106.971
2023-11-05T08:47:21,107.577
2023-11-05T08:47:22,105.814
2023-11-05T08:47:23,103.664
2023-11-05T08:47:24,103.936
2023-11-05T08:47:25,104.758
2023-11-05T08:47:26,105.333
2023-11-05T08:47:27,104.479
2023-11-05T08:47:28,104.153
2023-11-05T08:47:29,105.302
2023-11-05T08:47:30,105.543
2023-11-05T08:47:31,102.787
2023-11-05T08:47:32,103.571
2023-11-05T08:47:33,106.816
2023-11-05T08:47:34,105.822
2023-11-05T08:47:35,107.057
2023-11-05T08:47:36,104.999
2023-11-05T08:47:37,103.446
2023-11-05T08:47:38,105.092
2023-11-05T08:47:39,105.387
2023-11-05T08:47:40,108.454
2023-11-05T08:47:41,105.271
2023-11-05T08:47:42,104.696
2023-11-05T08:47:43,103.423
2023-11-05T08:47:44,103.749
2023-11-05T08:47:45,107.088
2023-11-05T08:47:46,104.060
2023-11-05T08:47:47,104.300
2023-11-05T08:47:48,104.603
2023-11-05T08:47:49,105.721
2023-11-05T08:47:50,105.022
2023-11-05T08:47:51,103.206
2023-11-05T08:47:52,103.268
2023-11-05T08:47:53,102.453
2023-11-05T08:47:54,101.995
2023-11-05T08:47:55,104.300
2023-11-05T08:47:56,104.937
2023-11-05T08:47:57,101.327
2023-11-05T08:47:58,100.846
2023-11-05T08:47:59,102.266
2023-11-05T08:48:00,100.962
2023-11-05T08:48:01,101.234
2023-11-05T08:48:02,102.173
2023-11-05T08:48:03,103.144
2023-11-05T08:48:04,104.665
2023-11-05T08:48:05,103.206
2023-11-05T08:48:06,102.173
2023-11-05T08:48:07,102.600
2023-11-05T08:48:08,101.995
2023-11-05T08:48:09,101.242
2023-11-05T08:48:10,102.359
2023-11-05T08:48:11,99.906
2023-11-05T08:48:12,100.783
2023-11-05T08:48:13,102.002
2023-11-05T08:48:14,104.238
2023-11-05T08:48:15,107.755
2023-11-05T08:48:16,106.606
2023-11-05T08:48:17,106.366
2023-11-05T08:48:18,100.085
2023-11-05T08:48:19,99.596
2023-11-05T08:48:20,101.389
2023-11-05T08:48:21,103.237
2023-11-05T08:48:22,103.423
2023-11-05T08:48:23,102.142
2023-11-05T08:48:24,104.580
2023-11-05T08:48:25,102.662
2023-11-05T08:48:26,103.182
2023-11-05T08:48:27,103.811
2023-11-05T08:48:28,103.998
2023-11-05T08:48:29,100.178
2023-11-05T08:48:30,100.597
2023-11-05T08:48:31,102.391
2023-11-05T08:48:32,98.416
2023-11-05T08:48:33,100.356
2023-11-05T08:48:34,101.210
2023-11-05T08:48:35,101.692
2023-11-05T08:48:36,100.869
2023-11-05T08:48:37,100.302
2023-11-05T08:48:38,100.450
2023-11-05T08:48:39,102.662
2023-11-05T08:48:40,100.504
2023-11-05T08:48:41,98.260
2023-11-05T08:48:42,99.332
2023-11-05T08:48:43,97.204
2023-11-05T08:48:44,101.086
2023-11-05T08:48:45,101.940
2023-11-05T08:48:46,100.597
2023-11-05T08:48:47,100.147
2023-11-05T08:48:48,101.544
2023-11-05T08:48:49,100.783
2023-11-05T08:48:50,100.356
2023-11-05T08:48:51,102.841
2023-11-05T08:48:52,103.415
2023-11-05T08:48:53,99.720
2023-11-05T08:48:54,97.507
2023-11-05T08:48:55,97.686
2023-11-05T08:48:56,100.636
2023-11-05T08:48:57,99.386
2023-11-05T08:48:58,98.478
2023-11-05T08:48:59,98.936
2023-11-05T08:49:00,101.575
2023-11-05T08:49:01,99.021
2023-11-05T08:49:02,98.447
2023-11-05T08:49:03,100.659
2023-11-05T08:49:04,102.328
2023-11-05T08:49:05,102.996
2023-11-05T08:49:06,103.967
2023-11-05T08:49:07,101.389
2023-11-05T08:49:08,98.330
2023-11-05T08:49:09,98.874
2023-11-05T08:49:10,101.785
2023-11-05T08:49:11,100.939
2023-11-05T08:49:12,99.875
2023-11-05T08:49:13,100.970
2023-11-05T08:49:14,101.878
2023-11-05T08:49:15,99.844
2023-11-05T08:49:16,101.568
2023-11-05T08:49:17,98.144
2023-11-05T08:49:18,96.840
2023-11-05T08:49:19,93.990
2023-11-05T08:49:20,95.380
2023-11-05T08:49:21,96.288
2023-11-05T08:49:22,99.021
2023-11-05T08:49:23,99.114
2023-11-05T08:49:24,100.116
2023-11-05T08:49:25,101.995
2023-11-05T08:49:26,101.692
2023-11-05T08:49:27,101.995
2023-11-05T08:49:28,98.027
2023-11-05T08:49:29,102.391
2023-11-05T08:49:30,100.993
2023-11-05T08:49:31,101.692
2023-11-05T08:49:32,100.170
2023-11-05T08:49:33,101.327
2023-11-05T08:49:34,100.931
2023-11-05T08:49:35,98.144
2023-11-05T08:49:36,99.603
2023-11-05T08:49:37,100.388
2023-11-05T08:49:38,98.726
2023-11-05T08:49:39,98.780
2023-11-05T08:49:40,98.664
2023-11-05T08:49:41,97.756
2023-11-05T08:49:42,97.631
2023-11-05T08:49:43,96.444
2023-11-05T08:49:44,97.872
2023-11-05T08:49:45,95.869
2023-11-05T08:49:46,97.779
2023-11-05T08:49:47,98.478
2023-11-05T08:49:48,99.083
2023-11-05T08:49:49,97.391
2023-11-05T08:49:50,98.175
2023-11-05T08:49:51,97.204
2023-11-05T08:49:52,98.051
2023-11-05T08:49:53,101.148
2023-11-05T08:49:54,98.874
2023-11-05T08:49:55,99.145
2023-11-05T08:49:56,96.933
2023-11-05T08:49:57,97.329
2023-11-05T08:49:58,99.114
2023-11-05T08:49:59,98.167
2023-11-05T08:40:00,102.181
2023-11-05T08:40:01,103.571
2023-11-05T08:40:02,101.024
2023-11-05T08:40:03,103.936
2023-11-05T08:40:04,103.477
2023-11-05T08:40:05,102.724
2023-11-05T08:40:06,101.327
2023-11-05T08:40:07,100.846
2023-11-05T08:40:08,101.482
2023-11-05T08:40:09,101.086
2023-11-05T08:40:10,101.179
2023-11-05T08:40:11,101.505
2023-11-05T08:40:12,102.600
2023-11-05T08:40:13,104.634
2023-11-05T08:40:14,105.302
2023-11-05T08:40:15,104.417
2023-11-05T08:40:16,101.661
2023-11-05T08:40:17,103.361
2023-11-05T08:40:18,106.001
2023-11-05T08:40:19,105.512
2023-11-05T08:40:20,105.636
2023-11-05T08:40:21,103.726
2023-11-05T08:40:22,104.386
2023-11-05T08:40:23,102.779
2023-11-05T08:40:24,104.821
2023-11-05T08:40:25,103.967
2023-11-05T08:40:26,106.459
2023-11-05T08:40:27,105.147
2023-11-05T08:40:28,106.428
2023-11-05T08:40:29,103.936
2023-11-05T08:40:30,104.448
2023-11-05T08:40:31,104.991
2023-11-05T08:40:32,107.421
2023-11-05T08:40:33,103.726
2023-11-05T08:40:34,102.996
2023-11-05T08:40:35,105.302
2023-11-05T08:40:36,105.302
2023-11-05T08:40:37,104.448
2023-11-05T08:40:38,106.785
2023-11-05T08:40:39,103.873
2023-11-05T08:40:40,102.608
2023-11-05T08:40:41,103.237
2023-11-05T08:40:42,105.512
2023-11-05T08:40:43,106.459
2023-11-05T08:40:44,107.724
2023-11-05T08:40:45,108.299
2023-11-05T08:40:46,102.748
2023-11-05T08:40:47,104.603
2023-11-05T08:40:48,106.218
2023-11-05T08:40:49,106.451
2023-11-05T08:40:50,106.272
2023-11-05T08:40:51,106.754
2023-11-05T08:40:52,106.971
2023-11-05T08:40:53,104.968
2023-11-05T08:40:54,102.849
2023-11-05T08:40:55,101.964
2023-11-05T08:40:56,102.934
2023-11-05T08:40:57,105.395
2023-11-05T08:40:58,108.306
2023-11-05T08:40:59,105.636
2023-11-05T08:41:00,104.207
2023-11-05T08:41:01,104.176
2023-11-05T08:41:02,105.302
2023-11-05T08:41:03,104.790
2023-11-05T08:41:04,104.541
2023-11-05T08:41:05,102.453
2023-11-05T08:41:06,106.785
2023-11-05T08:41:07,106.296
2023-11-05T08:41:08,102.903
2023-11-05T08:41:09,102.942
2023-11-05T08:41:10,106.063
2023-11-05T08:41:11,106.358
2023-11-05T08:41:12,105.659
2023-11-05T08:41:13,104.269
2023-11-05T08:41:14,106.847
2023-11-05T08:41:15,106.451
2023-11-05T08:41:16,105.907
2023-11-05T08:41:17,107.546
2023-11-05T08:41:18,107.266
2023-11-05T08:41:19,107.693
2023-11-05T08:41:20,106.932
2023-11-05T08:41:21,106.210
2023-11-05T08:41:22,105.791
2023-11-05T08:41:23,104.720
2023-11-05T08:41:24,108.966
2023-11-05T08:41:25,108.027
2023-11-05T08:41:26,106.459
2023-11-05T08:41:27,104.603
2023-11-05T08:41:28,104.999
2023-11-05T08:41:29,104.875
2023-11-05T08:41:30,103.811
2023-11-05T08:41:31,106.816
2023-11-05T08:41:32,107.297
2023-11-05T08:41:33,104.518
2023-11-05T08:41:34,106.032
2023-11-05T08:41:35,105.480
2023-11-05T08:41:36,105.721
2023-11-05T08:41:37,106.366
2023-11-05T08:41:38,106.513
2023-11-05T08:41:39,104.331
2023-11-05T08:41:40,103.540
2023-11-05T08:41:41,103.936
2023-11-05T08:41:42,104.425
2023-11-05T08:41:43,104.122
2023-11-05T08:41:44,105.387
2023-11-05T08:41:45,101.513
2023-11-05T08:41:46,103.330
2023-11-05T08:41:47,104.572
2023-11-05T08:41:48,105.721
2023-11-05T08:41:49,106.397
2023-11-05T08:41:50,103.602
2023-11-05T08:41:51,104.363
2023-11-05T08:41:52,104.300
2023-11-05T08:41:53,105.907
2023-11-05T08:41:54,105.931
2023-11-05T08:41:55,105.698
2023-11-05T08:41:56,105.154
2023-11-05T08:41:57,105.659
2023-11-05T08:41:58,106.878
2023-11-05T08:41:59,107.328
2023-11-05T08:42:00,105.791
2023-11-05T08:42:01,106.606
2023-11-05T08:42:02,104.363
2023-11-05T08:42:03,106.420
2023-11-05T08:42:04,105.636
2023-11-05T08:42:05,107.181
2023-11-05T08:42:06,106.179
2023-11-05T08:42:07,106.575
2023-11-05T08:42:08,106.303
2023-11-05T08:42:09,106.210
2023-11-05T08:42:10,105.512
2023-11-05T08:42:11,104.386
2023-11-05T08:42:12,104.363
2023-11-05T08:42:13,104.083
2023-11-05T08:42:14,102.212
2023-11-05T08:42:15,103.540
2023-11-05T08:42:16,102.965
2023-11-05T08:42:17,105.480
2023-11-05T08:42:18,105.147
2023-11-05T08:42:19,105.053
2023-11-05T08:42:20,101.878
2023-11-05T08:42:21,102.849
2023-11-05T08:42:22,103.027
2023-11-05T08:42:23,104.813
2023-11-05T08:42:24,104.541
2023-11-05T08:42:25,104.394
2023-11-05T08:42:26,104.720
2023-11-05T08:42:27,103.206
2023-11-05T08:42:28,101.661
2023-11-05T08:42:29,104.238
2023-11-05T08:42:30,106.187
2023-11-05T08:42:31,104.658
2023-11-05T08:42:32,105.939
2023-11-05T08:42:33,104.937
2023-11-05T08:42:34,104.696
2023-11-05T08:42:35,104.448
2023-11-05T08:42:36,107.670
2023-11-05T08:42:37,100.690
2023-11-05T08:42:38,103.361
2023-11-05T08:42:39,104.603
2023-11-05T08:42:40,103.967
2023-11-05T08:42:41,108.306
2023-11-05T08:42:42,104.844
2023-11-05T08:42:43,104.790
2023-11-05T08:42:44,104.052
2023-11-05T08:42:45,107.452
2023-11-05T08:42:46,106.940
2023-11-05T08:42:47,103.237
2023-11-05T08:42:48,103.361
2023-11-05T08:42:49,105.116
2023-11-05T08:42:50,105.061
2023-11-05T08:42:51,104.114
2023-11-05T08:42:52,106.303
2023-11-05T08:42:53,105.760
2023-11-05T08:42:54,105.970
2023-11-05T08:42:55,105.791
2023-11-05T08:42:56,106.513
2023-11-05T08:42:57,104.665
2023-11-05T08:42:58,104.603
2023-11-05T08:42:59,105.030
2023-11-05T08:43:00,108.066
2023-11-05T08:43:01,108.120
2023-11-05T08:43:02,105.962
2023-11-05T08:43:03,103.695
2023-11-05T08:43:04,104.782
2023-11-05T08:43:05,107.608
2023-11-05T08:43:06,108.151
2023-11-05T08:43:07,105.814
2023-11-05T08:43:08,104.145
2023-11-05T08:43:09,107.181
2023-11-05T08:43:10,104.184
2023-11-05T08:43:11,103.757
2023-11-05T08:43:12,104.417
2023-11-05T08:43:13,106.661
2023-11-05T08:43:14,107.274
2023-11-05T08:43:15,106.428
2023-11-05T08:43:16,105.209
2023-11-05T08:43:17,104.541
2023-11-05T08:43:18,104.782
2023-11-05T08:43:19,103.664
2023-11-05T08:43:20,104.386
2023-11-05T08:43:21,102.693
2023-11-05T08:43:22,106.513
2023-11-05T08:43:23,107.266
2023-11-05T08:43:24,105.636
2023-11-05T08:43:25,104.145
2023-11-05T08:43:26,103.027
2023-11-05T08:43:27,103.454
2023-11-05T08:43:28,105.116
2023-11-05T08:43:29,105.783
2023-11-05T08:43:30,105.939
2023-11-05T08:43:31,106.210
2023-11-05T08:43:32,105.209
2023-11-05T08:43:33,103.873
2023-11-05T08:43:34,103.214
2023-11-05T08:43:35,106.303
2023-11-05T08:43:36,108.151
2023-11-05T08:43:37,105.333
2023-11-05T08:43:38,106.699
2023-11-05T08:43:39,103.113
2023-11-05T08:43:40,102.724
2023-11-05T08:43:41,103.842
2023-11-05T08:43:42,103.664
2023-11-05T08:43:43,102.693
2023-11-05T08:43:44,103.904
2023-11-05T08:43:45,100.721
2023-11-05T08:43:46,104.603
2023-11-05T08:43:47,106.296
2023-11-05T08:43:48,104.875
2023-11-05T08:43:49,105.628
2023-11-05T08:43:50,104.386
2023-11-05T08:43:51,102.996
2023-11-05T08:43:52,102.445
2023-11-05T08:43:53,100.752
2023-11-05T08:43:54,103.027
2023-11-05T08:43:55,105.387
2023-11-05T08:43:56,106.086
2023-11-05T08:43:57,104.145
2023-11-05T08:43:58,101.964
2023-11-05T08:43:59,99.658
2023-11-05T08:44:00,100.597
2023-11-05T08:44:01,100.116
2023-11-05T08:44:02,101.148
2023-11-05T08:44:03,102.903
2023-11-05T08:44:04,103.850
2023-11-05T08:44:05,102.150
2023-11-05T08:44:06,103.664
2023-11-05T08:44:07,100.721
2023-11-05T08:44:08,101.055
2023-11-05T08:44:09,99.332
2023-11-05T08:44:10,100.605
2023-11-05T08:44:11,101.754
2023-11-05T08:44:12,99.805
2023-11-05T08:44:13,100.178
2023-11-05T08:44:14,103.873
2023-11-05T08:44:15,102.414
2023-11-05T08:44:16,102.608
2023-11-05T08:44:17,102.150
2023-11-05T08:44:18,102.818
2023-11-05T08:44:19,101.474
2023-11-05T08:44:20,103.361
2023-11-05T08:44:21,101.327
2023-11-05T08:44:22,100.085
2023-11-05T08:44:23,99.836
2023-11-05T08:44:24,102.996
2023-11-05T08:44:25,102.546
2023-11-05T08:44:26,103.361
2023-11-05T08:44:27,100.815
2023-11-05T08:44:28,102.724
2023-11-05T08:44:29,103.788
2023-11-05T08:44:30,106.327
2023-11-05T08:44:31,102.779
2023-11-05T08:44:32,101.932
2023-11-05T08:44:33,103.330
2023-11-05T08:44:34,104.331
2023-11-05T08:44:35,104.875
2023-11-05T08:44:36,102.965
2023-11-05T08:44:37,102.779
2023-11-05T08:44:38,103.602
2023-11-05T08:44:39,102.577
2023-11-05T08:44:40,105.729
2023-11-05T08:44:41,103.788
2023-11-05T08:44:42,101.847
2023-11-05T08:44:43,99.634
2023-11-05T08:44:44,100.232
2023-11-05T08:44:45,101.870
2023-11-05T08:44:46,102.787
2023-11-05T08:44:47,104.665
2023-11-05T08:44:48,105.457
2023-11-05T08:44:49,105.147
2023-11-05T08:44:50,105.698
2023-11-05T08:44:51,102.755
2023-11-05T08:44:52,102.631
2023-11-05T08:44:53,103.477
2023-11-05T08:44:54,104.091
2023-11-05T08:44:55,103.540
2023-11-05T08:44:56,103.182
2023-11-05T08:44:57,102.026
2023-11-05T08:44:58,101.909
2023-11-05T08:44:59,102.414
2023-11-05T13:30:00,107.243
2023-11-05T13:30:01,104.665
2023-11-05T13:30:02,104.394
2023-11-05T13:30:03,106.117
2023-11-05T13:30:04,105.209
2023-11-05T13:30:05,106.909
2023-11-05T13:30:06,106.366
2023-11-05T13:30:07,106.482
2023-11-05T13:30:08,105.364
2023-11-05T13:30:09,105.667
2023-11-05T13:30:10,106.055
2023-11-05T13:30:11,106.909
2023-11-05T13:30:12,104.727
2023-11-05T13:30:13,105.636
2023-11-05T13:30:14,105.418
2023-11-05T13:30:15,105.628
2023-11-05T13:30:16,106.055
2023-11-05T13:30:17,104.665
2023-11-05T13:30:18,104.844
2023-11-05T13:30:19,105.783
2023-11-05T13:30:20,105.030
2023-11-05T13:30:21,105.939
2023-11-05T13:30:22,106.606
2023-11-05T13:30:23,106.024
2023-11-05T13:30:24,103.967
2023-11-05T13:30:25,105.395
2023-11-05T13:30:26,105.907
2023-11-05T13:30:27,106.055
2023-11-05T13:30:28,105.760
2023-11-05T13:30:29,104.937
2023-11-05T13:30:30,105.543
2023-11-05T13:30:31,104.875
2023-11-05T13:30:32,104.417
2023-11-05T13:30:33,106.482
2023-11-05T13:30:34,107.150
2023-11-05T13:30:35,106.847
2023-11-05T13:30:36,105.752
2023-11-05T13:30:37,104.029
2023-11-05T13:30:38,103.904
2023-11-05T13:30:39,103.967
2023-11-05T13:30:40,104.603
2023-11-05T13:30:41,105.698
2023-11-05T13:30:42,107.452
2023-11-05T13:30:43,106.366
2023-11-05T13:30:44,106.723
2023-11-05T13:30:45,108.097
2023-11-05T13:30:46,105.333
2023-11-05T13:30:47,106.785
2023-11-05T13:30:48,106.699
2023-11-05T13:30:49,105.605
2023-11-05T13:30:50,105.698
2023-11-05T13:30:51,106.878
2023-11-05T13:30:52,107.119
2023-11-05T13:30:53,107.305
2023-11-05T13:30:54,106.117
2023-11-05T13:30:55,106.847
2023-11-05T13:30:56,106.544
2023-11-05T13:30:57,107.305
2023-11-05T13:30:58,109.246
2023-11-05T13:30:59,108.570
2023-11-05T13:31:00,108.151
2023-11-05T13:31:01,106.661
2023-11-05T13:31:02,105.822
2023-11-05T13:31:03,108.609
2023-11-05T13:31:04,107.452
2023-11-05T13:31:05,107.126
2023-11-05T13:31:06,108.213
2023-11-05T13:31:07,107.398
2023-11-05T13:31:08,106.932
2023-11-05T13:31:09,106.754
2023-11-05T13:31:10,106.148
2023-11-05T13:31:11,105.030
2023-11-05T13:31:12,104.363
2023-11-05T13:31:13,105.123
2023-11-05T13:31:14,107.515
2023-11-05T13:31:15,105.480
2023-11-05T13:31:16,106.730
2023-11-05T13:31:17,106.148
2023-11-05T13:31:18,106.575
2023-11-05T13:31:19,107.002
2023-11-05T13:31:20,107.150
2023-11-05T13:31:21,107.088
2023-11-05T13:31:22,109.455
2023-11-05T13:31:23,107.639
2023-11-05T13:31:24,106.575
2023-11-05T13:31:25,108.912
2023-11-05T13:31:26,106.668
2023-11-05T13:31:27,106.785
2023-11-05T13:31:28,107.786
2023-11-05T13:31:29,107.088
2023-11-05T13:31:30,106.637
2023-11-05T13:31:31,106.793
2023-11-05T13:31:32,105.845
2023-11-05T13:31:33,107.274
2023-11-05T13:31:34,106.816
2023-11-05T13:31:35,107.088
2023-11-05T13:31:36,106.699
2023-11-05T13:31:37,106.855
2023-11-05T13:31:38,107.274
2023-11-05T13:31:39,107.126
2023-11-05T13:31:40,105.814
2023-11-05T13:31:41,108.306
2023-11-05T13:31:42,105.752
2023-11-05T13:31:43,105.605
2023-11-05T13:31:44,106.971
2023-11-05T13:31:45,106.544
2023-11-05T13:31:46,106.994
2023-11-05T13:31:47,106.117
2023-11-05T13:31:48,108.966
2023-11-05T13:31:49,107.662
2023-11-05T13:31:50,107.608
2023-11-05T13:31:51,106.148
2023-11-05T13:31:52,107.212
2023-11-05T13:31:53,107.212
2023-11-05T13:31:54,106.428
2023-11-05T13:31:55,108.237
2023-11-05T13:31:56,108.757
2023-11-05T13:31:57,108.912
2023-11-05T13:31:58,106.824
2023-11-05T13:31:59,108.151
2023-11-05T13:32:00,109.642
2023-11-05T13:32:01,108.912
2023-11-05T13:32:02,107.336
2023-11-05T13:32:03,107.429
2023-11-05T13:32:04,106.878
2023-11-05T13:32:05,107.274
2023-11-05T13:32:06,109.091
2023-11-05T13:32:07,108.275
2023-11-05T13:32:08,109.789
2023-11-05T13:32:09,108.547
2023-11-05T13:32:10,107.546
2023-11-05T13:32:11,107.095
2023-11-05T13:32:12,107.763
2023-11-05T13:32:13,107.484
2023-11-05T13:32:14,108.244
2023-11-05T13:32:15,107.911
2023-11-05T13:32:16,108.004
2023-11-05T13:32:17,107.126
2023-11-05T13:32:18,107.786
2023-11-05T13:32:19,107.996
2023-11-05T13:32:20,107.934
2023-11-05T13:32:21,107.996
2023-11-05T13:32:22,110.309
2023-11-05T13:32:23,110.069
2023-11-05T13:32:24,107.973
2023-11-05T13:32:25,107.212
2023-11-05T13:32:26,108.213
2023-11-05T13:32:27,110.309
2023-11-05T13:32:28,109.091
2023-11-05T13:32:29,108.819
2023-11-05T13:32:30,107.328
2023-11-05T13:32:31,107.157
2023-11-05T13:32:32,107.266
2023-11-05T13:32:33,107.942
2023-11-05T13:32:34,109.091
2023-11-05T13:32:35,109.945
2023-11-05T13:32:36,109.611
2023-11-05T13:32:37,109.727
2023-11-05T13:32:38,108.213
2023-11-05T13:32:39,107.662
2023-11-05T13:32:40,108.974
2023-11-05T13:32:41,109.999
2023-11-05T13:32:42,112.576
2023-11-05T13:32:43,110.216
2023-11-05T13:32:44,110.636
2023-11-05T13:32:45,110.907
2023-11-05T13:32:46,108.966
2023-11-05T13:32:47,111.334
2023-11-05T13:32:48,112.064
2023-11-05T13:32:49,113.120
2023-11-05T13:32:50,112.848
2023-11-05T13:32:51,110.519
2023-11-05T13:32:52,110.271
2023-11-05T13:32:53,111.637
2023-11-05T13:32:54,110.278
2023-11-05T13:32:55,108.881
2023-11-05T13:32:56,110.364
2023-11-05T13:32:57,109.758
2023-11-05T13:32:58,112.367
2023-11-05T13:32:59,110.705
2023-11-05T13:33:00,110.550
2023-11-05T13:33:01,109.758
2023-11-05T13:33:02,111.280
2023-11-05T13:33:03,107.732
2023-11-05T13:33:04,108.726
2023-11-05T13:33:05,107.421
2023-11-05T13:33:06,107.157
2023-11-05T13:33:07,110.309
2023-11-05T13:33:08,111.187
2023-11-05T13:33:09,110.853
2023-11-05T13:33:10,110.092
2023-11-05T13:33:11,109.339
2023-11-05T13:33:12,111.513
2023-11-05T13:33:13,109.572
2023-11-05T13:33:14,110.092
2023-11-05T13:33:15,108.516
2023-11-05T13:33:16,109.487
2023-11-05T13:33:17,109.851
2023-11-05T13:33:18,110.278
2023-11-05T13:33:19,109.331
2023-11-05T13:33:20,110.760
2023-11-05T13:33:21,110.372
2023-11-05T13:33:22,109.789
2023-11-05T13:33:23,106.451
2023-11-05T13:33:24,110.115
2023-11-05T13:33:25,111.334
2023-11-05T13:33:26,111.552
2023-11-05T13:33:27,110.154
2023-11-05T13:33:28,108.640
2023-11-05T13:33:29,108.726
2023-11-05T13:33:30,108.788
2023-11-05T13:33:31,110.302
2023-11-05T13:33:32,110.511
2023-11-05T13:33:33,111.334
2023-11-05T13:33:34,111.668
2023-11-05T13:33:35,111.210
2023-11-05T13:33:36,109.487
2023-11-05T13:33:37,108.757
2023-11-05T13:33:38,107.367
2023-11-05T13:33:39,109.060
2023-11-05T13:33:40,110.092
2023-11-05T13:33:41,111.761
2023-11-05T13:33:42,110.760
2023-11-05T13:33:43,109.945
2023-11-05T13:33:44,109.999
2023-11-05T13:33:45,110.395
2023-11-05T13:33:46,108.516
2023-11-05T13:33:47,108.757
2023-11-05T13:33:48,109.091
2023-11-05T13:33:49,110.853
2023-11-05T13:33:50,110.729
2023-11-05T13:33:51,111.063
2023-11-05T13:33:52,109.758
2023-11-05T13:33:53,108.850
2023-11-05T13:33:54,109.882
2023-11-05T13:33:55,109.789
2023-11-05T13:33:56,107.973
2023-11-05T13:33:57,109.882
2023-11-05T13:33:58,109.510
2023-11-05T13:33:59,109.393
2023-11-05T13:34:00,115.581
2023-11-05T13:34:01,115.434
2023-11-05T13:34:02,109.518
2023-11-05T13:34:03,110.092
2023-11-05T13:34:04,108.935
2023-11-05T13:34:05,111.676
2023-11-05T13:34:06,112.336
2023-11-05T13:34:07,111.971
2023-11-05T13:34:08,111.606
2023-11-05T13:34:09,113.578
2023-11-05T13:34:10,112.701
2023-11-05T13:34:11,111.730
2023-11-05T13:34:12,111.792
2023-11-05T13:34:13,113.757
2023-11-05T13:34:14,113.881
2023-11-05T13:34:15,113.066
2023-11-05T13:34:16,112.545
2023-11-05T13:34:17,112.095
2023-11-05T13:34:18,111.218
2023-11-05T13:34:19,110.154
2023-11-05T13:34:20,110.092
2023-11-05T13:34:21,110.216
2023-11-05T13:34:22,110.395
2023-11-05T13:34:23,109.091
2023-11-05T13:34:24,110.519
2023-11-05T13:34:25,110.240
2023-11-05T13:34:26,110.915
2023-11-05T13:34:27,111.699
2023-11-05T13:34:28,108.213
2023-11-05T13:34:29,108.904
2023-11-05T13:34:30,107.973
2023-11-05T13:34:31,109.098
2023-11-05T13:34:32,110.403
2023-11-05T13:34:33,108.664
2023-11-05T13:34:34,111.218
2023-11-05T13:34:35,111.886
2023-11-05T13:34:36,111.008
2023-11-05T13:34:37,110.977
2023-11-05T13:34:38,112.763
2023-11-05T13:34:39,112.848
2023-11-05T13:34:40,112.639
2023-11-05T13:34:41,110.061
2023-11-05T13:34:42,110.542
2023-11-05T13:34:43,110.573
2023-11-05T13:34:44,109.665
2023-11-05T13:34:45,109.789
2023-11-05T13:34:46,110.216
2023-11-05T13:34:47,110.822
2023-11-05T13:34:48,110.426
2023-11-05T13:34:49,110.845
2023-11-05T13:34:50,110.395
2023-11-05T13:34:51,109.968
2023-11-05T13:34:52,111.156
2023-11-05T13:34:53,109.277
2023-11-05T13:34:54,109.370
2023-11-05T13:34:55,108.664
2023-11-05T13:34:56,109.246
2023-11-05T13:34:57,109.820
2023-11-05T13:34:58,111.396
2023-11-05T13:34:59,109.277
2023-11-05T13:35:00,111.148
2023-11-05T13:35:01,111.730
2023-11-05T13:35:02,110.333
2023-11-05T13:35:03,108.997
2023-11-05T13:35:04,111.334
2023-11-05T13:35:05,112.514
2023-11-05T13:35:06,112.212
2023-11-05T13:35:07,109.937
2023-11-05T13:35:08,109.758
2023-11-05T13:35:09,109.727
2023-11-05T13:35:10,112.274
2023-11-05T13:35:11,112.064
2023-11-05T13:35:12,110.698
2023-11-05T13:35:13,108.547
2023-11-05T13:35:14,107.119
2023-11-05T13:35:15,108.547
2023-11-05T13:35:16,109.122
2023-11-05T13:35:17,111.249
2023-11-05T13:35:18,109.028
2023-11-05T13:35:19,108.726
2023-11-05T13:35:20,108.757
2023-11-05T13:35:21,108.997
2023-11-05T13:35:22,108.361
2023-11-05T13:35:23,108.338
2023-11-05T13:35:24,108.609
2023-11-05T13:35:25,109.914
2023-11-05T13:35:26,109.789
2023-11-05T13:35:27,107.911
2023-11-05T13:35:28,109.238
2023-11-05T13:35:29,109.789
2023-11-05T13:35:30,111.094
2023-11-05T13:35:31,109.844
2023-11-05T13:35:32,111.396
2023-11-05T13:35:33,110.884
2023-11-05T13:35:34,111.063
2023-11-05T13:35:35,111.427
2023-11-05T13:35:36,110.061
2023-11-05T13:35:37,110.061
2023-11-05T13:35:38,109.300
2023-11-05T13:35:39,112.033
2023-11-05T13:35:40,112.064
2023-11-05T13:35:41,109.518
2023-11-05T13:35:42,108.935
2023-11-05T13:35:43,111.730
2023-11-05T13:35:44,111.637
2023-11-05T13:35:45,109.611
2023-11-05T13:35:46,110.069
2023-11-05T13:35:47,110.240
2023-11-05T13:35:48,111.754
2023-11-05T13:35:49,111.909
2023-11-05T13:35:50,113.368
2023-11-05T13:35:51,111.971
2023-11-05T13:35:52,112.732
2023-11-05T13:35:53,110.030
2023-11-05T13:35:54,110.581
2023-11-05T13:35:55,108.578
2023-11-05T13:35:56,111.342
2023-11-05T13:35:57,110.271
2023-11-05T13:35:58,110.333
2023-11-05T13:35:59,110.605
2023-11-05T13:36:00,111.761
2023-11-05T13:36:01,110.791
2023-11-05T13:36:02,110.185
2023-11-05T13:36:03,110.791
2023-11-05T13:36:04,111.187
2023-11-05T13:36:05,111.878
2023-11-05T13:36:06,109.851
2023-11-05T13:36:07,111.575
2023-11-05T13:36:08,110.915
2023-11-05T13:36:09,110.729
2023-11-05T13:36:10,111.156
2023-11-05T13:36:11,110.698
2023-11-05T13:36:12,112.646
2023-11-05T13:36:13,110.278
2023-11-05T13:36:14,109.215
2023-11-05T13:36:15,108.733
2023-11-05T13:36:16,108.943
2023-11-05T13:36:17,109.339
2023-11-05T13:36:18,110.178
2023-11-05T13:36:19,109.851
2023-11-05T13:36:20,112.274
2023-11-05T13:36:21,112.033
2023-11-05T13:36:22,112.212
2023-11-05T13:36:23,112.002
2023-11-05T13:36:24,112.367
2023-11-05T13:36:25,112.972
2023-11-05T13:36:26,112.367
2023-11-05T13:36:27,110.519
2023-11-05T13:36:28,111.816
2023-11-05T13:36:29,112.243
2023-11-05T13:36:30,112.576
2023-11-05T13:36:31,113.524
2023-11-05T13:36:32,111.730
2023-11-05T13:36:33,111.365
2023-11-05T13:36:34,111.187
2023-11-05T13:36:35,112.732
2023-11-05T13:36:36,111.979
2023-11-05T13:36:37,111.761
2023-11-05T13:36:38,113.524
2023-11-05T13:36:39,112.313
2023-11-05T13:36:40,112.095
2023-11-05T13:36:41,110.372
2023-11-05T13:36:42,110.092
2023-11-05T13:36:43,112.095
2023-11-05T13:36:44,110.814
2023-11-05T13:36:45,112.002
2023-11-05T13:36:46,113.462
2023-11-05T13:36:47,112.002
2023-11-05T13:36:48,111.979
2023-11-05T13:36:49,111.032
2023-11-05T13:36:50,110.573
2023-11-05T13:36:51,112.188
2023-11-05T13:36:52,111.823
2023-11-05T13:36:53,113.221
2023-11-05T13:36:54,112.344
2023-11-05T13:36:55,112.941
2023-11-05T13:36:56,112.491
2023-11-05T13:36:57,113.423
2023-11-05T13:36:58,111.792
2023-11-05T13:36:59,112.212
2023-11-05T13:37:00,111.125
2023-11-05T13:37:01,110.643
2023-11-05T13:37:02,112.763
2023-11-05T13:37:03,112.972
2023-11-05T13:37:04,112.336
2023-11-05T13:37:05,112.483
2023-11-05T13:37:06,111.909
2023-11-05T13:37:07,111.427
2023-11-05T13:37:08,111.823
2023-11-05T13:37:09,112.545
2023-11-05T13:37:10,113.555
2023-11-05T13:37:11,112.639
2023-11-05T13:37:12,113.003
2023-11-05T13:37:13,112.701
2023-11-05T13:37:14,112.281
2023-11-05T13:37:15,112.522
2023-11-05T13:37:16,112.336
2023-11-05T13:37:17,111.303
2023-11-05T13:37:18,111.187
2023-11-05T13:37:19,112.002
2023-11-05T13:37:20,108.361
2023-11-05T13:37:21,109.820
2023-11-05T13:37:22,110.395
2023-11-05T13:37:23,111.125
2023-11-05T13:37:24,107.608
2023-11-05T13:37:25,110.946
2023-11-05T13:37:26,111.063
2023-11-05T13:37:27,111.156
2023-11-05T13:37:28,108.850
2023-11-05T13:37:29,109.673
2023-11-05T13:37:30,107.546
2023-11-05T13:37:31,110.271
2023-11-05T13:37:32,109.665
2023-11-05T13:37:33,109.424
2023-11-05T13:37:34,111.730
2023-11-05T13:37:35,111.427
2023-11-05T13:37:36,111.606
2023-11-05T13:37:37,111.823
2023-11-05T13:37:38,111.272
2023-11-05T13:37:39,111.490
2023-11-05T13:37:40,112.305
2023-11-05T13:37:41,113.493
2023-11-05T13:37:42,113.399
2023-11-05T13:37:43,114.673
2023-11-05T13:37:44,115.038
2023-11-05T13:37:45,113.035
2023-11-05T13:37:46,111.513
2023-11-05T13:37:47,113.368
2023-11-05T13:37:48,111.761
2023-11-05T13:37:49,113.128
2023-11-05T13:37:50,111.979
2023-11-05T13:37:51,113.035
2023-11-05T13:37:52,112.755
2023-11-05T13:37:53,111.459
2023-11-05T13:37:54,109.937
2023-11-05T13:37:55,111.094
2023-11-05T13:37:56,113.275
2023-11-05T13:37:57,110.729
2023-11-05T13:37:58,112.219
2023-11-05T13:37:59,111.909
2023-11-05T13:38:00,112.219
2023-11-05T13:38:01,111.063
2023-11-05T13:38:02,112.732
2023-11-05T13:38:03,111.940
2023-11-05T13:38:04,113.943
2023-11-05T13:38:05,112.639
2023-11-05T13:38:06,111.513
2023-11-05T13:38:07,111.451
2023-11-05T13:38:08,112.879
2023-11-05T13:38:09,112.522
2023-11-05T13:38:10,111.614
2023-11-05T13:38:11,113.337
2023-11-05T13:38:12,112.732
2023-11-05T13:38:13,111.063
2023-11-05T13:38:14,112.910
2023-11-05T13:38:15,113.462
2023-11-05T13:38:16,113.733
2023-11-05T13:38:17,112.879
2023-11-05T13:38:18,113.003
2023-11-05T13:38:19,113.368
2023-11-05T13:38:20,113.640
2023-11-05T13:38:21,113.671
2023-11-05T13:38:22,114.184
2023-11-05T13:38:23,113.795
2023-11-05T13:38:24,112.639
2023-11-05T13:38:25,113.003
2023-11-05T13:38:26,113.826
2023-11-05T13:38:27,114.393
2023-11-05T13:38:28,115.798
2023-11-05T13:38:29,113.003
2023-11-05T13:38:30,113.609
2023-11-05T13:38:31,112.732
2023-11-05T13:38:32,113.725
2023-11-05T13:38:33,114.184
2023-11-05T13:38:34,114.222
2023-11-05T13:38:35,113.221
2023-11-05T13:38:36,112.879
2023-11-05T13:38:37,114.215
2023-11-05T13:38:38,114.036
2023-11-05T13:38:39,111.094
2023-11-05T13:38:40,112.639
2023-11-05T13:38:41,113.306
2023-11-05T13:38:42,112.941
2023-11-05T13:38:43,111.979
2023-11-05T13:38:44,114.828
2023-11-05T13:38:45,114.401
2023-11-05T13:38:46,115.154
2023-11-05T13:38:47,114.215
2023-11-05T13:38:48,114.308
2023-11-05T13:38:49,112.305
2023-11-05T13:38:50,114.339
2023-11-05T13:38:51,112.941
2023-11-05T13:38:52,112.794
2023-11-05T13:38:53,111.816
2023-11-05T13:38:54,113.640
2023-11-05T13:38:55,114.797
2023-11-05T13:38:56,113.368
2023-11-05T13:38:57,113.462
2023-11-05T13:38:58,113.190
2023-11-05T13:38:59,111.427
2023-11-05T13:39:00,113.368
2023-11-05T13:39:01,114.098
2023-11-05T13:39:02,114.944
2023-11-05T13:39:03,112.856
2023-11-05T13:39:04,113.337
2023-11-05T13:39:05,113.826
2023-11-05T13:39:06,114.222
2023-11-05T13:39:07,113.035
2023-11-05T13:39:08,112.126
2023-11-05T13:39:09,111.303
2023-11-05T13:39:10,113.252
2023-11-05T13:39:11,112.724
2023-11-05T13:39:12,113.190
2023-11-05T13:39:13,111.823
2023-11-05T13:39:14,111.730
2023-11-05T13:39:15,114.580
2023-11-05T13:39:16,113.128
2023-11-05T13:39:17,114.882
2023-11-05T13:39:18,115.247
2023-11-05T13:39:19,114.277
2023-11-05T13:39:20,112.887
2023-11-05T13:39:21,114.517
2023-11-05T13:39:22,114.548
2023-11-05T13:39:23,114.913
2023-11-05T13:39:24,114.246
2023-11-05T13:39:25,116.466
2023-11-05T13:39:26,114.766
2023-11-05T13:39:27,115.162
2023-11-05T13:39:28,114.859
2023-11-05T13:39:29,115.946
2023-11-05T13:39:30,116.458
2023-11-05T13:39:31,116.707
2023-11-05T13:39:32,115.853
2023-11-05T13:39:33,116.676
2023-11-05T13:39:34,115.674
2023-11-05T13:39:35,115.371
2023-11-05T13:39:36,115.364
2023-11-05T13:39:37,116.489
2023-11-05T13:39:38,115.915
2023-11-05T13:39:39,115.760
2023-11-05T13:39:40,115.938
2023-11-05T13:39:41,115.519
2023-11-05T13:39:42,115.402
2023-11-05T13:39:43,113.035
2023-11-05T13:39:44,114.944
2023-11-05T13:39:45,114.215
2023-11-05T13:39:46,113.454
2023-11-05T13:39:47,113.671
2023-11-05T13:39:48,113.275
2023-11-05T13:39:49,115.550
2023-11-05T13:39:50,115.705
2023-11-05T13:39:51,114.851
2023-11-05T13:39:52,114.339
2023-11-05T13:39:53,115.853
2023-11-05T13:39:54,114.339
2023-11-05T13:39:55,116.070
2023-11-05T13:39:56,116.062
2023-11-05T13:39:57,115.030
2023-11-05T13:39:58,115.069
2023-11-05T13:39:59,115.162
2023-11-05T11:20:00,50.685
2023-11-05T11:20:01,49.862
2023-11-05T11:20:02,50.351
2023-11-05T11:20:03,49.737
2023-11-05T11:20:04,49.411
2023-11-05T11:20:05,49.706
2023-11-05T11:20:06,50.444
2023-11-05T11:20:07,51.593
2023-11-05T11:20:08,49.955
2023-11-05T11:20:09,50.646
2023-11-05T11:20:10,50.351
2023-11-05T11:20:11,50.413
2023-11-05T11:20:12,49.652
2023-11-05T11:20:13,49.924
2023-11-05T11:20:14,51.018
2023-11-05T11:20:15,51.562
2023-11-05T11:20:16,50.832
2023-11-05T11:20:17,50.832
2023-11-05T11:20:18,50.894
2023-11-05T11:20:19,50.801
2023-11-05T11:20:20,50.529
2023-11-05T11:20:21,51.282
2023-11-05T11:20:22,50.258
2023-11-05T11:20:23,51.259
2023-11-05T11:20:24,50.770
2023-11-05T11:20:25,50.685
2023-11-05T11:20:26,51.259
2023-11-05T11:20:27,51.989
2023-11-05T11:20:28,50.739
2023-11-05T11:20:29,50.560
2023-11-05T11:20:30,50.902
2023-11-05T11:20:31,51.438
2023-11-05T11:20:32,51.321
2023-11-05T11:20:33,51.197
2023-11-05T11:20:34,50.956
2023-11-05T11:20:35,51.321
2023-11-05T11:20:36,51.562
2023-11-05T11:20:37,51.896
2023-11-05T11:20:38,51.166
2023-11-05T11:20:39,50.591
2023-11-05T11:20:40,51.655
2023-11-05T11:20:41,50.863
2023-11-05T11:20:42,50.529
2023-11-05T11:20:43,51.686
2023-11-05T11:20:44,52.167
2023-11-05T11:20:45,50.832
2023-11-05T11:20:46,52.618
2023-11-05T11:20:47,50.654
2023-11-05T11:20:48,51.049
2023-11-05T11:20:49,52.051
2023-11-05T11:20:50,51.709
2023-11-05T11:20:51,51.717
2023-11-05T11:20:52,50.832
2023-11-05T11:20:53,51.042
2023-11-05T11:20:54,52.835
2023-11-05T11:20:55,52.167
2023-11-05T11:20:56,52.478
2023-11-05T11:20:57,51.508
2023-11-05T11:20:58,51.135
2023-11-05T11:20:59,51.049
2023-11-05T11:21:00,51.166
2023-11-05T11:21:01,52.470
2023-11-05T11:21:02,51.655
2023-11-05T11:21:03,51.803
2023-11-05T11:21:04,51.616
2023-11-05T11:21:05,51.049
2023-11-05T11:21:06,51.290
2023-11-05T11:21:07,50.902
2023-11-05T11:21:08,50.747
2023-11-05T11:21:09,52.020
2023-11-05T11:21:10,50.708
2023-11-05T11:21:11,51.112
2023-11-05T11:21:12,50.956
2023-11-05T11:21:13,51.290
2023-11-05T11:21:14,51.896
2023-11-05T11:21:15,50.622
2023-11-05T11:21:16,49.869
2023-11-05T11:21:17,50.770
2023-11-05T11:21:18,50.475
2023-11-05T11:21:19,51.228
2023-11-05T11:21:20,51.290
2023-11-05T11:21:21,51.104
2023-11-05T11:21:22,51.771
2023-11-05T11:21:23,50.289
2023-11-05T11:21:24,50.949
2023-11-05T11:21:25,51.259
2023-11-05T11:21:26,51.593
2023-11-05T11:21:27,50.987
2023-11-05T11:21:28,51.352
2023-11-05T11:21:29,51.469
2023-11-05T11:21:30,52.074
2023-11-05T11:21:31,51.655
2023-11-05T11:21:32,50.405
2023-11-05T11:21:33,51.896
2023-11-05T11:21:34,50.801
2023-11-05T11:21:35,50.716
2023-11-05T11:21:36,50.685
2023-11-05T11:21:37,51.562
2023-11-05T11:21:38,52.074
2023-11-05T11:21:39,51.624
2023-11-05T11:21:40,50.654
2023-11-05T11:21:41,51.958
2023-11-05T11:21:42,51.655
2023-11-05T11:21:43,51.383
2023-11-05T11:21:44,51.383
2023-11-05T11:21:45,51.834
2023-11-05T11:21:46,51.803
2023-11-05T11:21:47,51.562
2023-11-05T11:21:48,50.770
2023-11-05T11:21:49,51.166
2023-11-05T11:21:50,52.074
2023-11-05T11:21:51,50.343
2023-11-05T11:21:52,50.801
2023-11-05T11:21:53,52.284
2023-11-05T11:21:54,51.927
2023-11-05T11:21:55,51.616
2023-11-05T11:21:56,52.074
2023-11-05T11:21:57,51.438
2023-11-05T11:21:58,51.740
2023-11-05T11:21:59,51.174
2023-11-05T11:22:00,50.987
2023-11-05T11:22:01,50.925
2023-11-05T11:22:02,51.771
2023-11-05T11:22:03,51.896
2023-11-05T11:22:04,51.469
2023-11-05T11:22:05,51.989
2023-11-05T11:22:06,51.197
2023-11-05T11:22:07,51.469
2023-11-05T11:22:08,50.894
2023-11-05T11:22:09,51.081
2023-11-05T11:22:10,50.506
2023-11-05T11:22:11,50.809
2023-11-05T11:22:12,50.289
2023-11-05T11:22:13,50.925
2023-11-05T11:22:14,50.164
2023-11-05T11:22:15,50.529
2023-11-05T11:22:16,50.801
2023-11-05T11:22:17,51.205
2023-11-05T11:22:18,51.562
2023-11-05T11:22:19,50.110
2023-11-05T11:22:20,51.500
2023-11-05T11:22:21,50.832
2023-11-05T11:22:22,49.955
2023-11-05T11:22:23,50.654
2023-11-05T11:22:24,51.779
2023-11-05T11:22:25,51.445
2023-11-05T11:22:26,50.529
2023-11-05T11:22:27,51.205
2023-11-05T11:22:28,50.956
2023-11-05T11:22:29,51.438
2023-11-05T11:22:30,51.018
2023-11-05T11:22:31,49.800
2023-11-05T11:22:32,50.289
2023-11-05T11:22:33,50.048
2023-11-05T11:22:34,50.622
2023-11-05T11:22:35,50.537
2023-11-05T11:22:36,50.677
2023-11-05T11:22:37,50.654
2023-11-05T11:22:38,51.104
2023-11-05T11:22:39,50.203
2023-11-05T11:22:40,50.172
2023-11-05T11:22:41,50.987
2023-11-05T11:22:42,50.685
2023-11-05T11:22:43,51.112
2023-11-05T11:22:44,49.621
2023-11-05T11:22:45,50.351
2023-11-05T11:22:46,50.195
2023-11-05T11:22:47,50.622
2023-11-05T11:22:48,50.925
2023-11-05T11:22:49,50.560
2023-11-05T11:22:50,49.140
2023-11-05T11:22:51,51.018
2023-11-05T11:22:52,51.313
2023-11-05T11:22:53,49.807
2023-11-05T11:22:54,49.955
2023-11-05T11:22:55,50.467
2023-11-05T11:22:56,50.925
2023-11-05T11:22:57,50.685
2023-11-05T11:22:58,51.018
2023-11-05T11:22:59,50.009
2023-11-05T11:23:00,51.228
2023-11-05T11:23:01,50.529
2023-11-05T11:23:02,49.497
2023-11-05T11:23:03,50.048
2023-11-05T11:23:04,49.986
2023-11-05T11:23:05,50.832
2023-11-05T11:23:06,50.677
2023-11-05T11:23:07,51.344
2023-11-05T11:23:08,51.042
2023-11-05T11:23:09,51.049
2023-11-05T11:23:10,49.497
2023-11-05T11:23:11,49.955
2023-11-05T11:23:12,51.228
2023-11-05T11:23:13,51.655
2023-11-05T11:23:14,50.925
2023-11-05T11:23:15,51.593
2023-11-05T11:23:16,51.686
2023-11-05T11:23:17,51.531
2023-11-05T11:23:18,52.315
2023-11-05T11:23:19,50.925
2023-11-05T11:23:20,50.716
2023-11-05T11:23:21,51.593
2023-11-05T11:23:22,51.018
2023-11-05T11:23:23,50.894
2023-11-05T11:23:24,52.377
2023-11-05T11:23:25,51.562
2023-11-05T11:23:26,51.407
2023-11-05T11:23:27,50.591
2023-11-05T11:23:28,50.343
2023-11-05T11:23:29,50.351
2023-11-05T11:23:30,50.227
2023-11-05T11:23:31,51.135
2023-11-05T11:23:32,51.143
2023-11-05T11:23:33,51.018
2023-11-05T11:23:34,50.622
2023-11-05T11:23:35,50.778
2023-11-05T11:23:36,50.925
2023-11-05T11:23:37,50.498
2023-11-05T11:23:38,51.018
2023-11-05T11:23:39,49.349
2023-11-05T11:23:40,50.832
2023-11-05T11:23:41,50.716
2023-11-05T11:23:42,51.624
2023-11-05T11:23:43,50.716
2023-11-05T11:23:44,50.289
2023-11-05T11:23:45,50.809
2023-11-05T11:23:46,50.258
2023-11-05T11:23:47,49.590
2023-11-05T11:23:48,50.017
2023-11-05T11:23:49,51.073
2023-11-05T11:23:50,51.143
2023-11-05T11:23:51,49.924
2023-11-05T11:23:52,49.590
2023-11-05T11:23:53,49.435
2023-11-05T11:23:54,50.351
2023-11-05T11:23:55,50.560
2023-11-05T11:23:56,49.924
2023-11-05T11:23:57,49.800
2023-11-05T11:23:58,50.925
2023-11-05T11:23:59,51.748
2023-11-05T11:24:00,50.654
2023-11-05T11:24:01,49.318
2023-11-05T11:24:02,49.652
2023-11-05T11:24:03,50.770
2023-11-05T11:24:04,50.110
2023-11-05T11:24:05,50.079
2023-11-05T11:24:06,50.863
2023-11-05T11:24:07,51.624
2023-11-05T11:24:08,49.683
2023-11-05T11:24:09,50.164
2023-11-05T11:24:10,51.259
2023-11-05T11:24:11,51.593
2023-11-05T11:24:12,50.079
2023-11-05T11:24:13,50.071
2023-11-05T11:24:14,50.925
2023-11-05T11:24:15,51.112
2023-11-05T11:24:16,52.470
2023-11-05T11:24:17,50.832
2023-11-05T11:24:18,50.413
2023-11-05T11:24:19,51.135
2023-11-05T11:24:20,50.778
2023-11-05T11:24:21,51.896
2023-11-05T11:24:22,50.591
2023-11-05T11:24:23,49.442
2023-11-05T11:24:24,50.172
2023-11-05T11:24:25,50.227
2023-11-05T11:24:26,49.924
2023-11-05T11:24:27,50.258
2023-11-05T11:24:28,50.863
2023-11-05T11:24:29,51.049
2023-11-05T11:24:30,50.110
2023-11-05T11:24:31,49.807
2023-11-05T11:24:32,50.102
2023-11-05T11:24:33,49.807
2023-11-05T11:24:34,50.770
2023-11-05T11:24:35,49.831
2023-11-05T11:24:36,49.893
2023-11-05T11:24:37,49.466
2023-11-05T11:24:38,50.498
2023-11-05T11:24:39,50.382
2023-11-05T11:24:40,50.498
2023-11-05T11:24:41,50.809
2023-11-05T11:24:42,50.894
2023-11-05T11:24:43,49.287
2023-11-05T11:24:44,50.498
2023-11-05T11:24:45,49.800
2023-11-05T11:24:46,50.172
2023-11-05T11:24:47,51.888
2023-11-05T11:24:48,49.466
2023-11-05T11:24:49,50.622
2023-11-05T11:24:50,50.289
2023-11-05T11:24:51,49.411
2023-11-05T11:24:52,50.591
2023-11-05T11:24:53,52.113
2023-11-05T11:24:54,51.081
2023-11-05T11:24:55,50.987
2023-11-05T11:24:56,52.292
2023-11-05T11:24:57,51.508
2023-11-05T11:24:58,50.591
2023-11-05T11:24:59,50.770
2023-11-05T11:25:00,50.747
2023-11-05T11:25:01,50.164
2023-11-05T11:25:02,51.469
2023-11-05T11:25:03,51.143
2023-11-05T11:25:04,51.166
2023-11-05T11:25:05,50.195
2023-11-05T11:25:06,50.009
2023-11-05T11:25:07,50.863
2023-11-05T11:25:08,51.500
2023-11-05T11:25:09,51.896
2023-11-05T11:25:10,50.925
2023-11-05T11:25:11,51.562
2023-11-05T11:25:12,50.987
2023-11-05T11:25:13,52.377
2023-11-05T11:25:14,51.500
2023-11-05T11:25:15,51.562
2023-11-05T11:25:16,50.102
2023-11-05T11:25:17,50.413
2023-11-05T11:25:18,51.469
2023-11-05T11:25:19,51.740
2023-11-05T11:25:20,52.688
2023-11-05T11:25:21,52.835
2023-11-05T11:25:22,52.408
2023-11-05T11:25:23,50.925
2023-11-05T11:25:24,51.174
2023-11-05T11:25:25,51.803
2023-11-05T11:25:26,51.290
2023-11-05T11:25:27,51.709
2023-11-05T11:25:28,51.197
2023-11-05T11:25:29,51.810
2023-11-05T11:25:30,52.198
2023-11-05T11:25:31,52.284
2023-11-05T11:25:32,51.927
2023-11-05T11:25:33,51.383
2023-11-05T11:25:34,51.376
2023-11-05T11:25:35,51.469
2023-11-05T11:25:36,52.587
2023-11-05T11:25:37,51.197
2023-11-05T11:25:38,51.042
2023-11-05T11:25:39,52.020
2023-11-05T11:25:40,52.649
2023-11-05T11:25:41,52.447
2023-11-05T11:25:42,52.354
2023-11-05T11:25:43,52.261
2023-11-05T11:25:44,51.624
2023-11-05T11:25:45,51.376
2023-11-05T11:25:46,51.383
2023-11-05T11:25:47,52.198
2023-11-05T11:25:48,52.594
2023-11-05T11:25:49,52.292
2023-11-05T11:25:50,52.501
2023-11-05T11:25:51,51.950
2023-11-05T11:25:52,51.981
2023-11-05T11:25:53,51.049
2023-11-05T11:25:54,51.562
2023-11-05T11:25:55,52.144
2023-11-05T11:25:56,51.950
2023-11-05T11:25:57,52.284
2023-11-05T11:25:58,51.166
2023-11-05T11:25:59,51.865
2023-11-05T11:26:00,52.315
2023-11-05T11:26:01,51.624
2023-11-05T11:26:02,51.352
2023-11-05T11:26:03,51.259
2023-11-05T11:26:04,51.834
2023-11-05T11:26:05,51.445
2023-11-05T11:26:06,51.593
2023-11-05T11:26:07,51.865
2023-11-05T11:26:08,51.197
2023-11-05T11:26:09,52.020
2023-11-05T11:26:10,51.865
2023-11-05T11:26:11,52.563
2023-11-05T11:26:12,52.439
2023-11-05T11:26:13,52.657
2023-11-05T11:26:14,52.563
2023-11-05T11:26:15,52.292
2023-11-05T11:26:16,52.532
2023-11-05T11:26:17,50.770
2023-11-05T11:26:18,50.925
2023-11-05T11:26:19,52.804
2023-11-05T11:26:20,52.625
2023-11-05T11:26:21,53.076
2023-11-05T11:26:22,53.775
2023-11-05T11:26:23,53.658
2023-11-05T11:26:24,52.618
2023-11-05T11:26:25,53.472
2023-11-05T11:26:26,52.074
2023-11-05T11:26:27,52.105
2023-11-05T11:26:28,52.680
2023-11-05T11:26:29,52.408
2023-11-05T11:26:30,52.439
2023-11-05T11:26:31,52.773
2023-11-05T11:26:32,52.323
2023-11-05T11:26:33,53.169
2023-11-05T11:26:34,53.138
2023-11-05T11:26:35,53.076
2023-11-05T11:26:36,52.742
2023-11-05T11:26:37,51.166
2023-11-05T11:26:38,51.290
2023-11-05T11:26:39,51.531
2023-11-05T11:26:40,52.074
2023-11-05T11:26:41,51.290
2023-11-05T11:26:42,52.563
2023-11-05T11:26:43,52.781
2023-11-05T11:26:44,51.865
2023-11-05T11:26:45,52.408
2023-11-05T11:26:46,51.989
2023-11-05T11:26:47,51.073
2023-11-05T11:26:48,50.894
2023-11-05T11:26:49,51.593
2023-11-05T11:26:50,52.136
2023-11-05T11:26:51,51.228
2023-11-05T11:26:52,51.896
2023-11-05T11:26:53,51.740
2023-11-05T11:26:54,50.622
2023-11-05T11:26:55,51.197
2023-11-05T11:26:56,52.074
2023-11-05T11:26:57,51.228
2023-11-05T11:26:58,51.896
2023-11-05T11:26:59,52.051
2023-11-05T11:27:00,51.321
2023-11-05T11:27:01,52.625
2023-11-05T11:27:02,51.438
2023-11-05T11:27:03,51.042
2023-11-05T11:27:04,51.593
2023-11-05T11:27:05,51.771
2023-11-05T11:27:06,51.748
2023-11-05T11:27:07,52.051
2023-11-05T11:27:08,53.200
2023-11-05T11:27:09,52.804
2023-11-05T11:27:10,50.591
2023-11-05T11:27:11,51.803
2023-11-05T11:27:12,53.348
2023-11-05T11:27:13,52.563
2023-11-05T11:27:14,52.012
2023-11-05T11:27:15,52.959
2023-11-05T11:27:16,52.990
2023-11-05T11:27:17,52.144
2023-11-05T11:27:18,51.927
2023-11-05T11:27:19,51.678
2023-11-05T11:27:20,52.649
2023-11-05T11:27:21,52.439
2023-11-05T11:27:22,52.804
2023-11-05T11:27:23,53.293
2023-11-05T11:27:24,51.531
2023-11-05T11:27:25,52.043
2023-11-05T11:27:26,51.135
2023-11-05T11:27:27,51.344
2023-11-05T11:27:28,51.950
2023-11-05T11:27:29,51.531
2023-11-05T11:27:30,52.253
2023-11-05T11:27:31,52.253
2023-11-05T11:27:32,51.376
2023-11-05T11:27:33,50.195
2023-11-05T11:27:34,51.593
2023-11-05T11:27:35,50.413
2023-11-05T11:27:36,51.624
2023-11-05T11:27:37,51.049
2023-11-05T11:27:38,50.747
2023-11-05T11:27:39,49.893
2023-11-05T11:27:40,51.228
2023-11-05T11:27:41,50.863
2023-11-05T11:27:42,52.354
2023-11-05T11:27:43,51.896
2023-11-05T11:27:44,52.315
2023-11-05T11:27:45,51.834
2023-11-05T11:27:46,51.376
2023-11-05T11:27:47,52.175
2023-11-05T11:27:48,52.198
2023-11-05T11:27:49,51.616
2023-11-05T11:27:50,51.834
2023-11-05T11:27:51,52.657
2023-11-05T11:27:52,52.346
2023-11-05T11:27:53,51.740
2023-11-05T11:27:54,52.408
2023-11-05T11:27:55,53.200
2023-11-05T11:27:56,52.625
2023-11-05T11:27:57,51.779
2023-11-05T11:27:58,53.441
2023-11-05T11:27:59,52.532
2023-11-05T11:28:00,52.952
2023-11-05T11:28:01,53.743
2023-11-05T11:28:02,52.377
2023-11-05T11:28:03,52.074
2023-11-05T11:28:04,52.323
2023-11-05T11:28:05,51.259
2023-11-05T11:28:06,52.843
2023-11-05T11:28:07,52.167
2023-11-05T11:28:08,53.076
2023-11-05T11:28:09,52.928
2023-11-05T11:28:10,52.928
2023-11-05T11:28:11,52.470
2023-11-05T11:28:12,52.897
2023-11-05T11:28:13,54.023
2023-11-05T11:28:14,52.804
2023-11-05T11:28:15,52.990
2023-11-05T11:28:16,53.107
2023-11-05T11:28:17,53.285
2023-11-05T11:28:18,53.200
2023-11-05T11:28:19,52.416
2023-11-05T11:28:20,52.680
2023-11-05T11:28:21,52.657
2023-11-05T11:28:22,52.439
2023-11-05T11:28:23,52.625
2023-11-05T11:28:24,54.085
2023-11-05T11:28:25,53.410
2023-11-05T11:28:26,52.439
2023-11-05T11:28:27,51.771
2023-11-05T11:28:28,52.292
2023-11-05T11:28:29,51.709
2023-11-05T11:28:30,52.921
2023-11-05T11:28:31,51.896
2023-11-05T11:28:32,51.616
2023-11-05T11:28:33,52.113
2023-11-05T11:28:34,53.410
2023-11-05T11:28:35,52.750
2023-11-05T11:28:36,53.115
2023-11-05T11:28:37,52.804
2023-11-05T11:28:38,52.532
2023-11-05T11:28:39,53.806
2023-11-05T11:28:40,52.928
2023-11-05T11:28:41,53.324
2023-11-05T11:28:42,51.011
2023-11-05T11:28:43,50.560
2023-11-05T11:28:44,50.529
2023-11-05T11:28:45,51.174
2023-11-05T11:28:46,51.717
2023-11-05T11:28:47,52.346
2023-11-05T11:28:48,52.323
2023-11-05T11:28:49,50.925
2023-11-05T11:28:50,51.709
2023-11-05T11:28:51,52.230
2023-11-05T11:28:52,52.385
2023-11-05T11:28:53,53.775
2023-11-05T11:28:54,51.593
2023-11-05T11:28:55,53.262
2023-11-05T11:28:56,52.680
2023-11-05T11:28:57,51.896
2023-11-05T11:28:58,51.927
2023-11-05T11:28:59,51.469
2023-11-05T11:29:00,52.439
2023-11-05T11:29:01,52.928
2023-11-05T11:29:02,51.989
2023-11-05T11:29:03,52.470
2023-11-05T11:29:04,52.556
2023-11-05T11:29:05,52.284
2023-11-05T11:29:06,53.293
2023-11-05T11:29:07,53.169
2023-11-05T11:29:08,52.532
2023-11-05T11:29:09,52.835
2023-11-05T11:29:10,52.323
2023-11-05T11:29:11,52.470
2023-11-05T11:29:12,52.416
2023-11-05T11:29:13,53.782
2023-11-05T11:29:14,53.231
2023-11-05T11:29:15,53.472
2023-11-05T11:29:16,53.115
2023-11-05T11:29:17,52.501
2023-11-05T11:29:18,52.866
2023-11-05T11:29:19,53.448
2023-11-05T11:29:20,52.742
2023-11-05T11:29:21,53.386
2023-11-05T11:29:22,53.806
2023-11-05T11:29:23,53.045
2023-11-05T11:29:24,53.953
2023-11-05T11:29:25,54.015
2023-11-05T11:29:26,54.202
2023-11-05T11:29:27,53.348
2023-11-05T11:29:28,52.773
2023-11-05T11:29:29,52.711
2023-11-05T11:29:30,53.658
2023-11-05T11:29:31,54.597
2023-11-05T11:29:32,53.534
2023-11-05T11:29:33,53.410
2023-11-05T11:29:34,52.447
2023-11-05T11:29:35,52.959
2023-11-05T11:29:36,53.316
2023-11-05T11:29:37,53.565
2023-11-05T11:29:38,53.681
2023-11-05T11:29:39,53.689
2023-11-05T11:29:40,54.054
2023-11-05T11:29:41,52.750
2023-11-05T11:29:42,52.897
2023-11-05T11:29:43,53.868
2023-11-05T11:29:44,52.952
2023-11-05T11:29:45,53.084
2023-11-05T11:29:46,52.447
2023-11-05T11:29:47,53.231
2023-11-05T11:29:48,54.621
2023-11-05T11:29:49,52.921
2023-11-05T11:29:50,53.169
2023-11-05T11:29:51,53.627
2023-11-05T11:29:52,52.594
2023-11-05T11:29:53,53.231
2023-11-05T11:29:54,52.416
2023-11-05T11:29:55,52.804
2023-11-05T11:29:56,50.987
2023-11-05T11:29:57,52.804
2023-11-05T11:29:58,52.983
2023-11-05T11:29:59,52.804
2023-11-05T12:30:00,69.302
2023-11-05T12:30:01,70.249
2023-11-05T12:30:02,70.241
2023-11-05T12:30:03,69.970
2023-11-05T12:30:04,70.218
2023-11-05T12:30:05,70.451
2023-11-05T12:30:06,69.667
2023-11-05T12:30:07,70.606
2023-11-05T12:30:08,69.543
2023-11-05T12:30:09,69.574
2023-11-05T12:30:10,70.365
2023-11-05T12:30:11,69.970
2023-11-05T12:30:12,70.792
2023-11-05T12:30:13,69.698
2023-11-05T12:30:14,69.636
2023-11-05T12:30:15,68.269
2023-11-05T12:30:16,69.853
2023-11-05T12:30:17,69.907
2023-11-05T12:30:18,70.482
2023-11-05T12:30:19,71.701
2023-11-05T12:30:20,70.847
2023-11-05T12:30:21,70.971
2023-11-05T12:30:22,71.095
2023-11-05T12:30:23,71.251
2023-11-05T12:30:24,71.033
2023-11-05T12:30:25,70.490
2023-11-05T12:30:26,70.792
2023-11-05T12:30:27,71.181
2023-11-05T12:30:28,71.429
2023-11-05T12:30:29,71.546
2023-11-05T12:30:30,70.816
2023-11-05T12:30:31,70.303
2023-11-05T12:30:32,72.120
2023-11-05T12:30:33,71.941
2023-11-05T12:30:34,71.359
2023-11-05T12:30:35,71.701
2023-11-05T12:30:36,71.910
2023-11-05T12:30:37,72.035
2023-11-05T12:30:38,70.761
2023-11-05T12:30:39,70.785
2023-11-05T12:30:40,71.941
2023-11-05T12:30:41,71.546
2023-11-05T12:30:42,71.786
2023-11-05T12:30:43,73.549
2023-11-05T12:30:44,72.819
2023-11-05T12:30:45,72.493
2023-11-05T12:30:46,71.064
2023-11-05T12:30:47,71.033
2023-11-05T12:30:48,71.305
2023-11-05T12:30:49,70.420
2023-11-05T12:30:50,71.701
2023-11-05T12:30:51,71.305
2023-11-05T12:30:52,70.792
2023-11-05T12:30:53,71.150
2023-11-05T12:30:54,70.303
2023-11-05T12:30:55,71.095
2023-11-05T12:30:56,71.973
2023-11-05T12:30:57,70.792
2023-11-05T12:30:58,71.181
2023-11-05T12:30:59,72.485
2023-11-05T12:31:00,71.452
2023-11-05T12:31:01,71.359
2023-11-05T12:31:02,71.002
2023-11-05T12:31:03,70.063
2023-11-05T12:31:04,70.785
2023-11-05T12:31:05,71.212
2023-11-05T12:31:06,71.817
2023-11-05T12:31:07,71.608
2023-11-05T12:31:08,70.816
2023-11-05T12:31:09,71.577
2023-11-05T12:31:10,71.608
2023-11-05T12:31:11,70.334
2023-11-05T12:31:12,71.274
2023-11-05T12:31:13,71.662
2023-11-05T12:31:14,71.577
2023-11-05T12:31:15,71.282
2023-11-05T12:31:16,71.941
2023-11-05T12:31:17,72.663
2023-11-05T12:31:18,72.726
2023-11-05T12:31:19,72.997
2023-11-05T12:31:20,73.122
2023-11-05T12:31:21,72.089
2023-11-05T12:31:22,73.184
2023-11-05T12:31:23,71.794
2023-11-05T12:31:24,72.213
2023-11-05T12:31:25,71.514
2023-11-05T12:31:26,71.639
2023-11-05T12:31:27,71.398
2023-11-05T12:31:28,71.763
2023-11-05T12:31:29,72.663
2023-11-05T12:31:30,71.887
2023-11-05T12:31:31,71.398
2023-11-05T12:31:32,71.755
2023-11-05T12:31:33,71.390
2023-11-05T12:31:34,72.159
2023-11-05T12:31:35,71.095
2023-11-05T12:31:36,71.181
2023-11-05T12:31:37,70.637
2023-11-05T12:31:38,71.546
2023-11-05T12:31:39,70.272
2023-11-05T12:31:40,71.693
2023-11-05T12:31:41,71.150
2023-11-05T12:31:42,69.511
2023-11-05T12:31:43,69.783
2023-11-05T12:31:44,69.271
2023-11-05T12:31:45,69.154
2023-11-05T12:31:46,70.210
2023-11-05T12:31:47,69.511
2023-11-05T12:31:48,70.583
2023-11-05T12:31:49,70.280
2023-11-05T12:31:50,69.698
2023-11-05T12:31:51,70.816
2023-11-05T12:31:52,69.876
2023-11-05T12:31:53,70.334
2023-11-05T12:31:54,70.032
2023-11-05T12:31:55,69.970
2023-11-05T12:31:56,69.240
2023-11-05T12:31:57,70.327
2023-11-05T12:31:58,70.513
2023-11-05T12:31:59,70.365
2023-11-05T12:32:00,69.147
2023-11-05T12:32:01,69.061
2023-11-05T12:32:02,70.482
2023-11-05T12:32:03,71.212
2023-11-05T12:32:04,70.606
2023-11-05T12:32:05,70.187
2023-11-05T12:32:06,70.699
2023-11-05T12:32:07,70.490
2023-11-05T12:32:08,70.521
2023-11-05T12:32:09,70.358
2023-11-05T12:32:10,70.094
2023-11-05T12:32:11,71.157
2023-11-05T12:32:12,70.032
2023-11-05T12:32:13,69.791
2023-11-05T12:32:14,70.909
2023-11-05T12:32:15,70.754
2023-11-05T12:32:16,70.785
2023-11-05T12:32:17,70.365
2023-11-05T12:32:18,69.395
2023-11-05T12:32:19,70.668
2023-11-05T12:32:20,71.274
2023-11-05T12:32:21,70.241
2023-11-05T12:32:22,69.543
2023-11-05T12:32:23,69.488
2023-11-05T12:32:24,70.552
2023-11-05T12:32:25,69.364
2023-11-05T12:32:26,70.847
2023-11-05T12:32:27,71.460
2023-11-05T12:32:28,71.910
2023-11-05T12:32:29,72.089
2023-11-05T12:32:30,72.819
2023-11-05T12:32:31,71.553
2023-11-05T12:32:32,70.699
2023-11-05T12:32:33,71.670
2023-11-05T12:32:34,72.330
2023-11-05T12:32:35,72.182
2023-11-05T12:32:36,71.119
2023-11-05T12:32:37,71.825
2023-11-05T12:32:38,71.825
2023-11-05T12:32:39,72.516
2023-11-05T12:32:40,72.159
2023-11-05T12:32:41,72.516
2023-11-05T12:32:42,71.786
2023-11-05T12:32:43,72.213
2023-11-05T12:32:44,72.726
2023-11-05T12:32:45,71.755
2023-11-05T12:32:46,72.306
2023-11-05T12:32:47,71.577
2023-11-05T12:32:48,71.064
2023-11-05T12:32:49,72.881
2023-11-05T12:32:50,70.971
2023-11-05T12:32:51,71.577
2023-11-05T12:32:52,70.917
2023-11-05T12:32:53,70.699
2023-11-05T12:32:54,70.575
2023-11-05T12:32:55,72.632
2023-11-05T12:32:56,72.004
2023-11-05T12:32:57,71.181
2023-11-05T12:32:58,71.794
2023-11-05T12:32:59,71.763
2023-11-05T12:33:00,72.733
2023-11-05T12:33:01,72.485
2023-11-05T12:33:02,71.025
2023-11-05T12:33:03,71.002
2023-11-05T12:33:04,71.126
2023-11-05T12:33:05,71.087
2023-11-05T12:33:06,70.575
2023-11-05T12:33:07,71.910
2023-11-05T12:33:08,71.670
2023-11-05T12:33:09,73.370
2023-11-05T12:33:10,73.122
2023-11-05T12:33:11,72.788
2023-11-05T12:33:12,71.577
2023-11-05T12:33:13,72.330
2023-11-05T12:33:14,71.825
2023-11-05T12:33:15,72.213
2023-11-05T12:33:16,72.609
2023-11-05T12:33:17,71.848
2023-11-05T12:33:18,74.030
2023-11-05T12:33:19,71.918
2023-11-05T12:33:20,71.848
2023-11-05T12:33:21,72.244
2023-11-05T12:33:22,73.246
2023-11-05T12:33:23,72.858
2023-11-05T12:33:24,72.601
2023-11-05T12:33:25,71.701
2023-11-05T12:33:26,71.701
2023-11-05T12:33:27,73.028
2023-11-05T12:33:28,72.547
2023-11-05T12:33:29,72.400
2023-11-05T12:33:30,72.027
2023-11-05T12:33:31,71.181
2023-11-05T12:33:32,70.761
2023-11-05T12:33:33,71.421
2023-11-05T12:33:34,71.188
2023-11-05T12:33:35,72.912
2023-11-05T12:33:36,72.757
2023-11-05T12:33:37,72.516
2023-11-05T12:33:38,72.128
2023-11-05T12:33:39,72.306
2023-11-05T12:33:40,71.336
2023-11-05T12:33:41,71.639
2023-11-05T12:33:42,72.120
2023-11-05T12:33:43,71.763
2023-11-05T12:33:44,69.876
2023-11-05T12:33:45,71.126
2023-11-05T12:33:46,71.212
2023-11-05T12:33:47,71.274
2023-11-05T12:33:48,71.328
2023-11-05T12:33:49,71.825
2023-11-05T12:33:50,71.732
2023-11-05T12:33:51,71.639
2023-11-05T12:33:52,71.879
2023-11-05T12:33:53,71.608
2023-11-05T12:33:54,70.761
2023-11-05T12:33:55,71.577
2023-11-05T12:33:56,71.973
2023-11-05T12:33:57,73.463
2023-11-05T12:33:58,71.064
2023-11-05T12:33:59,72.275
2023-11-05T12:34:00,72.757
2023-11-05T12:34:01,73.673
2023-11-05T12:34:02,70.971
2023-11-05T12:34:03,71.817
2023-11-05T12:34:04,72.392
2023-11-05T12:34:05,72.400
2023-11-05T12:34:06,72.337
2023-11-05T12:34:07,71.786
2023-11-05T12:34:08,71.856
2023-11-05T12:34:09,71.941
2023-11-05T12:34:10,73.160
2023-11-05T12:34:11,72.881
2023-11-05T12:34:12,72.601
2023-11-05T12:34:13,72.244
2023-11-05T12:34:14,71.305
2023-11-05T12:34:15,71.879
2023-11-05T12:34:16,71.941
2023-11-05T12:34:17,72.213
2023-11-05T12:34:18,73.036
2023-11-05T12:34:19,73.059
2023-11-05T12:34:20,72.213
2023-11-05T12:34:21,72.850
2023-11-05T12:34:22,72.159
2023-11-05T12:34:23,72.485
2023-11-05T12:34:24,73.362
2023-11-05T12:34:25,72.485
2023-11-05T12:34:26,71.577
2023-11-05T12:34:27,72.819
2023-11-05T12:34:28,71.336
2023-11-05T12:34:29,71.973
2023-11-05T12:34:30,72.268
2023-11-05T12:34:31,73.036
2023-11-05T12:34:32,71.848
2023-11-05T12:34:33,72.368
2023-11-05T12:34:34,72.516
2023-11-05T12:34:35,72.244
2023-11-05T12:34:36,72.190
2023-11-05T12:34:37,72.159
2023-11-05T12:34:38,71.639
2023-11-05T12:34:39,71.848
2023-11-05T12:34:40,71.336
2023-11-05T12:34:41,71.150
2023-11-05T12:34:42,72.004
2023-11-05T12:34:43,72.004
2023-11-05T12:34:44,72.609
2023-11-05T12:34:45,72.547
2023-11-05T12:34:46,74.007
2023-11-05T12:34:47,72.213
2023-11-05T12:34:48,72.974
2023-11-05T12:34:49,73.067
2023-11-05T12:34:50,70.909
2023-11-05T12:34:51,71.639
2023-11-05T12:34:52,72.640
2023-11-05T12:34:53,72.671
2023-11-05T12:34:54,72.850
2023-11-05T12:34:55,73.091
2023-11-05T12:34:56,72.788
2023-11-05T12:34:57,72.695
2023-11-05T12:34:58,72.337
2023-11-05T12:34:59,73.308
2023-11-05T12:35:00,73.005
2023-11-05T12:35:01,73.246
2023-11-05T12:35:02,72.027
2023-11-05T12:35:03,72.671
2023-11-05T12:35:04,71.662
2023-11-05T12:35:05,71.825
2023-11-05T12:35:06,71.825
2023-11-05T12:35:07,73.968
2023-11-05T12:35:08,73.828
2023-11-05T12:35:09,72.493
2023-11-05T12:35:10,73.642
2023-11-05T12:35:11,72.912
2023-11-05T12:35:12,72.128
2023-11-05T12:35:13,72.881
2023-11-05T12:35:14,72.524
2023-11-05T12:35:15,71.879
2023-11-05T12:35:16,71.817
2023-11-05T12:35:17,74.550
2023-11-05T12:35:18,72.578
2023-11-05T12:35:19,72.671
2023-11-05T12:35:20,72.733
2023-11-05T12:35:21,72.431
2023-11-05T12:35:22,71.212
2023-11-05T12:35:23,71.763
2023-11-05T12:35:24,72.974
2023-11-05T12:35:25,72.485
2023-11-05T12:35:26,73.580
2023-11-05T12:35:27,72.850
2023-11-05T12:35:28,72.306
2023-11-05T12:35:29,73.160
2023-11-05T12:35:30,73.005
2023-11-05T12:35:31,70.824
2023-11-05T12:35:32,72.275
2023-11-05T12:35:33,72.850
2023-11-05T12:35:34,72.881
2023-11-05T12:35:35,72.827
2023-11-05T12:35:36,72.058
2023-11-05T12:35:37,71.212
2023-11-05T12:35:38,72.516
2023-11-05T12:35:39,72.881
2023-11-05T12:35:40,71.701
2023-11-05T12:35:41,71.188
2023-11-05T12:35:42,71.608
2023-11-05T12:35:43,71.367
2023-11-05T12:35:44,72.368
2023-11-05T12:35:45,73.005
2023-11-05T12:35:46,72.795
2023-11-05T12:35:47,72.275
2023-11-05T12:35:48,72.671
2023-11-05T12:35:49,74.247
2023-11-05T12:35:50,73.549
2023-11-05T12:35:51,72.997
2023-11-05T12:35:52,73.455
2023-11-05T12:35:53,72.695
2023-11-05T12:35:54,72.058
2023-11-05T12:35:55,72.819
2023-11-05T12:35:56,72.640
2023-11-05T12:35:57,73.184
2023-11-05T12:35:58,72.609
2023-11-05T12:35:59,73.913
2023-11-05T12:36:00,73.518
2023-11-05T12:36:01,72.306
2023-11-05T12:36:02,73.184
2023-11-05T12:36:03,73.028
2023-11-05T12:36:04,73.308
2023-11-05T12:36:05,74.309
2023-11-05T12:36:06,73.704
2023-11-05T12:36:07,72.819
2023-11-05T12:36:08,73.758
2023-11-05T12:36:09,72.943
2023-11-05T12:36:10,72.997
2023-11-05T12:36:11,73.851
2023-11-05T12:36:12,73.611
2023-11-05T12:36:13,74.247
2023-11-05T12:36:14,74.007
2023-11-05T12:36:15,73.184
2023-11-05T12:36:16,72.757
2023-11-05T12:36:17,72.485
2023-11-05T12:36:18,74.550
2023-11-05T12:36:19,74.185
2023-11-05T12:36:20,74.309
2023-11-05T12:36:21,73.300
2023-11-05T12:36:22,74.457
2023-11-05T12:36:23,74.061
2023-11-05T12:36:24,74.007
2023-11-05T12:36:25,73.611
2023-11-05T12:36:26,74.729
2023-11-05T12:36:27,75.396
2023-11-05T12:36:28,75.645
2023-11-05T12:36:29,73.820
2023-11-05T12:36:30,74.131
2023-11-05T12:36:31,74.247
2023-11-05T12:36:32,75.125
2023-11-05T12:36:33,75.396
2023-11-05T12:36:34,74.364
2023-11-05T12:36:35,74.395
2023-11-05T12:36:36,74.550
2023-11-05T12:36:37,74.434
2023-11-05T12:36:38,76.126
2023-11-05T12:36:39,74.853
2023-11-05T12:36:40,73.735
2023-11-05T12:36:41,74.038
2023-11-05T12:36:42,74.853
2023-11-05T12:36:43,74.061
2023-11-05T12:36:44,74.907
2023-11-05T12:36:45,74.092
2023-11-05T12:36:46,74.271
2023-11-05T12:36:47,74.822
2023-11-05T12:36:48,73.611
2023-11-05T12:36:49,74.271
2023-11-05T12:36:50,74.185
2023-11-05T12:36:51,75.062
2023-11-05T12:36:52,74.457
2023-11-05T12:36:53,73.580
2023-11-05T12:36:54,74.853
2023-11-05T12:36:55,73.642
2023-11-05T12:36:56,74.154
2023-11-05T12:36:57,74.736
2023-11-05T12:36:58,74.216
2023-11-05T12:36:59,73.696
2023-11-05T12:37:00,72.858
2023-11-05T12:37:01,72.912
2023-11-05T12:37:02,73.269
2023-11-05T12:37:03,74.061
2023-11-05T12:37:04,74.643
2023-11-05T12:37:05,74.612
2023-11-05T12:37:06,73.580
2023-11-05T12:37:07,73.339
2023-11-05T12:37:08,72.912
2023-11-05T12:37:09,73.362
2023-11-05T12:37:10,72.400
2023-11-05T12:37:11,71.910
2023-11-05T12:37:12,72.004
2023-11-05T12:37:13,72.516
2023-11-05T12:37:14,72.213
2023-11-05T12:37:15,71.670
2023-11-05T12:37:16,72.912
2023-11-05T12:37:17,72.578
2023-11-05T12:37:18,73.067
2023-11-05T12:37:19,73.820
2023-11-05T12:37:20,72.702
2023-11-05T12:37:21,73.129
2023-11-05T12:37:22,73.153
2023-11-05T12:37:23,72.547
2023-11-05T12:37:24,72.547
2023-11-05T12:37:25,72.997
2023-11-05T12:37:26,73.882
2023-11-05T12:37:27,73.246
2023-11-05T12:37:28,73.122
2023-11-05T12:37:29,73.611
2023-11-05T12:37:30,73.246
2023-11-05T12:37:31,73.704
2023-11-05T12:37:32,73.735
2023-11-05T12:37:33,74.309
2023-11-05T12:37:34,74.977
2023-11-05T12:37:35,74.007
2023-11-05T12:37:36,73.153
2023-11-05T12:37:37,73.673
2023-11-05T12:37:38,75.218
2023-11-05T12:37:39,74.185
2023-11-05T12:37:40,72.702
2023-11-05T12:37:41,73.424
2023-11-05T12:37:42,74.426
2023-11-05T12:37:43,74.185
2023-11-05T12:37:44,73.362
2023-11-05T12:37:45,74.216
2023-11-05T12:37:46,74.434
2023-11-05T12:37:47,74.884
2023-11-05T12:37:48,74.946
2023-11-05T12:37:49,73.494
2023-11-05T12:37:50,73.486
2023-11-05T12:37:51,74.309
2023-11-05T12:37:52,75.404
2023-11-05T12:37:53,74.123
2023-11-05T12:37:54,72.702
2023-11-05T12:37:55,73.401
2023-11-05T12:37:56,73.269
2023-11-05T12:37:57,73.913
2023-11-05T12:37:58,72.974
2023-11-05T12:37:59,73.976
2023-11-05T12:38:00,75.668
2023-11-05T12:38:01,74.216
2023-11-05T12:38:02,75.031
2023-11-05T12:38:03,74.488
2023-11-05T12:38:04,74.612
2023-11-05T12:38:05,72.213
2023-11-05T12:38:06,72.912
2023-11-05T12:38:07,73.463
2023-11-05T12:38:08,73.486
2023-11-05T12:38:09,72.578
2023-11-05T12:38:10,74.007
2023-11-05T12:38:11,74.123
2023-11-05T12:38:12,74.674
2023-11-05T12:38:13,74.884
2023-11-05T12:38:14,74.038
2023-11-05T12:38:15,74.581
2023-11-05T12:38:16,74.550
2023-11-05T12:38:17,73.673
2023-11-05T12:38:18,74.698
2023-11-05T12:38:19,75.039
2023-11-05T12:38:20,73.673
2023-11-05T12:38:21,74.309
2023-11-05T12:38:22,75.458
2023-11-05T12:38:23,73.976
2023-11-05T12:38:24,74.038
2023-11-05T12:38:25,75.334
2023-11-05T12:38:26,75.427
2023-11-05T12:38:27,75.396
2023-11-05T12:38:28,74.767
2023-11-05T12:38:29,75.552
2023-11-05T12:38:30,74.271
2023-11-05T12:38:31,74.465
2023-11-05T12:38:32,75.396
2023-11-05T12:38:33,75.342
2023-11-05T12:38:34,75.280
2023-11-05T12:38:35,75.435
2023-11-05T12:38:36,73.976
2023-11-05T12:38:37,73.339
2023-11-05T12:38:38,75.156
2023-11-05T12:38:39,75.730
2023-11-05T12:38:40,74.340
2023-11-05T12:38:41,76.188
2023-11-05T12:38:42,75.521
2023-11-05T12:38:43,75.427
2023-11-05T12:38:44,73.518
2023-11-05T12:38:45,74.736
2023-11-05T12:38:46,75.000
2023-11-05T12:38:47,74.185
2023-11-05T12:38:48,74.069
2023-11-05T12:38:49,75.156
2023-11-05T12:38:50,74.667
2023-11-05T12:38:51,73.704
2023-11-05T12:38:52,74.488
2023-11-05T12:38:53,74.729
2023-11-05T12:38:54,74.791
2023-11-05T12:38:55,75.489
2023-11-05T12:38:56,74.247
2023-11-05T12:38:57,75.125
2023-11-05T12:38:58,77.097
2023-11-05T12:38:59,75.342
2023-11-05T12:39:00,75.210
2023-11-05T12:39:01,76.126
2023-11-05T12:39:02,74.760
2023-11-05T12:39:03,74.216
2023-11-05T12:39:04,73.945
2023-11-05T12:39:05,76.126
2023-11-05T12:39:06,74.426
2023-11-05T12:39:07,75.854
2023-11-05T12:39:08,75.062
2023-11-05T12:39:09,76.336
2023-11-05T12:39:10,75.334
2023-11-05T12:39:11,74.488
2023-11-05T12:39:12,74.185
2023-11-05T12:39:13,74.007
2023-11-05T12:39:14,75.552
2023-11-05T12:39:15,77.042
2023-11-05T12:39:16,77.034
2023-11-05T12:39:17,73.580
2023-11-05T12:39:18,74.100
2023-11-05T12:39:19,74.853
2023-11-05T12:39:20,74.364
2023-11-05T12:39:21,74.876
2023-11-05T12:39:22,76.188
2023-11-05T12:39:23,75.730
2023-11-05T12:39:24,75.583
2023-11-05T12:39:25,75.521
2023-11-05T12:39:26,76.064
2023-11-05T12:39:27,75.334
2023-11-05T12:39:28,75.187
2023-11-05T12:39:29,75.039
2023-11-05T12:39:30,75.272
2023-11-05T12:39:31,75.940
2023-11-05T12:39:32,74.791
2023-11-05T12:39:33,74.519
2023-11-05T12:39:34,74.698
2023-11-05T12:39:35,74.853
2023-11-05T12:39:36,75.373
2023-11-05T12:39:37,75.094
2023-11-05T12:39:38,75.125
2023-11-05T12:39:39,75.971
2023-11-05T12:39:40,76.646
2023-11-05T12:39:41,75.637
2023-11-05T12:39:42,75.311
2023-11-05T12:39:43,75.156
2023-11-05T12:39:44,73.696
2023-11-05T12:39:45,75.427
2023-11-05T12:39:46,75.156
2023-11-05T12:39:47,75.218
2023-11-05T12:39:48,75.823
2023-11-05T12:39:49,75.699
2023-11-05T12:39:50,75.916
2023-11-05T12:39:51,76.250
2023-11-05T12:39:52,77.011
2023-11-05T12:39:53,76.491
2023-11-05T12:39:54,75.552
2023-11-05T12:39:55,76.584
2023-11-05T12:39:56,75.458
2023-11-05T12:39:57,75.156
2023-11-05T12:39:58,74.729
2023-11-05T12:39:59,76.126
2023-11-05T14:50:00,151.581
2023-11-05T14:50:01,149.609
2023-11-05T14:50:02,149.004
2023-11-05T14:50:03,149.516
2023-11-05T14:50:04,147.575
2023-11-05T14:50:05,147.396
2023-11-05T14:50:06,148.514
2023-11-05T14:50:07,148.701
2023-11-05T14:50:08,151.278
2023-11-05T14:50:09,148.910
2023-11-05T14:50:10,149.788
2023-11-05T14:50:11,150.215
2023-11-05T14:50:12,151.705
2023-11-05T14:50:13,151.069
2023-11-05T14:50:14,152.458
2023-11-05T14:50:15,150.362
2023-11-05T14:50:16,149.423
2023-11-05T14:50:17,148.421
2023-11-05T14:50:18,149.337
2023-11-05T14:50:19,150.036
2023-11-05T14:50:20,147.668
2023-11-05T14:50:21,150.424
2023-11-05T14:50:22,148.243
2023-11-05T14:50:23,148.786
2023-11-05T14:50:24,148.367
2023-11-05T14:50:25,150.424
2023-11-05T14:50:26,144.788
2023-11-05T14:50:27,148.274
2023-11-05T14:50:28,148.732
2023-11-05T14:50:29,146.612
2023-11-05T14:50:30,145.968
2023-11-05T14:50:31,146.605
2023-11-05T14:50:32,145.393
2023-11-05T14:50:33,147.847
2023-11-05T14:50:34,148.546
2023-11-05T14:50:35,149.524
2023-11-05T14:50:36,149.609
2023-11-05T14:50:37,148.087
2023-11-05T14:50:38,145.875
2023-11-05T14:50:39,145.751
2023-11-05T14:50:40,145.813
2023-11-05T14:50:41,145.852
2023-11-05T14:50:42,146.814
2023-11-05T14:50:43,145.727
2023-11-05T14:50:44,148.274
2023-11-05T14:50:45,149.578
2023-11-05T14:50:46,148.305
2023-11-05T14:50:47,146.605
2023-11-05T14:50:48,147.490
2023-11-05T14:50:49,145.665
2023-11-05T14:50:50,145.122
2023-11-05T14:50:51,150.976
2023-11-05T14:50:52,148.460
2023-11-05T14:50:53,142.723
2023-11-05T14:50:54,143.538
2023-11-05T14:50:55,146.061
2023-11-05T14:50:56,144.935
2023-11-05T14:50:57,145.393
2023-11-05T14:50:58,145.758
2023-11-05T14:50:59,143.848
2023-11-05T14:51:00,145.393
2023-11-05T14:51:01,147.241
2023-11-05T14:51:02,146.605
2023-11-05T14:51:03,146.154
2023-11-05T14:51:04,145.300
2023-11-05T14:51:05,147.971
2023-11-05T14:51:06,147.365
2023-11-05T14:51:07,146.395
2023-11-05T14:51:08,144.633
2023-11-05T14:51:09,147.637
2023-11-05T14:51:10,150.455
2023-11-05T14:51:11,150.246
2023-11-05T14:51:12,148.522
2023-11-05T14:51:13,146.092
2023-11-05T14:51:14,147.272
2023-11-05T14:51:15,146.636
2023-11-05T14:51:16,150.517
2023-11-05T14:51:17,151.604
2023-11-05T14:51:18,149.275
2023-11-05T14:51:19,147.148
2023-11-05T14:51:20,146.426
2023-11-05T14:51:21,147.094
2023-11-05T14:51:22,144.664
2023-11-05T14:51:23,147.241
2023-11-05T14:51:24,149.516
2023-11-05T14:51:25,147.761
2023-11-05T14:51:26,150.401
2023-11-05T14:51:27,149.058
2023-11-05T14:51:28,146.667
2023-11-05T14:51:29,144.842
2023-11-05T14:51:30,147.847
2023-11-05T14:51:31,145.541
2023-11-05T14:51:32,146.310
2023-11-05T14:51:33,145.122
2023-11-05T14:51:34,140.510
2023-11-05T14:51:35,142.327
2023-11-05T14:51:36,145.758
2023-11-05T14:51:37,147.785
2023-11-05T14:51:38,148.879
2023-11-05T14:51:39,145.634
2023-11-05T14:51:40,144.120
2023-11-05T14:51:41,145.603
2023-11-05T14:51:42,147.606
2023-11-05T14:51:43,147.451
2023-11-05T14:51:44,145.510
2023-11-05T14:51:45,146.511
2023-11-05T14:51:46,147.451
2023-11-05T14:51:47,147.459
2023-11-05T14:51:48,149.454
2023-11-05T14:51:49,145.937
2023-11-05T14:51:50,145.029
2023-11-05T14:51:51,143.095
2023-11-05T14:51:52,146.636
2023-11-05T14:51:53,146.969
2023-11-05T14:51:54,144.392
2023-11-05T14:51:55,144.307
2023-11-05T14:51:56,147.513
2023-11-05T14:51:57,145.362
2023-11-05T14:51:58,144.089
2023-11-05T14:51:59,145.386
2023-11-05T14:52:00,147.210
2023-11-05T14:52:01,149.881
2023-11-05T14:52:02,145.331
2023-11-05T14:52:03,148.662
2023-11-05T14:52:04,148.336
2023-11-05T14:52:05,146.302
2023-11-05T14:52:06,146.876
2023-11-05T14:52:07,150.580
2023-11-05T14:52:08,147.241
2023-11-05T14:52:09,147.428
2023-11-05T14:52:10,148.732
2023-11-05T14:52:11,147.761
2023-11-05T14:52:12,148.150
2023-11-05T14:52:13,150.160
2023-11-05T14:52:14,148.577
2023-11-05T14:52:15,144.120
2023-11-05T14:52:16,146.154
2023-11-05T14:52:17,148.608
2023-11-05T14:52:18,146.698
2023-11-05T14:52:19,148.390
2023-11-05T14:52:20,149.182
2023-11-05T14:52:21,149.213
2023-11-05T14:52:22,146.938
2023-11-05T14:52:23,142.304
2023-11-05T14:52:24,143.662
2023-11-05T14:52:25,143.088
2023-11-05T14:52:26,146.030
2023-11-05T14:52:27,144.757
2023-11-05T14:52:28,146.426
2023-11-05T14:52:29,145.269
2023-11-05T14:52:30,145.758
2023-11-05T14:52:31,144.881
2023-11-05T14:52:32,145.603
2023-11-05T14:52:33,146.907
2023-11-05T14:52:34,145.611
2023-11-05T14:52:35,146.574
2023-11-05T14:52:36,147.063
2023-11-05T14:52:37,141.535
2023-11-05T14:52:38,143.119
2023-11-05T14:52:39,148.243
2023-11-05T14:52:40,150.269
2023-11-05T14:52:41,148.732
2023-11-05T14:52:42,148.367
2023-11-05T14:52:43,144.361
2023-11-05T14:52:44,147.210
2023-11-05T14:52:45,148.577
2023-11-05T14:52:46,150.339
2023-11-05T14:52:47,149.275
2023-11-05T14:52:48,146.480
2023-11-05T14:52:49,144.120
2023-11-05T14:52:50,146.395
2023-11-05T14:52:51,145.696
2023-11-05T14:52:52,142.304
2023-11-05T14:52:53,146.271
2023-11-05T14:52:54,147.001
2023-11-05T14:52:55,145.541
2023-11-05T14:52:56,147.761
2023-11-05T14:52:57,151.278
2023-11-05T14:52:58,150.882
2023-11-05T14:52:59,150.184
2023-11-05T14:53:00,147.094
2023-11-05T14:53:01,145.789
2023-11-05T14:53:02,146.542
2023-11-05T14:53:03,148.755
2023-11-05T14:53:04,148.157
2023-11-05T14:53:05,147.327
2023-11-05T14:53:06,148.150
2023-11-05T14:53:07,149.431
2023-11-05T14:53:08,149.788
2023-11-05T14:53:09,151.426
2023-11-05T14:53:10,149.485
2023-11-05T14:53:11,149.788
2023-11-05T14:53:12,151.216
2023-11-05T14:53:13,148.724
2023-11-05T14:53:14,147.606
2023-11-05T14:53:15,148.033
2023-11-05T14:53:16,149.089
2023-11-05T14:53:17,153.491
2023-11-05T14:53:18,150.215
2023-11-05T14:53:19,150.455
2023-11-05T14:53:20,151.550
2023-11-05T14:53:21,155.036
2023-11-05T14:53:22,155.673
2023-11-05T14:53:23,155.944
2023-11-05T14:53:24,154.888
2023-11-05T14:53:25,152.645
2023-11-05T14:53:26,153.312
2023-11-05T14:53:27,154.492
2023-11-05T14:53:28,150.642
2023-11-05T14:53:29,150.191
2023-11-05T14:53:30,155.401
2023-11-05T14:53:31,154.252
2023-11-05T14:53:32,152.885
2023-11-05T14:53:33,153.732
2023-11-05T14:53:34,153.615
2023-11-05T14:53:35,154.128
2023-11-05T14:53:36,154.826
2023-11-05T14:53:37,151.216
2023-11-05T14:53:38,153.825
2023-11-05T14:53:39,154.399
2023-11-05T14:53:40,154.702
2023-11-05T14:53:41,153.972
2023-11-05T14:53:42,154.065
2023-11-05T14:53:43,155.641
2023-11-05T14:53:44,154.919
2023-11-05T14:53:45,153.188
2023-11-05T14:53:46,152.125
2023-11-05T14:53:47,153.033
2023-11-05T14:53:48,153.491
2023-11-05T14:53:49,154.524
2023-11-05T14:53:50,153.243
2023-11-05T14:53:51,153.918
2023-11-05T14:53:52,153.670
2023-11-05T14:53:53,154.516
2023-11-05T14:53:54,151.519
2023-11-05T14:53:55,151.635
2023-11-05T14:53:56,151.643
2023-11-05T14:53:57,151.822
2023-11-05T14:53:58,152.125
2023-11-05T14:53:59,152.521
2023-11-05T14:54:00,149.368
2023-11-05T14:54:01,151.674
2023-11-05T14:54:02,149.089
2023-11-05T14:54:03,150.331
2023-11-05T14:54:04,149.128
2023-11-05T14:54:05,148.056
2023-11-05T14:54:06,153.460
2023-11-05T14:54:07,151.395
2023-11-05T14:54:08,150.028
2023-11-05T14:54:09,149.089
2023-11-05T14:54:10,148.305
2023-11-05T14:54:11,151.426
2023-11-05T14:54:12,150.704
2023-11-05T14:54:13,149.943
2023-11-05T14:54:14,150.246
2023-11-05T14:54:15,150.735
2023-11-05T14:54:16,152.070
2023-11-05T14:54:17,153.064
2023-11-05T14:54:18,152.218
2023-11-05T14:54:19,151.581
2023-11-05T14:54:20,150.184
2023-11-05T14:54:21,150.339
2023-11-05T14:54:22,151.208
2023-11-05T14:54:23,149.733
2023-11-05T14:54:24,148.817
2023-11-05T14:54:25,153.576
2023-11-05T14:54:26,153.398
2023-11-05T14:54:27,152.668
2023-11-05T14:54:28,150.580
2023-11-05T14:54:29,150.455
2023-11-05T14:54:30,149.609
2023-11-05T14:54:31,150.090
2023-11-05T14:54:32,150.393
2023-11-05T14:54:33,149.695
2023-11-05T14:54:34,148.973
2023-11-05T14:54:35,149.733
2023-11-05T14:54:36,149.089
2023-11-05T14:54:37,148.848
2023-11-05T14:54:38,149.702
2023-11-05T14:54:39,148.941
2023-11-05T14:54:40,149.244
2023-11-05T14:54:41,149.493
2023-11-05T14:54:42,152.552
2023-11-05T14:54:43,150.122
2023-11-05T14:54:44,149.337
2023-11-05T14:54:45,147.699
2023-11-05T14:54:46,149.485
2023-11-05T14:54:47,146.977
2023-11-05T14:54:48,145.820
2023-11-05T14:54:49,145.665
2023-11-05T14:54:50,147.117
2023-11-05T14:54:51,148.250
2023-11-05T14:54:52,145.720
2023-11-05T14:54:53,147.365
2023-11-05T14:54:54,147.459
2023-11-05T14:54:55,143.724
2023-11-05T14:54:56,142.420
2023-11-05T14:54:57,144.485
2023-11-05T14:54:58,145.789
2023-11-05T14:54:59,145.844
2023-11-05T14:55:00,143.538
2023-11-05T14:55:01,144.780
2023-11-05T14:55:02,142.086
2023-11-05T14:55:03,142.482
2023-11-05T14:55:04,142.420
2023-11-05T14:55:05,145.425
2023-11-05T14:55:06,143.181
2023-11-05T14:55:07,143.546
2023-11-05T14:55:08,141.698
2023-11-05T14:55:09,143.181
2023-11-05T14:55:10,142.878
2023-11-05T14:55:11,142.692
2023-11-05T14:55:12,141.908
2023-11-05T14:55:13,143.033
2023-11-05T14:55:14,141.512
2023-11-05T14:55:15,142.234
2023-11-05T14:55:16,141.814
2023-11-05T14:55:17,144.664
2023-11-05T14:55:18,145.611
2023-11-05T14:55:19,143.212
2023-11-05T14:55:20,141.178
2023-11-05T14:55:21,142.451
2023-11-05T14:55:22,141.116
2023-11-05T14:55:23,141.356
2023-11-05T14:55:24,142.210
2023-11-05T14:55:25,142.723
2023-11-05T14:55:26,141.450
2023-11-05T14:55:27,142.389
2023-11-05T14:55:28,144.182
2023-11-05T14:55:29,144.912
2023-11-05T14:55:30,144.244
2023-11-05T14:55:31,145.122
2023-11-05T14:55:32,145.603
2023-11-05T14:55:33,145.572
2023-11-05T14:55:34,144.330
2023-11-05T14:55:35,143.026
2023-11-05T14:55:36,143.631
2023-11-05T14:55:37,146.845
2023-11-05T14:55:38,146.030
2023-11-05T14:55:39,145.091
2023-11-05T14:55:40,147.334
2023-11-05T14:55:41,144.842
2023-11-05T14:55:42,146.147
2023-11-05T14:55:43,146.760
2023-11-05T14:55:44,146.302
2023-11-05T14:55:45,146.760
2023-11-05T14:55:46,145.665
2023-11-05T14:55:47,146.216
2023-11-05T14:55:48,144.547
2023-11-05T14:55:49,146.667
2023-11-05T14:55:50,146.488
2023-11-05T14:55:51,146.729
2023-11-05T14:55:52,144.392
2023-11-05T14:55:53,143.903
2023-11-05T14:55:54,147.086
2023-11-05T14:55:55,147.001
2023-11-05T14:55:56,145.393
2023-11-05T14:55:57,146.092
2023-11-05T14:55:58,145.665
2023-11-05T14:55:59,145.937
2023-11-05T14:56:00,144.726
2023-11-05T14:56:01,145.665
2023-11-05T14:56:02,144.671
2023-11-05T14:56:03,147.303
2023-11-05T14:56:04,146.240
2023-11-05T14:56:05,147.668
2023-11-05T14:56:06,146.938
2023-11-05T14:56:07,146.247
2023-11-05T14:56:08,148.033
2023-11-05T14:56:09,146.457
2023-11-05T14:56:10,148.724
2023-11-05T14:56:11,146.915
2023-11-05T14:56:12,146.247
2023-11-05T14:56:13,146.185
2023-11-05T14:56:14,145.945
2023-11-05T14:56:15,147.156
2023-11-05T14:56:16,147.668
2023-11-05T14:56:17,145.758
2023-11-05T14:56:18,147.583
2023-11-05T14:56:19,148.056
2023-11-05T14:56:20,147.847
2023-11-05T14:56:21,147.117
2023-11-05T14:56:22,149.361
2023-11-05T14:56:23,148.856
2023-11-05T14:56:24,147.909
2023-11-05T14:56:25,146.752
2023-11-05T14:56:26,147.179
2023-11-05T14:56:27,147.785
2023-11-05T14:56:28,148.398
2023-11-05T14:56:29,148.817
2023-11-05T14:56:30,148.483
2023-11-05T14:56:31,147.730
2023-11-05T14:56:32,149.306
2023-11-05T14:56:33,151.395
2023-11-05T14:56:34,152.373
2023-11-05T14:56:35,148.608
2023-11-05T14:56:36,145.479
2023-11-05T14:56:37,146.853
2023-11-05T14:56:38,148.670
2023-11-05T14:56:39,149.159
2023-11-05T14:56:40,146.667
2023-11-05T14:56:41,144.904
2023-11-05T14:56:42,149.275
2023-11-05T14:56:43,148.763
2023-11-05T14:56:44,148.514
2023-11-05T14:56:45,149.640
2023-11-05T14:56:46,146.636
2023-11-05T14:56:47,146.636
2023-11-05T14:56:48,147.971
2023-11-05T14:56:49,145.642
2023-11-05T14:56:50,148.025
2023-11-05T14:56:51,147.094
2023-11-05T14:56:52,147.303
2023-11-05T14:56:53,148.763
2023-11-05T14:56:54,149.757
2023-11-05T14:56:55,146.969
2023-11-05T14:56:56,147.210
2023-11-05T14:56:57,148.274
2023-11-05T14:56:58,149.190
2023-11-05T14:56:59,148.274
2023-11-05T14:57:00,145.999
2023-11-05T14:57:01,146.457
2023-11-05T14:57:02,147.094
2023-11-05T14:57:03,147.280
2023-11-05T14:57:04,147.544
2023-11-05T14:57:05,148.274
2023-11-05T14:57:06,149.609
2023-11-05T14:57:07,147.792
2023-11-05T14:57:08,147.241
2023-11-05T14:57:09,148.033
2023-11-05T14:57:10,148.577
2023-11-05T14:57:11,147.544
2023-11-05T14:57:12,147.544
2023-11-05T14:57:13,148.421
2023-11-05T14:57:14,147.909
2023-11-05T14:57:15,148.786
2023-11-05T14:57:16,149.066
2023-11-05T14:57:17,149.632
2023-11-05T14:57:18,149.275
2023-11-05T14:57:19,147.606
2023-11-05T14:57:20,147.334
2023-11-05T14:57:21,146.752
2023-11-05T14:57:22,147.334
2023-11-05T14:57:23,144.664
2023-11-05T14:57:24,146.271
2023-11-05T14:57:25,146.667
2023-11-05T14:57:26,144.276
2023-11-05T14:57:27,145.999
2023-11-05T14:57:28,144.602
2023-11-05T14:57:29,142.963
2023-11-05T14:57:30,143.453
2023-11-05T14:57:31,144.842
2023-11-05T14:57:32,144.446
2023-11-05T14:57:33,144.299
2023-11-05T14:57:34,143.880
2023-11-05T14:57:35,144.237
2023-11-05T14:57:36,145.518
2023-11-05T14:57:37,148.639
2023-11-05T14:57:38,143.507
2023-11-05T14:57:39,143.577
2023-11-05T14:57:40,141.387
2023-11-05T14:57:41,140.929
2023-11-05T14:57:42,142.808
2023-11-05T14:57:43,143.903
2023-11-05T14:57:44,142.063
2023-11-05T14:57:45,143.111
2023-11-05T14:57:46,143.026
2023-11-05T14:57:47,141.877
2023-11-05T14:57:48,140.813
2023-11-05T14:57:49,140.293
2023-11-05T14:57:50,142.606
2023-11-05T14:57:51,147.179
2023-11-05T14:57:52,147.094
2023-11-05T14:57:53,144.120
2023-11-05T14:57:54,141.939
2023-11-05T14:57:55,143.484
2023-11-05T14:57:56,143.872
2023-11-05T14:57:57,143.631
2023-11-05T14:57:58,144.695
2023-11-05T14:57:59,146.061
2023-11-05T14:58:00,145.487
2023-11-05T14:58:01,143.297
2023-11-05T14:58:02,142.024
2023-11-05T14:58:03,139.967
2023-11-05T14:58:04,140.813
2023-11-05T14:58:05,142.505
2023-11-05T14:58:06,143.996
2023-11-05T14:58:07,143.305
2023-11-05T14:58:08,141.263
2023-11-05T14:58:09,143.297
2023-11-05T14:58:10,141.054
2023-11-05T14:58:11,142.451
2023-11-05T14:58:12,138.111
2023-11-05T14:58:13,141.481
2023-11-05T14:58:14,141.752
2023-11-05T14:58:15,142.179
2023-11-05T14:58:16,140.689
2023-11-05T14:58:17,142.125
2023-11-05T14:58:18,144.966
2023-11-05T14:58:19,139.602
2023-11-05T14:58:20,141.450
2023-11-05T14:58:21,141.628
2023-11-05T14:58:22,142.055
2023-11-05T14:58:23,141.085
2023-11-05T14:58:24,142.117
2023-11-05T14:58:25,144.361
2023-11-05T14:58:26,139.509
2023-11-05T14:58:27,137.358
2023-11-05T14:58:28,138.569
2023-11-05T14:58:29,140.262
2023-11-05T14:58:30,140.689
2023-11-05T14:58:31,139.905
2023-11-05T14:58:32,139.757
2023-11-05T14:58:33,142.210
2023-11-05T14:58:34,141.783
2023-11-05T14:58:35,142.661
2023-11-05T14:58:36,143.577
2023-11-05T14:58:37,142.567
2023-11-05T14:58:38,141.574
2023-11-05T14:58:39,144.508
2023-11-05T14:58:40,144.819
2023-11-05T14:58:41,141.023
2023-11-05T14:58:42,140.906
2023-11-05T14:58:43,143.608
2023-11-05T14:58:44,142.086
2023-11-05T14:58:45,143.608
2023-11-05T14:58:46,142.241
2023-11-05T14:58:47,143.274
2023-11-05T14:58:48,143.786
2023-11-05T14:58:49,140.114
2023-11-05T14:58:50,140.782
2023-11-05T14:58:51,141.147
2023-11-05T14:58:52,141.543
2023-11-05T14:58:53,141.512
2023-11-05T14:58:54,139.936
2023-11-05T14:58:55,139.905
2023-11-05T14:58:56,139.051
2023-11-05T14:58:57,141.201
2023-11-05T14:58:58,141.387
2023-11-05T14:58:59,141.908
2023-11-05T14:59:00,140.813
2023-11-05T14:59:01,139.664
2023-11-05T14:59:02,140.145
2023-11-05T14:59:03,142.024
2023-11-05T14:59:04,143.150
2023-11-05T14:59:05,142.932
2023-11-05T14:59:06,140.114
2023-11-05T14:59:07,140.906
2023-11-05T14:59:08,142.358
2023-11-05T14:59:09,143.212
2023-11-05T14:59:10,139.602
2023-11-05T14:59:11,140.813
2023-11-05T14:59:12,143.880
2023-11-05T14:59:13,145.005
2023-11-05T14:59:14,143.755
2023-11-05T14:59:15,143.243
2023-11-05T14:59:16,142.001
2023-11-05T14:59:17,144.151
2023-11-05T14:59:18,144.664
2023-11-05T14:59:19,143.786
2023-11-05T14:59:20,143.724
2023-11-05T14:59:21,143.755
2023-11-05T14:59:22,145.789
2023-11-05T14:59:23,146.457
2023-11-05T14:59:24,143.150
2023-11-05T14:59:25,145.906
2023-11-05T14:59:26,144.664
2023-11-05T14:59:27,144.307
2023-11-05T14:59:28,144.058
2023-11-05T14:59:29,146.519
2023-11-05T14:59:30,146.574
2023-11-05T14:59:31,144.454
2023-11-05T14:59:32,145.883
2023-11-05T14:59:33,144.850
2023-11-05T14:59:34,145.238
2023-11-05T14:59:35,142.024
2023-11-05T14:59:36,143.421
2023-11-05T14:59:37,143.569
2023-11-05T14:59:38,142.296
2023-11-05T14:59:39,145.875
2023-11-05T14:59:40,146.364
2023-11-05T14:59:41,147.210
2023-11-05T14:59:42,149.609
2023-11-05T14:59:43,147.365
2023-11-05T14:59:44,146.581
2023-11-05T14:59:45,145.634
2023-11-05T14:59:46,144.788
2023-11-05T14:59:47,147.428
2023-11-05T14:59:48,146.760
2023-11-05T14:59:49,148.631
2023-11-05T14:59:50,151.364
2023-11-05T14:59:51,147.668
2023-11-05T14:59:52,147.451
2023-11-05T14:59:53,145.665
2023-11-05T14:59:54,147.334
2023-11-05T14:59:55,149.974
2023-11-05T14:59:56,149.120
2023-11-05T14:59:57,146.574
2023-11-05T14:59:58,147.148
2023-11-05T14:59:59,146.511
2023-11-05T09:00:00,86.716
2023-11-05T09:00:01,87.562
2023-11-05T09:00:02,85.101
2023-11-05T09:00:03,87.624
2023-11-05T09:00:04,87.469
2023-11-05T09:00:05,87.500
2023-11-05T09:00:06,84.286
2023-11-05T09:00:07,85.497
2023-11-05T09:00:08,84.588
2023-11-05T09:00:09,85.225
2023-11-05T09:00:10,85.435
2023-11-05T09:00:11,85.706
2023-11-05T09:00:12,86.646
2023-11-05T09:00:13,85.287
2023-11-05T09:00:14,84.286
2023-11-05T09:00:15,84.286
2023-11-05T09:00:16,83.222
2023-11-05T09:00:17,87.500
2023-11-05T09:00:18,86.623
2023-11-05T09:00:19,88.470
2023-11-05T09:00:20,87.647
2023-11-05T09:00:21,86.102
2023-11-05T09:00:22,85.769
2023-11-05T09:00:23,87.927
2023-11-05T09:00:24,85.404
2023-11-05T09:00:25,85.070
2023-11-05T09:00:26,85.404
2023-11-05T09:00:27,85.924
2023-11-05T09:00:28,86.165
2023-11-05T09:00:29,85.411
2023-11-05T09:00:30,85.621
2023-11-05T09:00:31,83.587
2023-11-05T09:00:32,84.161
2023-11-05T09:00:33,84.037
2023-11-05T09:00:34,83.005
2023-11-05T09:00:35,83.921
2023-11-05T09:00:36,84.410
2023-11-05T09:00:37,83.828
2023-11-05T09:00:38,85.644
2023-11-05T09:00:39,86.584
2023-11-05T09:00:40,83.618
2023-11-05T09:00:41,84.651
2023-11-05T09:00:42,87.438
2023-11-05T09:00:43,86.863
2023-11-05T09:00:44,85.466
2023-11-05T09:00:45,84.829
2023-11-05T09:00:46,84.371
2023-11-05T09:00:47,84.736
2023-11-05T09:00:48,83.432
2023-11-05T09:00:49,85.466
2023-11-05T09:00:50,85.769
2023-11-05T09:00:51,84.169
2023-11-05T09:00:52,83.766
2023-11-05T09:00:53,83.556
2023-11-05T09:00:54,84.891
2023-11-05T09:00:55,83.432
2023-11-05T09:00:56,87.011
2023-11-05T09:00:57,85.986
2023-11-05T09:00:58,86.801
2023-11-05T09:00:59,87.383
2023-11-05T09:01:00,87.772
2023-11-05T09:01:01,86.405
2023-11-05T09:01:02,85.893
2023-11-05T09:01:03,83.284
2023-11-05T09:01:04,82.919
2023-11-05T09:01:05,85.893
2023-11-05T09:01:06,87.135
2023-11-05T09:01:07,86.320
2023-11-05T09:01:08,85.590
2023-11-05T09:01:09,86.498
2023-11-05T09:01:10,84.526
2023-11-05T09:01:11,85.078
2023-11-05T09:01:12,84.744
2023-11-05T09:01:13,85.039
2023-11-05T09:01:14,84.744
2023-11-05T09:01:15,83.649
2023-11-05T09:01:16,84.340
2023-11-05T09:01:17,85.505
2023-11-05T09:01:18,86.405
2023-11-05T09:01:19,86.708
2023-11-05T09:01:20,85.613
2023-11-05T09:01:21,86.529
2023-11-05T09:01:22,86.925
2023-11-05T09:01:23,85.590
2023-11-05T09:01:24,84.767
2023-11-05T09:01:25,85.279
2023-11-05T09:01:26,86.987
2023-11-05T09:01:27,86.553
2023-11-05T09:01:28,86.048
2023-11-05T09:01:29,85.256
2023-11-05T09:01:30,84.744
2023-11-05T09:01:31,87.073
2023-11-05T09:01:32,86.312
2023-11-05T09:01:33,84.953
2023-11-05T09:01:34,85.171
2023-11-05T09:01:35,87.616
2023-11-05T09:01:36,85.373
2023-11-05T09:01:37,86.832
2023-11-05T09:01:38,85.442
2023-11-05T09:01:39,84.255
2023-11-05T09:01:40,84.099
2023-11-05T09:01:41,83.106
2023-11-05T09:01:42,85.380
2023-11-05T09:01:43,87.011
2023-11-05T09:01:44,87.624
2023-11-05T09:01:45,88.253
2023-11-05T09:01:46,86.009
2023-11-05T09:01:47,84.798
2023-11-05T09:01:48,86.071
2023-11-05T09:01:49,84.829
2023-11-05T09:01:50,84.255
2023-11-05T09:01:51,85.442
2023-11-05T09:01:52,85.621
2023-11-05T09:01:53,84.674
2023-11-05T09:01:54,84.557
2023-11-05T09:01:55,85.078
2023-11-05T09:01:56,85.831
2023-11-05T09:01:57,87.616
2023-11-05T09:01:58,87.500
2023-11-05T09:01:59,86.102
2023-11-05T09:02:00,83.804
2023-11-05T09:02:01,85.373
2023-11-05T09:02:02,86.677
2023-11-05T09:02:03,84.526
2023-11-05T09:02:04,87.314
2023-11-05T09:02:05,87.104
2023-11-05T09:02:06,85.582
2023-11-05T09:02:07,86.133
2023-11-05T09:02:08,84.829
2023-11-05T09:02:09,83.587
2023-11-05T09:02:10,83.804
2023-11-05T09:02:11,85.474
2023-11-05T09:02:12,82.888
2023-11-05T09:02:13,85.621
2023-11-05T09:02:14,86.498
2023-11-05T09:02:15,84.767
2023-11-05T09:02:16,84.705
2023-11-05T09:02:17,85.769
2023-11-05T09:02:18,85.924
2023-11-05T09:02:19,86.646
2023-11-05T09:02:20,86.832
2023-11-05T09:02:21,88.587
2023-11-05T09:02:22,86.801
2023-11-05T09:02:23,85.225
2023-11-05T09:02:24,84.402
2023-11-05T09:02:25,83.890
2023-11-05T09:02:26,80.978
2023-11-05T09:02:27,86.560
2023-11-05T09:02:28,85.163
2023-11-05T09:02:29,84.651
2023-11-05T09:02:30,86.685
2023-11-05T09:02:31,84.713
2023-11-05T09:02:32,84.076
2023-11-05T09:02:33,84.674
2023-11-05T09:02:34,86.102
2023-11-05T09:02:35,86.133
2023-11-05T09:02:36,86.592
2023-11-05T09:02:37,85.287
2023-11-05T09:02:38,85.101
2023-11-05T09:02:39,85.342
2023-11-05T09:02:40,84.860
2023-11-05T09:02:41,86.281
2023-11-05T09:02:42,87.011
2023-11-05T09:02:43,87.104
2023-11-05T09:02:44,85.831
2023-11-05T09:02:45,84.588
2023-11-05T09:02:46,83.975
2023-11-05T09:02:47,87.042
2023-11-05T09:02:48,85.590
2023-11-05T09:02:49,87.407
2023-11-05T09:02:50,86.708
2023-11-05T09:02:51,84.503
2023-11-05T09:02:52,85.528
2023-11-05T09:02:53,83.703
2023-11-05T09:02:54,81.894
2023-11-05T09:02:55,82.314
2023-11-05T09:02:56,84.317
2023-11-05T09:02:57,85.256
2023-11-05T09:02:58,84.464
2023-11-05T09:02:59,83.556
2023-11-05T09:03:00,83.525
2023-11-05T09:03:01,83.129
2023-11-05T09:03:02,83.036
2023-11-05T09:03:03,82.617
2023-11-05T09:03:04,86.343
2023-11-05T09:03:05,83.649
2023-11-05T09:03:06,85.194
2023-11-05T09:03:07,82.671
2023-11-05T09:03:08,81.615
2023-11-05T09:03:09,83.432
2023-11-05T09:03:10,84.860
2023-11-05T09:03:11,83.703
2023-11-05T09:03:12,83.766
2023-11-05T09:03:13,84.193
2023-11-05T09:03:14,84.806
2023-11-05T09:03:15,85.349
2023-11-05T09:03:16,84.433
2023-11-05T09:03:17,83.921
2023-11-05T09:03:18,83.044
2023-11-05T09:03:19,85.986
2023-11-05T09:03:20,86.716
2023-11-05T09:03:21,86.887
2023-11-05T09:03:22,86.708
2023-11-05T09:03:23,84.068
2023-11-05T09:03:24,83.012
2023-11-05T09:03:25,84.348
2023-11-05T09:03:26,87.290
2023-11-05T09:03:27,86.351
2023-11-05T09:03:28,87.376
2023-11-05T09:03:29,86.289
2023-11-05T09:03:30,86.102
2023-11-05T09:03:31,86.467
2023-11-05T09:03:32,84.736
2023-11-05T09:03:33,87.593
2023-11-05T09:03:34,85.132
2023-11-05T09:03:35,85.590
2023-11-05T09:03:36,85.769
2023-11-05T09:03:37,83.890
2023-11-05T09:03:38,84.977
2023-11-05T09:03:39,84.588
2023-11-05T09:03:40,86.560
2023-11-05T09:03:41,88.408
2023-11-05T09:03:42,86.196
2023-11-05T09:03:43,84.953
2023-11-05T09:03:44,86.196
2023-11-05T09:03:45,83.075
2023-11-05T09:03:46,85.528
2023-11-05T09:03:47,83.952
2023-11-05T09:03:48,84.169
2023-11-05T09:03:49,86.017
2023-11-05T09:03:50,86.281
2023-11-05T09:03:51,84.829
2023-11-05T09:03:52,85.738
2023-11-05T09:03:53,83.618
2023-11-05T09:03:54,83.773
2023-11-05T09:03:55,84.193
2023-11-05T09:03:56,82.795
2023-11-05T09:03:57,83.067
2023-11-05T09:03:58,79.193
2023-11-05T09:03:59,83.890
2023-11-05T09:04:00,81.374
2023-11-05T09:04:01,82.795
2023-11-05T09:04:02,82.197
2023-11-05T09:04:03,81.250
2023-11-05T09:04:04,86.281
2023-11-05T09:04:05,84.107
2023-11-05T09:04:06,82.834
2023-11-05T09:04:07,81.095
2023-11-05T09:04:08,81.949
2023-11-05T09:04:09,83.012
2023-11-05T09:04:10,83.191
2023-11-05T09:04:11,83.773
2023-11-05T09:04:12,82.523
2023-11-05T09:04:13,83.952
2023-11-05T09:04:14,83.106
2023-11-05T09:04:15,84.107
2023-11-05T09:04:16,81.739
2023-11-05T09:04:17,82.368
2023-11-05T09:04:18,83.525
2023-11-05T09:04:19,87.376
2023-11-05T09:04:20,85.706
2023-11-05T09:04:21,82.733
2023-11-05T09:04:22,83.253
2023-11-05T09:04:23,82.919
2023-11-05T09:04:24,83.432
2023-11-05T09:04:25,85.163
2023-11-05T09:04:26,83.649
2023-11-05T09:04:27,85.349
2023-11-05T09:04:28,84.891
2023-11-05T09:04:29,86.918
2023-11-05T09:04:30,86.312
2023-11-05T09:04:31,85.373
2023-11-05T09:04:32,83.828
2023-11-05T09:04:33,83.649
2023-11-05T09:04:34,81.856
2023-11-05T09:04:35,82.950
2023-11-05T09:04:36,84.557
2023-11-05T09:04:37,83.525
2023-11-05T09:04:38,82.888
2023-11-05T09:04:39,84.588
2023-11-05T09:04:40,89.348
2023-11-05T09:04:41,85.800
2023-11-05T09:04:42,84.953
2023-11-05T09:04:43,83.525
2023-11-05T09:04:44,84.130
2023-11-05T09:04:45,81.491
2023-11-05T09:04:46,82.562
2023-11-05T09:04:47,84.068
2023-11-05T09:04:48,84.744
2023-11-05T09:04:49,83.494
2023-11-05T09:04:50,85.380
2023-11-05T09:04:51,86.646
2023-11-05T09:04:52,84.860
2023-11-05T09:04:53,82.096
2023-11-05T09:04:54,83.975
2023-11-05T09:04:55,83.315
2023-11-05T09:04:56,83.921
2023-11-05T09:04:57,85.318
2023-11-05T09:04:58,87.896
2023-11-05T09:04:59,85.652
2023-11-05T09:05:00,85.287
2023-11-05T09:05:01,86.017
2023-11-05T09:05:02,83.952
2023-11-05T09:05:03,85.745
2023-11-05T09:05:04,86.770
2023-11-05T09:05:05,86.708
2023-11-05T09:05:06,87.314
2023-11-05T09:05:07,85.194
2023-11-05T09:05:08,86.196
2023-11-05T09:05:09,85.652
2023-11-05T09:05:10,84.682
2023-11-05T09:05:11,86.405
2023-11-05T09:05:12,87.073
2023-11-05T09:05:13,87.220
2023-11-05T09:05:14,88.952
2023-11-05T09:05:15,88.563
2023-11-05T09:05:16,85.373
2023-11-05T09:05:17,84.433
2023-11-05T09:05:18,84.922
2023-11-05T09:05:19,85.528
2023-11-05T09:05:20,85.528
2023-11-05T09:05:21,83.370
2023-11-05T09:05:22,84.705
2023-11-05T09:05:23,83.556
2023-11-05T09:05:24,83.556
2023-11-05T09:05:25,84.371
2023-11-05T09:05:26,84.224
2023-11-05T09:05:27,84.953
2023-11-05T09:05:28,85.132
2023-11-05T09:05:29,84.588
2023-11-05T09:05:30,84.557
2023-11-05T09:05:31,84.612
2023-11-05T09:05:32,83.432
2023-11-05T09:05:33,85.466
2023-11-05T09:05:34,86.227
2023-11-05T09:05:35,84.402
2023-11-05T09:05:36,82.795
2023-11-05T09:05:37,81.467
2023-11-05T09:05:38,84.526
2023-11-05T09:05:39,83.649
2023-11-05T09:05:40,84.557
2023-11-05T09:05:41,83.044
2023-11-05T09:05:42,82.795
2023-11-05T09:05:43,84.441
2023-11-05T09:05:44,84.037
2023-11-05T09:05:45,82.741
2023-11-05T09:05:46,84.775
2023-11-05T09:05:47,84.317
2023-11-05T09:05:48,85.497
2023-11-05T09:05:49,82.834
2023-11-05T09:05:50,82.314
2023-11-05T09:05:51,86.592
2023-11-05T09:05:52,83.983
2023-11-05T09:05:53,81.918
2023-11-05T09:05:54,83.890
2023-11-05T09:05:55,83.012
2023-11-05T09:05:56,82.283
2023-11-05T09:05:57,80.497
2023-11-05T09:05:58,80.707
2023-11-05T09:05:59,82.430
2023-11-05T09:06:00,81.522
2023-11-05T09:06:01,81.072
2023-11-05T09:06:02,82.857
2023-11-05T09:06:03,84.410
2023-11-05T09:06:04,82.283
2023-11-05T09:06:05,84.037
2023-11-05T09:06:06,82.314
2023-11-05T09:06:07,83.734
2023-11-05T09:06:08,83.742
2023-11-05T09:06:09,82.950
2023-11-05T09:06:10,81.918
2023-11-05T09:06:11,82.104
2023-11-05T09:06:12,83.191
2023-11-05T09:06:13,83.711
2023-11-05T09:06:14,83.222
2023-11-05T09:06:15,82.221
2023-11-05T09:06:16,83.106
2023-11-05T09:06:17,83.859
2023-11-05T09:06:18,82.857
2023-11-05T09:06:19,82.585
2023-11-05T09:06:20,83.734
2023-11-05T09:06:21,82.469
2023-11-05T09:06:22,84.161
2023-11-05T09:06:23,83.734
2023-11-05T09:06:24,82.554
2023-11-05T09:06:25,81.219
2023-11-05T09:06:26,82.376
2023-11-05T09:06:27,83.556
2023-11-05T09:06:28,83.044
2023-11-05T09:06:29,81.312
2023-11-05T09:06:30,82.950
2023-11-05T09:06:31,84.829
2023-11-05T09:06:32,83.408
2023-11-05T09:06:33,83.230
2023-11-05T09:06:34,82.042
2023-11-05T09:06:35,84.076
2023-11-05T09:06:36,82.345
2023-11-05T09:06:37,82.073
2023-11-05T09:06:38,84.620
2023-11-05T09:06:39,85.070
2023-11-05T09:06:40,83.005
2023-11-05T09:06:41,82.562
2023-11-05T09:06:42,83.222
2023-11-05T09:06:43,83.012
2023-11-05T09:06:44,81.103
2023-11-05T09:06:45,81.072
2023-11-05T09:06:46,84.612
2023-11-05T09:06:47,85.738
2023-11-05T09:06:48,86.529
2023-11-05T09:06:49,83.859
2023-11-05T09:06:50,84.798
2023-11-05T09:06:51,82.741
2023-11-05T09:06:52,81.980
2023-11-05T09:06:53,84.503
2023-11-05T09:06:54,83.284
2023-11-05T09:06:55,83.556
2023-11-05T09:06:56,83.618
2023-11-05T09:06:57,85.528
2023-11-05T09:06:58,82.376
2023-11-05T09:06:59,81.770
2023-11-05T09:07:00,83.098
2023-11-05T09:07:01,81.250
2023-11-05T09:07:02,82.500
2023-11-05T09:07:03,81.584
2023-11-05T09:07:04,82.368
2023-11-05T09:07:05,82.399
2023-11-05T09:07:06,84.495
2023-11-05T09:07:07,82.104
2023-11-05T09:07:08,84.161
2023-11-05T09:07:09,83.797
2023-11-05T09:07:10,84.651
2023-11-05T09:07:11,86.832
2023-11-05T09:07:12,83.346
2023-11-05T09:07:13,83.401
2023-11-05T09:07:14,84.588
2023-11-05T09:07:15,85.800
2023-11-05T09:07:16,86.040
2023-11-05T09:07:17,83.680
2023-11-05T09:07:18,84.340
2023-11-05T09:07:19,83.742
2023-11-05T09:07:20,83.129
2023-11-05T09:07:21,83.439
2023-11-05T09:07:22,80.676
2023-11-05T09:07:23,83.975
2023-11-05T09:07:24,84.348
2023-11-05T09:07:25,82.826
2023-11-05T09:07:26,83.890
2023-11-05T09:07:27,83.044
2023-11-05T09:07:28,82.826
2023-11-05T09:07:29,81.126
2023-11-05T09:07:30,81.134
2023-11-05T09:07:31,82.950
2023-11-05T09:07:32,82.461
2023-11-05T09:07:33,83.797
2023-11-05T09:07:34,82.857
2023-11-05T09:07:35,84.130
2023-11-05T09:07:36,80.435
2023-11-05T09:07:37,80.854
2023-11-05T09:07:38,81.072
2023-11-05T09:07:39,79.860
2023-11-05T09:07:40,80.707
2023-11-05T09:07:41,80.466
2023-11-05T09:07:42,81.165
2023-11-05T09:07:43,81.126
2023-11-05T09:07:44,82.127
2023-11-05T09:07:45,81.033
2023-11-05T09:07:46,81.863
2023-11-05T09:07:47,80.489
2023-11-05T09:07:48,80.256
2023-11-05T09:07:49,80.124
2023-11-05T09:07:50,82.221
2023-11-05T09:07:51,82.500
2023-11-05T09:07:52,81.584
2023-11-05T09:07:53,80.008
2023-11-05T09:07:54,79.612
2023-11-05T09:07:55,80.738
2023-11-05T09:07:56,81.739
2023-11-05T09:07:57,81.739
2023-11-05T09:07:58,79.674
2023-11-05T09:07:59,80.256
2023-11-05T09:08:00,82.585
2023-11-05T09:08:01,83.230
2023-11-05T09:08:02,83.075
2023-11-05T09:08:03,82.981
2023-11-05T09:08:04,84.014
2023-11-05T09:08:05,83.106
2023-11-05T09:08:06,81.009
2023-11-05T09:08:07,81.072
2023-11-05T09:08:08,81.491
2023-11-05T09:08:09,80.311
2023-11-05T09:08:10,81.708
2023-11-05T09:08:11,80.885
2023-11-05T09:08:12,82.042
2023-11-05T09:08:13,80.885
2023-11-05T09:08:14,82.461
2023-11-05T09:08:15,79.946
2023-11-05T09:08:16,81.949
2023-11-05T09:08:17,84.014
2023-11-05T09:08:18,83.098
2023-11-05T09:08:19,84.495
2023-11-05T09:08:20,83.618
2023-11-05T09:08:21,83.703
2023-11-05T09:08:22,81.374
2023-11-05T09:08:23,82.283
2023-11-05T09:08:24,81.467
2023-11-05T09:08:25,80.676
2023-11-05T09:08:26,81.980
2023-11-05T09:08:27,83.494
2023-11-05T09:08:28,82.826
2023-11-05T09:08:29,83.253
2023-11-05T09:08:30,82.857
2023-11-05T09:08:31,81.227
2023-11-05T09:08:32,79.853
2023-11-05T09:08:33,81.436
2023-11-05T09:08:34,79.558
2023-11-05T09:08:35,81.009
2023-11-05T09:08:36,80.218
2023-11-05T09:08:37,80.256
2023-11-05T09:08:38,80.800
2023-11-05T09:08:39,83.044
2023-11-05T09:08:40,81.343
2023-11-05T09:08:41,82.104
2023-11-05T09:08:42,82.710
2023-11-05T09:08:43,84.161
2023-11-05T09:08:44,83.890
2023-11-05T09:08:45,84.464
2023-11-05T09:08:46,83.346
2023-11-05T09:08:47,83.098
2023-11-05T09:08:48,83.463
2023-11-05T09:08:49,82.337
2023-11-05T09:08:50,82.648
2023-11-05T09:08:51,85.039
2023-11-05T09:08:52,85.528
2023-11-05T09:08:53,83.370
2023-11-05T09:08:54,84.099
2023-11-05T09:08:55,82.283
2023-11-05T09:08:56,83.742
2023-11-05T09:08:57,82.888
2023-11-05T09:08:58,82.500
2023-11-05T09:08:59,81.009
2023-11-05T09:09:00,80.862
2023-11-05T09:09:01,81.949
2023-11-05T09:09:02,84.161
2023-11-05T09:09:03,82.011
2023-11-05T09:09:04,84.736
2023-11-05T09:09:05,84.371
2023-11-05T09:09:06,83.703
2023-11-05T09:09:07,84.860
2023-11-05T09:09:08,82.710
2023-11-05T09:09:09,84.037
2023-11-05T09:09:10,84.744
2023-11-05T09:09:11,84.884
2023-11-05T09:09:12,83.494
2023-11-05T09:09:13,83.012
2023-11-05T09:09:14,83.525
2023-11-05T09:09:15,83.067
2023-11-05T09:09:16,84.860
2023-11-05T09:09:17,84.410
2023-11-05T09:09:18,83.471
2023-11-05T09:09:19,83.742
2023-11-05T09:09:20,83.432
2023-11-05T09:09:21,82.034
2023-11-05T09:09:22,83.734
2023-11-05T09:09:23,83.222
2023-11-05T09:09:24,82.702
2023-11-05T09:09:25,82.803
2023-11-05T09:09:26,83.828
2023-11-05T09:09:27,83.253
2023-11-05T09:09:28,84.138
2023-11-05T09:09:29,82.190
2023-11-05T09:09:30,82.679
2023-11-05T09:09:31,81.553
2023-11-05T09:09:32,83.641
2023-11-05T09:09:33,83.191
2023-11-05T09:09:34,80.947
2023-11-05T09:09:35,82.135
2023-11-05T09:09:36,81.832
2023-11-05T09:09:37,84.286
2023-11-05T09:09:38,83.556
2023-11-05T09:09:39,84.309
2023-11-05T09:09:40,82.492
2023-11-05T09:09:41,82.834
2023-11-05T09:09:42,82.500
2023-11-05T09:09:43,81.646
2023-11-05T09:09:44,81.250
2023-11-05T09:09:45,83.711
2023-11-05T09:09:46,83.044
2023-11-05T09:09:47,82.857
2023-11-05T09:09:48,82.523
2023-11-05T09:09:49,82.648
2023-11-05T09:09:50,82.003
2023-11-05T09:09:51,83.680
2023-11-05T09:09:52,83.890
2023-11-05T09:09:53,82.221
2023-11-05T09:09:54,82.702
2023-11-05T09:09:55,85.008
2023-11-05T09:09:56,84.946
2023-11-05T09:09:57,84.193
2023-11-05T09:09:58,82.981
2023-11-05T09:09:59,81.677
2023-11-05T09:15:00,79.643
2023-11-05T09:15:01,79.581
2023-11-05T09:15:02,79.612
2023-11-05T09:15:03,79.464
2023-11-05T09:15:04,80.342
2023-11-05T09:15:05,78.851
2023-11-05T09:15:06,80.008
2023-11-05T09:15:07,80.551
2023-11-05T09:15:08,81.188
2023-11-05T09:15:09,79.278
2023-11-05T09:15:10,79.612
2023-11-05T09:15:11,80.070
2023-11-05T09:15:12,78.222
2023-11-05T09:15:13,77.306
2023-11-05T09:15:14,77.609
2023-11-05T09:15:15,78.160
2023-11-05T09:15:16,80.008
2023-11-05T09:15:17,77.974
2023-11-05T09:15:18,76.732
2023-11-05T09:15:19,77.648
2023-11-05T09:15:20,79.674
2023-11-05T09:15:21,79.674
2023-11-05T09:15:22,79.822
2023-11-05T09:15:23,79.037
2023-11-05T09:15:24,76.576
2023-11-05T09:15:25,75.552
2023-11-05T09:15:26,75.583
2023-11-05T09:15:27,76.188
2023-11-05T09:15:28,79.185
2023-11-05T09:15:29,78.944
2023-11-05T09:15:30,78.975
2023-11-05T09:15:31,79.100
2023-11-05T09:15:32,79.371
2023-11-05T09:15:33,78.098
2023-11-05T09:15:34,78.952
2023-11-05T09:15:35,78.952
2023-11-05T09:15:36,79.069
2023-11-05T09:15:37,79.123
2023-11-05T09:15:38,79.247
2023-11-05T09:15:39,77.011
2023-11-05T09:15:40,75.979
2023-11-05T09:15:41,78.067
2023-11-05T09:15:42,78.828
2023-11-05T09:15:43,78.432
2023-11-05T09:15:44,77.881
2023-11-05T09:15:45,78.424
2023-11-05T09:15:46,78.890
2023-11-05T09:15:47,77.547
2023-11-05T09:15:48,77.555
2023-11-05T09:15:49,78.859
2023-11-05T09:15:50,77.586
2023-11-05T09:15:51,78.766
2023-11-05T09:15:52,77.640
2023-11-05T09:15:53,79.069
2023-11-05T09:15:54,80.101
2023-11-05T09:15:55,79.037
2023-11-05T09:15:56,78.975
2023-11-05T09:15:57,77.011
2023-11-05T09:15:58,77.857
2023-11-05T09:15:59,76.918
2023-11-05T09:16:00,77.919
2023-11-05T09:16:01,77.430
2023-11-05T09:16:02,77.795
2023-11-05T09:16:03,77.034
2023-11-05T09:16:04,76.367
2023-11-05T09:16:05,75.303
2023-11-05T09:16:06,76.460
2023-11-05T09:16:07,78.890
2023-11-05T09:16:08,76.483
2023-11-05T09:16:09,75.614
2023-11-05T09:16:10,76.460
2023-11-05T09:16:11,77.702
2023-11-05T09:16:12,80.031
2023-11-05T09:16:13,77.826
2023-11-05T09:16:14,78.517
2023-11-05T09:16:15,76.219
2023-11-05T09:16:16,78.432
2023-11-05T09:16:17,78.610
2023-11-05T09:16:18,79.371
2023-11-05T09:16:19,78.828
2023-11-05T09:16:20,79.433
2023-11-05T09:16:21,78.432
2023-11-05T09:16:22,74.791
2023-11-05T09:16:23,75.132
2023-11-05T09:16:24,75.792
2023-11-05T09:16:25,77.399
2023-11-05T09:16:26,76.739
2023-11-05T09:16:27,76.615
2023-11-05T09:16:28,77.857
2023-11-05T09:16:29,77.702
2023-11-05T09:16:30,77.609
2023-11-05T09:16:31,76.002
2023-11-05T09:16:32,75.365
2023-11-05T09:16:33,74.488
2023-11-05T09:16:34,74.069
2023-11-05T09:16:35,77.034
2023-11-05T09:16:36,76.460
2023-11-05T09:16:37,75.699
2023-11-05T09:16:38,78.525
2023-11-05T09:16:39,78.339
2023-11-05T09:16:40,78.191
2023-11-05T09:16:41,78.401
2023-11-05T09:16:42,79.162
2023-11-05T09:16:43,76.095
2023-11-05T09:16:44,75.854
2023-11-05T09:16:45,75.761
2023-11-05T09:16:46,78.253
2023-11-05T09:16:47,77.888
2023-11-05T09:16:48,77.555
2023-11-05T09:16:49,77.881
2023-11-05T09:16:50,76.188
2023-11-05T09:16:51,77.283
2023-11-05T09:16:52,77.702
2023-11-05T09:16:53,78.378
2023-11-05T09:16:54,77.733
2023-11-05T09:16:55,76.157
2023-11-05T09:16:56,76.211
2023-11-05T09:16:57,76.607
2023-11-05T09:16:58,76.429
2023-11-05T09:16:59,75.979
2023-11-05T09:17:00,77.702
2023-11-05T09:17:01,77.586
2023-11-05T09:17:02,76.157
2023-11-05T09:17:03,76.157
2023-11-05T09:17:04,76.367
2023-11-05T09:17:05,76.763
2023-11-05T09:17:06,76.670
2023-11-05T09:17:07,78.851
2023-11-05T09:17:08,78.882
2023-11-05T09:17:09,78.370
2023-11-05T09:17:10,78.401
2023-11-05T09:17:11,77.065
2023-11-05T09:17:12,75.334
2023-11-05T09:17:13,77.190
2023-11-05T09:17:14,76.638
2023-11-05T09:17:15,75.823
2023-11-05T09:17:16,74.154
2023-11-05T09:17:17,74.519
2023-11-05T09:17:18,76.274
2023-11-05T09:17:19,77.034
2023-11-05T09:17:20,76.095
2023-11-05T09:17:21,77.190
2023-11-05T09:17:22,76.980
2023-11-05T09:17:23,76.398
2023-11-05T09:17:24,75.761
2023-11-05T09:17:25,75.792
2023-11-05T09:17:26,77.671
2023-11-05T09:17:27,77.190
2023-11-05T09:17:28,77.097
2023-11-05T09:17:29,77.795
2023-11-05T09:17:30,76.763
2023-11-05T09:17:31,76.429
2023-11-05T09:17:32,77.159
2023-11-05T09:17:33,76.343
2023-11-05T09:17:34,76.398
2023-11-05T09:17:35,78.494
2023-11-05T09:17:36,78.308
2023-11-05T09:17:37,77.671
2023-11-05T09:17:38,77.974
2023-11-05T09:17:39,76.670
2023-11-05T09:17:40,77.407
2023-11-05T09:17:41,76.701
2023-11-05T09:17:42,78.253
2023-11-05T09:17:43,77.850
2023-11-05T09:17:44,78.556
2023-11-05T09:17:45,78.005
2023-11-05T09:17:46,77.368
2023-11-05T09:17:47,77.912
2023-11-05T09:17:48,78.401
2023-11-05T09:17:49,77.221
2023-11-05T09:17:50,75.427
2023-11-05T09:17:51,74.488
2023-11-05T09:17:52,75.885
2023-11-05T09:17:53,78.797
2023-11-05T09:17:54,76.219
2023-11-05T09:17:55,75.885
2023-11-05T09:17:56,75.645
2023-11-05T09:17:57,77.128
2023-11-05T09:17:58,76.918
2023-11-05T09:17:59,77.182
2023-11-05T09:18:00,78.005
2023-11-05T09:18:01,78.044
2023-11-05T09:18:02,78.882
2023-11-05T09:18:03,76.398
2023-11-05T09:18:04,75.458
2023-11-05T09:18:05,75.676
2023-11-05T09:18:06,77.733
2023-11-05T09:18:07,76.825
2023-11-05T09:18:08,74.799
2023-11-05T09:18:09,75.668
2023-11-05T09:18:10,75.427
2023-11-05T09:18:11,77.555
2023-11-05T09:18:12,76.064
2023-11-05T09:18:13,75.521
2023-11-05T09:18:14,76.615
2023-11-05T09:18:15,76.825
2023-11-05T09:18:16,76.157
2023-11-05T09:18:17,76.437
2023-11-05T09:18:18,76.856
2023-11-05T09:18:19,75.132
2023-11-05T09:18:20,76.949
2023-11-05T09:18:21,75.847
2023-11-05T09:18:22,78.432
2023-11-05T09:18:23,77.826
2023-11-05T09:18:24,76.856
2023-11-05T09:18:25,75.404
2023-11-05T09:18:26,76.701
2023-11-05T09:18:27,76.732
2023-11-05T09:18:28,75.971
2023-11-05T09:18:29,75.823
2023-11-05T09:18:30,76.972
2023-11-05T09:18:31,78.036
2023-11-05T09:18:32,76.460
2023-11-05T09:18:33,77.128
2023-11-05T09:18:34,75.645
2023-11-05T09:18:35,77.345
2023-11-05T09:18:36,76.305
2023-11-05T09:18:37,75.521
2023-11-05T09:18:38,74.729
2023-11-05T09:18:39,75.521
2023-11-05T09:18:40,74.278
2023-11-05T09:18:41,74.550
2023-11-05T09:18:42,74.643
2023-11-05T09:18:43,75.645
2023-11-05T09:18:44,75.435
2023-11-05T09:18:45,77.399
2023-11-05T09:18:46,75.249
2023-11-05T09:18:47,75.156
2023-11-05T09:18:48,74.667
2023-11-05T09:18:49,74.123
2023-11-05T09:18:50,75.311
2023-11-05T09:18:51,75.823
2023-11-05T09:18:52,75.489
2023-11-05T09:18:53,76.219
2023-11-05T09:18:54,75.280
2023-11-05T09:18:55,74.247
2023-11-05T09:18:56,76.367
2023-11-05T09:18:57,75.583
2023-11-05T09:18:58,75.334
2023-11-05T09:18:59,74.185
2023-11-05T09:19:00,73.028
2023-11-05T09:19:01,73.091
2023-11-05T09:19:02,73.184
2023-11-05T09:19:03,74.822
2023-11-05T09:19:04,73.673
2023-11-05T09:19:05,74.969
2023-11-05T09:19:06,74.278
2023-11-05T09:19:07,75.334
2023-11-05T09:19:08,76.188
2023-11-05T09:19:09,75.342
2023-11-05T09:19:10,75.792
2023-11-05T09:19:11,75.094
2023-11-05T09:19:12,74.395
2023-11-05T09:19:13,74.705
2023-11-05T09:19:14,75.489
2023-11-05T09:19:15,75.948
2023-11-05T09:19:16,74.434
2023-11-05T09:19:17,75.792
2023-11-05T09:19:18,75.614
2023-11-05T09:19:19,75.614
2023-11-05T09:19:20,75.916
2023-11-05T09:19:21,77.097
2023-11-05T09:19:22,74.767
2023-11-05T09:19:23,73.851
2023-11-05T09:19:24,72.757
2023-11-05T09:19:25,74.372
2023-11-05T09:19:26,75.062
2023-11-05T09:19:27,75.218
2023-11-05T09:19:28,75.489
2023-11-05T09:19:29,75.823
2023-11-05T09:19:30,75.637
2023-11-05T09:19:31,74.550
2023-11-05T09:19:32,75.125
2023-11-05T09:19:33,76.219
2023-11-05T09:19:34,74.092
2023-11-05T09:19:35,74.519
2023-11-05T09:19:36,75.365
2023-11-05T09:19:37,76.553
2023-11-05T09:19:38,78.253
2023-11-05T09:19:39,77.547
2023-11-05T09:19:40,77.943
2023-11-05T09:19:41,75.373
2023-11-05T09:19:42,74.853
2023-11-05T09:19:43,74.736
2023-11-05T09:19:44,76.219
2023-11-05T09:19:45,75.606
2023-11-05T09:19:46,76.522
2023-11-05T09:19:47,76.157
2023-11-05T09:19:48,74.333
2023-11-05T09:19:49,73.851
2023-11-05T09:19:50,74.760
2023-11-05T09:19:51,75.062
2023-11-05T09:19:52,75.575
2023-11-05T09:19:53,74.185
2023-11-05T09:19:54,72.912
2023-11-05T09:19:55,73.603
2023-11-05T09:19:56,74.247
2023-11-05T09:19:57,75.334
2023-11-05T09:19:58,75.940
2023-11-05T09:19:59,75.342
2023-11-05T09:10:00,81.072
2023-11-05T09:10:01,80.218
2023-11-05T09:10:02,79.759
2023-11-05T09:10:03,81.949
2023-11-05T09:10:04,82.190
2023-11-05T09:10:05,80.924
2023-11-05T09:10:06,82.096
2023-11-05T09:10:07,81.103
2023-11-05T09:10:08,80.862
2023-11-05T09:10:09,80.792
2023-11-05T09:10:10,82.345
2023-11-05T09:10:11,81.072
2023-11-05T09:10:12,81.188
2023-11-05T09:10:13,81.615
2023-11-05T09:10:14,80.311
2023-11-05T09:10:15,80.256
2023-11-05T09:10:16,81.530
2023-11-05T09:10:17,80.427
2023-11-05T09:10:18,80.318
2023-11-05T09:10:19,80.163
2023-11-05T09:10:20,82.981
2023-11-05T09:10:21,82.617
2023-11-05T09:10:22,82.795
2023-11-05T09:10:23,81.033
2023-11-05T09:10:24,81.227
2023-11-05T09:10:25,83.012
2023-11-05T09:10:26,84.891
2023-11-05T09:10:27,82.981
2023-11-05T09:10:28,83.377
2023-11-05T09:10:29,83.106
2023-11-05T09:10:30,82.888
2023-11-05T09:10:31,81.708
2023-11-05T09:10:32,81.405
2023-11-05T09:10:33,82.158
2023-11-05T09:10:34,81.949
2023-11-05T09:10:35,81.405
2023-11-05T09:10:36,82.407
2023-11-05T09:10:37,81.708
2023-11-05T09:10:38,82.981
2023-11-05T09:10:39,85.194
2023-11-05T09:10:40,82.679
2023-11-05T09:10:41,82.252
2023-11-05T09:10:42,83.253
2023-11-05T09:10:43,83.983
2023-11-05T09:10:44,84.915
2023-11-05T09:10:45,83.471
2023-11-05T09:10:46,85.714
2023-11-05T09:10:47,84.076
2023-11-05T09:10:48,82.438
2023-11-05T09:10:49,83.432
2023-11-05T09:10:50,83.649
2023-11-05T09:10:51,84.705
2023-11-05T09:10:52,84.379
2023-11-05T09:10:53,82.190
2023-11-05T09:10:54,80.466
2023-11-05T09:10:55,81.134
2023-11-05T09:10:56,82.135
2023-11-05T09:10:57,83.137
2023-11-05T09:10:58,82.345
2023-11-05T09:10:59,82.104
2023-11-05T09:11:00,82.857
2023-11-05T09:11:01,81.832
2023-11-05T09:11:02,83.556
2023-11-05T09:11:03,83.012
2023-11-05T09:11:04,82.585
2023-11-05T09:11:05,81.165
2023-11-05T09:11:06,80.559
2023-11-05T09:11:07,79.891
2023-11-05T09:11:08,82.376
2023-11-05T09:11:09,80.396
2023-11-05T09:11:10,82.438
2023-11-05T09:11:11,82.166
2023-11-05T09:11:12,83.797
2023-11-05T09:11:13,81.436
2023-11-05T09:11:14,82.919
2023-11-05T09:11:15,81.825
2023-11-05T09:11:16,82.407
2023-11-05T09:11:17,82.981
2023-11-05T09:11:18,81.103
2023-11-05T09:11:19,83.618
2023-11-05T09:11:20,83.222
2023-11-05T09:11:21,82.314
2023-11-05T09:11:22,81.522
2023-11-05T09:11:23,82.197
2023-11-05T09:11:24,81.677
2023-11-05T09:11:25,81.219
2023-11-05T09:11:26,84.037
2023-11-05T09:11:27,84.557
2023-11-05T09:11:28,82.221
2023-11-05T09:11:29,82.283
2023-11-05T09:11:30,82.042
2023-11-05T09:11:31,81.856
2023-11-05T09:11:32,81.157
2023-11-05T09:11:33,81.157
2023-11-05T09:11:34,83.859
2023-11-05T09:11:35,84.045
2023-11-05T09:11:36,82.065
2023-11-05T09:11:37,81.592
2023-11-05T09:11:38,82.648
2023-11-05T09:11:39,81.436
2023-11-05T09:11:40,83.160
2023-11-05T09:11:41,81.646
2023-11-05T09:11:42,81.374
2023-11-05T09:11:43,82.252
2023-11-05T09:11:44,81.863
2023-11-05T09:11:45,81.918
2023-11-05T09:11:46,82.376
2023-11-05T09:11:47,83.168
2023-11-05T09:11:48,82.492
2023-11-05T09:11:49,82.283
2023-11-05T09:11:50,80.854
2023-11-05T09:11:51,80.520
2023-11-05T09:11:52,81.739
2023-11-05T09:11:53,82.648
2023-11-05T09:11:54,82.919
2023-11-05T09:11:55,80.707
2023-11-05T09:11:56,80.039
2023-11-05T09:11:57,80.769
2023-11-05T09:11:58,81.289
2023-11-05T09:11:59,79.884
2023-11-05T09:12:00,79.123
2023-11-05T09:12:01,80.520
2023-11-05T09:12:02,83.199
2023-11-05T09:12:03,83.890
2023-11-05T09:12:04,84.984
2023-11-05T09:12:05,82.469
2023-11-05T09:12:06,82.888
2023-11-05T09:12:07,80.738
2023-11-05T09:12:08,79.643
2023-11-05T09:12:09,79.977
2023-11-05T09:12:10,81.887
2023-11-05T09:12:11,81.009
2023-11-05T09:12:12,81.739
2023-11-05T09:12:13,82.399
2023-11-05T09:12:14,82.857
2023-11-05T09:12:15,82.104
2023-11-05T09:12:16,82.345
2023-11-05T09:12:17,83.587
2023-11-05T09:12:18,82.648
2023-11-05T09:12:19,84.379
2023-11-05T09:12:20,83.921
2023-11-05T09:12:21,84.286
2023-11-05T09:12:22,83.284
2023-11-05T09:12:23,82.710
2023-11-05T09:12:24,81.553
2023-11-05T09:12:25,80.155
2023-11-05T09:12:26,80.831
2023-11-05T09:12:27,81.436
2023-11-05T09:12:28,82.221
2023-11-05T09:12:29,80.769
2023-11-05T09:12:30,81.374
2023-11-05T09:12:31,81.095
2023-11-05T09:12:32,81.646
2023-11-05T09:12:33,80.186
2023-11-05T09:12:34,82.158
2023-11-05T09:12:35,82.888
2023-11-05T09:12:36,80.676
2023-11-05T09:12:37,80.800
2023-11-05T09:12:38,79.860
2023-11-05T09:12:39,79.954
2023-11-05T09:12:40,78.401
2023-11-05T09:12:41,80.155
2023-11-05T09:12:42,79.527
2023-11-05T09:12:43,79.977
2023-11-05T09:12:44,80.621
2023-11-05T09:12:45,81.825
2023-11-05T09:12:46,82.950
2023-11-05T09:12:47,84.014
2023-11-05T09:12:48,85.140
2023-11-05T09:12:49,83.253
2023-11-05T09:12:50,81.825
2023-11-05T09:12:51,80.497
2023-11-05T09:12:52,81.794
2023-11-05T09:12:53,81.072
2023-11-05T09:12:54,80.885
2023-11-05T09:12:55,80.947
2023-11-05T09:12:56,81.281
2023-11-05T09:12:57,81.374
2023-11-05T09:12:58,81.522
2023-11-05T09:12:59,78.890
2023-11-05T09:13:00,80.497
2023-11-05T09:13:01,81.887
2023-11-05T09:13:02,81.336
2023-11-05T09:13:03,81.553
2023-11-05T09:13:04,80.520
2023-11-05T09:13:05,80.404
2023-11-05T09:13:06,81.770
2023-11-05T09:13:07,80.101
2023-11-05T09:13:08,81.856
2023-11-05T09:13:09,81.040
2023-11-05T09:13:10,80.800
2023-11-05T09:13:11,80.978
2023-11-05T09:13:12,80.093
2023-11-05T09:13:13,82.197
2023-11-05T09:13:14,81.219
2023-11-05T09:13:15,80.280
2023-11-05T09:13:16,80.194
2023-11-05T09:13:17,81.009
2023-11-05T09:13:18,81.072
2023-11-05T09:13:19,80.520
2023-11-05T09:13:20,83.012
2023-11-05T09:13:21,81.739
2023-11-05T09:13:22,79.371
2023-11-05T09:13:23,78.944
2023-11-05T09:13:24,79.340
2023-11-05T09:13:25,79.224
2023-11-05T09:13:26,79.371
2023-11-05T09:13:27,77.951
2023-11-05T09:13:28,78.463
2023-11-05T09:13:29,78.913
2023-11-05T09:13:30,79.348
2023-11-05T09:13:31,82.469
2023-11-05T09:13:32,79.643
2023-11-05T09:13:33,79.069
2023-11-05T09:13:34,78.975
2023-11-05T09:13:35,77.306
2023-11-05T09:13:36,76.250
2023-11-05T09:13:37,78.005
2023-11-05T09:13:38,77.003
2023-11-05T09:13:39,78.129
2023-11-05T09:13:40,80.194
2023-11-05T09:13:41,79.767
2023-11-05T09:13:42,79.309
2023-11-05T09:13:43,78.432
2023-11-05T09:13:44,79.736
2023-11-05T09:13:45,77.368
2023-11-05T09:13:46,77.888
2023-11-05T09:13:47,77.042
2023-11-05T09:13:48,76.491
2023-11-05T09:13:49,77.011
2023-11-05T09:13:50,77.314
2023-11-05T09:13:51,78.882
2023-11-05T09:13:52,79.371
2023-11-05T09:13:53,79.340
2023-11-05T09:13:54,80.311
2023-11-05T09:13:55,79.340
2023-11-05T09:13:56,80.280
2023-11-05T09:13:57,77.065
2023-11-05T09:13:58,76.274
2023-11-05T09:13:59,74.969
2023-11-05T09:14:00,76.460
2023-11-05T09:14:01,80.070
2023-11-05T09:14:02,78.828
2023-11-05T09:14:03,80.707
2023-11-05T09:14:04,79.643
2023-11-05T09:14:05,79.100
2023-11-05T09:14:06,78.975
2023-11-05T09:14:07,80.613
2023-11-05T09:14:08,78.913
2023-11-05T09:14:09,77.485
2023-11-05T09:14:10,79.496
2023-11-05T09:14:11,79.402
2023-11-05T09:14:12,76.825
2023-11-05T09:14:13,76.732
2023-11-05T09:14:14,77.733
2023-11-05T09:14:15,76.522
2023-11-05T09:14:16,78.673
2023-11-05T09:14:17,80.218
2023-11-05T09:14:18,79.402
2023-11-05T09:14:19,78.494
2023-11-05T09:14:20,81.592
2023-11-05T09:14:21,78.642
2023-11-05T09:14:22,77.764
2023-11-05T09:14:23,78.013
2023-11-05T09:14:24,78.401
2023-11-05T09:14:25,80.885
2023-11-05T09:14:26,80.342
2023-11-05T09:14:27,75.761
2023-11-05T09:14:28,76.491
2023-11-05T09:14:29,77.609
2023-11-05T09:14:30,77.586
2023-11-05T09:14:31,77.671
2023-11-05T09:14:32,78.758
2023-11-05T09:14:33,77.919
2023-11-05T09:14:34,79.464
2023-11-05T09:14:35,80.404
2023-11-05T09:14:36,79.247
2023-11-05T09:14:37,77.795
2023-11-05T09:14:38,77.857
2023-11-05T09:14:39,77.190
2023-11-05T09:14:40,77.128
2023-11-05T09:14:41,78.401
2023-11-05T09:14:42,78.735
2023-11-05T09:14:43,77.951
2023-11-05T09:14:44,77.888
2023-11-05T09:14:45,79.496
2023-11-05T09:14:46,78.036
2023-11-05T09:14:47,77.003
2023-11-05T09:14:48,75.458
2023-11-05T09:14:49,79.558
2023-11-05T09:14:50,78.735
2023-11-05T09:14:51,77.609
2023-11-05T09:14:52,77.795
2023-11-05T09:14:53,79.309
2023-11-05T09:14:54,79.069
2023-11-05T09:14:55,78.890
2023-11-05T09:14:56,79.131
2023-11-05T09:14:57,78.284
2023-11-05T09:14:58,78.913
2023-11-05T09:14:59,79.915
2023-11-05T10:15:00,56.748
2023-11-05T10:15:01,55.203
2023-11-05T10:15:02,56.259
2023-11-05T10:15:03,56.476
2023-11-05T10:15:04,55.591
2023-11-05T10:15:05,55.560
2023-11-05T10:15:06,56.080
2023-11-05T10:15:07,56.686
2023-11-05T10:15:08,56.236
2023-11-05T10:15:09,55.964
2023-11-05T10:15:10,55.234
2023-11-05T10:15:11,54.861
2023-11-05T10:15:12,53.627
2023-11-05T10:15:13,54.349
2023-11-05T10:15:14,57.718
2023-11-05T10:15:15,57.936
2023-11-05T10:15:16,57.144
2023-11-05T10:15:17,56.600
2023-11-05T10:15:18,56.018
2023-11-05T10:15:19,56.632
2023-11-05T10:15:20,55.079
2023-11-05T10:15:21,55.956
2023-11-05T10:15:22,55.560
2023-11-05T10:15:23,55.809
2023-11-05T10:15:24,54.993
2023-11-05T10:15:25,56.080
2023-11-05T10:15:26,55.863
2023-11-05T10:15:27,55.622
2023-11-05T10:15:28,54.683
2023-11-05T10:15:29,53.930
2023-11-05T10:15:30,53.076
2023-11-05T10:15:31,56.111
2023-11-05T10:15:32,55.141
2023-11-05T10:15:33,56.872
2023-11-05T10:15:34,55.257
2023-11-05T10:15:35,55.327
2023-11-05T10:15:36,56.593
2023-11-05T10:15:37,57.144
2023-11-05T10:15:38,55.164
2023-11-05T10:15:39,54.287
2023-11-05T10:15:40,54.722
2023-11-05T10:15:41,54.986
2023-11-05T10:15:42,55.956
2023-11-05T10:15:43,56.531
2023-11-05T10:15:44,55.925
2023-11-05T10:15:45,56.259
2023-11-05T10:15:46,55.591
2023-11-05T10:15:47,54.473
2023-11-05T10:15:48,55.382
2023-11-05T10:15:49,55.024
2023-11-05T10:15:50,55.925
2023-11-05T10:15:51,55.537
2023-11-05T10:15:52,55.234
2023-11-05T10:15:53,53.899
2023-11-05T10:15:54,55.413
2023-11-05T10:15:55,55.933
2023-11-05T10:15:56,55.351
2023-11-05T10:15:57,53.448
2023-11-05T10:15:58,55.257
2023-11-05T10:15:59,54.931
2023-11-05T10:16:00,55.444
2023-11-05T10:16:01,55.203
2023-11-05T10:16:02,53.837
2023-11-05T10:16:03,55.413
2023-11-05T10:16:04,55.288
2023-11-05T10:16:05,54.931
2023-11-05T10:16:06,54.838
2023-11-05T10:16:07,54.683
2023-11-05T10:16:08,54.683
2023-11-05T10:16:09,56.686
2023-11-05T10:16:10,55.444
2023-11-05T10:16:11,54.714
2023-11-05T10:16:12,56.725
2023-11-05T10:16:13,55.110
2023-11-05T10:16:14,55.257
2023-11-05T10:16:15,55.024
2023-11-05T10:16:16,55.746
2023-11-05T10:16:17,55.234
2023-11-05T10:16:18,54.861
2023-11-05T10:16:19,55.110
2023-11-05T10:16:20,56.228
2023-11-05T10:16:21,56.080
2023-11-05T10:16:22,55.537
2023-11-05T10:16:23,55.840
2023-11-05T10:16:24,55.684
2023-11-05T10:16:25,55.537
2023-11-05T10:16:26,55.591
2023-11-05T10:16:27,56.290
2023-11-05T10:16:28,54.535
2023-11-05T10:16:29,54.660
2023-11-05T10:16:30,54.225
2023-11-05T10:16:31,54.442
2023-11-05T10:16:32,54.993
2023-11-05T10:16:33,55.871
2023-11-05T10:16:34,54.900
2023-11-05T10:16:35,55.141
2023-11-05T10:16:36,54.170
2023-11-05T10:16:37,54.652
2023-11-05T10:16:38,54.357
2023-11-05T10:16:39,55.444
2023-11-05T10:16:40,55.715
2023-11-05T10:16:41,56.352
2023-11-05T10:16:42,53.930
2023-11-05T10:16:43,54.838
2023-11-05T10:16:44,54.776
2023-11-05T10:16:45,55.265
2023-11-05T10:16:46,56.018
2023-11-05T10:16:47,54.861
2023-11-05T10:16:48,55.630
2023-11-05T10:16:49,55.746
2023-11-05T10:16:50,55.723
2023-11-05T10:16:51,55.444
2023-11-05T10:16:52,55.234
2023-11-05T10:16:53,55.475
2023-11-05T10:16:54,54.597
2023-11-05T10:16:55,54.629
2023-11-05T10:16:56,54.597
2023-11-05T10:16:57,55.599
2023-11-05T10:16:58,55.715
2023-11-05T10:16:59,56.049
2023-11-05T10:17:00,55.265
2023-11-05T10:17:01,54.139
2023-11-05T10:17:02,56.080
2023-11-05T10:17:03,55.226
2023-11-05T10:17:04,54.955
2023-11-05T10:17:05,55.537
2023-11-05T10:17:06,55.141
2023-11-05T10:17:07,54.590
2023-11-05T10:17:08,55.048
2023-11-05T10:17:09,55.048
2023-11-05T10:17:10,55.809
2023-11-05T10:17:11,56.290
2023-11-05T10:17:12,54.745
2023-11-05T10:17:13,54.745
2023-11-05T10:17:14,53.689
2023-11-05T10:17:15,54.590
2023-11-05T10:17:16,54.776
2023-11-05T10:17:17,54.807
2023-11-05T10:17:18,55.172
2023-11-05T10:17:19,54.504
2023-11-05T10:17:20,55.498
2023-11-05T10:17:21,54.838
2023-11-05T10:17:22,53.410
2023-11-05T10:17:23,54.015
2023-11-05T10:17:24,55.234
2023-11-05T10:17:25,56.290
2023-11-05T10:17:26,54.349
2023-11-05T10:17:27,53.658
2023-11-05T10:17:28,53.992
2023-11-05T10:17:29,54.139
2023-11-05T10:17:30,54.077
2023-11-05T10:17:31,55.079
2023-11-05T10:17:32,54.504
2023-11-05T10:17:33,54.473
2023-11-05T10:17:34,54.861
2023-11-05T10:17:35,53.837
2023-11-05T10:17:36,54.357
2023-11-05T10:17:37,53.775
2023-11-05T10:17:38,55.141
2023-11-05T10:17:39,54.202
2023-11-05T10:17:40,54.233
2023-11-05T10:17:41,54.504
2023-11-05T10:17:42,55.079
2023-11-05T10:17:43,54.566
2023-11-05T10:17:44,54.892
2023-11-05T10:17:45,53.262
2023-11-05T10:17:46,53.837
2023-11-05T10:17:47,54.504
2023-11-05T10:17:48,54.838
2023-11-05T10:17:49,54.652
2023-11-05T10:17:50,54.380
2023-11-05T10:17:51,53.441
2023-11-05T10:17:52,54.202
2023-11-05T10:17:53,54.473
2023-11-05T10:17:54,55.203
2023-11-05T10:17:55,55.048
2023-11-05T10:17:56,54.225
2023-11-05T10:17:57,54.776
2023-11-05T10:17:58,55.048
2023-11-05T10:17:59,56.111
2023-11-05T10:18:00,55.956
2023-11-05T10:18:01,55.653
2023-11-05T10:18:02,55.506
2023-11-05T10:18:03,56.476
2023-11-05T10:18:04,56.414
2023-11-05T10:18:05,53.720
2023-11-05T10:18:06,54.629
2023-11-05T10:18:07,55.560
2023-11-05T10:18:08,55.234
2023-11-05T10:18:09,55.382
2023-11-05T10:18:10,55.778
2023-11-05T10:18:11,55.288
2023-11-05T10:18:12,55.956
2023-11-05T10:18:13,56.445
2023-11-05T10:18:14,54.931
2023-11-05T10:18:15,54.892
2023-11-05T10:18:16,55.413
2023-11-05T10:18:17,54.962
2023-11-05T10:18:18,55.537
2023-11-05T10:18:19,55.715
2023-11-05T10:18:20,55.048
2023-11-05T10:18:21,55.444
2023-11-05T10:18:22,56.142
2023-11-05T10:18:23,55.715
2023-11-05T10:18:24,56.135
2023-11-05T10:18:25,54.473
2023-11-05T10:18:26,54.962
2023-11-05T10:18:27,55.995
2023-11-05T10:18:28,54.869
2023-11-05T10:18:29,55.110
2023-11-05T10:18:30,55.715
2023-11-05T10:18:31,55.715
2023-11-05T10:18:32,54.714
2023-11-05T10:18:33,55.902
2023-11-05T10:18:34,57.843
2023-11-05T10:18:35,54.869
2023-11-05T10:18:36,55.234
2023-11-05T10:18:37,54.931
2023-11-05T10:18:38,55.568
2023-11-05T10:18:39,55.653
2023-11-05T10:18:40,55.987
2023-11-05T10:18:41,56.290
2023-11-05T10:18:42,56.748
2023-11-05T10:18:43,55.568
2023-11-05T10:18:44,55.203
2023-11-05T10:18:45,55.933
2023-11-05T10:18:46,54.683
2023-11-05T10:18:47,53.355
2023-11-05T10:18:48,54.869
2023-11-05T10:18:49,56.018
2023-11-05T10:18:50,54.652
2023-11-05T10:18:51,54.962
2023-11-05T10:18:52,55.024
2023-11-05T10:18:53,55.568
2023-11-05T10:18:54,55.389
2023-11-05T10:18:55,53.953
2023-11-05T10:18:56,54.170
2023-11-05T10:18:57,53.681
2023-11-05T10:18:58,54.411
2023-11-05T10:18:59,54.023
2023-11-05T10:19:00,55.141
2023-11-05T10:19:01,54.714
2023-11-05T10:19:02,55.622
2023-11-05T10:19:03,54.869
2023-11-05T10:19:04,53.596
2023-11-05T10:19:05,54.357
2023-11-05T10:19:06,53.689
2023-11-05T10:19:07,54.442
2023-11-05T10:19:08,54.326
2023-11-05T10:19:09,54.318
2023-11-05T10:19:10,53.565
2023-11-05T10:19:11,54.357
2023-11-05T10:19:12,55.079
2023-11-05T10:19:13,53.743
2023-11-05T10:19:14,54.077
2023-11-05T10:19:15,54.170
2023-11-05T10:19:16,53.262
2023-11-05T10:19:17,52.261
2023-11-05T10:19:18,54.046
2023-11-05T10:19:19,54.357
2023-11-05T10:19:20,54.776
2023-11-05T10:19:21,54.535
2023-11-05T10:19:22,52.928
2023-11-05T10:19:23,53.860
2023-11-05T10:19:24,54.473
2023-11-05T10:19:25,55.389
2023-11-05T10:19:26,55.622
2023-11-05T10:19:27,54.745
2023-11-05T10:19:28,54.388
2023-11-05T10:19:29,53.984
2023-11-05T10:19:30,54.419
2023-11-05T10:19:31,54.085
2023-11-05T10:19:32,52.532
2023-11-05T10:19:33,52.897
2023-11-05T10:19:34,54.349
2023-11-05T10:19:35,55.351
2023-11-05T10:19:36,56.771
2023-11-05T10:19:37,55.444
2023-11-05T10:19:38,55.413
2023-11-05T10:19:39,54.745
2023-11-05T10:19:40,54.504
2023-11-05T10:19:41,54.931
2023-11-05T10:19:42,54.108
2023-11-05T10:19:43,53.992
2023-11-05T10:19:44,54.349
2023-11-05T10:19:45,54.054
2023-11-05T10:19:46,55.257
2023-11-05T10:19:47,54.225
2023-11-05T10:19:48,54.993
2023-11-05T10:19:49,54.264
2023-11-05T10:19:50,54.264
2023-11-05T10:19:51,54.900
2023-11-05T10:19:52,53.899
2023-11-05T10:19:53,54.504
2023-11-05T10:19:54,54.411
2023-11-05T10:19:55,55.079
2023-11-05T10:19:56,56.298
2023-11-05T10:19:57,55.319
2023-11-05T10:19:58,55.964
2023-11-05T10:19:59,56.018
2023-11-05T10:10:00,57.385
2023-11-05T10:10:01,57.198
2023-11-05T10:10:02,56.841
2023-11-05T10:10:03,57.323
2023-11-05T10:10:04,56.205
2023-11-05T10:10:05,56.655
2023-11-05T10:10:06,56.476
2023-11-05T10:10:07,57.812
2023-11-05T10:10:08,57.563
2023-11-05T10:10:09,56.469
2023-11-05T10:10:10,57.175
2023-11-05T10:10:11,56.352
2023-11-05T10:10:12,56.476
2023-11-05T10:10:13,55.661
2023-11-05T10:10:14,57.594
2023-11-05T10:10:15,57.967
2023-11-05T10:10:16,58.417
2023-11-05T10:10:17,57.020
2023-11-05T10:10:18,57.656
2023-11-05T10:10:19,56.989
2023-11-05T10:10:20,55.591
2023-11-05T10:10:21,55.560
2023-11-05T10:10:22,57.020
2023-11-05T10:10:23,57.113
2023-11-05T10:10:24,56.810
2023-11-05T10:10:25,57.905
2023-11-05T10:10:26,57.237
2023-11-05T10:10:27,56.298
2023-11-05T10:10:28,57.540
2023-11-05T10:10:29,56.655
2023-11-05T10:10:30,55.327
2023-11-05T10:10:31,57.509
2023-11-05T10:10:32,57.144
2023-11-05T10:10:33,58.689
2023-11-05T10:10:34,57.750
2023-11-05T10:10:35,57.113
2023-11-05T10:10:36,57.260
2023-11-05T10:10:37,56.779
2023-11-05T10:10:38,56.841
2023-11-05T10:10:39,56.593
2023-11-05T10:10:40,58.565
2023-11-05T10:10:41,57.750
2023-11-05T10:10:42,58.270
2023-11-05T10:10:43,56.414
2023-11-05T10:10:44,55.172
2023-11-05T10:10:45,56.538
2023-11-05T10:10:46,56.476
2023-11-05T10:10:47,57.478
2023-11-05T10:10:48,59.263
2023-11-05T10:10:49,57.113
2023-11-05T10:10:50,58.293
2023-11-05T10:10:51,57.687
2023-11-05T10:10:52,57.540
2023-11-05T10:10:53,57.082
2023-11-05T10:10:54,56.802
2023-11-05T10:10:55,57.385
2023-11-05T10:10:56,56.445
2023-11-05T10:10:57,56.383
2023-11-05T10:10:58,57.113
2023-11-05T10:10:59,59.574
2023-11-05T10:11:00,58.720
2023-11-05T10:11:01,57.781
2023-11-05T10:11:02,57.812
2023-11-05T10:11:03,56.600
2023-11-05T10:11:04,56.476
2023-11-05T10:11:05,56.655
2023-11-05T10:11:06,56.632
2023-11-05T10:11:07,59.753
2023-11-05T10:11:08,56.655
2023-11-05T10:11:09,55.809
2023-11-05T10:11:10,56.228
2023-11-05T10:11:11,57.323
2023-11-05T10:11:12,56.383
2023-11-05T10:11:13,58.052
2023-11-05T10:11:14,56.414
2023-11-05T10:11:15,57.416
2023-11-05T10:11:16,57.781
2023-11-05T10:11:17,57.928
2023-11-05T10:11:18,58.262
2023-11-05T10:11:19,56.833
2023-11-05T10:11:20,57.781
2023-11-05T10:11:21,57.781
2023-11-05T10:11:22,57.260
2023-11-05T10:11:23,56.624
2023-11-05T10:11:24,56.632
2023-11-05T10:11:25,56.841
2023-11-05T10:11:26,56.437
2023-11-05T10:11:27,58.355
2023-11-05T10:11:28,56.934
2023-11-05T10:11:29,56.259
2023-11-05T10:11:30,56.965
2023-11-05T10:11:31,57.959
2023-11-05T10:11:32,57.175
2023-11-05T10:11:33,56.965
2023-11-05T10:11:34,56.476
2023-11-05T10:11:35,56.903
2023-11-05T10:11:36,57.625
2023-11-05T10:11:37,58.145
2023-11-05T10:11:38,57.323
2023-11-05T10:11:39,57.874
2023-11-05T10:11:40,57.773
2023-11-05T10:11:41,57.718
2023-11-05T10:11:42,56.958
2023-11-05T10:11:43,56.538
2023-11-05T10:11:44,56.748
2023-11-05T10:11:45,56.903
2023-11-05T10:11:46,58.052
2023-11-05T10:11:47,58.689
2023-11-05T10:11:48,58.386
2023-11-05T10:11:49,57.051
2023-11-05T10:11:50,56.748
2023-11-05T10:11:51,56.686
2023-11-05T10:11:52,57.594
2023-11-05T10:11:53,56.267
2023-11-05T10:11:54,57.501
2023-11-05T10:11:55,58.782
2023-11-05T10:11:56,57.323
[truncated: 7,254,475 more chars]
