# Supplementary material for: Mapping the ionosphere with millions of phones
Source: Nature. 2024 Nov 13;635(8038):365–9. doi: 10.1038/s41586-024-08072-x (PMC11560844; doi:10.1038/s41586-024-08072-x)
Supplement: Supplementary file 7 — Source Data Fig. 3 [file 41586_2024_8072_MOESM7_ESM.txt]

STEC Difference Distribution, Phone minus Station
stec_err	count
-50	2013453
-49	2160627
-48	2320063
-47	2497336
-46	2690752
-45	2900446
-44	3129231
-43	3385814
-42	3674920
-41	3992024
-40	4346775
-39	4743807
-38	5177215
-37	5676779
-36	6225293
-35	6846522
-34	7560209
-33	8351973
-32	9263630
-31	10314468
-30	11521790
-29	12924052
-28	14526389
-27	16395718
-26	18572784
-25	21125557
-24	24106296
-23	27567306
-22	31650207
-21	36457325
-20	42030361
-19	48658646
-18	56471432
-17	65684160
-16	76601212
-15	89524305
-14	104698092
-13	122568193
-12	143391783
-11	167561176
-10	195232762
-9	226404232
-8	260290191
-7	295598302
-6	329681838
-5	359577515
-4	382439876
-3	395348650
-2	395864740
-1	383516214
0	360166291
1	328159803
2	289949926
3	248459044
4	207425601
5	170113243
6	138252788
7	112161178
8	91213670
9	74579168
10	61382033
11	50984963
12	42725504
13	36127044
14	30830325
15	26553867
16	23058072
17	20184690
18	17784792
19	15763527
20	14062021
21	12599894
22	11357787
23	10257289
24	9310212
25	8474926
26	7727269
27	7076442
28	6486580
29	5959175
30	5485908
31	5051113
32	4668435
33	4315039
34	3988037
35	3688905
36	3415106
37	3182665
38	2956684
39	2744619
40	2558527
41	2383207
42	2215166
43	2066682
44	1927361
45	1797196
46	1679154
47	1566670
48	1467181
49	1372777
50	1284010
STEC Correlation, Phones and Stations
station	phone	count
155	100	2350
172	168	33662
191	155	5200
55	153	407
50	53	2816435
-3	142	11
50	193	91
191	9	9
67	41	114876
112	135	35615
18	4	1623890
142	121	45944
195	71	64
79	-8	994
-12	42	589
136	153	30232
189	134	1850
153	26	73
53	74	99797
60	63	2077262
128	-10	77
2	35	6734
35	147	365
17	146	390
16	156	293
73	180	288
99	74	76753
70	30	23096
45	28	734273
80	64	397735
-3	159	7
0	136	17
86	-14	438
150	132	47368
144	125	51686
169	198	6496
73	27	12952
29	66	28471
81	131	8053
-7	145	8
9	57	11858
95	5	735
148	182	7565
47	55	987355
38	6	102810
162	59	170
195	141	1763
181	51	38
31	-7	63882
122	27	355
6	115	344
171	67	134
59	145	910
113	178	2412
50	109	4581
9	136	298
183	90	247
169	95	711
157	132	22471
127	-6	90
146	51	281
170	118	2550
-3	28	3827
97	61	22856
64	-9	2556
79	32	10939
-4	147	14
106	60	8096
30	46	256058
190	5	11
166	169	31256
19	41	153219
169	53	89
178	55	72
173	68	148
8	77	3092
123	70	3877
137	125	127070
82	17	2897
6	40	22475
13	188	84
93	185	584
84	76	1063143
150	49	188
144	199	2726
177	92	370
123	170	5764
102	44	3858
-9	133	15
174	54	78
137	16	123
172	69	161
93	138	10122
114	141	24883
-14	54	224
95	100	527701
158	194	5601
124	72	4287
37	17	545772
137	153	31606
24	25	4882934
21	84	5716
140	167	13988
105	47	3423
100	160	3498
67	5	4662
35	19	1066094
193	175	11777
167	142	17429
47	136	804
132	174	6881
-10	69	165
107	19	632
156	139	41974
21	195	94
139	23	152
98	-9	362
2	5	94400
83	136	6449
115	130	68748
106	153	7560
100	71	46122
78	31	11042
143	114	21488
152	14	42
1	67	508
-6	138	23
122	198	1131
145	58	420
131	-12	51
10	135	297
163	198	5357
62	59	3360354
70	99	43501
194	21	12
59	132	1825
49	-8	9021
34	18	1084612
68	103	26654
122	162	8639
180	83	197
19	158	228
72	167	566
62	187	138
47	41	4189482
116	189	1354
134	27	171
12	133	449
85	180	476
116	153	12466
169	59	128
148	30	95
148	84	1479
105	102	727165
108	33	1201
166	94	776
116	137	38027
13	98	1964
73	125	7647
86	47	19604
-15	29	899
87	94	497393
104	16	628
31	132	691
105	5	355
110	147	13775
25	93	3797
179	147	8516
62	152	755
136	124	132068
37	127	960
143	-15	9
140	189	3843
190	54	34
106	62	9431
108	-7	166
59	191	132
166	151	34861
48	79	38177
84	135	7332
29	-12	49510
187	146	4165
177	96	456
79	95	145608
114	111	514369
-1	27	6072
-9	70	163
146	16	50
174	141	8832
181	184	17017
116	67	5607
29	60	48533
-7	156	11
92	7	838
135	-2	65
64	198	95
2	-14	22713
16	123	781
9	46	28959
26	36	774719
45	147	524
178	96	450
44	-1	23820
48	7	31690
85	51	32519
111	-5	197
127	163	10330
194	58	40
-8	181	2
-11	19	1984
17	72	9729
197	-5	3
37	39	4439787
144	99	5632
41	105	3474
186	-2	10
95	90	961237
199	108	255
119	74	7450
139	189	3717
23	127	803
87	48	19422
23	191	89
111	26	704
150	-13	16
50	43	3370059
-10	144	7
94	53	15021
94	7	784
-13	128	12
179	113	1019
19	42	136570
73	45	79918
52	194	105
110	180	1702
50	89	20229
51	138	1027
34	151	267
-10	14	2084
-2	83	151
128	71	2738
148	173	13183
68	65	2653185
113	120	203960
153	-8	29
196	154	3484
123	49	1004
131	178	5121
46	15	95090
56	133	1525
68	169	454
185	21	19
45	151	411
-14	42	442
1	189	2
198	184	11420
135	26	164
8	54	12734
100	97	864854
167	169	31660
5	143	72
24	189	123
82	58	116882
72	162	747
8	139	197
38	56	164706
113	77	18158
35	139	527
156	41	119
89	158	2125
15	21	2239135
196	18	19
31	169	171
61	181	207
153	133	36189
9	-6	839636
47	-6	12583
134	114	62252
28	154	316
87	153	2613
100	82	187905
157	92	1300
23	7	1250504
-14	187	1
-12	166	3
129	21	201
125	33	409
177	62	100
162	37	58
171	122	3252
52	164	304
13	195	48
160	18	36
113	-5	135
110	80	34381
74	88	214200
54	10	21659
9	97	1260
183	119	1106
58	24	51127
110	87	78798
172	26	73
7	188	31
35	-15	20422
0	174	12
117	148	17689
7	92	1012
15	108	1257
139	193	2931
95	42	5578
68	15	8123
14	182	102
32	17	1320129
120	48	1189
189	62	48
-9	29	1720
99	148	6963
1	85	200
96	197	385
138	4	86
188	77	124
167	147	24392
89	147	4336
139	170	10906
166	7	50
190	170	12015
179	170	24856
175	121	2125
22	73	11787
73	142	2491
183	52	66
15	183	110
-13	0	733
23	152	340
167	167	36079
149	-4	28
174	43	72
161	7	40
136	198	1780
5	76	1382
68	6	4697
4	77	1012
176	141	7454
-13	94	43
-1	83	201
52	85	31958
182	127	2008
62	41	261380
19	47	78160
103	24	1002
43	29	1260366
164	196	6149
66	178	238
24	141	527
96	-13	302
142	74	1191
116	5	233
193	57	30
1	168	17
14	30	371049
135	40	293
195	109	358
30	-14	37297
24	174	142
128	191	2201
84	47	24858
149	108	7031
55	28	125831
-10	65	225
172	1	19
146	169	15614
98	191	559
34	86	8267
176	192	10368
138	82	2600
64	125	4091
156	156	60502
66	180	225
-13	161	7
119	186	2004
62	193	143
73	41	49151
8	94	1087
95	-8	413
55	184	135
73	96	71941
174	61	129
133	51	554
100	10	627
138	185	4424
75	40	34569
135	138	129342
183	66	89
191	-1	7
162	160	50631
111	148	13456
11	177	91
99	198	387
199	5	10
108	71	17449
37	171	174
79	132	6472
135	154	27184
136	128	183114
-7	21	2967
105	179	1321
85	169	863
136	167	11964
123	142	37070
92	189	465
100	106	382638
169	158	37410
113	136	34699
91	120	33622
114	176	2632
152	105	4522
164	68	252
2	173	7
127	5	90
6	186	47
139	81	2463
200	115	321
27	11	1218018
30	28	5814789
38	7	115028
81	37	13349
34	180	138
151	140	79848
183	142	4481
67	103	24544
-13	80	69
1	35	5354
95	174	1196
89	197	271
70	20	9791
139	-12	46
131	19	152
124	117	312179
87	79	970099
34	114	1478
72	101	42304
97	122	41355
14	181	85
182	17	18
18	187	112
112	45	1679
74	39	34892
199	9	15
126	140	53172
-6	20	3551
-9	115	23
-4	195	1
-14	-4	457
57	73	188261
14	154	243
110	-15	112
100	94	770509
174	10	15
36	135	570
149	129	40680
131	177	5357
-11	85	70
124	15	211
65	91	57218
154	59	251
8	16	1256941
16	-2	802345
30	14	1170077
105	154	6780
15	59	20300
164	108	2140
50	12	39750
103	-6	245
193	79	73
24	17	4867042
48	34	1117235
65	169	320
70	44	111324
135	109	33079
51	141	771
187	80	129
190	197	10922
178	183	17529
28	67	24951
128	12	176
62	134	2069
66	73	856026
74	169	682
3	105	127
16	144	367
134	184	4161
141	91	3881
196	39	17
101	110	231692
158	48	135
145	-15	24
145	29	106
161	147	43977
31	138	525
20	187	110
169	40	95
136	29	228
99	4	493
140	32	147
157	157	57998
147	126	39349
34	23	2463278
168	82	414
88	-4	606
122	180	2932
121	63	2799
49	69	113767
165	92	741
133	179	5242
104	40	2439
98	174	1402
165	175	20528
3	68	924
123	92	25530
60	149	835
154	98	2375
12	43	59455
133	42	385
117	159	8799
87	174	680
24	155	286
162	14	29
87	147	3793
65	61	2876744
54	28	147234
82	34	9572
2	132	64
11	154	204
52	115	3535
-4	33	2790
71	98	50548
191	135	1639
40	62	96270
102	60	12178
126	1	128
-15	150	3
-12	105	19
166	43	87
56	83	53819
184	170	18125
114	94	103742
45	125	1339
194	10	12
146	150	69928
112	176	2374
146	126	43967
-6	80	110
191	62	45
1	131	26
183	141	4154
164	126	7552
185	114	789
29	120	1162
135	167	11484
15	100	1956
-1	128	25
14	70	8906
-12	162	2
0	86	189
33	147	339
90	138	8617
162	42	94
84	-7	699
65	16	11853
175	105	826
-5	39	1584
79	181	347
142	63	590
113	71	10576
119	128	122575
35	46	557342
-3	70	266
61	25	39366
8	142	191
112	132	45935
89	62	70121
131	15	149
102	157	4784
54	175	190
107	92	231962
55	178	148
76	20	6011
68	121	7366
25	61	34183
86	101	143479
131	134	157139
43	12	101583
115	92	70714
-6	9	3484
-1	102	66
124	7	116
56	-9	4756
118	88	30298
16	92	3006
47	36	1932224
187	-1	2
19	115	1149
133	133	189775
144	100	6140
153	119	11884
195	156	4180
135	54	663
192	170	10373
39	64	70305
159	19	41
158	84	745
162	115	3975
-2	86	124
103	198	491
166	32	56
195	61	32
48	8	34107
-12	185	1
89	14	1591
160	119	6280
185	140	3399
-1	111	33
115	74	11082
188	100	296
107	59	6641
183	74	132
199	156	3095
15	95	2555
92	148	4799
150	19	61
67	119	7814
10	103	1191
164	116	3535
165	26	41
98	56	12607
21	63	22789
45	166	228
33	134	714
145	185	5888
101	43	3779
43	187	72
170	188	11397
77	127	8375
199	86	82
73	137	3244
72	196	146
139	41	234
98	71	60962
100	145	9246
8	7	4446600
108	11	438
30	148	350
56	160	396
76	44	47182
125	-14	75
-2	170	3
48	122	1803
68	39	76220
185	22	21
5	-3	1289492
85	198	256
130	146	39543
93	121	34683
90	89	1168412
111	70	12020
-8	170	1
42	188	81
46	137	866
179	56	61
161	181	12485
197	115	401
140	153	37262
22	81	6867
-7	152	5
67	2	3990
141	162	19719
40	191	63
83	75	1100534
157	111	4652
16	117	953
173	-4	15
122	144	29949
46	101	6145
168	116	2695
25	104	2120
84	154	2199
198	70	54
173	83	322
48	61	333259
68	128	4388
173	72	199
62	149	980
149	106	6109
51	158	379
63	66	1889590
168	186	11693
3	111	145
45	148	456
181	99	412
182	188	14489
87	32	5220
3	57	1831
167	28	71
44	150	440
-5	13	4348
138	167	12599
31	95	3994
168	52	78
76	60	436746
3	193	10
28	11	1025427
81	101	87520
89	35	5600
89	107	92556
163	184	11339
198	68	34
98	53	9782
106	8	382
25	194	104
182	187	14974
167	52	88
196	155	3630
124	101	58923
79	90	314025
164	50	107
79	170	629
91	6	887
56	23	59674
24	24	5296349
6	30	60256
68	190	154
169	-3	23
176	-11	7
112	111	519117
128	143	45883
18	59	24957
-7	108	35
121	74	6625
118	5	157
169	112	1815
162	82	509
60	145	1002
17	75	7709
69	2	3246
35	190	100
199	-12	7
86	142	5164
-14	10	1258
94	77	252080
100	108	279250
59	11	14347
145	188	5061
165	118	3869
25	82	7594
174	98	616
8	69	4697
82	185	330
33	89	6556
97	51	8864
162	38	66
89	151	3164
33	7	246316
47	99	7331
72	150	1438
162	181	13293
186	106	496
179	192	11542
96	157	3541
48	76	48552
10	199	63
143	71	895
136	151	35459
24	53	65615
151	196	3818
-4	98	78
60	72	360896
183	63	61
86	141	5543
66	26	24137
130	169	8204
123	34	513
100	98	856169
68	42	113571
133	63	1189
117	25	443
84	188	394
103	92	422244
145	12	95
37	53	224214
48	162	273
152	109	5713
33	170	188
58	16	23901
114	8	244
117	55	2247
162	153	55100
59	73	255493
184	131	2126
156	-7	13
169	177	20373
79	43	29252
22	164	211
95	11	824
160	88	826
18	173	138
10	13	3807780
181	-13	13
99	101	670846
199	100	161
93	49	11288
128	167	8304
56	15	26475
59	153	593
-2	42	1798
128	142	50696
119	180	2658
160	27	51
43	186	87
-11	166	2
69	118	9427
-12	24	1409
160	103	2047
123	101	67028
9	173	68
72	155	1032
156	87	954
64	163	466
77	161	938
67	28	26749
28	19	3602644
5	132	151
19	163	235
164	106	1860
192	40	24
113	89	64555
25	153	358
55	92	23056
195	46	23
18	196	83
115	167	4733
49	169	205
43	31	1771902
141	-8	37
4	179	29
14	74	6874
24	-3	243582
46	174	145
175	-1	9
2	166	10
172	-1	14
132	34	266
40	78	21762
79	113	26807
116	30	589
85	121	21618
-12	54	288
65	174	277
-7	-2	1562
49	84	27769
172	117	2080
199	25	17
34	162	208
15	114	1019
93	15	1237
139	34	200
163	48	94
153	92	1638
160	19	40
27	164	309
87	144	4910
94	110	105346
125	17	231
147	47	262
3	53	2380
83	1	1244
28	7	547338
95	148	5900
149	46	193
24	15	3680105
86	186	445
141	153	39404
123	5	150
144	118	27700
27	92	4345
168	144	18232
174	-4	14
37	-6	33779
2	145	23
71	-6	1737
125	131	141950
116	65	4864
8	10	3823020
143	86	2412
4	52	3964
81	99	109562
125	0	93
86	95	365343
183	40	36
152	178	11220
8	117	391
45	32	1421996
114	81	24286
32	104	2676
125	128	205777
109	45	2203
167	41	64
78	137	4387
136	59	706
149	69	659
125	-10	53
111	46	1987
126	94	21784
-7	57	410
93	-5	421
78	22	5849
61	61	3040121
196	115	411
109	87	90763
171	33	46
169	182	15239
68	84	168997
194	138	1639
50	57	1175420
81	136	5649
52	95	15273
171	91	452
16	90	3271
28	39	616474
192	62	42
152	31	92
101	40	2905
43	63	118137
96	10	910
86	109	60205
141	179	7201
82	50	43464
179	-2	14
70	128	5059
81	43	23315
61	185	172
138	94	6653
91	11	1231
187	186	16234
88	0	790
78	28	8740
112	73	13657
-1	114	46
-5	-6	1444
197	54	34
47	166	208
135	23	140
115	78	16368
7	35	50085
149	111	9138
69	-4	2525
137	79	2286
155	46	126
163	112	3088
11	41	62340
110	72	16042
134	53	707
13	107	1173
143	176	8983
129	152	24006
74	23	8560
69	6	4218
14	90	2822
40	84	13769
189	195	11435
128	171	6698
77	71	1637363
77	197	166
178	169	26676
161	93	1042
98	108	216223
18	47	71268
5	163	31
59	83	70991
13	194	60
8	144	177
124	118	328038
77	-15	795
5	98	519
108	188	1007
74	147	1845
90	65	89909
47	131	1094
46	198	71
166	142	19445
5	116	226
3	-7	170777
143	142	125461
106	44	2457
21	111	1569
157	115	5980
108	-9	193
125	26	283
133	170	8704
72	46	105628
162	8	34
175	187	13311
131	123	224454
144	115	21355
197	79	82
95	-13	279
195	92	160
198	173	7834
113	80	24722
196	178	10786
140	-6	35
175	59	103
73	34	24153
113	68	7893
39	8	112648
127	146	33384
-14	4	912
116	194	1072
168	70	201
165	10	22
130	120	197975
52	70	143994
74	101	48595
118	150	16414
117	164	6397
-6	-6	1161
116	23	397
47	80	32747
195	144	2051
163	70	265
34	-13	26484
75	42	42300
175	62	120
124	107	113787
15	-7	433957
107	101	613339
102	4	425
143	51	332
-2	87	104
58	185	141
144	80	1496
73	79	873751
66	106	18541
142	123	55102
36	81	12955
104	114	180428
137	99	10808
98	66	33590
67	84	148041
144	176	9613
9	68	5554
45	59	283290
124	92	22566
101	63	17806
104	18	693
110	37	1238
60	118	5237
162	21	45
-4	8	4776
139	128	128522
165	188	9649
168	75	284
-6	18	3723
8	-15	221533
20	96	2874
41	38	5930706
-4	54	653
96	81	313092
153	71	451
28	193	112
-13	26	1218
-13	9	1300
43	155	290
56	4	11052
142	89	3037
165	35	68
50	52	3382726
29	171	205
144	180	7570
125	76	5259
43	106	3624
64	97	32042
55	73	142545
166	27	42
152	16	64
140	178	7349
90	105	131144
117	198	863
70	15	6707
10	64	8260
-15	99	20
34	42	1103582
23	4	776132
43	119	1683
130	187	2988
157	69	342
130	185	3124
69	127	4973
63	168	333
196	189	12999
4	193	13
34	140	489
50	93	14385
149	56	328
53	66	319255
160	191	7194
159	70	320
16	7	3493466
112	127	74469
124	194	1545
17	190	95
122	72	4967
70	133	3691
116	122	207139
87	40	9636
139	153	35029
101	18	865
122	21	353
53	174	187
174	96	550
81	93	255056
142	28	128
144	163	21261
27	-9	82687
78	144	2629
184	49	62
114	181	1919
155	-7	12
10	87	2332
181	180	20077
174	52	81
192	32	21
91	-7	529
75	176	415
183	130	2078
24	100	2850
97	200	343
89	145	4939
157	38	96
91	107	112867
54	199	84
93	103	251627
193	115	440
25	42	250382
9	96	1385
174	0	17
122	185	2293
143	183	6071
119	167	5573
25	114	1374
22	104	2010
192	59	55
129	181	4010
16	60	20716
100	144	9758
50	91	17165
145	67	676
60	177	201
-6	149	4
171	145	15142
57	133	1640
46	80	29993
63	200	105
-14	119	15
54	-9	5411
-1	86	135
196	-14	9
16	200	68
173	167	33075
-13	122	14
108	68	13047
7	51	12632
75	24	8309
81	26	5564
70	-7	1981
125	140	50223
144	19	71
96	82	358668
4	64	2031
97	20	1285
8	178	45
77	43	37505
184	73	96
87	46	15961
19	194	80
61	45	594783
63	190	138
25	25	5269071
176	87	330
49	-5	11278
200	105	212
20	130	690
110	199	629
12	162	173
195	142	1838
23	41	231374
114	-7	137
107	199	553
139	112	27917
-11	27	1452
-8	52	540
101	194	553
109	61	6952
76	42	37490
68	7	4704
75	117	15036
98	101	623300
132	55	714
18	52	46266
176	16	18
85	87	1097305
133	3	174
7	107	541
149	94	2558
184	74	129
194	136	1421
-9	150	2
56	39	557614
161	-3	37
127	143	42782
101	154	5410
189	141	2685
161	118	5384
198	73	47
65	115	8610
32	98	3592
181	27	36
-8	86	83
134	116	76046
186	34	42
-15	89	56
82	65	328578
121	71	5000
111	165	4554
100	-13	232
21	115	1218
50	27	252873
-11	86	65
88	155	2557
96	196	406
176	23	32
107	194	647
186	61	48
171	157	30450
2	184	8
67	76	577235
68	9	5590
163	187	9433
-9	11	2334
20	195	78
151	66	457
135	49	513
-11	22	1844
134	81	3498
95	169	1606
150	122	20694
142	41	188
190	123	879
116	97	112237
123	-12	74
120	175	3735
3	195	12
2	112	86
152	50	176
-13	15	1667
136	120	87661
45	164	221
117	153	12986
62	114	7654
39	71	37028
84	69	425129
51	-11	6286
31	186	163
-3	32	3497
87	-5	758
160	39	69
185	159	10586
104	129	35707
54	137	1151
91	50	15538
174	-11	7
63	49	800605
167	67	179
52	137	1090
25	-12	78546
161	95	1249
187	184	16795
114	157	8802
161	194	6170
117	173	3648
54	143	823
144	190	4125
176	42	38
59	43	619613
-6	-2	1660
179	77	189
192	-2	7
118	14	214
11	43	50814
-11	102	36
165	73	269
149	187	6087
2	118	55
-15	133	5
78	59	261532
57	70	308461
18	139	498
118	190	1413
171	146	15886
126	59	1460
185	52	49
18	33	403193
162	139	23204
140	156	28867
113	175	2749
160	148	52431
171	83	359
125	59	1609
171	31	40
90	-2	665
187	139	2897
143	42	237
-14	172	1
149	184	7089
186	31	19
123	21	343
132	116	99703
83	132	8391
114	74	12151
93	17	1388
63	7	7382
108	102	592700
165	6	36
169	8	32
129	104	42265
13	193	48
133	163	13482
41	181	108
73	60	751686
139	197	2402
33	150	351
79	156	1470
174	7	19
102	143	11997
98	32	2356
97	159	3167
59	2	7481
-7	-7	754
161	196	5626
141	159	24486
116	195	963
-10	154	20
79	-2	1262
104	29	1153
114	175	2817
51	32	452355
13	30	317756
-12	118	13
75	173	527
61	191	137
149	8	53
8	137	231
165	57	133
116	162	6880
122	59	2092
93	140	8725
1	86	173
-15	18	1333
59	103	13408
14	41	92975
163	7	26
-11	34	970
121	47	1115
155	21	55
65	170	311
189	78	92
123	183	2685
58	81	78748
57	26	72887
153	7	57
1	29	7808
50	114	3305
91	94	795240
43	84	16705
87	6	1223
20	62	22673
-4	69	250
64	79	205875
163	86	579
137	3	57
94	192	361
135	0	50
45	187	90
74	31	16376
0	178	6
69	103	28815
79	137	4637
37	101	3558
-9	136	11
-4	110	33
38	183	149
131	132	192183
96	-15	214
4	1	1110681
82	141	4274
2	133	38
6	81	1452
185	58	53
54	83	45520
129	130	211991
191	104	286
197	179	10476
191	91	186
143	67	771
139	173	9376
13	93	2315
87	66	164868
148	96	3224
92	4	802
171	59	96
133	-10	56
90	86	1189889
87	143	5207
80	183	332
136	146	56891
59	55	3657256
132	-3	62
18	137	523
101	-15	206
109	-10	156
179	83	236
185	110	574
170	54	86
91	165	1618
66	0	3837
-4	116	25
44	-15	8898
9	116	515
101	190	684
72	144	1948
9	67	5896
91	141	7299
33	60	63832
140	140	135096
54	42	1387043
112	166	4622
77	84	667460
71	63	1605910
43	22	413006
0	111	65
22	162	224
121	178	3174
30	78	12231
41	121	1457
149	110	8397
41	192	84
136	61	769
145	109	11276
19	30	756337
18	184	115
29	104	2168
15	181	136
105	58	7724
36	170	178
16	159	218
-2	-7	3961
82	182	351
115	187	1546
193	126	896
154	52	186
23	15	4282104
37	115	1515
177	11	15
194	174	10697
-15	3	728
167	2	34
130	53	807
121	182	2445
6	75	1825
192	142	2310
151	179	9963
23	57	43073
193	105	279
25	185	96
89	15	1610
90	150	3645
194	-12	3
40	15	243615
164	81	444
183	-13	2
94	121	37444
124	-8	77
170	-4	24
93	165	1851
173	132	5212
195	132	1079
27	40	440400
172	198	6983
200	129	673
157	199	4240
99	185	812
56	35	296159
127	136	90033
119	7	150
30	1	174342
85	-8	625
173	177	22083
3	120	91
152	128	27232
41	7	75766
58	129	2176
177	49	60
105	129	38129
199	11	17
85	0	884
99	159	3359
61	155	610
-11	149	5
2	36	6221
55	61	1334345
20	199	67
118	40	840
64	114	8730
26	2	362657
137	139	130554
114	103	306506
111	176	2258
133	127	228033
84	151	2579
190	196	11147
14	71	8315
188	193	12410
94	103	285986
178	196	8811
37	25	1976319
107	189	1022
155	77	602
100	198	392
50	49	5044776
51	97	11990
55	121	3085
186	-4	18
23	149	383
72	64	1551116
7	160	68
174	92	474
31	71	21342
137	43	309
141	10	86
24	166	271
3	58	1745
135	175	7201
163	100	1364
15	69	10208
170	72	227
100	148	7350
66	141	1687
197	71	50
27	150	291
180	-15	3
56	170	279
150	44	185
7	137	197
181	68	88
29	98	3265
12	178	78
127	74	3946
113	41	1412
154	80	822
111	53	3174
186	117	787
-5	177	3
163	57	141
162	152	52476
111	6	247
110	78	27697
41	50	830767
169	45	57
185	166	14652
7	174	39
130	143	52650
12	91	2228
83	5	1452
20	105	1847
-7	111	26
41	9	96047
-1	175	4
169	62	166
132	184	3756
161	12	44
13	-1	1333503
116	150	14992
168	155	35978
97	114	87033
15	116	991
79	78	1709972
79	31	10101
111	56	3850
53	149	690
155	151	78196
171	82	344
9	58	11366
128	53	1003
137	39	274
119	89	30094
169	68	195
147	10	62
77	155	1380
43	-5	19988
35	152	233
170	88	431
175	87	320
186	112	677
72	57	561375
162	-13	19
18	121	879
18	131	678
47	56	785207
101	20	898
-15	183	3
188	90	180
115	4	243
191	129	1155
130	-14	44
30	5	300032
165	-4	22
127	-9	63
18	54	38753
158	67	325
154	185	8105
152	185	7379
80	9	2149
74	5	2580
-8	41	1025
16	175	114
87	199	219
160	53	125
4	138	75
135	52	533
189	116	639
25	66	22861
188	34	31
110	161	5382
78	185	281
119	138	42276
106	142	15816
15	124	677
6	-13	259689
185	124	1367
136	133	196292
147	29	90
41	4	55181
198	133	954
166	48	92
85	166	1055
37	31	4851158
177	52	65
99	142	10813
103	32	1567
77	159	1076
62	115	7107
182	45	31
9	196	61
109	135	30108
79	8	2285
189	158	7345
50	106	5678
21	150	374
-7	144	7
73	89	161324
-5	181	4
75	62	715169
128	158	15113
37	-10	24545
28	0	202714
-9	181	2
62	2	5546
28	44	266082
169	-10	10
116	20	333
-11	33	1099
154	188	6983
3	77	573
185	65	69
44	151	441
72	66	1932872
75	10	3366
-9	100	41
70	62	1654657
174	180	19182
179	124	1940
156	-11	44
14	26	709254
155	74	561
79	-12	895
167	198	6167
-2	-1	6203
101	133	22574
-14	92	35
37	28	3241783
59	140	1336
10	165	136
29	-14	42695
197	95	134
-10	51	455
139	156	27906
191	148	3480
160	96	1324
155	197	4239
62	138	1565
182	147	6663
9	191	69
150	-2	66
39	1	52821
149	54	251
119	78	10457
53	8	20397
75	96	85102
13	-4	816744
39	159	247
9	193	70
15	39	129315
200	-4	5
165	143	22719
-11	8	1695
11	2	2822740
119	189	1555
72	171	497
171	16	35
100	163	2860
95	101	454709
158	199	4355
-13	197	1
80	65	464167
88	72	334606
118	115	439561
40	185	109
16	71	9832
-4	144	11
50	137	940
71	177	331
38	41	3679723
19	65	17131
80	54	92175
146	174	11761
170	178	19364
186	155	7595
4	145	56
78	1	1457
158	31	65
177	123	2157
28	46	201403
63	173	365
49	192	76
144	29	110
176	139	6594
42	68	61034
127	131	166984
94	105	207783
127	109	93743
131	167	9862
69	157	712
130	193	2020
26	54	67678
86	36	7917
159	183	10813
40	176	115
-2	92	112
155	50	168
194	169	8786
186	62	55
23	155	339
182	87	220
97	-9	339
185	71	92
-4	136	10
128	90	11899
41	94	7074
75	-6	1337
183	112	795
180	180	19955
199	89	116
6	169	50
75	95	94226
185	25	15
191	88	178
172	192	9544
136	40	265
200	188	11035
26	91	4476
-10	105	29
180	24	24
178	186	14942
-3	138	12
108	22	733
99	108	246444
30	189	90
64	143	1372
185	16	13
72	182	267
147	160	30188
130	128	250066
13	108	1122
114	1	179
12	136	335
95	75	162072
163	145	31313
88	152	2714
139	196	2515
198	22	18
144	181	6997
102	155	5129
-1	72	308
59	110	8085
175	57	86
198	19	6
191	-14	2
92	175	975
29	56	70705
23	62	27545
176	147	10865
7	43	23730
26	174	143
115	120	247623
147	97	3722
14	1	1676369
125	52	1109
175	182	17511
100	154	5153
137	2	76
154	42	145
199	136	1045
76	2	1954
41	137	674
80	45	31478
58	100	16103
146	24	79
164	176	18563
72	165	606
159	13	59
186	3	17
174	30	33
172	150	18337
72	-7	1667
183	93	311
39	181	119
173	80	268
6	6	2943027
10	173	108
54	14	30393
137	92	6076
66	33	48668
-11	30	1251
87	123	20471
62	175	282
155	188	7139
147	73	815
129	47	711
83	21	3853
17	73	8935
88	121	25495
61	49	1183803
191	-12	5
144	165	18431
113	200	653
87	87	1229360
96	16	1158
175	181	18705
65	55	1464134
180	71	108
189	52	37
142	112	19905
174	63	113
145	105	8363
72	140	2351
6	187	40
168	120	3463
130	99	22380
-8	115	11
40	34	4655084
114	4	226
119	179	2722
155	180	11014
93	184	630
154	28	69
46	-6	13536
191	136	1782
175	93	481
156	61	210
133	96	12406
180	114	1076
64	-8	2824
170	122	3442
118	62	3274
107	106	632682
6	132	141
[truncated: 44,673 more rows]
