# Supplementary material for: Mapping the ionosphere with millions of phones
Source: Nature. 2024 Nov 13;635(8038):365–9. doi: 10.1038/s41586-024-08072-x (PMC11560844; doi:10.1038/s41586-024-08072-x)
Supplement: Supplementary file 8 — Source Data Fig. 4 [file 41586_2024_8072_MOESM8_ESM.csv]

s2_token	lng	lat	vtec
00004	-44.700613777413345	-35.122642335344146	70.688
0000c	-44.700613777413345	-34.555566969026245	66.724
0001c	-44.096031125443155	-35.40171762370084	51.539
0002c	-42.86378750597118	-35.95535790643033	48.934
00034	-42.86378750597118	-35.382437992075374	46.845
0003c	-43.48373802573274	-35.10831176040174	57.239
00044	-43.48373802573274	-34.533752717224466	58.447
0004c	-42.86378750597118	-34.80587245223096	52.053
00054	-42.86378750597118	-34.2257992232322	59.348
0005c	-43.48373802573274	-33.95580882237791	51.639
00064	-44.096031125443155	-33.68439082398866	66.085
0006c	-44.096031125443155	-34.260141762465025	63.405
00074	-44.700613777413345	-33.98521180905707	61.861
0007c	-44.700613777413345	-33.411716657185565	63.423
00084	-44.700613777413345	-32.83522684783973	57.260
0008c	-44.096031125443155	-33.10552265509524	64.691
00094	-44.096031125443155	-32.52368789567274	53.192
0009c	-44.700613777413345	-32.25589314198357	68.455
000a4	-44.700613777413345	-31.673871603063755	65.327
000b4	-44.096031125443155	-31.351748573324123	65.078
000bc	-44.096031125443155	-31.939042694657648	68.218
000c4	-43.48373802573274	-32.20314289851373	62.957
000cc	-43.48373802573274	-31.61316314083182	59.547
000d4	-42.86378750597118	-31.873400177627527	60.322
000dc	-42.86378750597118	-32.46600393119097	59.315
000e4	-42.86378750597118	-33.05571192344085	63.828
000ec	-43.48373802573274	-32.7903506428244	54.350
000f4	-43.48373802573274	-33.37462466020783	58.242
000fc	-42.86378750597118	-33.642362354462016	58.979
00104	-42.236243521522134	-33.908562712443626	52.321
0010c	-41.60118135785713	-34.17305053565637	48.043
00114	-41.60118135785713	-33.58183943056328	53.818
0011c	-42.236243521522134	-33.319599646819746	53.742
00124	-42.236243521522134	-32.72745476823911	58.037
0012c	-42.236243521522134	-32.132289856590134	52.069
0013c	-41.60118135785713	-32.98732197821246	56.121
001a4	-41.60118135785713	-34.76079986681043	42.824
001ac	-42.236243521522134	-34.49418819805728	45.839
001b4	-42.236243521522134	-35.07632646726545	44.333
0041c	-39.651816518998565	-31.931492819221386	48.823
00424	-39.651816518998565	-31.317203446510682	42.841
0042c	-39.651816518998565	-30.700103114195493	43.951
00434	-38.98767407801805	-30.939449859350088	37.151
0043c	-38.98767407801805	-31.55928347919038	25.002
0044c	-38.31657246874525	-31.176661942148474	30.234
0050c	-36.954107042677016	-30.379586698443756	29.202
00514	-36.26308464002133	-30.60405157054976	29.193
00544	-35.56578616403252	-30.18388080622292	30.588
0055c	-35.56578616403252	-29.539206451029195	33.023
00564	-36.26308464002133	-29.323069894511544	32.732
0056c	-36.26308464002133	-29.964867115802846	26.688
00574	-36.954107042677016	-29.74322946929704	28.181
0057c	-36.954107042677016	-29.104381286442692	34.323
00584	-37.63866215467042	-28.883311903076343	39.427
0058c	-38.31657246874525	-28.660033438722106	57.537
00594	-38.31657246874525	-29.29277270554591	38.654
0059c	-37.63866215467042	-29.519140330222545	32.891
005a4	-37.63866215467042	-30.152599588772	33.201
005b4	-38.31657246874525	-30.551296286379355	32.597
005bc	-38.31657246874525	-29.92326440250948	35.019
005c4	-38.98767407801805	-29.691755465355367	44.439
005cc	-38.98767407801805	-30.316874003829735	40.786
005d4	-39.651816518998565	-30.080384662578492	45.370
005dc	-39.651816518998565	-29.45824677925492	41.928
005e4	-39.651816518998565	-28.833893746018457	46.485
005ec	-38.98767407801805	-29.06429964280117	45.871
005fc	-39.651816518998565	-28.207535162817862	47.979
00604	-40.308862570917704	-27.97865644248089	48.022
0060c	-40.308862570917704	-28.601726712547833	49.215
00614	-40.95868801505983	-28.367968892579178	54.913
0061c	-40.95868801505983	-27.74824993139155	55.385
00634	-42.236243521522134	-27.896353085942682	48.099
0063c	-41.60118135785713	-28.132788872874013	67.178
00644	-41.60118135785713	-28.74744771582003	44.955
0064c	-42.236243521522134	-28.507657668984603	46.885
00654	-42.236243521522134	-29.117228775706018	60.534
0065c	-41.60118135785713	-29.3602539734429	61.579
00664	-40.95868801505983	-29.601901974202544	56.163
0066c	-40.95868801505983	-28.9859217624372	50.276
00674	-40.308862570917704	-29.222911554239683	47.739
0067c	-40.308862570917704	-29.842002836279555	49.920
00684	-40.308862570917704	-30.458797493972117	47.008
0068c	-40.95868801505983	-30.21570777898222	51.031
00694	-40.95868801505983	-30.827142524393693	49.790
0069c	-40.308862570917704	-31.073097806802192	43.084
006a4	-40.308862570917704	-31.684711654191638	45.050
006ac	-40.308862570917704	-32.29345274880368	42.636
006b4	-40.95868801505983	-32.04213923612552	43.289
006bc	-40.95868801505983	-31.436014912463243	51.217
006c4	-41.60118135785713	-31.18557839116632	55.523
006cc	-41.60118135785713	-31.78902073999354	52.804
006d4	-42.236243521522134	-31.534272565956865	54.316
006dc	-42.236243521522134	-30.93357626508156	58.845
006e4	-42.236243521522134	-30.33037985697482	64.834
006ec	-41.60118135785713	-30.579512240035385	52.493
006f4	-41.60118135785713	-29.971007309673734	54.488
006fc	-42.236243521522134	-29.72486757785132	57.042
00704	-42.86378750597118	-29.47745784309653	57.115
0070c	-43.48373802573274	-29.228944775263415	47.727
00714	-43.48373802573274	-29.82828941073542	66.165
0071c	-42.86378750597118	-30.079916151766177	58.901
00724	-42.86378750597118	-30.680180692255625	62.750
0072c	-42.86378750597118	-31.27806811684124	60.136
00734	-43.48373802573274	-31.0205785183099	64.812
0073c	-43.48373802573274	-30.425561444815763	65.203
0074c	-44.096031125443155	-30.761972269914192	65.785
00754	-44.700613777413345	-30.50241492217907	101.502
0075c	-44.700613777413345	-29.91331705186852	100.864
00764	-44.700613777413345	-29.322205518882	67.497
00774	-44.096031125443155	-28.97949212366343	37.506
0077c	-44.700613777413345	-28.72926041331231	84.585
00784	-44.700613777413345	-28.13466601156657	78.399
0078c	-44.700613777413345	-27.538610531400902	69.703
00794	-44.096031125443155	-27.782035605871886	94.191
007ac	-42.86378750597118	-28.87299398973851	66.583
007b4	-42.86378750597118	-28.2667174479757	58.023
007d4	-42.86378750597118	-27.04951930325578	88.670
007dc	-43.48373802573274	-26.814644648429855	84.681
007e4	-44.096031125443155	-26.579049927559026	75.784
007ec	-44.096031125443155	-27.181135670384123	72.050
007f4	-44.700613777413345	-26.941285871665766	63.625
007fc	-44.700613777413345	-26.342887337596128	55.638
00804	-44.700613777413345	-25.743613352587666	51.656
0080c	-44.096031125443155	-25.975979107104756	66.711
00814	-44.096031125443155	-25.372126973545118	61.141
0081c	-44.700613777413345	-25.1436651575017	52.948
00824	-44.700613777413345	-24.543246498637405	47.769
0082c	-44.700613777413345	-23.942563305597726	42.028
00834	-44.096031125443155	-24.162907087087376	55.204
0083c	-44.096031125443155	-24.767700009369957	58.074
00844	-43.48373802573274	-24.99172756612899	68.188
0084c	-43.48373802573274	-24.382868728712793	65.694
00854	-42.86378750597118	-24.602306021893963	69.001
0085c	-42.86378750597118	-25.215184321763072	73.020
00864	-42.86378750597118	-25.827488556565886	85.739
0086c	-43.48373802573274	-25.600117238007982	73.999
00874	-43.48373802573274	-26.20782598439975	80.885
0087c	-42.86378750597118	-26.439004138803337	84.174
00884	-42.236243521522134	-26.66936015995924	95.029
0088c	-42.236243521522134	-26.05408992210746	90.129
00894	-41.60118135785713	-26.279766973283383	93.780
0089c	-41.60118135785713	-26.898737339378826	31.138
008a4	-40.95868801505983	-27.126975964936435	56.348
008ac	-40.308862570917704	-27.35391364323026	51.721
008b4	-40.308862570917704	-26.727715663100987	47.642
008bc	-40.95868801505983	-26.50436228103716	61.892
008c4	-40.95868801505983	-25.880628033885888	91.898
008cc	-40.308862570917704	-26.10028396166957	84.747
008d4	-40.308862570917704	-25.471843754145773	88.442
008dc	-40.95868801505983	-25.255995892051974	87.121
008e4	-41.60118135785713	-25.039020532802642	82.802
008ec	-41.60118135785713	-25.659788022469662	84.752
008f4	-42.236243521522134	-25.437921775321197	88.331
008fc	-42.236243521522134	-24.82107307045357	77.476
00904	-42.236243521522134	-24.20376384937014	62.347
0090c	-42.236243521522134	-23.586216477119716	53.809
00914	-41.60118135785713	-23.796014326955255	71.669
0091c	-41.60118135785713	-24.417687466368875	80.629
00924	-40.95868801505983	-24.630691671281394	81.253
0092c	-40.308862570917704	-24.84262363932939	87.753
00934	-40.308862570917704	-24.212855212689686	83.380
0093c	-40.95868801505983	-24.004943953603885	79.585
00944	-40.95868801505983	-23.378983694379578	71.693
0094c	-40.308862570917704	-23.582772666221125	80.625
00954	-40.308862570917704	-22.952612376842477	76.967
0095c	-40.95868801505983	-22.753043819019734	68.056
00964	-41.60118135785713	-22.552560230839603	58.896
0096c	-41.60118135785713	-23.17422877458926	63.809
00974	-42.236243521522134	-22.968655264245893	60.805
0097c	-42.236243521522134	-22.351306080899963	48.434
00984	-42.86378750597118	-22.149422797197648	43.407
0098c	-43.48373802573274	-21.94704850348951	26.847
00994	-43.48373802573274	-22.55562657597144	28.674
0099c	-42.86378750597118	-22.76240751012612	36.544
009a4	-42.86378750597118	-23.375697575151214	57.155
009ac	-42.86378750597118	-23.989070716265502	67.790
009b4	-43.48373802573274	-23.773754744546792	60.223
009bc	-43.48373802573274	-23.164601537672837	43.613
009c4	-44.096031125443155	-22.953068773657286	42.719
009cc	-44.096031125443155	-23.557959131506415	52.315
009d4	-44.700613777413345	-23.341823360355093	35.837
009dc	-44.700613777413345	-22.741235958893295	29.989
009e4	-44.700613777413345	-22.141011566861454	29.051
009ec	-44.096031125443155	-22.348449997824122	31.271
009f4	-44.096031125443155	-21.744317783221597	28.192
009fc	-44.700613777413345	-21.54136147072474	22.180
00a04	-44.700613777413345	-20.942497425933514	19.992
00a0c	-44.700613777413345	-20.344631303656808	31.875
00a14	-44.096031125443155	-20.538375754424017	15.886
00a1c	-44.096031125443155	-21.14088774189117	18.862
00a24	-43.48373802573274	-21.33908676814038	24.890
00a2c	-42.86378750597118	-21.536966694412694	41.708
00a34	-42.86378750597118	-20.925263055668054	37.226
00a3c	-43.48373802573274	-20.731961246443646	24.752
00a44	-43.48373802573274	-20.125891866997407	20.997
00a4c	-42.86378750597118	-20.314535942483687	21.794
00a54	-42.86378750597118	-19.705009235516126	24.474
00a5c	-43.48373802573274	-19.52109823438674	12.959
00a64	-44.096031125443155	-19.33696861832595	25.306
00a6c	-44.096031125443155	-19.936997605136128	27.180
00a74	-44.700613777413345	-19.74797473763859	16.581
00a7c	-44.700613777413345	-19.152738772734185	19.758
00a84	-44.700613777413345	-18.559133516671185	12.035
00a8c	-44.096031125443155	-18.73850329723632	17.732
00a94	-44.096031125443155	-18.141814967320425	11.256
00a9c	-44.700613777413345	-17.967367796552953	6.266
00aa4	-44.700613777413345	-17.37764882158503	0.133
00aac	-44.700613777413345	-16.790181853454683	-2.890
00ab4	-44.096031125443155	-16.954614596068726	6.958
00abc	-44.096031125443155	-17.54711542537656	9.710
00ac4	-43.48373802573274	-17.71655517855402	14.822
00acc	-43.48373802573274	-17.119041102169845	10.403
00ad4	-42.86378750597118	-17.28335618851526	11.891
00adc	-42.86378750597118	-17.8858595439802	14.300
00ae4	-42.86378750597118	-18.490449340028054	-3.949
00aec	-43.48373802573274	-18.316212768036227	7.261
00af4	-43.48373802573274	-18.91779925522862	16.041
00afc	-42.86378750597118	-19.096906247591882	15.240
00b04	-42.236243521522134	-19.275705470693904	18.083
00b0c	-41.60118135785713	-19.454074628241173	28.323
00b14	-41.60118135785713	-18.8379734150946	26.728
00b1c	-42.236243521522134	-18.664409202999217	27.009
00b24	-42.236243521522134	-18.054916408571223	27.864
00b2c	-42.236243521522134	-17.44745114812211	4.876
00b34	-41.60118135785713	-17.611213895104278	10.399
00b3c	-41.60118135785713	-18.223610235665102	15.736
00b44	-40.95868801505983	-18.391822241899224	21.887
00b4c	-40.95868801505983	-17.774529133481106	25.249
00b54	-40.308862570917704	-17.937278550537247	24.238
00b5c	-40.308862570917704	-18.559430599152886	40.171
00b64	-40.308862570917704	-19.183422947467253	44.752
00b6c	-40.95868801505983	-19.011019757980435	18.589
00b74	-40.95868801505983	-19.631888124678017	37.910
00b7c	-40.308862570917704	-19.809017284569588	42.359
00b84	-40.308862570917704	-20.435974016586503	49.698
00b8c	-40.308862570917704	-21.06405269784106	59.377
00b94	-40.95868801505983	-20.877696609320015	59.131
00b9c	-40.95868801505983	-20.254192387238852	41.431
00ba4	-41.60118135785713	-20.071683564149833	37.074
00bac	-42.236243521522134	-19.888579543688152	31.754
00bb4	-42.236243521522134	-20.502804533236315	36.729
00bbc	-41.60118135785713	-20.69056880727627	40.946
00bc4	-41.60118135785713	-21.310498244586647	48.081
00bcc	-42.236243521522134	-21.118152722619133	43.568
00bd4	-42.236243521522134	-21.734395964485362	44.898
00bdc	-41.60118135785713	-21.931239476655453	51.393
00be4	-40.95868801505983	-22.127358811205276	63.986
00bec	-40.95868801505983	-21.502164294500833	63.212
00bf4	-40.308862570917704	-21.69301246686882	65.043
00bfc	-40.308862570917704	-22.3226124852062	79.850
00c04	-39.651816518998565	-22.51685623479531	79.458
00c0c	-39.651816518998565	-21.88290155095685	74.659
00c14	-38.98767407801805	-22.071687831171822	65.349
00c1c	-38.98767407801805	-22.709943324826543	79.818
00c24	-38.31657246874525	-22.901724885547114	96.448
00c2c	-37.63866215467042	-23.092050275682272	78.546
00c34	-37.63866215467042	-22.44536658338899	80.794
00c3c	-38.31657246874525	-22.259225414349043	76.587
00c44	-38.31657246874525	-21.617097706660733	68.554
00c4c	-37.63866215467042	-21.79896260670686	57.034
00c54	-37.63866215467042	-21.15309565239522	65.705
00c5c	-38.31657246874525	-20.975595016628002	58.841
00c64	-38.98767407801805	-20.796813830894564	60.543
00c6c	-38.98767407801805	-21.43389494817338	67.554
00c74	-39.651816518998565	-21.249499009103886	47.429
00c7c	-39.651816518998565	-20.61689362397428	52.867
00c84	-39.651816518998565	-19.985330598276107	36.050
00c8c	-38.98767407801805	-20.160693994012927	52.663
00c94	-38.98767407801805	-19.525784845285855	48.158
00c9c	-39.651816518998565	-19.355054870019213	38.117
00ca4	-39.651816518998565	-18.72631066193057	29.066
00cac	-39.651816518998565	-18.099341035138636	28.208
00cb4	-38.98767407801805	-18.260592921214318	26.022
00cbc	-38.98767407801805	-18.892335220360426	19.492
00cc4	-38.31657246874525	-19.057374778761424	45.201
00ccc	-38.31657246874525	-18.420908256398924	42.727
00cd4	-37.63866215467042	-18.58015909559713	44.124
00cdc	-37.63866215467042	-19.221297859493163	49.648
00ce4	-37.63866215467042	-19.864005154864493	54.833
00cf4	-38.31657246874525	-20.334971136158746	44.736
00cfc	-37.63866215467042	-20.508023749423895	47.154
00d04	-36.954107042677016	-20.6797119682245	45.971
00d0c	-36.26308464002133	-20.849894710328925	56.812
00d14	-36.26308464002133	-20.196998693560715	52.673
00d1c	-36.954107042677016	-20.03122401795517	51.260
00d24	-36.954107042677016	-19.383971331546473	43.317
00d2c	-36.954107042677016	-18.738215818981153	37.084
00d34	-36.26308464002133	-18.894947473667987	35.378
00d3c	-36.26308464002133	-19.54526076306299	50.179
00d44	-35.56578616403252	-19.70503079669094	54.239
00d4c	-35.56578616403252	-19.050222138046845	50.926
00d54	-34.86241660110516	-19.20390730744331	58.924
00d5c	-34.86241660110516	-19.86314554639569	56.074
00d64	-34.86241660110516	-20.523660269408452	66.125
00d6c	-35.56578616403252	-20.36119049550939	55.100
00d74	-35.56578616403252	-21.018430073553567	60.025
00d7c	-34.86241660110516	-21.185175753989217	64.936
00d84	-34.86241660110516	-21.84741614243088	61.388
00d8c	-34.86241660110516	-22.51010599503552	59.426
00d94	-35.56578616403252	-22.335063263414565	58.338
00d9c	-35.56578616403252	-21.676478070238563	59.736
00da4	-36.26308464002133	-21.503681800055098	52.948
00dac	-36.954107042677016	-21.329172660869656	50.729
00db4	-36.954107042677016	-21.979343470429683	50.024
00dbc	-36.26308464002133	-22.158093013774966	56.508
00dc4	-36.26308464002133	-22.812861990276204	59.951
00dcc	-36.954107042677016	-22.629962176407766	64.148
00dd4	-36.954107042677016	-23.28076747103044	60.357
00ddc	-36.26308464002133	-23.467723477378353	56.705
00de4	-35.56578616403252	-23.6527647662464	51.980
00dec	-35.56578616403252	-22.9939152071245	58.605
00df4	-34.86241660110516	-23.17297084208739	22.617
00e04	-34.86241660110516	-24.498135770474303	52.063
00e0c	-35.56578616403252	-24.311344645249505	48.583
00e14	-35.56578616403252	-24.969389908350433	51.073
00e1c	-34.86241660110516	-25.159896654775345	48.290
00e24	-34.86241660110516	-25.82075518892718	52.871
00e2c	-34.86241660110516	-26.480449788749667	33.430
00e34	-35.56578616403252	-26.2828316822472	30.175
00e3c	-35.56578616403252	-25.626638488438577	49.631
00e4c	-36.26308464002133	-26.082856998558594	45.525
00e54	-36.954107042677016	-25.880688352898247	56.237
00e5c	-36.954107042677016	-25.231714037078252	52.422
00e64	-36.954107042677016	-24.581900176383897	55.427
00e6c	-36.26308464002133	-24.77667161125879	56.130
00e74	-36.26308464002133	-24.12241384841102	51.528
00e84	-37.63866215467042	-23.73875759036885	75.633
00e94	-38.31657246874525	-24.186831657583287	100.696
00e9c	-38.31657246874525	-23.54434388238799	91.916
00ea4	-38.98767407801805	-23.348413099268274	90.403
00eac	-39.651816518998565	-23.151118686400398	94.224
00eb4	-39.651816518998565	-23.785445622299452	99.057
00ebc	-38.98767407801805	-23.986850112157825	106.440
00ec4	-38.98767407801805	-24.625009065518853	103.589
00ecc	-39.651816518998565	-24.4195952954911	89.648
00ed4	-39.651816518998565	-25.053327934528706	92.609
00edc	-38.98767407801805	-25.262646854858446	100.657
00eec	-38.31657246874525	-24.828939422168716	94.528
00ef4	-37.63866215467042	-25.03122769064688	74.249
00f0c	-37.63866215467042	-26.963830705992223	55.657
00f24	-38.98767407801805	-25.899523008436613	91.203
00f2c	-39.651816518998565	-25.68640617388229	81.843
00f34	-39.651816518998565	-26.31859547357726	53.492
00f3c	-38.98767407801805	-26.535400114634744	45.975
00f44	-38.98767407801805	-27.170044235478983	43.373
00f4c	-39.651816518998565	-26.94966452620297	45.500
00f54	-39.651816518998565	-27.57938564949476	39.098
00f5c	-38.98767407801805	-27.803225304496703	39.156
00f64	-38.31657246874525	-28.025264377578683	49.386
00f6c	-38.31657246874525	-27.388688510315006	56.904
00f74	-37.63866215467042	-27.605429845566654	48.974
00f7c	-37.63866215467042	-28.245333514735684	40.623
00f84	-36.954107042677016	-28.463262690323404	34.734
00f8c	-36.26308464002133	-28.67888168070639	43.629
00f94	-36.26308464002133	-28.032530248023413	37.505
00f9c	-36.954107042677016	-27.82009995681484	37.753
00fa4	-36.954107042677016	-27.17512475428769	43.281
00fac	-36.954107042677016	-26.528573776536476	63.529
00fb4	-36.26308464002133	-26.734276738365235	16.168
00fbc	-36.26308464002133	-27.384249027240994	51.061
00fc4	-35.56578616403252	-27.59103677292774	36.716
00fcc	-35.56578616403252	-26.937714629376735	43.260
00fd4	-34.86241660110516	-27.138722967401776	30.161
00fdc	-34.86241660110516	-27.79532180146212	28.686
00fe4	-34.86241660110516	-28.44999837513176	28.550
00fec	-35.56578616403252	-28.242552299670308	35.072
00ff4	-35.56578616403252	-28.892020557862484	36.182
00ffc	-34.86241660110516	-29.102510200672377	26.171
01024	-34.153194711768165	-27.99693900222796	12.619
0102c	-34.153194711768165	-27.337138226697565	22.931
01184	-31.992807795902653	-25.22081003106156	17.285
0118c	-32.71813749631637	-25.044120818207087	24.143
011c4	-33.43835297887956	-26.201498702376497	25.273
011cc	-33.43835297887956	-26.86797051407452	20.038
011d4	-34.153194711768165	-26.675549539722386	31.371
011dc	-34.153194711768165	-26.01242813860197	31.134
011e4	-34.153194711768165	-25.348034046658903	18.373
011ec	-33.43835297887956	-25.53364539662601	25.660
011f4	-33.43835297887956	-24.864677679832905	41.367
01204	-34.153194711768165	-24.016489165932082	33.824
0120c	-34.153194711768165	-23.349878210262958	32.126
01214	-33.43835297887956	-23.524487410561154	36.918
0121c	-33.43835297887956	-24.19486675182701	34.551
01224	-32.71813749631637	-24.370719568828218	32.613
0123c	-32.71813749631637	-23.69664982383105	29.465
01244	-32.71813749631637	-23.022192803750844	36.314
0125c	-32.71813749631637	-22.347632470313755	41.414
0126c	-33.43835297887956	-22.853817515556006	37.534
0127c	-34.153194711768165	-22.016350806407225	65.662
01284	-34.153194711768165	-21.349989483941403	65.606
0128c	-33.43835297887956	-21.512729487472253	68.482
01294	-33.43835297887956	-20.842877356806312	71.510
0129c	-34.153194711768165	-20.684268820092367	67.719
012a4	-34.153194711768165	-20.019469014051587	61.263
012ac	-34.153194711768165	-19.3558702995182	64.992
012b4	-33.43835297887956	-19.505978677510786	66.361
012bc	-33.43835297887956	-20.17386552384998	70.695
012c4	-32.71813749631637	-20.326200172272287	72.999
012cc	-32.71813749631637	-19.65410068915208	76.708
012d4	-31.992807795902653	-19.80010571880001	75.022
012dc	-31.992807795902653	-20.476339291101546	32.872
012e4	-31.992807795902653	-21.15354402371565	42.981
012ec	-32.71813749631637	-20.999347953798107	77.447
012f4	-32.71813749631637	-21.67325495114305	73.401
012fc	-31.992807795902653	-21.83142650728042	33.033
01304	-31.262636610744416	-21.987106726830593	29.335
0130c	-30.527909573615567	-22.14016061863059	21.940
01334	-30.527909573615567	-20.08525083614397	37.945
0133c	-30.527909573615567	-20.769505290429446	33.395
013ac	-31.262636610744416	-22.66918179409472	25.443
06314	-32.71813749631637	-2.8780034137313253	-0.930
06344	-33.43835297887956	-3.3976847977654656	-2.101
0635c	-33.43835297887956	-3.9479297995687403	-0.918
06364	-32.71813749631637	-3.9802831360114403	-0.274
0636c	-32.71813749631637	-3.425552040853867	-2.528
06374	-31.992807795902653	-3.453069815160571	-1.297
0637c	-31.992807795902653	-4.0122300997632845	-0.178
06384	-31.262636610744416	-4.043740497750968	-6.819
0639c	-31.262636610744416	-3.4802120960991445	-1.835
06454	-31.262636610744416	-6.367712481364901	-3.826
06464	-31.262636610744416	-5.192062249725705	-2.079
0646c	-30.527909573615567	-5.231834937993015	-3.126
06474	-30.527909573615567	-4.649795174589739	-2.863
0647c	-31.262636610744416	-4.614406260841954	-2.163
06484	-31.992807795902653	-4.578484709695372	-9.909
0649c	-32.71813749631637	-4.54206462467456	-3.097
064a4	-33.43835297887956	-4.5051803992964325	-5.853
064ac	-34.153194711768165	-4.467866591342774	27.082
064b4	-34.153194711768165	-5.027358981476918	5.692
064f4	-31.992807795902653	-5.731693208702608	3.895
064fc	-31.992807795902653	-6.318333747693143	-0.302
06504	-31.992807795902653	-6.911441884174867	-0.970
0650c	-31.992807795902653	-7.510839431379266	5.422
0652c	-34.153194711768165	-6.745335174731239	-3.621
06534	-34.153194711768165	-7.33063371258059	-6.823
0654c	-34.153194711768165	-7.921968722715922	-5.970
06554	-34.153194711768165	-8.519158157582456	5.434
0655c	-33.43835297887956	-8.589538306982812	6.794
06564	-32.71813749631637	-8.65908962833258	5.463
06584	-31.262636610744416	-8.795447643003612	20.629
06594	-30.527909573615567	-8.2415741836086	2.646
065a4	-31.262636610744416	-7.569338453492004	7.835
065ac	-31.262636610744416	-6.965368528603564	1.867
06c34	-31.262636610744416	-15.231759127305015	43.405
06c4c	-31.262636610744416	-15.897522345351033	41.873
06cc4	-30.527909573615567	-18.720398439954533	39.698
06ccc	-30.527909573615567	-19.402114616589966	37.779
06d04	-31.992807795902653	-17.110736903021493	54.672
06d0c	-32.71813749631637	-16.981947539489138	60.288
06d14	-32.71813749631637	-17.646976125801807	61.346
06d1c	-31.992807795902653	-17.78016175032608	65.893
06d24	-31.992807795902653	-18.451724868504336	65.562
06d2c	-31.992807795902653	-19.12513667398883	71.473
06d3c	-32.71813749631637	-18.31420130001003	84.293
06d44	-33.43835297887956	-18.17471624984662	62.119
06d4c	-33.43835297887956	-18.839501132653552	70.696
06d54	-34.153194711768165	-18.693752377234993	58.819
06d5c	-34.153194711768165	-18.03339385133669	44.196
06d64	-34.153194711768165	-17.375071672493835	47.529
06d6c	-33.43835297887956	-17.511905861230172	60.105
06d7c	-34.153194711768165	-16.719060590769253	49.815
06d84	-34.153194711768165	-16.06563262101018	39.981
06d8c	-34.153194711768165	-15.415056523477823	35.468
06da4	-32.71813749631637	-16.319397674169274	52.518
06db4	-31.992807795902653	-15.779447511422102	70.683
06dcc	-31.992807795902653	-15.118147582588774	24.966
06ddc	-32.71813749631637	-14.349391890552507	32.468
06de4	-33.43835297887956	-14.23715840106426	61.122
06df4	-34.153194711768165	-14.767597302270715	42.441
06dfc	-34.153194711768165	-14.12351572392984	29.723
06e04	-34.153194711768165	-13.483067858425228	20.796
06e0c	-33.43835297887956	-13.591958437500063	35.309
06e14	-33.43835297887956	-12.950617414105999	29.209
06e1c	-34.153194711768165	-12.846504644518225	28.775
06e24	-34.153194711768165	-12.214071481273923	8.684
06e2c	-34.153194711768165	-11.586007847267302	17.534
06e34	-33.43835297887956	-11.680508721212277	19.260
06e3c	-33.43835297887956	-12.313385953917509	30.360
06e44	-32.71813749631637	-12.411493252711935	28.769
06e4c	-32.71813749631637	-11.773867865127725	25.366
06e54	-31.992807795902653	-11.865999385793918	35.439
06e5c	-31.992807795902653	-12.508303339178793	36.612
06e64	-31.992807795902653	-13.154928111489856	29.991
06e6c	-32.71813749631637	-13.053456613609086	36.723
06e74	-32.71813749631637	-13.699508104970473	39.091
06e7c	-31.992807795902653	-13.805618695653559	39.538
06e84	-31.262636610744416	-13.910192851051226	39.184
06ef4	-31.262636610744416	-12.603726852493766	26.976
06efc	-31.262636610744416	-11.956818009132316	23.324
06f04	-31.262636610744416	-11.31446566448951	19.611
06f14	-30.527909573615567	-10.757247503305981	14.779
06f1c	-30.527909573615567	-11.399346136440954	25.590
06f6c	-30.527909573615567	-10.120188042402205	12.052
06f7c	-31.262636610744416	-9.417179452210101	1.460
06f8c	-32.71813749631637	-9.27151245220619	10.186
06f94	-32.71813749631637	-9.889420201154179	21.151
06f9c	-31.992807795902653	-9.967463921382132	24.312
06fa4	-31.992807795902653	-10.595341460273486	22.230
06fac	-31.992807795902653	-11.22826483167101	27.215
06fb4	-32.71813749631637	-11.140823915058363	27.251
06fbc	-32.71813749631637	-10.512598134325497	20.199
06fc4	-33.43835297887956	-10.42876362204917	11.115
06fcc	-33.43835297887956	-11.052224053123672	15.005
06fd4	-34.153194711768165	-10.962546948787814	10.158
06fdc	-34.153194711768165	-10.343915398103585	14.572
06fe4	-34.153194711768165	-9.7303329226011	15.403
06fec	-33.43835297887956	-9.810352129759055	6.941
06ff4	-33.43835297887956	-9.197207033855726	2.001
06ffc	-34.153194711768165	-9.122012105372427	6.541
07004	-34.86241660110516	-9.04599677690198	3.226
0700c	-35.56578616403252	-8.969230101806174	0.961
07014	-35.56578616403252	-9.56773474848697	-4.059
0701c	-34.86241660110516	-9.649436002211512	10.206
07024	-34.86241660110516	-10.258131176646312	-1.171
0702c	-34.86241660110516	-10.871874580439743	15.689
07034	-35.56578616403252	-10.780288922678825	6.410
0704c	-36.26308464002133	-10.68787167834615	7.233
07054	-36.954107042677016	-10.594704023214943	-6.014
0705c	-36.954107042677016	-9.995937783121061	4.604
07064	-36.954107042677016	-9.402211122847113	6.448
0706c	-36.26308464002133	-9.485302259322314	0.187
07074	-36.26308464002133	-8.891780851633413	6.424
0707c	-36.954107042677016	-8.813717302124408	0.222
07084	-37.63866215467042	-8.735107031211518	0.969
0708c	-37.63866215467042	-9.31853320229358	7.108
07094	-38.31657246874525	-9.23433943434018	15.041
0709c	-38.31657246874525	-8.656016729797063	2.424
070ac	-39.651816518998565	-8.496657322793796	0.861
070b4	-39.651816518998565	-9.064682359702598	0.107
070bc	-38.98767407801805	-9.14969964159446	-4.495
070c4	-38.98767407801805	-9.72808783071215	14.087
070cc	-39.651816518998565	-9.637895170365557	-0.686
070d4	-39.651816518998565	-10.216121260070128	-2.614
070dc	-38.98767407801805	-10.311497477976717	17.728
070ec	-38.31657246874525	-9.817874491209725	6.755
070f4	-37.63866215467042	-9.907182480948814	1.495
070fc	-37.63866215467042	-10.500866364509363	-10.735
07104	-37.63866215467042	-11.099389737365186	-8.747
0710c	-37.63866215467042	-11.70255106487379	12.070
07114	-38.31657246874525	-11.597883588804985	8.902
0711c	-38.31657246874525	-10.999840015772614	3.409
07124	-38.98767407801805	-10.89974307956419	5.814
0712c	-39.651816518998565	-10.799179859642964	-18.332
07134	-39.651816518998565	-11.386884084658131	17.132
0713c	-38.98767407801805	-11.492632913497964	-3.792
07144	-38.98767407801805	-12.089969235183284	3.215
0714c	-39.651816518998565	-11.97904111893804	-28.400
07154	-39.651816518998565	-12.5754524222595	-14.359
0715c	-38.98767407801805	-12.691548497971601	7.546
07164	-38.31657246874525	-12.807078997467995	7.550
0716c	-38.31657246874525	-12.20036611476635	12.545
07174	-37.63866215467042	-12.310142614205366	2.602
0717c	-37.63866215467042	-12.921950701883265	6.699
07184	-36.954107042677016	-13.036068810289104	-9.623
07194	-36.26308464002133	-12.527470409226614	18.046
0719c	-36.954107042677016	-12.419208046374585	-51.596
071a4	-36.954107042677016	-11.8065487954777	18.312
071ac	-36.954107042677016	-11.198309860450951	-2.435
071b4	-36.26308464002133	-11.296516754315368	4.211
071bc	-36.26308464002133	-11.90978895128174	7.449
071c4	-35.56578616403252	-12.012182654798877	22.180
071cc	-35.56578616403252	-11.393925764437396	10.822
071d4	-34.86241660110516	-11.490451451742143	12.406
071dc	-34.86241660110516	-12.113640232224924	28.882
071e4	-34.86241660110516	-12.74121284322696	24.945
071ec	-35.56578616403252	-12.634836632718413	11.144
071f4	-35.56578616403252	-13.261658584352299	12.473
071fc	-34.86241660110516	-13.372934991945515	18.954
07204	-34.86241660110516	-14.008566506941234	28.972
0720c	-34.86241660110516	-14.647861701991697	36.608
07214	-35.56578616403252	-14.526861134317796	25.081
0721c	-35.56578616403252	-13.892413562597618	18.519
07224	-36.26308464002133	-13.775159530110093	16.217
0722c	-36.954107042677016	-13.656906552107616	13.025
07234	-36.954107042677016	-14.281491319455286	18.089
0723c	-36.26308464002133	-14.40470227392114	16.879
07244	-36.26308464002133	-15.037725128333577	23.822
0724c	-36.954107042677016	-14.909588083115516	18.367
07254	-36.954107042677016	-15.54095710175478	10.913
0725c	-36.26308464002133	-15.673983095655908	39.236
07264	-35.56578616403252	-15.805847163614256	37.438
0726c	-35.56578616403252	-15.1647557541557	49.807
07274	-34.86241660110516	-15.290569767094105	13.938
0727c	-34.86241660110516	-15.936435185187564	36.182
07284	-34.86241660110516	-16.58519817294189	41.900
0728c	-35.56578616403252	-16.449880813868898	49.182
07294	-35.56578616403252	-17.096598310568826	49.952
0729c	-34.86241660110516	-17.236595143746403	52.090
072a4	-34.86241660110516	-17.890359190831486	57.909
072ac	-34.86241660110516	-18.546220588270543	57.794
072b4	-35.56578616403252	-18.397034845309523	46.628
072bc	-35.56578616403252	-17.74573787868856	38.192
072c4	-36.26308464002133	-17.599655633687846	38.766
072cc	-36.26308464002133	-18.24632440216796	51.142
072d4	-36.954107042677016	-18.094218275211375	36.372
072dc	-36.954107042677016	-17.452237883173215	42.294
072e4	-36.954107042677016	-16.812531725828975	28.077
072ec	-36.26308464002133	-16.955203256597517	36.413
072f4	-36.26308464002133	-16.313226868490922	35.515
072fc	-36.954107042677016	-16.17535430963844	22.833
07304	-37.63866215467042	-16.036380370211944	20.676
0730c	-38.31657246874525	-15.896421204389839	23.245
07314	-38.31657246874525	-16.5238423104854	24.598
0731c	-37.63866215467042	-16.66870475253947	28.033
07324	-37.63866215467042	-17.30360938093719	35.158
0732c	-37.63866215467042	-17.940844849457424	43.856
07334	-38.31657246874525	-17.786331504313793	36.590
0733c	-38.31657246874525	-17.153893844589273	24.667
07344	-38.98767407801805	-17.003213613867796	27.573
0734c	-38.98767407801805	-17.630804260482016	29.977
07354	-39.651816518998565	-17.47438744927393	39.109
07364	-39.651816518998565	-16.231483653523185	14.009
0736c	-38.98767407801805	-16.378062982774352	30.842
07374	-38.98767407801805	-15.755591569185105	20.873
0737c	-39.651816518998565	-15.614004527404193	20.267
07384	-39.651816518998565	-14.999482807152384	14.971
0738c	-39.651816518998565	-14.38814571262858	16.334
07394	-38.98767407801805	-14.519626755740768	4.704
0739c	-38.98767407801805	-15.136035364730006	14.275
073a4	-38.31657246874525	-15.271871669838742	18.525
073ac	-37.63866215467042	-15.406882538069121	20.209
073b4	-37.63866215467042	-14.780454029077267	8.257
073bc	-38.31657246874525	-14.650431279531434	8.896
073c4	-38.31657246874525	-14.032333641122536	15.511
073cc	-37.63866215467042	-14.157333673605404	13.287
073d4	-37.63866215467042	-13.53775596758893	12.987
073dc	-38.31657246874525	-13.417808022421914	11.725
073e4	-38.98767407801805	-13.297161598448593	11.224
073ec	-38.98767407801805	-13.90659414596372	15.168
073f4	-39.651816518998565	-13.780216468412874	8.801
073fc	-39.651816518998565	-13.175913962015068	4.902
07404	-40.308862570917704	-13.05416053251404	-15.537
0740c	-40.308862570917704	-13.653300002817844	9.583
07414	-40.95868801505983	-13.525942036349528	10.873
0741c	-40.95868801505983	-12.931994671306118	1.586
07424	-41.60118135785713	-12.809507491177563	-17.969
0742c	-42.236243521522134	-12.68678768629802	-5.408
0743c	-41.60118135785713	-13.398237548972432	3.795
07444	-41.60118135785713	-13.990665857892337	-9.176
0744c	-42.236243521522134	-13.857489556789632	-6.449
07454	-42.236243521522134	-14.448220667334475	8.323
0745c	-41.60118135785713	-14.586588827066741	-12.630
07464	-40.95868801505983	-14.72465569430096	4.444
07474	-40.308862570917704	-14.25609148567155	11.148
0747c	-40.308862570917704	-14.86232123428424	-1.345
0748c	-40.95868801505983	-15.329000377961162	9.774
07494	-40.95868801505983	-15.936382340903982	6.426
0749c	-40.308862570917704	-16.084219222151972	12.549
074a4	-40.308862570917704	-16.699439644550818	10.748
074ac	-40.308862570917704	-17.3172034053082	15.987
074b4	-40.95868801505983	-17.15937218328387	17.062
074bc	-40.95868801505983	-16.54658093580307	12.930
074c4	-41.60118135785713	-16.393227070725395	22.171
074d4	-42.236243521522134	-16.84223549669942	6.794
074dc	-42.236243521522134	-16.23948917501385	10.453
074e4	-42.236243521522134	-15.639429192093926	3.774
074ec	-41.60118135785713	-15.788083175936244	17.575
074f4	-41.60118135785713	-15.185798565234114	-0.286
074fc	-42.236243521522134	-15.042269500763611	1.504
07504	-42.86378750597118	-14.898514111513785	5.519
0750c	-43.48373802573274	-14.754630324956217	-0.635
07514	-43.48373802573274	-15.341471994039829	1.872
0751c	-42.86378750597118	-15.490524961267994	4.940
07524	-42.86378750597118	-16.0854754337386	8.185
0752c	-42.86378750597118	-16.683156537051556	6.566
07534	-43.48373802573274	-16.523883014952332	2.992
0753c	-43.48373802573274	-15.931290914791603	-11.686
07544	-44.096031125443155	-15.777037415758345	-0.770
0754c	-44.096031125443155	-16.36452019729046	-4.269
07554	-44.700613777413345	-16.205169885733063	-3.349
0755c	-44.700613777413345	-15.622813333598293	-3.479
07564	-44.700613777413345	-15.043309735097246	-2.099
0756c	-44.096031125443155	-15.192368594140596	5.907
07574	-44.096031125443155	-14.610712930935447	0.818
0757c	-44.700613777413345	-14.46685346507474	-5.166
07584	-44.700613777413345	-13.893635462802864	2.917
0758c	-44.700613777413345	-13.323842974240579	2.000
07594	-44.096031125443155	-13.45722045024943	3.781
0759c	-44.096031125443155	-14.032266194215612	-10.121
075a4	-43.48373802573274	-14.170966559160528	-2.488
075ac	-42.86378750597118	-14.309648470298159	4.583
075b4	-42.86378750597118	-13.724129917466398	0.364
075bc	-43.48373802573274	-13.590677642190187	-21.952
075c4	-43.48373802573274	-13.013956544141262	-13.224
075cc	-42.86378750597118	-13.142156343336513	-8.102
075d4	-42.86378750597118	-12.563921382463993	-10.127
075dc	-43.48373802573274	-12.440992007253232	-11.330
075e4	-44.096031125443155	-12.318080179572533	-8.183
075ec	-44.096031125443155	-12.885763807898053	-27.442
075f4	-44.700613777413345	-12.757659309746511	14.364
075fc	-44.700613777413345	-12.195263617956966	-1.025
07604	-44.700613777413345	-11.636830676427529	-1.835
0760c	-44.096031125443155	-11.754349059415837	-2.463
07614	-44.096031125443155	-11.194745319254553	-1.665
0761c	-44.700613777413345	-11.082530699522028	11.881
07624	-44.700613777413345	-10.532529163917905	0.624
0762c	-44.700613777413345	-9.98698665198326	-3.593
07634	-44.096031125443155	-10.088595258011315	-20.876
0763c	-44.096031125443155	-10.639439022744124	-5.184
07644	-43.48373802573274	-10.746456967166301	3.289
0764c	-43.48373802573274	-10.190313711779067	-0.902
07654	-42.86378750597118	-10.292078047668252	-7.833
0765c	-42.86378750597118	-10.853515610408508	4.806
07664	-42.86378750597118	-11.41941909005329	5.114
0766c	-43.48373802573274	-11.307065056511787	3.456
0767c	-42.86378750597118	-11.989614165533006	13.109
07684	-42.236243521522134	-12.107209555401104	6.520
0768c	-42.236243521522134	-11.531733900935823	5.387
07694	-41.60118135785713	-11.643933353072034	-17.725
0769c	-41.60118135785713	-12.224674698781017	-1.343
076a4	-40.95868801505983	-12.341927202807222	-2.690
076ac	-40.308862570917704	-12.458882186428992	2.081
076b4	-40.308862570917704	-11.867669155849391	0.899
076bc	-40.95868801505983	-11.755938791051427	-1.987
076c4	-40.95868801505983	-11.17422346839294	-6.528
076cc	-40.308862570917704	-11.280720448058478	1.034
076d4	-40.308862570917704	-10.698229645032805	0.484
076dc	-40.95868801505983	-10.59696991149334	24.172
076e4	-41.60118135785713	-10.495476167699174	-3.008
076ec	-41.60118135785713	-11.067472566473208	4.407
076f4	-42.236243521522134	-10.96054497467794	-3.019
076fc	-42.236243521522134	-10.393821818879644	3.497
07704	-42.236243521522134	-9.831738084717454	-2.810
0771c	-41.60118135785713	-9.928122508346743	-8.028
07724	-40.95868801505983	-10.024361235605255	-2.098
0772c	-40.308862570917704	-10.120384684973775	1.392
07734	-40.308862570917704	-9.547367667029489	-2.951
0773c	-40.95868801505983	-9.456574811286371	-3.245
07744	-40.95868801505983	-8.893782103692763	-0.730
0774c	-40.308862570917704	-8.979354679404404	-5.341
07754	-40.308862570917704	-8.416515650900998	-4.333
0775c	-40.95868801505983	-8.336148534455866	-3.625
07764	-41.60118135785713	-8.255615872061082	0.258
0776c	-41.60118135785713	-8.808028420087641	3.679
0777c	-42.236243521522134	-8.174975831532144	0.659
07784	-42.86378750597118	-8.094284758608604	-0.753
0778c	-43.48373802573274	-8.013597099207345	-3.567
07794	-43.48373802573274	-8.550290600310923	-0.433
0779c	-42.86378750597118	-8.636223640219612	-6.174
077a4	-42.86378750597118	-9.183271289939045	4.014
077ac	-42.86378750597118	-9.735275419443907	-0.300
077b4	-43.48373802573274	-9.638799744550028	1.114
077bc	-43.48373802573274	-9.092074165519705	-3.589
077c4	-44.096031125443155	-9.000929925448066	5.101
077cc	-44.096031125443155	-9.542373988979609	8.683
077d4	-44.700613777413345	-9.446058713169403	-14.954
077dc	-44.700613777413345	-8.90989574345455	-6.613
077e4	-44.700613777413345	-8.378642882769926	-2.137
077ec	-44.096031125443155	-8.464412411883231	-2.893
077f4	-44.096031125443155	-7.93296533477763	-5.799
077fc	-44.700613777413345	-7.852439930240437	1.250
07804	-44.700613777413345	-7.331421276978392	-2.378
0780c	-44.700613777413345	-6.815715856081469	-11.611
07814	-44.096031125443155	-6.885830318094209	-1.575
0781c	-44.096031125443155	-7.406727048328205	-1.672
07824	-43.48373802573274	-7.482136055339338	3.925
0782c	-42.86378750597118	-7.557601150995467	-0.822
07834	-42.86378750597118	-7.02631347074269	-5.810
0783c	-43.48373802573274	-6.956044141647121	6.228
07844	-43.48373802573274	-6.435452266197873	0.000
0784c	-42.86378750597118	-6.500556467771984	-1.938
07854	-42.86378750597118	-5.980458956320428	-5.211
0785c	-43.48373802573274	-5.920485545348053	-1.420
07864	-44.096031125443155	-5.860564429628	-12.099
07874	-44.700613777413345	-6.3054471094054865	-2.407
0787c	-44.700613777413345	-5.800732970609233	-3.356
07884	-44.700613777413345	-5.301685863902555	-10.861
0788c	-44.096031125443155	-5.356432594868849	-2.344
07894	-44.096031125443155	-4.85811696854597	-11.312
0789c	-44.700613777413345	-4.808412717870665	-11.525
078a4	-44.700613777413345	-4.321014993696953	-7.425
078ac	-44.700613777413345	-3.8395887270637057	-5.329
078b4	-44.096031125443155	-3.8793470526616693	-2.336
078bc	-44.096031125443155	-4.365722123059587	-3.837
078c4	-43.48373802573274	-4.410500512666742	-3.646
078cc	-43.48373802573274	-3.919169747954202	-22.249
078d4	-42.86378750597118	-3.9590320496750264	-16.242
078dc	-42.86378750597118	-4.4553223018077315	-6.292
078e4	-42.86378750597118	-4.957727918907403	2.559
078f4	-43.48373802573274	-5.41126329416492	13.251
078fc	-42.86378750597118	-5.466143800773496	-0.159
07904	-42.236243521522134	-5.5210385527340575	-3.174
0790c	-41.60118135785713	-5.575910620277917	1.366
07914	-41.60118135785713	-5.057395826782075	1.139
0791c	-42.236243521522134	-5.007571355283759	-7.299
07924	-42.236243521522134	-4.500158478870193	-0.712
0792c	-42.236243521522134	-3.998908168513441	-2.859
07934	-41.60118135785713	-4.038771312507556	-10.732
0793c	-41.60118135785713	-4.544978907867768	-8.095
07944	-40.95868801505983	-4.589752362019893	-9.552
0794c	-40.95868801505983	-4.07859371671388	-5.862
07954	-40.308862570917704	-4.118346679435472	-4.591
0795c	-40.308862570917704	-4.634446564698491	-6.978
07964	-40.308862570917704	-5.1568478148963965	-8.670
0796c	-40.95868801505983	-5.107166609035744	-5.330
07974	-40.95868801505983	-5.630721747582544	-8.220
0797c	-40.308862570917704	-5.685432403523123	-11.816
0798c	-40.308862570917704	-6.760646750626888	-0.492
0799c	-40.95868801505983	-6.160296690551818	-6.716
079a4	-41.60118135785713	-6.100405626560148	-5.278
079ac	-42.236243521522134	-6.040445775437629	-4.695
079b4	-42.236243521522134	-6.565672643485004	-0.395
079bc	-41.60118135785713	-6.630756940308023	0.834
079c4	-41.60118135785713	-7.166834399470858	-5.872
079cc	-42.236243521522134	-7.096592676156928	-6.020
079d4	-42.236243521522134	-7.633073292731408	2.921
079dc	-41.60118135785713	-7.708501590396638	-1.882
079e4	-40.95868801505983	-7.783833366008911	-11.317
079ec	-40.95868801505983	-7.23698960809733	-6.271
079f4	-40.308862570917704	-7.307007661768922	3.434
079fc	-40.308862570917704	-7.859014225790364	-0.046
07a04	-39.651816518998565	-7.933988144906681	-15.717
07a0c	-38.98767407801805	-8.008697565245598	-1.757
07a14	-38.98767407801805	-7.4464221870469425	-11.089
07a1c	-39.651816518998565	-7.3768363908861305	-14.275
07a24	-39.651816518998565	-6.825357017825637	3.287
07a2c	-39.651816518998565	-6.279698310899544	-0.707
07a34	-38.98767407801805	-6.3391185678063255	-9.381
07a3c	-38.98767407801805	-6.889845069081598	-16.368
07a44	-38.31657246874525	-6.954059978276435	-5.188
07a4c	-38.31657246874525	-6.398289602303867	-3.818
07a54	-37.63866215467042	-6.457163425273044	-7.094
07a5c	-37.63866215467042	-7.017949678412892	-12.042
07a64	-37.63866215467042	-7.5846439830760986	-12.459
07a6c	-38.31657246874525	-7.515710105989209	-2.489
07a74	-38.31657246874525	-8.08308350647456	-5.814
07a7c	-37.63866215467042	-8.157085690508602	-7.582
07a84	-36.954107042677016	-8.230642679399164	-0.738
07a8c	-36.954107042677016	-7.653166561342878	-5.612
07a94	-36.26308464002133	-7.721219632000912	-5.446
07a9c	-36.26308464002133	-8.30369202652343	4.103
07aa4	-35.56578616403252	-8.376170440812716	5.372
07aac	-34.86241660110516	-8.44801396360897	-3.728
07ab4	-34.86241660110516	-7.855680584416097	-3.383
07abc	-35.56578616403252	-7.788744187163203	0.698
07ac4	-35.56578616403252	-7.2071323073128175	0.772
07acc	-34.86241660110516	-7.269182067363772	-6.479
07ad4	-34.86241660110516	-6.688696123546588	-1.651
07ae4	-36.26308464002133	-6.5738228455309065	-6.345
07aec	-36.26308464002133	-7.144540200726459	-2.732
07af4	-36.954107042677016	-7.081461079947506	-4.238
07afc	-36.954107042677016	-6.515691096773137	-1.090
07b04	-36.954107042677016	-5.9560141337597035	-3.119
07b0c	-36.954107042677016	-5.402580329871334	-4.226
07b1c	-36.26308464002133	-6.00922918255238	-3.772
07b2c	-34.86241660110516	-6.114392653992463	-2.144
07b4c	-34.86241660110516	-4.98497333524942	0.578
07b54	-34.86241660110516	-4.430157801074619	1.899
07b64	-36.26308464002133	-4.353693189575405	-2.617
07b74	-36.954107042677016	-4.855532422712758	-7.568
07b7c	-36.954107042677016	-4.315005754142466	-6.714
07b84	-37.63866215467042	-4.276059902293069	-4.061
07b8c	-38.31657246874525	-4.236888803290565	-10.024
07b94	-38.31657246874525	-4.767716225445323	-9.143
07b9c	-37.63866215467042	-4.811751525807917	-12.782
07ba4	-37.63866215467042	-5.353921718713052	-8.661
07bac	-37.63866215467042	-5.902438689842261	-6.403
07bb4	-38.31657246874525	-5.8485484312992595	-45.456
07bbc	-38.31657246874525	-5.304978861765808	2.003
07bc4	-38.98767407801805	-5.255792469259199	-5.348
07bcc	-38.98767407801805	-5.79438817034632	-6.816
07bd4	-39.651816518998565	-5.740001841748264	-13.704
07bdc	-39.651816518998565	-5.206402448699949	2.254
07be4	-39.651816518998565	-4.679028238014921	-7.647
07bec	-38.98767407801805	-4.723463159271499	-3.542
07bf4	-38.98767407801805	-4.197525055068596	-19.009
07bfc	-39.651816518998565	-4.158000605254126	-3.756
07c0c	-38.98767407801805	-3.6780961291396777	-1.986
07c14	-38.98767407801805	-3.1652875686128366	1.709
07c1c	-39.651816518998565	-3.1354373634949835	-9.002
07c24	-39.651816518998565	-2.6341114463210142	-7.127
07c2c	-39.651816518998565	-2.1395516579906064	-10.080
07c34	-38.98767407801805	-2.159942830419012	-9.660
07c3c	-38.98767407801805	-2.6592038499611816	-7.414
07c44	-38.31657246874525	-2.6841957416674935	-7.810
07c4c	-38.31657246874525	-2.1802526029204587	0.563
07c54	-37.63866215467042	-2.2004644859491185	1.668
07c5c	-37.63866215467042	-2.7090668318326245	-3.344
07c64	-37.63866215467042	-3.224603626253997	-4.311
07c6c	-38.31657246874525	-3.19501770097374	-1.601
07c74	-38.31657246874525	-3.71261786042224	0.621
07c7c	-37.63866215467042	-3.7469714484325514	-14.042
07c84	-36.954107042677016	-3.7811282988073875	-6.214
07c8c	-36.954107042677016	-3.254020714438715	-3.968
07ca4	-35.56578616403252	-3.8487349647959896	3.623
07cac	-34.86241660110516	-3.8821253797337367	-2.653
07cbc	-35.56578616403252	-3.312247743501063	-2.788
07cc4	-35.56578616403252	-2.7827464289048196	-5.482
07ccc	-34.86241660110516	-2.806923830411762	-3.409
07cd4	-34.86241660110516	-2.279992282296078	-2.561
07cdc	-35.56578616403252	-2.2603430378201588	-2.067
07ce4	-36.26308464002133	-2.2405269619374617	-3.703
07cf4	-36.954107042677016	-2.7337964126781222	-4.975
07cfc	-36.954107042677016	-2.220561649147726	-5.967
07d04	-36.954107042677016	-1.7144156314352288	-8.119
07d0c	-36.954107042677016	-1.2154506436371781	-3.739
07d14	-36.26308464002133	-1.2263866663399379	-3.846
07d1c	-36.26308464002133	-1.7298364522676473	-3.598
07d24	-35.56578616403252	-1.745142173285932	-8.762
07d3c	-35.56578616403252	-1.2372411508368693	-4.604
07d44	-35.56578616403252	-0.7367301414668992	-3.542
07d4c	-34.86241660110516	-0.7431405843833688	-4.917
07d54	-34.86241660110516	-0.24581295857455393	-8.860
07d5c	-35.56578616403252	-0.24369232979695102	-7.555
07d64	-36.26308464002133	-0.24155375334089765	0.955
07d6c	-36.26308464002133	-0.7302654279263533	-8.484
07d74	-36.954107042677016	-0.723752186087457	-5.227
07d8c	-38.31657246874525	-0.23504921629538894	-4.664
07d94	-38.31657246874525	-0.7106027289606748	-4.229
07d9c	-37.63866215467042	-0.7171960898288349	-4.488
07da4	-37.63866215467042	-1.2044426087282865	-5.371
07dac	-37.63866215467042	-1.6988931418392943	-5.030
07db4	-38.31657246874525	-1.683282216242491	3.515
07dd4	-39.651816518998565	-1.651846794311962	-26.498
07ddc	-39.651816518998565	-1.171079433159255	-16.579
07df4	-38.98767407801805	-0.23285759392398347	0.559
07dfc	-39.651816518998565	-0.2306572459737871	-6.499
07e0c	-40.308862570917704	-0.6906534010931853	-17.879
07e14	-40.95868801505983	-0.6839647188008074	-7.315
07e24	-41.60118135785713	-0.2240210095876047	-6.379
07e44	-41.60118135785713	-1.1373949568998474	-9.239
07e4c	-42.236243521522134	-1.1261349285986173	-8.005
07e54	-42.236243521522134	-1.5884675446243648	-8.907
07e6c	-40.95868801505983	-1.1486444944397518	-11.455
07e74	-40.308862570917704	-1.159875439093459	-8.997
07e7c	-40.308862570917704	-1.6360474786365862	-1.006
07e84	-40.308862570917704	-2.119095197547228	-1.939
07e8c	-40.95868801505983	-2.0985891503282783	-0.044
07e94	-40.95868801505983	-2.5837039033352083	-0.346
07e9c	-40.308862570917704	-2.6089383568285816	-2.747
07ea4	-40.308862570917704	-3.105490670236393	-1.944
07eac	-40.308862570917704	-3.6086596856604585	-4.474
07eb4	-40.95868801505983	-3.573799051616087	0.285
07ebc	-40.95868801505983	-3.0754704752526383	4.817
07ec4	-41.60118135785713	-3.045399123761915	-8.870
07ecc	-41.60118135785713	-3.538878324162205	1.832
07edc	-42.236243521522134	-3.0152982822100003	-21.942
07ee4	-42.236243521522134	-2.533125458694414	-11.690
07eec	-41.60118135785713	-2.5584268673839676	-2.078
07ef4	-41.60118135785713	-2.0780487776256775	-41.888
07efc	-42.236243521522134	-2.057488875220246	-7.861
07f04	-42.86378750597118	-2.036923751447436	-19.131
07f1c	-42.86378750597118	-2.507817288110056	-3.873
07f2c	-42.86378750597118	-3.468956422680804	-15.126
07f34	-43.48373802573274	-3.4340030745033423	-12.017
07f3c	-43.48373802573274	-2.955091212365872	-6.794
07f44	-44.096031125443155	-2.92502465821777	-8.309
07f54	-44.700613777413345	-3.3642245829747535	-8.824
07f5c	-44.700613777413345	-2.8950079227162218	-4.941
07f64	-44.700613777413345	-2.4320188821507274	-12.108
07f6c	-44.096031125443155	-2.4572479780933523	-7.736
07f7c	-44.700613777413345	-1.975332460526508	-12.221
07f84	-44.700613777413345	-1.5250186189755426	-5.929
07f8c	-44.700613777413345	-1.081142387873394	-9.170
07f94	-44.096031125443155	-1.0923688486582654	-5.245
07fa4	-43.48373802573274	-1.556709195191611	-3.956
07fac	-42.86378750597118	-1.5725849744556668	-6.849
07fb4	-42.86378750597118	-1.1148722441076255	-7.344
07fbc	-43.48373802573274	-1.1036144603990405	-12.440
07fc4	-43.48373802573274	-0.6571470457578813	-5.847
07fcc	-42.86378750597118	-0.6638515779426402	-6.843
07fe4	-44.096031125443155	-0.21515057063032147	-9.324
07fec	-44.096031125443155	-0.6504497952489827	-4.545
07ff4	-44.700613777413345	-0.6437639822378072	-6.348
07ffc	-44.700613777413345	-0.21293892435263742	-24.174
08054	-42.86378750597118	1.5725849744556668	-8.959
0805c	-42.86378750597118	1.1148722441076255	-14.668
0807c	-42.86378750597118	0.2195838546884792	3.162
080ac	-40.308862570917704	0.22844991110517782	-5.734
080b4	-40.308862570917704	0.6906534010931853	-2.630
080c4	-40.95868801505983	1.1486444944397518	-8.293
080d4	-40.308862570917704	1.6360474786365862	-6.067
080dc	-40.95868801505983	1.620210034365064	-2.445
080f4	-42.236243521522134	1.1261349285986173	2.769
080fc	-42.236243521522134	1.5884675446243648	-2.339
08104	-42.236243521522134	2.057488875220246	-8.768
08124	-40.95868801505983	2.0985891503282783	-3.202
0812c	-40.308862570917704	2.119095197547228	-2.983
08134	-40.308862570917704	2.6089383568285816	10.487
0814c	-40.308862570917704	3.105490670236393	-0.671
0816c	-41.60118135785713	3.045399123761915	9.058
0818c	-43.48373802573274	3.4340030745033423	-12.806
081cc	-44.096031125443155	1.995832528830577	8.719
081dc	-44.700613777413345	2.4320188821507274	-0.545
081e4	-44.700613777413345	2.8950079227162218	-11.987
081ec	-44.096031125443155	2.92502465821777	-7.076
081f4	-44.096031125443155	3.399085227127532	-2.060
081fc	-44.700613777413345	3.3642245829747535	-2.103
08424	-38.31657246874525	4.236888803290565	2.490
086c4	-38.98767407801805	2.6592038499611816	-6.415
086cc	-39.651816518998565	2.6341114463210142	-4.799
086dc	-38.98767407801805	2.159942830419012	-3.437
086e4	-38.31657246874525	2.1802526029204587	-6.795
086ec	-38.31657246874525	2.6841957416674935	-4.327
08704	-37.63866215467042	1.6988931418392943	-3.042
0870c	-37.63866215467042	1.2044426087282865	-8.591
08714	-38.31657246874525	1.1933719466692612	-5.935
08724	-38.98767407801805	1.6675958549168297	-8.814
08744	-38.98767407801805	0.7039775947866418	-2.688
0875c	-38.98767407801805	0.23285759392398347	-7.098
08764	-38.31657246874525	0.23504921629538894	-3.174
0877c	-37.63866215467042	0.2372303334811685	-0.177
08784	-36.954107042677016	0.2393991288941966	1.818
0878c	-36.26308464002133	0.24155375334089765	-5.431
08794	-36.26308464002133	0.7302654279263533	0.404
087bc	-36.26308464002133	1.2263866663399379	1.055
087c4	-35.56578616403252	1.2372411508368693	-1.776
087ec	-35.56578616403252	0.7367301414668992	-0.255
087f4	-35.56578616403252	0.24369232979695102	0.291
087fc	-34.86241660110516	0.24581295857455393	-2.864
0aa44	-43.48373802573274	32.7903506428244	17.542
0aa64	-44.096031125443155	33.10552265509524	24.468
0aa94	-44.096031125443155	34.260141762465025	27.241
0aaa4	-44.700613777413345	34.555566969026245	18.404
0aaac	-44.700613777413345	35.122642335344146	18.547
497c4	-31.482306650585194	53.00841261414627	9.353
497d4	-33.205501482295396	53.25472461248001	11.433
4aaac	-45.0	35.54714649634363	19.517
4ac34	-48.38105087944066	40.73647987778383	12.767
4ac44	-48.33054375766398	40.074679906866606	10.380
4ac4c	-49.02359606289664	40.375138801928365	8.031
4ac54	-49.65503566755457	40.01272510559125	9.498
4ac5c	-48.964127122087405	39.72043928747091	10.560
4acfc	-50.275444717628716	39.64948070613119	12.484
4ad04	-50.97188171992934	39.93056134648982	15.267
4ad34	-53.450895561028794	39.06922143050029	8.013
4ad3c	-52.870550340724584	39.44880389581398	-4.027
4ad44	-53.5744268781514	39.707178498418855	-0.367
4ad4c	-54.15043571523846	39.31997392742482	8.127
4ad54	-54.85623764247041	39.566949089466014	12.308
4ad64	-53.702068358374866	40.35710590179718	14.033
4ad6c	-52.987011887706664	40.09472622281428	-1.617
4ad74	-52.38803292363181	40.482389045004425	8.231
4ad84	-52.50078133309514	41.148407335313706	31.100
4ad94	-51.15478776348687	41.25710471024285	5.739
4ada4	-51.06178878872864	40.58768348048545	12.145
4adac	-50.35430249620551	40.30187764535183	7.337
4adb4	-49.72540843354432	40.67251064740728	12.013
4adbc	-50.435853746753416	40.96657315284513	12.915
4adcc	-49.08510551909741	41.04221426174841	3.946
4adec	-50.520244833788425	41.643658995075604	9.272
4ae04	-49.951669741563045	42.72652355557705	20.166
4b0b4	-52.163636316472456	47.84339071922492	2.826
4b124	-53.41338560869094	46.156489690851764	-1.314
4b12c	-54.24073742513527	46.458646395551945	-4.864
4b14c	-55.54548074869726	45.53113163105477	5.103
4b284	-53.834036982270405	41.0190947269225	34.576
4b29c	-54.4239734918544	40.61551064884704	35.570
4b2a4	-55.001924573344304	40.21239437264643	22.442
4b2ac	-55.568084767061826	39.80997647749748	16.228
4b2b4	-56.285746377302	40.04888954360015	19.173
4b2bc	-55.725107829927374	40.458880215213256	14.461
4b2cc	-57.008977711626315	40.28352615517721	-11.394
4b2d4	-57.737520108138945	40.513729114132765	2.339
4b2dc	-57.1891363805882	40.93875030099835	0.825
4b304	-56.80873217747658	42.040905903328465	7.360
4b30c	-57.56816042842586	42.284527930688974	11.738
4b314	-58.1279369100727	41.84157525455871	10.525
4b32c	-58.471101219597635	40.73934666789638	7.291
4b334	-59.20943529551536	40.960233009027604	14.578
4b33c	-58.674933048764956	41.40006713580591	11.744
4b41c	-58.41113142465742	45.11798732524106	-1.943
4b434	-60.62395093403336	45.11190409095233	10.115
4b43c	-59.806644106098936	44.87800633320671	8.743
4b444	-60.36679796347241	44.39122860410229	22.858
4b454	-61.711036577026675	44.12453989160427	-6.325
4b45c	-60.91270216437815	43.90623463315972	10.507
4b4a4	-60.93926746388271	42.05462208914576	16.896
4b4e4	-62.74255244794597	43.14624495197405	5.145
4b4fc	-62.233539704615715	43.634136009905674	2.817
4b504	-63.025954084786086	43.83905367894767	3.262
4b50c	-63.82158952732607	44.037926550423144	5.001
4b514	-64.31022672312925	43.535974112390875	-8.391
4b51c	-63.52498771498619	43.34406290111814	5.161
4b524	-64.01094867540489	42.85203478806316	0.186
4b534	-65.2488421562377	42.54183003500016	40.829
4b53c	-64.78584174956748	43.03720694749265	31.358
4b544	-65.56275305350417	43.216529213874374	6.597
4b54c	-66.01510992878724	42.71477799417127	0.860
4b55c	-66.34128204750115	43.38993003734719	3.932
4b564	-65.88749826393371	43.90172524383432	7.299
4b56c	-65.09786737504857	43.72188823075892	7.893
4b574	-64.62003468063254	44.2306548658293	7.821
4b57c	-65.42086754172333	44.41714955873124	4.012
4b584	-64.94094783077541	44.93599317741806	13.275
4b58c	-64.44728241266895	45.45803113423271	6.996
4b594	-63.62378965878474	45.25753681141179	1.551
4b59c	-64.1288236194428	44.74261432541018	12.267
4b5a4	-63.319510873991184	44.54284482942752	0.146
4b5ac	-62.51344182103779	44.336783427883056	7.960
4b5b4	-61.987034856256706	44.837013874938236	1.574
4b5bc	-62.80355981931478	45.050494706892984	10.840
4b5c4	-62.27329392145201	45.56062679935791	6.799
4b5cc	-61.44630730528523	45.339491874084075	11.436
4b5dc	-61.72825948387172	46.07297628255483	7.744
4b5e4	-62.570409209779505	46.29527448275069	-1.335
4b5ec	-63.1044751063776	45.775177155762165	3.403
4b5f4	-63.93939978215699	45.98302290415068	8.002
4b5fc	-63.416813595643895	46.510712029528854	11.632
4b604	-62.87902269867951	47.0408257756844	9.903
4b60c	-62.021108345186406	46.81755190322846	13.981
4b614	-61.456076309206246	47.34171624481326	11.698
4b61c	-62.32551124599364	47.5730748192771	7.247
4b624	-61.75574892919898	48.10715297366529	8.651
4b62c	-61.169191329015554	48.642736955612264	8.661
4b634	-60.27677360492564	48.39445025390465	15.162
4b63c	-60.87480472865295	47.867457822452465	11.127
4b644	-59.99984710851929	47.620443934780084	23.776
4b64c	-59.39099084066511	48.13869749982709	18.265
4b654	-58.512324537490706	47.87566447030603	9.341
4b664	-59.7338037189509	46.85765143231625	18.756
4b66c	-60.59201608911622	47.10318936906259	-12.010
4b674	-61.167991896649845	46.58726262639177	-0.912
4b67c	-60.32014019321402	46.35010205581778	6.934
4b684	-59.47800085004056	46.10622653095966	9.237
4b68c	-58.88189098703587	46.605272139218975	14.073
4b69c	-58.64200133651532	45.85580399452963	4.753
4b6a4	-57.81254819583229	45.599013321487334	2.190
4b6b4	-56.3681311446321	45.80895523301918	2.353
4b6c4	-56.5690856583181	46.56280880496285	-1.372
4b6cc	-55.73074929512097	46.28200959288863	-2.031
4b6dc	-55.92344523253526	47.044928700816264	7.630
4b6f4	-58.26978039290603	47.10515711028942	9.275
4b6fc	-57.64123018984451	47.60554976377099	-2.403
4b70c	-56.333040786261215	48.606455574940384	7.649
4b724	-55.261359441911864	47.52674040911522	4.425
4b72c	-54.40812644334036	47.22720991073111	9.628
4b73c	-54.582452225191446	48.007884566527345	14.210
4b74c	-53.01940488401346	48.168841128946426	1.558
4b764	-54.057586509106116	49.28931423785998	12.368
4b774	-55.65251345284142	49.10622990201941	5.895
4b77c	-54.95377356977142	49.60503465255655	11.545
4b784	-55.860892905499114	49.91354010007483	8.061
4b78c	-56.77854437352357	50.21455375570108	9.908
4b794	-57.4592394918191	49.695918952907576	11.169
4b79c	-56.55100726252528	49.40477446671569	8.932
4b7a4	-57.22262978859208	48.89528041791678	5.882
4b7ac	-57.876242136378906	48.38545116873899	8.259
4b7b4	-58.764944889794435	48.65760491182264	14.045
4b7bc	-58.12119963626004	49.17680466730152	13.053
4b7c4	-59.02829896166666	49.45079790906743	13.160
4b7cc	-59.66145201112276	48.922350324913836	12.320
4b7d4	-60.56528041070561	49.17948619793479	11.711
4b7dc	-59.943445183343016	49.71704271290935	11.654
4b7e4	-59.303102545554935	50.25503101148781	12.780
4b7ec	-58.37676447585585	49.97941594755353	12.938
4b7f4	-57.70629085838145	50.50781049426442	13.391
4b7fc	-58.643658342437256	50.79305808362498	13.667
4b804	-57.96450866041925	51.330713445287934	12.785
4b80c	-57.26504138888396	51.86756925800326	13.933
4b814	-56.30626627411752	51.5622696652319	16.399
4b81c	-57.01631422139283	51.0355708319325	14.378
4b824	-56.07859141821809	50.73229904827998	9.798
4b82c	-55.15180551567712	50.421168892039866	7.059
4b834	-54.42326646895967	50.92723754250859	13.447
4b83c	-55.35885696048028	51.24872905460875	10.156
4b844	-54.61881879738242	51.76340260263636	13.211
4b84c	-53.674802120207026	51.43130830353326	13.454
4b854	-52.905946497651364	51.93292950111808	1.238
4b85c	-53.857958763628346	52.27586356995914	13.968
4b864	-54.82367410028692	52.61069249424728	13.487
4b86c	-55.57557640725521	52.08746339703206	15.436
4b874	-56.54463807927318	52.40318052710467	12.953
4b87c	-55.802676134130635	52.93708538517019	15.271
4b884	-55.03853135996141	53.46880546748271	9.120
4b88c	-54.04999168035842	53.13148194998221	-2.299
4b904	-51.17176661130353	52.069829523111586	31.991
4b914	-49.420689267953485	52.17326198706557	10.054
4b91c	-50.354820422438436	52.553822976297305	29.290
4b93c	-48.578354905504646	52.64165894082608	28.145
4b944	-47.65736376840384	52.24258190220181	20.718
4b954	-45.88661663488252	52.27735220435605	13.722
4b964	-47.6020934946947	51.391446934633116	18.820
4b96c	-48.50306248025761	51.785668089124826	6.230
4b974	-49.32904688356879	51.3243114121126	13.478
4b994	-50.92288097959043	50.3900992410033	15.798
4b99c	-50.135562459506154	50.858971300507655	15.424
4b9a4	-51.044452288825894	51.224126378762584	18.101
4b9ac	-51.96800456671717	51.58223286901181	12.360
4b9b4	-52.74391721937331	51.09150280064939	15.209
4b9bc	-51.826509699930625	50.74431906083744	7.755
4b9c4	-52.58913979113489	50.261623324763654	13.478
4b9cc	-53.499904879595874	50.598097730583255	12.201
4b9d4	-54.23638188939742	50.1024638939052	9.861
4b9dc	-53.332706200188234	49.776479030862156	12.918
4b9ec	-51.69129704046055	49.91813774469114	18.058
4ba2c	-48.362638790654785	50.10899409149594	11.268
4bb94	-44.1494826475506	50.58476246746563	8.447
4bbbc	-45.0	50.173122885627386	40.513
4bbc4	-45.8505173524494	50.58476246746563	15.504
4bbcc	-46.683464613686375	50.15706656164187	3.889
4bbd4	-47.54934125365154	50.55215434557753	16.232
4bbdc	-46.71789013686916	50.991007886074065	5.793
4bbe4	-45.86814539049705	51.42511913840908	13.054
4bbec	-45.0	51.00758862557139	11.574
4beb4	-45.90599522780667	53.14121048019183	11.977
4bf64	-49.953506410262634	56.58452159563389	17.477
4c0ac	-52.7876787053419	55.938073290282134	22.640
4c0d4	-56.01468584334694	57.00216544538504	-6.529
4c364	-67.72425850297152	59.80677924730545	-8.154
4c424	-63.834047450384716	56.693734145048	-17.930
4c42c	-64.4881554581657	56.07095228512636	7.070
4c444	-66.07915825945796	57.17344137871654	9.566
4c44c	-66.69119782452982	56.53252588325436	4.547
4c454	-67.80145916954324	56.7464064403408	13.827
4c45c	-67.21204940935964	57.39589170001635	-7.952
4c464	-66.59822859391748	58.04583555849934	19.244
4c47c	-65.9586853673032	58.69573991953834	10.213
4c48c	-67.76072970661265	58.26508581841034	12.802
4c4ac	-70.74165493794213	59.53262191323089	8.765
4c4b4	-71.2759766991659	58.849633294018986	-3.627
4c4d4	-72.27644010674462	57.487846320243605	11.328
4c4dc	-71.15476827762987	57.31963123004898	-2.004
4c4e4	-70.0343158719362	57.13998965703688	6.910
4c4f4	-68.35041450631007	57.60660831505392	1.481
4c504	-69.45929337284153	56.29245308549184	-9.382
4c50c	-69.98091675488786	55.637681276333375	2.235
4c514	-71.05165409460975	55.813978146447305	-3.607
4c51c	-70.55342579449841	56.47599556905541	5.802
4c524	-71.64906252378157	56.64847927036074	9.623
4c52c	-72.74515974285008	56.80992838019254	10.788
4c53c	-72.1231589455922	55.979587859988776	9.870
4c544	-72.5781533299039	55.31335495015604	28.866
4c54c	-73.62537013683082	55.462083197185734	16.919
4c554	-74.03894635284666	54.79290909694311	-7.784
4c55c	-73.0150701902338	54.65015745708584	11.916
4c564	-71.98981639160087	54.497487240792324	8.005
4c56c	-71.53010569063507	55.15434623554174	-2.009
4c574	-70.48216170815604	54.9850132757166	7.850
4c57c	-70.96406853823005	54.33484671719587	14.848
4c584	-69.93870707073653	54.162206567331395	19.183
4c58c	-68.9146053360939	53.979560188976244	7.895
4c594	-68.3902878675672	54.61531901853295	11.090
4c59c	-69.4352497729103	54.805336145308715	15.391
4c5a4	-68.91192523681387	55.45068797009764	6.310
4c5ac	-68.36769533716001	56.0978545605832	16.999
4c5b4	-67.2796429560187	55.892229756608934	18.228
4c5bc	-67.84564356426408	55.253014484051405	13.898
4c5c4	-66.78301696239537	55.04470262343204	14.189
4c5cc	-66.1961238514768	55.675635369415055	11.437
4c5d4	-65.11809745296092	55.44815476543671	16.758
4c5dc	-65.72496756869309	54.82581959286142	7.052
4c5e4	-66.30980906446823	54.20440240697856	7.767
4c5ec	-67.3481793768506	54.4149902669561	14.017
4c5f4	-67.89262571161441	53.78692386488788	13.300
4c5fc	-66.87361584952845	53.584336792676865	15.856
4c604	-65.8584050832572	53.37186097629764	16.250
4c60c	-65.2760392616903	53.983631898260015	15.353
4c614	-64.24770630759778	53.752778796205476	14.701
4c61c	-64.84780103310315	53.149580980861664	14.240
4c624	-63.84258644500559	52.91760355413965	14.329
4c62c	-62.84351629135415	52.67605711968835	12.778
4c634	-62.21054701627941	53.261339946688985	12.663
4c63c	-63.22561727576036	53.511966263418955	14.824
4c644	-62.58707554312084	54.10678894294902	9.522
4c64c	-61.55596078047968	53.84678723136467	11.403
4c654	-60.878896283408224	54.43194219331939	19.115
4c66c	-63.6261497222363	54.356733825957626	13.614
4c674	-64.67239041499033	54.59645768696355	16.570
4c67c	-64.0464907920773	55.20989754818526	11.224
4c684	-63.39732848721666	55.82348883735148	0.733
4c694	-61.62314894735293	56.16856327626119	11.527
4c6d4	-57.92768712575734	56.75978389389568	23.222
4c6dc	-58.70381231084958	56.18077693051417	2.281
4c6fc	-60.17846459220963	55.016327488215744	14.149
4c704	-59.126117796788705	54.72636714839872	13.539
4c70c	-58.085314777820734	54.42635339638031	15.227
4c72c	-56.83183871659906	56.437438795104356	19.381
4c744	-55.501416708390735	55.21611149741778	19.762
4c764	-55.26416147693613	54.337403532065316	15.944
4c76c	-56.29123355198283	54.667665295691194	15.495
4c774	-57.05671926252267	54.116558131350644	15.201
4c77c	-56.04094018032373	53.79727252582643	14.186
4c784	-56.794498517704604	53.25472461248001	12.010
4c78c	-57.525520421538545	52.71025743739156	10.308
4c794	-58.517693349414806	53.00841261414627	10.298
4c79c	-57.79862439838109	53.56330735477047	17.000
4c7a4	-58.81448625430028	53.86254711992402	16.216
4c7ac	-59.841466127908234	54.15217522111146	13.092
4c7b4	-60.533558601941685	53.576915262490786	14.596
4c7bc	-59.52058026376098	53.297380984345786	12.615
4c7c4	-60.20438573275561	52.731336355863945	13.079
4c7cc	-61.20323553593124	53.00106722756239	11.531
4c7d4	-61.8513151577709	52.42509114798111	12.078
4c7dc	-60.86667493440976	52.16487541321588	12.340
4c7e4	-59.890252824840175	51.89559914459724	11.613
4c7ec	-59.21466149503936	52.45235547661247	10.748
4c7f4	-58.234686168414896	52.164351561656794	12.431
4c7fc	-58.922669680125786	51.617470081827705	10.718
4c804	-59.5901362348769	51.0700583435909	12.989
4c80c	-60.545177972575075	51.33858825970752	13.656
4c814	-61.180132617397774	50.78174878702565	13.844
4c81c	-60.23774054783906	50.522543742143625	14.097
4c824	-60.86612518233684	49.97533560246704	11.507
4c82c	-61.47591925535978	49.42882513311282	9.499
4c834	-62.39283097982334	49.670194372385616	11.896
4c83c	-61.795796209383845	50.22548797322587	13.171
4c844	-62.731887026041576	50.46732694939432	11.679
4c84c	-63.315452508797826	49.903436562556344	12.925
4c854	-64.2431966872454	50.12841045079938	9.803
4c85c	-63.673799279866834	50.70069617138105	12.587
4c864	-63.08583837559474	51.27449531904699	11.094
4c86c	-62.12970120644471	51.03245679829266	9.563
4c874	-61.50820190320804	51.59844104133045	12.845
4c87c	-62.478592457489036	51.849427113518026	11.352
4c884	-63.45570161350041	52.091375032568166	12.044
4c88c	-64.04790734536745	51.50770959231466	11.265
4c894	-65.01524430397009	51.73196328424152	11.956
4c89c	-64.43885065184897	52.324132315485734	13.786
4c8a4	-65.42733219586417	52.54756617430163	13.666
4c8ac	-66.42041252639105	52.761564146971075	11.273
4c8b4	-66.96294434872013	52.153139381538004	13.120
4c8bc	-65.98716046300996	51.94713911372452	11.765
4c8c4	-66.52810971478608	51.34868377365052	15.696
4c8cc	-67.48684275528986	51.5469637399394	13.463
4c8d4	-67.9929108197854	50.94339374189338	13.111
4c8dc	-67.05096802168731	50.752563694594535	14.533
4c8e4	-66.1115939677331	50.55307244308483	13.660
4c8ec	-65.5725689793922	51.14148667176787	11.713
4c8f4	-64.62090911041474	50.92545650595485	11.613
4c8fc	-65.175453913628	50.3449915036303	10.003
4c904	-65.71226043895766	49.766670605374856	10.776
4c90c	-66.23201949047117	49.1908304277754	11.103
4c914	-67.13766480319694	49.383811699558	11.267
4c91c	-66.6330569524968	49.967070633490465	10.476
4c924	-67.55648872172056	50.159122343329194	12.694
4c92c	-68.4819139604084	50.34276576400629	11.555
4c934	-68.95458144577337	49.74539646117814	12.247
4c93c	-68.04539156938513	49.56868350228685	10.404
4c944	-68.51836393271161	48.981551685732505	10.426
4c94c	-69.41160791082345	49.15158321056934	9.210
4c954	-69.85365486668833	48.56160457635702	10.332
4c95c	-68.97606201879442	48.39801258038515	11.254
4c964	-68.09899382417926	48.22674871414353	13.541
4c96c	-67.62609445081003	48.80360690151697	11.295
4c974	-66.7353945487193	48.61778852692335	9.649
4c97c	-67.22302241783318	48.04784377424642	13.423
4c984	-66.34871251552477	47.86134359972227	10.779
4c98c	-65.47661959021389	47.66730896553307	9.240
4c994	-64.96103542600919	48.22276842793814	9.271
4c99c	-65.84685001577486	48.42415201154842	10.598
4c9a4	-65.32906256932924	48.989805593632624	11.696
4c9ac	-64.7947271924268	49.55799952251051	11.234
4c9b4	-63.881069347344024	49.34115165982926	12.042
4c9bc	-64.42938755806682	48.78081942003731	9.964
4c9c4	-63.533572656692556	48.563970146294245	9.582
4c9cc	-62.971881200146925	49.116237933778166	9.496
4c9d4	-62.06773740364564	48.8833854474983	9.675
4c9dc	-62.64217897922394	48.33937164704846	9.080
4c9e4	-63.199827445947264	47.79712096083326	7.164
4c9ec	-64.07851231173667	48.013724234457705	9.610
4c9f4	-64.60728812426608	47.46581540128125	6.071
4c9fc	-63.74124995111948	47.25695293663096	9.243
4ca04	-64.2669970488138	46.7191696786044	8.294
4ca0c	-64.77760255383001	46.184056127014536	11.493
4ca14	-65.61860489744177	46.37818142460507	8.597
4ca1c	-65.12046900682702	46.92054111345732	9.631
4ca24	-65.97672524615366	47.11473334139213	10.104
4ca2c	-66.83524929521684	47.30166702726149	10.901
4ca34	-67.30703635681084	46.74539120867095	13.702
4ca3c	-66.46191644478328	46.56531625405957	15.170
4ca44	-66.93273647036033	46.019315185787235	3.971
4ca4c	-67.76462706886204	46.192767730397904	2.296
4ca54	-68.20855280235021	45.644031300899265	1.452
4ca5c	-67.38970828153015	45.476970823010845	2.094
4ca64	-66.57184767294616	45.30324116640355	8.789
4ca6c	-66.10222692802326	45.83899933249983	6.592
4ca74	-65.27358350744986	45.65188037561498	11.065
4ca7c	-65.75544023820525	45.122894022579636	14.342
4ca84	-66.22365650276622	44.59733255101293	9.122
4ca8c	-67.02796146345351	44.77113700079574	5.624
4ca94	-67.47104475539986	44.24290109197941	-3.447
4ca9c	-66.67869969379015	44.075415735283705	5.586
4caa4	-67.12102110315072	43.55734806961038	16.443
4caac	-67.55105623039252	43.043319215508525	-1.522
4cab4	-68.31993878444861	43.19881473213263	3.168
4cabc	-67.90155653946702	43.71873233420612	5.061
4cac4	-68.68246969894837	43.874042351540396	8.681
4cacc	-69.08888964647564	43.34841169056943	8.362
4cad4	-69.85750142696139	43.49208631852569	8.508
4cadc	-69.46333805648503	44.02324821787178	8.114
4cae4	-69.05742886116104	44.55907687216402	7.067
4caec	-68.26410045113192	44.40413366339562	9.876
4caf4	-67.83333500226742	44.9385075001413	8.136
4cafc	-68.6393235989091	45.09940022109111	11.717
4cb04	-69.4454688994805	45.25378300905133	1.942
4cb0c	-70.25130901542859	45.401635423002375	2.182
4cb14	-70.64313475667618	44.85000457468852	4.777
4cb1c	-69.85058834310854	44.70770527513035	5.089
4cb24	-70.24373635358914	44.166330637894696	3.225
4cb2c	-70.62536488120527	43.62982494100404	6.820
4cb34	-71.39206999000972	43.76162394477291	10.146
4cb3c	-71.02323775009286	44.30328091094406	0.047
4cb44	-71.80141498523236	44.434100871248425	-0.050
4cb4c	-72.1572070440054	43.88748970027488	1.973
4cb54	-72.92036772414407	44.00743844192521	3.472
4cb5c	-72.5778415399098	44.55880278305097	1.478
4cb64	-72.2246067802931	45.11561412300014	2.831
4cb6c	-71.43462270450776	44.98597158060743	2.481
4cb74	-71.0563798467985	45.54294872249074	3.886
4cb7c	-71.86021642000505	45.67772580183924	7.043
4cb84	-71.48420111854001	46.2449765836059	4.028
4cb8c	-71.09606803545505	46.817190094865374	4.019
4cb94	-70.26363125309402	46.67153584037573	6.393
4cb9c	-70.66621432711167	46.10486449383929	2.785
4cba4	-69.8472875174139	45.95799914919805	5.100
4cbac	-69.02790589564584	45.804383132863116	6.708
4cbb4	-68.59740618934015	46.3593095463017	7.803
4cbbc	-69.43057527763602	46.51890610923327	5.749
4cbc4	-69.00065435079064	47.08415078591966	2.718
4cbcc	-68.15345477650443	46.91835023497737	6.125
4cbd4	-67.69551394242599	47.481276761957204	4.523
4cbdc	-68.55698282858236	47.65351126337343	6.676
4cbe4	-69.41911211176529	47.81833350818541	6.804
4cbec	-69.84811181014945	47.24276390891503	6.996
4cbf4	-70.69529959367085	47.39417426831526	3.907
4cbfc	-70.2813521917143	47.975720793455274	6.397
4cc04	-71.14314947981013	48.1256647277617	0.351
4cc0c	-71.54168750664597	47.53838010234714	11.046
4cc14	-72.38674439728447	47.67539311526126	3.264
4cc1c	-72.00394820004988	48.2681711522426	2.779
4cc24	-72.86319220592635	48.40325999262701	3.698
4cc2c	-73.72032679786948	48.530965044003395	10.095
4cc34	-74.07074580348089	47.927953735556954	5.576
4cc3c	-73.22993983885752	47.80523830603311	5.359
4cc44	-73.58458999593347	47.21240562513411	4.272
4cc4c	-74.40948351268696	47.330326431250974	4.122
4cc54	-74.73705943655513	46.738263325953625	4.103
4cc5c	-73.9276716385481	46.62494916578491	2.918
4cc64	-73.11541315334156	46.50499139348562	6.717
4cc6c	-72.75705400143364	47.087601770956496	5.954
4cc74	-71.92737809324741	46.95587308954433	7.730
4cc7c	-72.30076226296273	46.378345011245685	5.513
4cc84	-72.66235423012867	45.8059810724829	7.381
4cc8c	-73.46233057767785	45.927740294795356	6.367
4cc94	-73.79828911238329	45.35601138418614	2.173
4cc9c	-73.0126428150301	45.238950917508724	2.693
4cca4	-73.35209279190926	44.677409191798205	2.819
4ccac	-73.68114617094139	44.12149610809212	4.707
4ccb4	-74.4391400351933	44.22969814236995	1.134
4ccbc	-74.12374715593255	44.78995273295755	3.972
4ccc4	-74.89238720051853	44.89647590036436	9.183
4cccc	-75.19395150312272	44.3320892580536	7.017
4ccd4	-75.94518828923353	44.42872316799221	7.788
4ccdc	-75.65760073420776	44.997030776309764	10.343
4cce4	-75.36066533769299	45.57147314077262	3.826
4ccec	-74.58110766422296	45.466835421941504	-0.523
4ccf4	-74.25968588983443	46.043040361206224	6.148
4ccfc	-75.05396501641185	46.15192903281946	3.206
4cd04	-75.8447184911027	46.25446463211797	3.669
4cd0c	-76.6315037490642	46.35071569467744	3.482
4cd14	-76.90829675186505	45.762439235681285	9.661
4cd1c	-76.13653502553329	45.66998455433451	9.418
4cd24	-76.418981853709	45.091678725860824	13.358
4cd2c	-76.69246459054915	44.519662282239864	11.488
4cd34	-77.43540199638518	44.60497737612782	11.001
4cd3c	-77.1761319473057	45.180490058148855	9.856
4cd44	-77.92866064730075	45.263543657570025	7.018
4cd4c	-78.17363034834156	44.68474723155496	7.740
4cd54	-78.90678854578833	44.759058254429135	5.128
4cd5c	-78.67618672592356	45.34092658800977	7.270
4cd64	-78.43785833930204	45.929502192492556	4.595
4cd6c	-77.67553872622592	45.84891593926636	6.889
4cd74	-77.41388629247822	46.440760583107576	4.534
4cd7c	-78.19144079641272	46.52468706668804	3.345
4cd84	-77.93654964507651	47.126370159817526	8.973
4cd8c	-77.6727769771291	47.734426836562555	10.650
4cd94	-76.86336301143072	47.6433861017167	7.413
4cd9c	-77.14330263103473	47.03896082818502	9.840
4cda4	-76.3453374352207	46.9451967378181	1.140
4cdac	-75.54310351590775	46.844990129231796	0.499
4cdb4	-75.23123669914747	47.44141796171383	0.274
4cdbc	-76.04935788649523	47.54574563171974	3.569
4cdcc	-74.9086383138775	48.043590234838845	8.281
4cdd4	-74.57480052589669	48.65133369071449	7.291
4cddc	-75.4260669623478	48.76442656437357	8.780
4cde4	-76.27358643004442	48.87031714355422	7.156
4cdec	-76.57361696624119	48.25389147815354	9.867
4cdf4	-77.39968970156544	48.348718346436286	7.726
4cdfc	-77.1168276719007	48.969091299205736	9.923
4ce04	-76.82370165435644	49.59537714800067	8.057
4ce0c	-75.9627637268976	49.492487866796615	7.780
4ce14	-75.64060939339176	50.12021247905332	7.264
4ce1c	-76.51979112224154	50.2273916816032	12.400
4ce24	-76.2045418605645	50.86493452721463	11.403
4ce34	-74.95997471919627	51.39147595109374	12.156
4ce3c	-75.30654982334987	50.75328336276504	8.891
4ce4c	-74.0392329715249	51.26690088433285	18.749
4ce54	-73.11580394471495	51.133986083632394	13.688
4ce5c	-73.5003096868368	50.50601670439512	17.745
4ce64	-73.87122326481358	49.882761031639184	6.512
4ce6c	-74.75755525117076	50.0053631448339	-2.926
4ce74	-75.09773767973047	49.38221003365661	14.029
4ce7c	-74.22918548286788	49.26445916178348	0.954
4ce84	-73.35767708506744	49.139164028407855	7.453
4ce94	-72.09113898731945	49.614039291385815	16.087
4ce9c	-72.48378856696469	49.00626713265131	-3.026
4cea4	-71.60810023870776	48.86572509278422	2.823
4ceac	-70.7311946982001	48.717508978742806	10.073
4ceb4	-70.30522400724394	49.31367766442989	10.915
4cebc	-71.19860461168231	49.46782708855403	9.687
4cec4	-70.77483289903053	50.074231697827486	9.730
4cecc	-69.86460679844373	49.913917862900924	9.376
4ced4	-69.40867933334764	50.51795840705347	10.087
4cedc	-70.33612228710813	50.6846753628621	10.865
4cee4	-71.2635734648315	50.84290930292789	11.585
4ceec	-71.68462018319369	50.22633861476628	12.995
4cef4	-72.59332655083789	50.37025578887839	6.803
4cefc	-72.19035918270731	50.992670388046726	10.613
4cf04	-71.77262343774242	51.61931526837801	12.102
4cf0c	-71.33938844017409	52.249905459661385	11.406
4cf14	-70.37507135320683	52.08774876784416	11.613
4cf1c	-70.82730256522946	51.46347709526254	10.994
4cf24	-69.8817736068999	51.29887590014869	10.729
4cf2c	-68.93674300993408	51.12550938522685	10.844
4cf34	-68.44806257795781	51.73626165806524	13.046
4cf3c	-69.41104928881268	51.9165320046921	11.300
4cf44	-68.92317123876107	52.537322769279044	12.645
4cf4c	-67.94186431225873	52.349886392994186	12.868
4cf54	-67.41733415601499	52.966034617550555	13.514
4cf5c	-68.4173186429141	53.16090721947709	10.521
4cf64	-69.4195696200956	53.34613311703441	15.893
4cf6c	-69.90610143119538	52.715411643815024	15.442
4cf74	-70.8898796417981	52.88413674129635	13.205
4cf7c	-70.42327601166139	53.52168516146715	8.452
4cf84	-71.42761540408989	53.68755791966971	18.107
4cf8c	-72.43175753742676	53.843767574904156	13.212
4cf94	-72.85684035180363	53.19353310655634	10.947
4cf9c	-71.87372222104192	53.04350233839878	13.326
4cfa4	-72.30325435287975	52.403015019669205	12.583
4cfac	-72.71702609394072	51.76641106168095	10.934
4cfb4	-73.6597994715725	51.90480321764591	9.964
4cfbc	-73.26592001564634	52.54710960970293	10.451
4cfc4	-74.22663648695007	52.682240302873055	12.027
4cfcc	-74.60023433397488	52.034548238521054	10.690
4cfd4	-75.53762600570691	52.1557199532726	18.706
4cfdc	-75.18465796728117	52.80847667016541	10.867
4cfe4	-74.81774188969824	53.46578906238006	12.037
4cfec	-73.83844333471956	53.33427383859411	10.324
4cff4	-73.43486787884632	53.990351700557554	9.400
4cffc	-74.43611123935518	54.127368909502714	10.766
4d004	-75.4346553935163	54.25489838314203	8.484
4d00c	-76.42967466200349	54.373039285659864	12.333
4d014	-76.76629533154087	53.70149670005247	13.992
4d01c	-75.79395143823396	53.58816254598127	11.921
4d024	-76.13924477085489	52.925906269417155	11.180
4d03c	-77.08966623084764	53.03463404247213	14.043
4d044	-78.0352035090915	53.13478162727741	4.547
4d04c	-78.32461941448807	52.46878194949771	-8.784
4d064	-78.69633792590147	53.90154562606244	10.357
4d06c	-77.7340079905957	53.80591188432351	20.890
4d074	-77.42035341755773	54.481910070353	11.935
4d07c	-78.40588947647869	54.58164768612325	9.231
4d084	-79.38549734010122	54.67240669327575	5.346
4d094	-80.6019311555133	54.067099493952384	7.441
4d09c	-80.35841125369824	54.75435829865238	18.643
4d0ac	-82.28120977916657	54.892601096576946	8.416
4d0b4	-82.4774493261844	54.19956749571786	16.710
4d0bc	-81.54378683567134	54.13737242574289	16.179
4d0c4	-81.75469419511063	53.45254248069386	10.331
4d0cc	-82.6656211985833	53.512140859079736	18.564
4d0d4	-82.84618864223478	52.83054939698321	18.708
4d13c	-82.33840620079641	51.43323666252822	21.927
4d14c	-83.34640375340538	50.822840402785005	27.894
4d154	-83.50054826773173	50.16656959893055	-2.651
4d15c	-82.69104725204201	50.118345971082704	12.066
4d164	-81.8734420069938	50.06381628141639	17.037
4d18c	-79.376523391765	49.86074636783559	11.354
4d1cc	-77.6994611210019	51.71601443249187	16.911
4d1e4	-77.39451523937421	50.3269970698363	5.084
4d1f4	-78.53111573582318	49.77939118820097	0.694
4d1fc	-77.67999924697988	49.69097511428057	10.425
4d204	-77.95526944890584	49.06084679028318	10.336
4d20c	-78.22082511399839	48.43678959125255	3.216
4d214	-79.0365425866694	48.51821368957279	6.911
4d21c	-78.7884020544765	49.14569271444778	8.088
4d224	-79.61572873441392	49.22374891898753	6.074
4d22c	-80.43676700306625	49.295145377324374	4.085
4d234	-80.64986640760029	48.66160365946258	5.097
4d23c	-79.84637430197803	48.59310909877348	8.782
4d244	-80.06888198893678	47.968977024406556	5.472
4d24c	-80.85540313828635	48.03469205337231	9.313
4d254	-81.05374810193017	47.414541077371524	8.519
4d25c	-80.28364738289649	47.35148844724553	8.751
4d264	-79.50714369591343	47.28252317354863	9.748
4d26c	-79.27598354023549	47.89711006713866	12.319
4d274	-78.47713494379516	47.818965625478924	6.957
4d27c	-78.72463928278886	47.207522109259976	9.189
4d284	-78.96375214808991	46.602591870368016	7.150
4d28c	-79.73041641351828	46.67458019694951	7.242
4d294	-79.94617147057252	46.0733946861149	6.980
4d29c	-79.19486309453562	46.004293860264816	7.734
4d2a4	-79.41833892980516	45.41273367333123	5.330
4d2ac	-79.63452529274937	44.828004071291474	9.459
4d2b4	-80.35649978274961	44.89168510821841	8.595
4d2bc	-80.15475674884867	45.479067057454735	8.276
4d2c4	-80.88509111607353	45.54003574740289	10.431
4d2cc	-81.07238231887125	44.950208155123335	9.459
4d2d4	-81.78185486695176	45.00368591857156	7.827
4d2dc	-81.60900503577834	45.59575514269343	8.355
4d2e4	-81.43023253339915	46.194975291222995	8.555
4d2ec	-80.69141371034036	46.13691581353985	7.274
4d2f4	-80.49104172635016	46.7407652263767	6.564
4d2fc	-81.24524909477098	46.801267596105795	8.527
4d304	-81.99267312318875	46.856214866534216	7.866
4d30c	-82.73296264645833	46.90574097542642	0.378
4d314	-82.88723690868245	46.295212965716914	1.523
4d31c	-82.1622837690674	46.24769756579249	7.965
4d324	-82.32617413813406	45.64634655443293	10.637
4d32c	-82.48461154054023	45.05223656618173	11.152
4d334	-83.18035901689925	45.095983265615594	11.627
4d33c	-83.03628715907806	45.69193671739993	11.469
4d344	-83.73904634511496	45.73265729830893	13.404
4d34c	-83.86881688398495	45.135053721058256	8.892
4d354	-84.54971791895318	45.16957970996707	9.586
4d35c	-84.43416778333491	45.76864440332122	11.237
4d364	-84.31459791707425	46.37517073397918	16.132
4d36c	-83.60477557619124	46.33765717984609	11.692
4d374	-83.46578127532631	46.94998568518948	-4.898
4d37c	-84.19080785270539	46.989094026727926	4.249
4d384	-84.06258390051849	47.6103380760054	5.247
4d38c	-83.92969805543373	48.23881470028577	7.120
4d39c	-83.32182551882282	47.56956345366534	-4.658
4d3a4	-82.573202802528	47.52343786676671	5.814
4d3ac	-81.81705769251633	47.47181170056475	6.848
4d3b4	-81.63513439676538	48.09438881137252	12.830
4d3c4	-82.23609246424463	48.779944763054814	4.176
4d3cc	-81.44658007769429	48.72383397360327	15.502
4d3d4	-81.25104984776182	49.360021536615825	9.889
4d3e4	-82.85756497432915	49.47081404320543	4.561
4d3ec	-83.0179975348707	48.83008821361279	7.450
4d3fc	-83.64894975433606	49.51705048853378	0.513
4d40c	-84.55744989204246	48.91311516337448	11.105
4d414	-85.31427510610372	48.94633434577918	4.681
4d41c	-85.20599681731852	49.5920552204096	10.161
4d424	-85.97092749868467	49.621181578423176	11.392
4d42c	-86.72634238068531	49.644970708210515	15.757
4d434	-86.80046029043743	48.99706028236491	16.048
4d43c	-86.06204972174245	48.974256219587055	10.352
4d444	-86.14985128929516	48.33453603092129	6.530
4d44c	-86.87187199846036	48.35639804830539	2.991
4d454	-86.9407160368682	47.7230869668958	3.787
4d45c	-86.23450169936882	47.70212595121975	3.929
4d464	-85.51922227810947	47.676458022619265	13.355
4d46c	-85.41861685061996	48.30776616672655	11.721
4d474	-84.6784619567579	48.275915468797194	6.162
4d47c	-84.79515241505314	47.64591649371733	20.316
4d484	-84.90773682126688	47.023215743448496	7.721
4d48c	-85.6162785036647	47.05250473879583	9.273
4d494	-85.70996057726968	46.435989021425726	11.362
4d49c	-85.01641690636875	46.407898468685985	11.756
4d4a4	-85.1213816576219	45.80003808771643	12.962
4d4ac	-85.2228082993142	45.199696622720374	12.121
4d4b4	-85.88784774838781	45.22554300763289	11.859
4d4bc	-85.80043243263944	45.82698187046505	10.767
4d4c4	-86.47107896773952	45.84962225625019	7.609
4d4cc	-86.54460961718986	45.24726012362383	9.751
4d4d4	-87.19288090530539	45.264991502632164	4.052
4d4dc	-87.1330945634392	45.868108267280455	0.118
4d4e4	-87.07121022073484	46.47886906058088	6.897
4d4ec	-86.39497217243836	46.45959431580319	10.101
4d4f4	-86.31615929746543	47.07711853048451	5.697
4d4fc	-87.00712178754627	47.09721771435532	10.378
4d504	-87.68892477933183	47.11296544053039	10.136
4d50c	-88.36134325676848	47.12452690427598	11.091
4d514	-88.39647618779964	46.50505674336456	8.802
4d51c	-87.73844854260557	46.4939702608307	6.022
4d524	-87.78626694354598	45.88259098701812	10.643
4d52c	-87.83246222367252	45.27888252367293	10.755
4d534	-88.4631677025113	45.28908000022231	10.958
4d53c	-88.43039817638258	45.893223117723416	9.863
4d544	-89.06530453886859	45.90015855348674	10.031
4d54c	-89.08482484788536	45.295731782411536	8.193
4d554	-89.69727435058005	45.29898637530145	8.498
4d55c	-89.69081632745551	45.90355197019323	13.254
4d564	-89.6841309788904	46.51582723863683	11.968
4d56c	-89.04509730945513	46.51228869833384	10.150
4d574	-89.02416826937565	47.1320688537089	14.805
4d57c	-89.67720675307328	47.13575911620692	14.336
4d584	-89.67003131558786	47.763283608849484	14.665
4d58c	-89.6625914823652	48.398325390302965	14.877
4d594	-88.97999318319022	48.39431061174874	13.818
4d59c	-89.00248016620948	47.7594347108563	13.770
4d5a4	-88.32493694945228	47.751568649740825	14.347
4d5ac	-87.63760786345392	47.73951059444734	17.045
4d5b4	-87.58440398314686	48.37352835403094	10.222
4d5bc	-88.28719054033861	48.38610564503751	14.424
4d5c4	-88.24803263924989	49.02804978278153	14.142
4d5cc	-87.5292127831968	49.01492952114069	12.324
4d5d4	-87.47192678810909	49.663612695782795	13.609
4d5dc	-88.2073867788585	49.67730081518931	15.230
4d5e4	-88.93244912539986	49.68623087163447	16.058
4d5ec	-88.95666471592241	49.036609163103215	14.673
4d5f4	-89.65487314563516	49.040797417431826	13.401
4d5fc	-89.64686119200967	49.69060056695331	15.857
4d604	-89.63853941170512	50.3476232971575	17.248
4d60c	-88.90729746434023	50.34306380412368	15.106
4d614	-88.88115717341404	51.00698327596727	15.414
4d61c	-89.62989039776635	51.01174133831126	16.830
4d624	-89.62089543398321	51.6828174154954	16.002
4d62c	-89.61153436999285	52.36070100764666	16.611
4d634	-88.82568033897562	52.355517702812186	15.701
4d63c	-88.85397174343427	51.677851571926055	16.557
4d644	-88.07567065807636	51.66770368779602	16.443
4d64c	-88.02818965162075	52.34492561324558	13.020
4d654	-87.21939833302123	52.32869169421862	15.124
4d65c	-87.28630455950608	51.65215011744513	18.468
4d664	-87.35060100630697	50.982356395749925	14.404
4d66c	-88.12129713332385	50.99725983924485	17.585
4d674	-88.16517095774644	50.33374601079661	14.271
4d67c	-87.41243076327429	50.31946392775704	15.317
4d684	-86.64936976938144	50.30001372519702	15.329
4d68c	-86.5693830826387	50.962060764380084	16.079
4d694	-85.77798127869379	50.93616395153532	15.433
4d69c	-85.87630297863127	50.27519441625543	15.881
4d6a4	-85.09356748763565	50.24480856359207	12.763
4d6ac	-84.30152234305827	50.20866300568933	1.448
4d6bc	-84.9767570699218	50.9044609114029	15.656
4d6c4	-84.85531854588795	51.57086524130997	16.457
4d6cc	-84.02532040819486	51.53152001399909	16.262
4d6d4	-83.87889246474322	52.20280465794845	14.901
4d6dc	-84.72898634796736	52.24386068106391	16.860
4d6e4	-85.56939315275413	52.27838271399979	12.842
4d6ec	-85.67575305599742	51.60394600324978	16.744
4d6f4	-86.48621106582769	51.63096999007036	16.436
4d6fc	-86.3996694634207	52.30658603489121	15.247
4d704	-86.30955977019731	52.98873977170182	14.653
4d70c	-86.21566783629974	53.677248125625354	17.411
4d714	-85.34328936783601	53.64651888995564	14.534
4d71c	-85.45865908695066	52.95930230841929	18.928
4d724	-84.59747460311847	52.92327225114184	17.798
4d72c	-83.72648304118383	52.88042652113812	16.233
4d734	-83.56773834818088	53.56419229850142	18.319
4d73c	-84.46047517483132	53.60891064351141	13.733
4d744	-84.31765547596197	54.30057203923313	11.154
4d74c	-83.40227675339953	54.25389391140808	9.852
4d754	-83.22968602433953	54.94930834017808	10.410
4d75c	-84.16865602072554	54.99803796709459	10.437
4d764	-85.09749043311345	55.03902789363068	12.110
4d76c	-85.2230016121392	54.339832278819394	12.426
4d774	-86.11776230585596	54.37191392924182	15.503
4d77c	-86.01559286561853	55.07252582376306	15.097
4d784	-86.92240107488279	55.09878803397068	14.910
4d79c	-87.00141673121281	54.397064056797916	17.817
4d7a4	-87.07712753679849	53.701336475267325	12.541
4d7ac	-87.14972812671101	53.011814093935406	12.488
4d7b4	-87.97874429988761	53.02876013286877	10.455
4d7bc	-87.92721607138229	53.71902805795548	11.502
4d7cc	-88.79621737818928	53.03981720182842	13.111
4d7d4	-89.60178548182542	53.04522814655786	13.620
4d7dc	-89.59162531587596	53.73622125952698	11.210
4d7fc	-89.56996761671385	55.136826484281166	11.777
4d804	-89.55841284217648	55.84601469355807	0.996
4d80c	-89.54633183577026	56.56082111744868	0.424
4d814	-88.62863730084814	56.554099294931405	10.097
4d81c	-88.66514422683986	55.839580184410046	6.569
4d824	-87.75879883118753	55.82643260734825	11.333
4d82c	-86.83986958313743	55.806285546664945	10.435
4d834	-86.7535931776641	56.519319699846946	24.631
4d83c	-87.69754630593837	56.54036498654478	6.356
4d844	-87.63345260608939	57.25962680650353	4.658
4d84c	-86.66332271505101	57.2376396393388	4.872
4d854	-86.5687867526379	57.96098068427382	5.291
4d85c	-87.56632405014378	57.98395593491267	2.629
4d864	-88.55042105037222	57.998951108914525	9.948
4d86c	-88.59043484660084	57.273976422026216	7.650
4d874	-89.53368938732909	57.280999568422494	8.757
4d87c	-89.52044710996208	58.00629041329876	8.555
4d884	-89.50656307462239	58.73642080898335	5.008
4d88c	-88.50846942620922	58.72874961886072	3.596
4d894	-88.46444156170355	59.46308522708328	2.642
4d89c	-89.49199139308597	59.47110500301684	-2.255
4d8e4	-86.36570547683846	59.42159943264044	-5.826
4d8ec	-87.42209656880311	59.446700752655524	3.521
4d8f4	-87.49594915839299	58.71307681753134	6.486
4d8fc	-86.46968901001907	58.68906451725856	3.627
4d904	-85.43042860847329	58.656383671187925	12.513
4d90c	-84.37895907365767	58.61471580142688	9.947
4d914	-84.21406587263873	59.343889018660434	3.473
4d91c	-85.29607462386056	59.387439015326656	6.046
4d95c	-81.77926148952852	59.95525624166724	10.413
4d964	-82.01662501712013	59.22736852686273	7.257
4d96c	-83.12059425627866	59.29063261787999	-2.069
4d974	-83.31612109489579	58.56375474492153	3.632
4d97c	-82.24280247471934	58.50320840002237	4.369
4d984	-82.45853220438559	57.78310483833212	3.567
4d98c	-82.66449017085259	57.06737180136454	5.647
4d994	-83.68052069042709	57.12285668735334	-19.005
4d99c	-83.50256578086321	57.84106046775715	3.753
4d9a4	-84.53615718676336	57.88983421207307	8.384
4d9ac	-85.55848869143487	57.92970904851437	5.591
4d9b4	-85.68067046524263	57.207710893285785	3.126
4d9bc	-84.68616552851525	57.169545068383215	11.903
4d9c4	-84.82944671990991	56.45413508032322	11.692
4d9cc	-85.79735415382689	56.49067124212939	13.054
4d9d4	-85.90888827619301	55.77885820869728	15.556
4d9dc	-84.96642506997219	55.74387667893455	16.619
4d9e4	-84.01308767911766	55.70107520506486	13.793
4d9ec	-83.85052859105365	56.40943572586405	8.748
4d9f4	-82.86129632987365	56.356308133139265	10.723
4d9fc	-83.04952024072692	55.65019749601054	15.070
4da04	-82.07640185476349	55.590998026133256	11.978
4da0c	-81.0944447966827	55.52324333304504	14.672
4da14	-80.85485902689643	56.223768651722416	7.459
4da1c	-81.86248359574137	56.294499099209965	8.614
4da24	-81.63886752894854	57.00282949214565	9.164
4da2c	-81.40491587370893	57.71569868829044	10.627
4da34	-80.34261492740707	57.63858930902236	4.308
4da3c	-80.60448315676784	56.92898335563877	4.399
4da44	-79.56220137312076	56.845602951802135	3.863
4da4c	-79.27256281883902	57.55154146007836	4.385
4da5c	-78.5129171367898	56.75247520485587	5.941
4da64	-78.8164086211275	56.05465791457357	6.174
4da6c	-79.83922376287991	56.14389141133094	6.090
4da74	-80.1043924066316	55.44671329686775	11.760
4da7c	-79.1070166649522	55.361202388364084	6.624
4da84	-78.10311546920013	55.266520873140855	8.230
4da8c	-77.78727094797452	55.9558758829947	6.118
4da94	-76.75269117062126	55.847371424413815	2.838
4da9c	-77.09350963334379	55.162495959114544	3.157
4daa4	-76.07903963507925	55.04897287464383	6.212
4daac	-75.06056214213015	54.925815865177896	8.762
4dab4	-74.67081990078502	55.60059821228422	13.748
4dabc	-75.7135690825996	55.72899015260519	15.235
4dac4	-75.3323802406896	56.41276506477706	-0.039
4dacc	-74.26451471767604	56.27890939547425	12.045
4dad4	-73.84066513573029	56.96039375405749	12.848
4dadc	-74.93452323416187	57.09995247055206	-13.914
4dae4	-76.02568079883365	57.22870722019171	4.378
4daec	-76.39705217583638	56.536220128680554	2.676
4daf4	-77.4575524056925	56.649405738223685	5.714
4dafc	-77.11309216604973	57.34678553219987	3.773
4db0c	-76.37611687340703	58.751704179927266	20.467
4db14	-75.23172561171589	58.62316278877773	14.824
4db1c	-75.63759298642078	57.92447903382142	9.105
4db24	-74.51897500769225	57.79018779787231	8.856
4db34	-72.9360338616583	58.33135887577051	2.464
4db3c	-74.08463264660236	58.48308669083794	9.810
4db44	-73.63030602508087	59.178244642371375	-16.221
4db4c	-72.45289643970584	59.020026638369444	-0.493
4db5c	-73.15470971470316	59.87523660209139	6.402
4db9c	-77.15270264313695	59.58078965872118	12.873
4dba4	-77.51661876865506	58.868855694620244	14.375
4dbb4	-78.9694811958638	58.2613835744713	14.624
4dbc4	-79.7812837512424	59.06970089994119	44.411
4dbcc	-80.06849165468452	58.35227208324712	13.689
4dbd4	-81.15993514296277	58.43280045553461	12.158
4dbdc	-80.90317004726066	59.15381285241129	3.793
4dbe4	-80.63379659654514	59.87839825797412	6.362
4dbec	-79.48008741917535	59.790528589749556	1.832
51554	-135.0	59.961958281956676	-2.317
52454	-102.13605486871994	58.15991590103131	22.937
524a4	-106.84529028529684	59.87523660209139	-3.018
524bc	-106.36969397491913	59.178244642371375	15.584
524d4	-106.60178364324885	57.6446756104466	24.365
524dc	-105.48102499230775	57.79018779787231	30.017
524e4	-104.36240701357923	57.92447903382142	-4.559
524fc	-103.24704786087084	58.04767218145392	30.978
52504	-102.88690783395029	57.34678553219987	-12.581
5250c	-102.5424475943075	56.649405738223685	15.968
5251c	-103.97431920116637	57.22870722019171	11.493
5252c	-106.15933486426972	56.96039375405749	28.395
52534	-105.73548528232395	56.27890939547425	20.855
5253c	-104.66761975931041	56.41276506477706	22.154
52544	-104.28643091740041	55.72899015260519	20.668
5254c	-105.329180099215	55.60059821228422	17.994
52554	-104.93943785786985	54.925815865177896	16.572
5255c	-103.92096036492076	55.04897287464383	23.356
52564	-102.90649036665621	55.162495959114544	19.090
5256c	-103.24730882937875	55.847371424413815	20.017
52574	-102.2127290520255	55.9558758829947	16.531
5257c	-101.89688453079988	55.266520873140855	19.129
52584	-100.8929833350478	55.361202388364084	23.060
5258c	-99.89560759336841	55.44671329686775	18.552
52594	-100.16077623712009	56.14389141133094	22.442
5259c	-101.18359137887252	56.05465791457357	25.599
525a4	-101.4870828632102	56.75247520485587	25.396
525ac	-101.80427550930662	57.45433884898702	12.399
525bc	-100.43779862687924	56.845602951802135	19.679
525c4	-99.39551684323216	56.92898335563877	16.816
525ec	-99.14514097310357	56.223768651722416	16.788
525f4	-98.90555520331732	55.52324333304504	17.990
525fc	-97.92359814523653	55.590998026133256	9.814
52604	-96.95047975927308	55.65019749601054	16.263
5260c	-97.13870367012635	56.356308133139265	11.757
52614	-96.14947140894635	56.40943572586405	16.009
5261c	-95.98691232088234	55.70107520506486	21.072
52624	-95.03357493002783	55.74387667893455	16.633
5262c	-94.09111172380699	55.77885820869728	15.757
52634	-94.20264584617311	56.49067124212939	19.079
5263c	-95.17055328009009	56.45413508032322	19.361
52644	-95.31383447148475	57.169545068383215	15.021
5264c	-94.31932953475737	57.207710893285785	-4.810
52654	-94.44151130856514	57.92970904851437	-1.454
5266c	-96.3194793095729	57.12285668735334	10.677
52674	-97.33550982914743	57.06737180136454	22.319
5267c	-97.54146779561442	57.78310483833212	13.177
52704	-93.53031098998093	58.68906451725856	0.414
5270c	-92.50405084160701	58.71307681753134	7.293
52764	-90.50800860691403	59.47110500301684	5.655
5276c	-91.53555843829645	59.46308522708328	16.569
52774	-91.4915305737908	58.72874961886072	8.149
5277c	-90.49343692537762	58.73642080898335	-1.379
52784	-90.47955289003792	58.00629041329876	7.225
5278c	-90.46631061267091	57.280999568422494	3.035
52794	-91.40956515339917	57.273976422026216	11.482
5279c	-91.44957894962779	57.998951108914525	12.060
527a4	-92.43367594985622	57.98395593491267	11.249
527ac	-93.4312132473621	57.96098068427382	8.907
527b4	-93.336677284949	57.2376396393388	12.034
527bc	-92.36654739391062	57.25962680650353	10.712
527c4	-92.30245369406164	56.54036498654478	15.613
527cc	-93.24640682233591	56.519319699846946	16.048
527d4	-93.16013041686259	55.806285546664945	13.223
527dc	-92.24120116881247	55.82643260734825	14.145
527e4	-91.33485577316016	55.839580184410046	8.836
527ec	-91.37136269915186	56.554099294931405	11.552
527f4	-90.45366816422974	56.56082111744868	12.664
527fc	-90.44158715782352	55.84601469355807	12.231
52804	-90.43003238328616	55.136826484281166	10.086
5280c	-91.2999381345736	55.13066603907291	10.684
52814	-91.26651214908905	54.42759013366519	14.022
5281c	-90.41897148604127	54.433489059236194	17.567
52824	-90.40837468412406	53.73622125952698	14.680
5282c	-90.3982145181746	53.04522814655786	16.940
52834	-91.20378262181072	53.03981720182842	17.235
5283c	-91.23448793724795	53.730571964205296	14.955
52844	-92.07278392861771	53.71902805795548	10.996
5284c	-92.0212557001124	53.02876013286877	17.032
52854	-92.850271873289	53.011814093935406	22.060
5285c	-92.92287246320151	53.701336475267325	17.360
52864	-92.99858326878719	54.397064056797916	12.239
5286c	-92.12652316113785	54.41553637335721	10.536
52874	-92.1826121071433	55.11807816628419	13.763
5287c	-93.07759892511721	55.09878803397068	12.858
52884	-93.98440713438148	55.07252582376306	16.121
5288c	-93.88223769414404	54.37191392924182	17.168
52894	-94.77699838786081	54.339832278819394	15.834
5289c	-94.90250956688655	55.03902789363068	14.664
528a4	-95.83134397927446	54.99803796709459	20.459
528ac	-96.77031397566049	54.94930834017808	20.536
528b4	-96.59772324660047	54.25389391140808	17.683
528bc	-95.68234452403804	54.30057203923313	19.258
528c4	-95.5395248251687	53.60891064351141	14.778
528cc	-96.43226165181912	53.56419229850142	14.395
528d4	-96.27351695881619	52.88042652113812	15.245
528dc	-95.40252539688153	52.92327225114184	15.191
528e4	-94.54134091304935	52.95930230841929	6.115
528ec	-94.65671063216399	53.64651888995564	14.530
528f4	-93.78433216370026	53.677248125625354	16.635
528fc	-93.69044022980269	52.98873977170182	14.685
52904	-93.6003305365793	52.30658603489121	15.787
5290c	-93.51378893417233	51.63096999007036	14.522
52914	-94.3242469440026	51.60394600324978	18.353
52924	-95.27101365203264	52.24386068106391	22.102
5292c	-96.1211075352568	52.20280465794845	15.033
52934	-95.97467959180516	51.53152001399909	12.824
5293c	-95.14468145411205	51.57086524130997	16.695
52944	-95.02324293007821	50.9044609114029	14.658
5294c	-95.83390471521612	50.86675132632623	13.325
52954	-95.69847765694173	50.20866300568933	17.170
5295c	-94.90643251236436	50.24480856359207	14.961
52964	-94.12369702136871	50.27519441625543	17.293
5296c	-94.22201872130621	50.93616395153532	15.913
52974	-93.43061691736132	50.962060764380084	19.625
5297c	-93.35063023061856	50.30001372519702	17.993
52984	-92.58756923672571	50.31946392775704	17.131
5298c	-91.83482904225356	50.33374601079661	17.166
52994	-91.87870286667615	50.99725983924485	14.969
5299c	-92.64939899369304	50.982356395749925	18.105
529a4	-92.71369544049394	51.65215011744513	17.039
529ac	-92.78060166697878	52.32869169421862	21.912
529b4	-91.97181034837925	52.34492561324558	14.036
529bc	-91.92432934192365	51.66770368779602	14.598
529c4	-91.14602825656574	51.677851571926055	17.183
529cc	-91.1743196610244	52.355517702812186	19.052
529d4	-90.38846563000716	52.36070100764666	17.372
529dc	-90.37910456601679	51.6828174154954	16.736
529e4	-90.37010960223365	51.01174133831126	19.161
529ec	-91.11884282658596	51.00698327596727	17.136
529f4	-91.09270253565977	50.34306380412368	16.751
529fc	-90.36146058829488	50.3476232971575	16.996
52a04	-90.35313880799033	49.69060056695331	15.334
52a0c	-90.34512685436482	49.040797417431826	14.906
52a14	-91.0433352840776	49.036609163103215	15.652
52a1c	-91.06755087460014	49.68623087163447	15.572
52a24	-91.79261322114151	49.67730081518931	16.982
52a2c	-92.52807321189091	49.663612695782795	16.604
52a34	-92.47078721680322	49.01492952114069	13.848
52a3c	-91.75196736075011	49.02804978278153	16.343
52a44	-91.71280945966137	48.38610564503751	16.366
52a4c	-92.41559601685316	48.37352835403094	12.659
52a54	-92.36239213654608	47.73951059444734	16.312
52a5c	-91.67506305054772	47.751568649740825	17.520
52a64	-90.99751983379052	47.7594347108563	14.907
52a6c	-91.0200068168098	48.39431061174874	14.688
52a74	-90.33740851763481	48.398325390302965	14.730
52a7c	-90.32996868441214	47.763283608849484	13.434
52a84	-90.32279324692674	47.13575911620692	13.944
[truncated: 97,991 more rows]
[truncated: 23 more columns]
