# Supplementary material for: Mapping the ionosphere with millions of phones
Source: Nature. 2024 Nov 13;635(8038):365–9. doi: 10.1038/s41586-024-08072-x (PMC11560844; doi:10.1038/s41586-024-08072-x)
Supplement: Supplementary file 9 — Source Data Extended Data Fig. 1 [file 41586_2024_8072_MOESM9_ESM.txt]

Phone Model	Galileo Receiver DCB (TECU)	GPS Receiver DCB (TECU)
All Other Models	-14890.018	-18307.340
All Other Models	-10.465	-20.161
Model 3	-1364.093	-1395.171
All Other Models	-28.360	5.539
All Other Models	-51.557	-25.655
All Other Models	-14890.264	-18301.257
All Other Models	-14855.601	-18275.330
Model 3	-1363.363	-1396.586
All Other Models	-21.855	-35.901
All Other Models	-14917.439	-18332.387
Model 3	-1366.609	-1394.278
All Other Models	-1313.045	-1305.755
Model 3	-1297.614	-1292.231
All Other Models	-16523.353	-18251.185
All Other Models	-14944.848	-18362.868
All Other Models	219.105	-47.258
Model 3	-1341.145	-1336.445
All Other Models	-14936.288	-18358.272
All Other Models	-40.424	-123.772
All Other Models	-14892.522	-18310.912
All Other Models	-14910.071	-18308.511
All Other Models	-28.056	-3.896
All Other Models	-14876.268	-18312.914
All Other Models	-14902.274	-18336.285
All Other Models	16.746	1.300
All Other Models	219.307	-55.294
All Other Models	-12.463	-43.132
All Other Models	-46.243	-2.815
All Other Models	-41.330	-31.480
Model 3	-1342.332	-1355.760
All Other Models	7.023	-3.388
Model 3	-1392.198	-1376.861
All Other Models	79.889	68.288
All Other Models	-14901.685	-18318.897
All Other Models	-12.627	-23.325
All Other Models	38.516	11.378
All Other Models	-1307.604	-1320.577
All Other Models	14.206	2.800
Model 2	-14864.340	-18280.585
All Other Models	-14872.460	-18291.976
All Other Models	-48.208	-60.826
All Other Models	-26.124	-29.527
All Other Models	-1322.901	-1330.126
All Other Models	-14897.447	-18329.992
All Other Models	-20.120	-17.768
All Other Models	8.959	17.011
Model 3	-1340.543	-1353.958
All Other Models	-1306.355	-1309.273
All Other Models	-1298.981	-1295.490
All Other Models	82.178	79.280
All Other Models	-14901.879	-18313.824
Model 3	-1329.344	-1349.137
All Other Models	228.659	-101.044
All Other Models	-32.356	-24.726
All Other Models	232.651	-47.897
All Other Models	90.437	78.688
All Other Models	-14901.384	-18318.727
All Other Models	-14902.549	-18312.737
All Other Models	-20.930	-4.893
All Other Models	-7.599	-36.244
All Other Models	-16528.723	-18241.782
All Other Models	-63.130	-61.568
All Other Models	52.897	49.741
All Other Models	-14845.802	-18259.510
All Other Models	5.506	24.237
All Other Models	-22.340	-6.631
All Other Models	-0.943	24.397
All Other Models	-14894.479	-18321.637
All Other Models	99.249	87.133
All Other Models	-14929.201	-18346.033
All Other Models	-14900.644	-18320.351
All Other Models	-12.316	-16.444
All Other Models	-14930.956	-18364.227
All Other Models	-14901.696	-18341.913
All Other Models	-14849.986	-18235.361
All Other Models	-14909.398	-18329.954
All Other Models	-48.753	3.103
All Other Models	-14835.638	-18263.116
All Other Models	-14878.952	-18295.940
Model 3	-1384.639	-1395.908
All Other Models	-14853.292	-18281.744
All Other Models	-14897.963	-18339.427
All Other Models	-7.081	40.319
Model 2	-14868.804	-18277.448
All Other Models	-30.400	-40.336
All Other Models	-44.635	-10.712
All Other Models	-44.221	-29.456
All Other Models	-6.668	-30.072
All Other Models	-37.560	-28.992
All Other Models	-14886.006	-18404.169
Model 3	-1396.527	-1399.774
Model 3	-1388.908	-1393.812
All Other Models	-14865.891	-18286.561
All Other Models	-14893.027	-18306.488
All Other Models	-33.922	-17.424
All Other Models	-48.570	-21.497
All Other Models	-14853.667	-18297.109
All Other Models	114.809	115.181
All Other Models	-14959.963	-18380.465
All Other Models	-25.812	-37.172
All Other Models	-14859.807	-18306.269
All Other Models	-46.445	-28.954
All Other Models	-14893.032	-18372.227
All Other Models	-14947.096	-18354.591
All Other Models	-97.265	33.651
All Other Models	-14912.306	-18319.406
All Other Models	-14903.442	-18326.186
All Other Models	-14885.282	-18318.106
All Other Models	-1313.177	-1338.173
All Other Models	-14919.849	-18300.096
All Other Models	-37.844	-38.309
All Other Models	-14931.913	-18363.142
Model 2	-14872.606	-18305.272
All Other Models	20.581	35.037
All Other Models	-14907.225	-18326.708
All Other Models	0.440	1.936
All Other Models	-14898.762	-18325.412
All Other Models	11.729	11.057
All Other Models	-14842.615	-18275.575
All Other Models	-52.419	-32.537
All Other Models	-41.306	-23.071
All Other Models	-14926.252	-18345.013
Model 2	-14853.383	-18291.568
All Other Models	-47.946	-3.470
All Other Models	-27.656	-7.930
All Other Models	-36.420	-29.905
All Other Models	-7.590	12.535
All Other Models	95.156	78.726
All Other Models	-14888.537	-18308.442
All Other Models	2.103	15.950
All Other Models	-44.627	-25.033
All Other Models	-42.322	-23.135
All Other Models	10.897	5.800
All Other Models	-20.190	-9.586
All Other Models	-16494.209	-18172.400
All Other Models	-14903.432	-18319.116
All Other Models	-14890.323	-18321.904
All Other Models	-14896.621	-18324.134
All Other Models	-14863.640	-18273.962
All Other Models	-14892.974	-18338.864
All Other Models	-14859.661	-18304.556
All Other Models	-14902.902	-18321.483
All Other Models	-30.663	-17.736
All Other Models	-33.731	-13.961
All Other Models	-14897.188	-18326.351
All Other Models	56.210	66.460
All Other Models	-14840.481	-18263.935
All Other Models	-23.843	-15.188
All Other Models	2.791	8.472
All Other Models	-14846.962	-18283.316
All Other Models	-14948.850	-18368.359
All Other Models	-14888.853	-18311.519
All Other Models	-32.510	-52.166
All Other Models	-14917.644	-18325.444
All Other Models	-14.791	-5.481
All Other Models	-29.875	-34.619
All Other Models	-38.429	-62.273
All Other Models	-1341.008	-1339.250
All Other Models	59.881	62.813
All Other Models	-43.677	-49.214
All Other Models	-14893.990	-18332.196
All Other Models	-12.548	-63.489
All Other Models	-14868.293	-18288.209
All Other Models	-5.059	-1.127
All Other Models	-14935.828	-18355.537
All Other Models	-14867.675	-18296.986
All Other Models	-14896.814	-18328.862
Model 3	-1362.985	-1388.138
All Other Models	32.292	21.563
All Other Models	-14914.817	-18327.476
All Other Models	-40.769	-20.919
All Other Models	-22.605	-7.077
All Other Models	-87.477	-35.345
All Other Models	-38.442	-28.906
All Other Models	-1311.281	-1324.880
All Other Models	-14.644	3.385
Model 1	-16529.713	-18236.754
All Other Models	-14903.635	-18323.777
All Other Models	-1.189	-12.168
All Other Models	-15.246	-10.544
All Other Models	-14882.875	-18298.085
All Other Models	-43.123	7.435
All Other Models	-8.603	9.667
All Other Models	-22.364	-8.650
All Other Models	-51.002	-26.162
All Other Models	27.278	32.289
All Other Models	-26.239	-27.231
All Other Models	-14900.639	-18313.494
All Other Models	-1308.209	-1293.971
All Other Models	224.658	-37.432
All Other Models	-1338.310	-1347.131
All Other Models	-14915.233	-18362.816
All Other Models	-42.059	-22.135
Model 3	-1391.103	-1402.266
All Other Models	-14852.921	-18290.412
All Other Models	-1381.100	-1330.713
Model 3	-1382.751	-1386.893
All Other Models	-14845.345	-18261.559
All Other Models	-14895.449	-18325.928
All Other Models	-14850.100	-18292.104
All Other Models	-26.464	1.873
Model 1	-16530.349	-18237.946
All Other Models	-0.345	-1.380
All Other Models	-14907.122	-18371.443
All Other Models	-17.158	-7.010
All Other Models	-14909.156	-18324.055
All Other Models	-14880.986	-18317.198
Model 3	-1375.740	-1489.794
All Other Models	-36.696	-30.698
All Other Models	-31.321	-36.100
All Other Models	-39.163	-45.622
All Other Models	-14869.794	-18299.748
All Other Models	-14862.720	-18265.280
All Other Models	-29.088	-10.459
All Other Models	-21.409	9.797
All Other Models	-14859.850	-18278.997
All Other Models	-20.483	10.167
Model 3	-1343.475	-1382.746
All Other Models	-14906.264	-18332.789
All Other Models	-14887.103	-18307.202
All Other Models	-1328.076	-1329.099
All Other Models	-14876.209	-18286.449
All Other Models	-14861.474	-18283.107
All Other Models	-36.574	-16.719
All Other Models	-42.158	-29.130
All Other Models	-50.301	-105.672
All Other Models	-41.998	-21.593
All Other Models	-14901.146	-18318.228
All Other Models	-14909.774	-18324.240
All Other Models	-14929.861	-18355.087
All Other Models	-14919.625	-18343.850
All Other Models	136.504	127.256
All Other Models	-14936.701	-18324.640
All Other Models	-14863.673	-18283.272
Model 3	-1351.052	-1350.484
All Other Models	-7.791	12.762
All Other Models	-22.675	-18.205
All Other Models	-35.012	-28.636
All Other Models	-55.061	-34.807
All Other Models	-42.353	-29.530
All Other Models	-46.440	-9.358
All Other Models	-14903.346	-18335.338
All Other Models	-14862.601	-18285.340
All Other Models	53.377	52.466
All Other Models	-14918.116	-18339.236
All Other Models	-14914.545	-18330.008
All Other Models	-1306.952	-1300.070
Model 3	-1318.825	-1328.204
All Other Models	-1348.619	-1361.092
Model 2	-14848.385	-18262.252
All Other Models	-14874.743	-18293.079
All Other Models	8.921	23.374
Model 3	-1383.256	-1407.213
All Other Models	-14898.415	-18326.630
All Other Models	-29.160	-15.158
All Other Models	-12.872	-22.450
All Other Models	-7.539	-5.941
All Other Models	-48.840	-31.042
All Other Models	-51.811	-37.618
All Other Models	92.253	17.815
All Other Models	-16616.323	-18315.369
All Other Models	-16611.494	-18337.647
All Other Models	-14906.851	-18363.887
Model 3	-1330.681	-1338.846
All Other Models	-14910.364	-18393.425
All Other Models	-26.689	-33.088
All Other Models	-37.005	-13.480
All Other Models	-22.220	1.700
All Other Models	-14911.187	-18329.698
All Other Models	4.521	10.792
Model 3	-1341.518	-1388.282
All Other Models	-1316.355	-1323.187
All Other Models	-14885.298	-18291.152
All Other Models	-14902.265	-18311.068
All Other Models	-1298.081	-1286.097
All Other Models	-14880.195	-18360.067
All Other Models	21.675	42.976
All Other Models	-25.184	-37.037
All Other Models	-14891.776	-18322.887
Model 3	-1397.370	-1387.905
All Other Models	-37.865	-40.200
All Other Models	-16510.965	-18229.545
All Other Models	-10.785	15.061
All Other Models	131.493	117.103
All Other Models	-14904.904	-18348.590
Model 3	-1348.393	-1356.462
All Other Models	129.144	121.110
All Other Models	-14886.797	-18303.863
All Other Models	-23.238	-40.007
All Other Models	-14919.333	-18342.427
All Other Models	-14894.067	-18327.967
All Other Models	-1288.835	-1327.711
All Other Models	-33.703	-4.110
All Other Models	-16530.214	-18249.557
All Other Models	-14897.283	-18312.172
All Other Models	-14853.394	-18268.006
All Other Models	-26.487	-23.171
All Other Models	-14902.633	-18341.925
All Other Models	-44.978	-29.275
All Other Models	-51.298	-233.354
All Other Models	-34.002	-19.816
All Other Models	-16534.810	-18242.979
All Other Models	-14934.094	-18331.211
All Other Models	-16537.855	-18250.860
All Other Models	-1283.642	-1313.709
All Other Models	-37.729	-34.252
All Other Models	-18.685	-4.486
Model 3	-1341.785	-1344.637
All Other Models	-23.345	-1.770
All Other Models	-14894.147	-18310.800
All Other Models	-14896.459	-18318.094
All Other Models	-14855.529	-18284.976
All Other Models	-22.680	-13.725
All Other Models	-14930.166	-18379.415
All Other Models	-14895.507	-18335.124
All Other Models	-14897.320	-18316.736
All Other Models	-14902.348	-18345.742
All Other Models	-1313.735	-1283.412
All Other Models	-37.138	-15.709
All Other Models	-14897.677	-18326.815
All Other Models	-14918.283	-18338.293
All Other Models	-1321.678	-1345.756
All Other Models	-14893.568	-18339.374
All Other Models	-14901.141	-18320.494
All Other Models	-14897.752	-18321.494
All Other Models	-77.077	-29.328
All Other Models	-37.958	-35.135
All Other Models	47.390	52.406
All Other Models	-14892.983	-18312.211
All Other Models	-14896.411	-18348.674
All Other Models	-28.605	-7.355
All Other Models	55.263	45.712
All Other Models	-14926.408	-18370.165
All Other Models	-14895.456	-18321.975
All Other Models	-17.639	-3.906
Model 2	-14863.513	-18295.747
All Other Models	9.692	35.496
All Other Models	0.867	-16.126
All Other Models	-14890.661	-18314.406
All Other Models	-58.931	2.553
Model 2	-14860.655	-18270.167
All Other Models	-16541.513	-18246.033
All Other Models	-14869.248	-18305.240
All Other Models	-38.415	-16.411
All Other Models	-43.610	-28.956
All Other Models	75.781	36.061
All Other Models	14.069	13.925
All Other Models	65.278	28.226
All Other Models	-41.994	-14.906
All Other Models	-19.290	-33.903
All Other Models	223.977	-60.713
All Other Models	-1301.277	-1304.131
All Other Models	-14909.392	-18371.191
All Other Models	-14893.472	-18315.274
All Other Models	-16577.698	-18294.557
All Other Models	-14904.643	-18310.141
All Other Models	-41.475	-21.402
All Other Models	-29.984	-5.430
All Other Models	-59.302	-111.421
All Other Models	-4.723	18.278
All Other Models	-14870.224	-18288.623
All Other Models	-7.554	-5.282
All Other Models	-10.090	0.534
All Other Models	-14927.637	-18338.409
All Other Models	-9.194	9.040
Model 1	-16508.318	-18229.856
All Other Models	-30.832	-26.565
All Other Models	-14924.194	-18363.247
All Other Models	-51.198	-24.758
All Other Models	-18.701	-20.479
All Other Models	-14853.795	-18287.933
All Other Models	-14908.991	-18309.557
All Other Models	-15003.139	-18343.868
All Other Models	-5.340	-1.707
All Other Models	-26.744	-18.950
All Other Models	-14902.705	-18339.534
All Other Models	-14899.881	-18320.154
All Other Models	-8.584	10.049
All Other Models	-22.358	-2.004
All Other Models	-14889.055	-18308.787
All Other Models	-14880.058	-18309.596
All Other Models	-26.571	-11.469
All Other Models	12.490	9.723
Model 3	-1373.900	-1382.705
All Other Models	-14892.033	-18307.990
All Other Models	-1329.678	-1329.805
All Other Models	-14935.106	-18349.025
All Other Models	6.269	18.874
All Other Models	-14871.052	-18305.654
All Other Models	-35.067	-27.762
All Other Models	111.239	115.646
All Other Models	-44.494	-22.915
All Other Models	8.887	0.740
All Other Models	-14930.307	-18337.297
All Other Models	-26.303	-9.096
All Other Models	15.703	-19.154
All Other Models	-16559.424	-18268.021
All Other Models	-16504.114	-18249.190
All Other Models	123.473	120.531
All Other Models	-14.815	-30.063
All Other Models	-14931.291	-18347.197
All Other Models	-14883.457	-18313.963
All Other Models	-14887.274	-18317.377
All Other Models	-35.548	-17.465
All Other Models	-14899.377	-18326.576
Model 1	-16559.768	-18263.598
All Other Models	-14894.697	-18318.537
All Other Models	-14893.787	-18313.949
All Other Models	-11.739	-16.589
All Other Models	-28.800	-23.060
All Other Models	-14889.008	-18305.095
All Other Models	-45.781	17.032
All Other Models	-24.388	-28.813
Model 1	-16518.132	-18205.319
All Other Models	-37.653	-40.258
All Other Models	-1318.560	-1327.310
All Other Models	-16575.724	-18281.778
All Other Models	-60.755	-82.757
All Other Models	-14906.234	-18310.375
All Other Models	-16485.547	-18217.503
All Other Models	226.299	-26.717
All Other Models	-14945.037	-18374.317
All Other Models	-85.173	-76.850
All Other Models	-10.568	18.378
All Other Models	-7.972	-18.147
All Other Models	-14915.683	-18358.294
All Other Models	-65.254	-38.903
All Other Models	-14903.439	-18313.224
All Other Models	-16545.140	-18247.012
All Other Models	-54.698	-37.241
All Other Models	-14892.570	-18311.621
Model 3	-1381.677	-1381.114
All Other Models	-16488.310	-18195.276
All Other Models	-14907.681	-18333.472
All Other Models	-14844.256	-18277.523
All Other Models	-14878.782	-18290.805
All Other Models	-1290.234	-1302.121
All Other Models	-39.996	-78.190
All Other Models	-1318.982	-1329.512
All Other Models	-44.590	-12.284
All Other Models	-14825.332	-18245.431
All Other Models	59.169	48.768
All Other Models	-45.173	-24.456
All Other Models	-14859.151	-18303.930
All Other Models	-14901.021	-18332.048
Model 2	-14861.973	-18278.070
All Other Models	-14890.487	-18324.867
All Other Models	-14926.298	-18365.637
All Other Models	-15.784	-24.346
All Other Models	-36.432	-31.460
All Other Models	-65.642	-67.904
All Other Models	-14896.720	-18330.574
All Other Models	-14900.642	-18322.829
Model 3	-1270.156	-1271.619
All Other Models	-2.672	-19.841
All Other Models	13.265	3.433
All Other Models	4.601	18.982
All Other Models	-34.521	-46.721
All Other Models	-29.638	-30.798
All Other Models	-16628.503	-18437.143
All Other Models	-8.076	0.724
All Other Models	-14882.885	-18305.404
Model 3	-1403.728	-1411.036
All Other Models	-14897.757	-18332.501
All Other Models	-36.215	-3.722
All Other Models	-14882.189	-18316.525
All Other Models	-26.977	-33.968
All Other Models	-14911.482	-18327.832
Model 2	-14841.727	-18314.780
All Other Models	-1326.631	-1339.331
All Other Models	-14827.478	-18274.473
All Other Models	-14902.297	-18335.678
All Other Models	-14896.687	-18318.876
All Other Models	-14898.667	-18310.168
All Other Models	-14889.337	-18320.664
All Other Models	-14841.394	-18267.243
All Other Models	12.295	15.116
All Other Models	-14899.994	-18444.898
All Other Models	-31.325	-30.168
All Other Models	-24.157	-46.559
All Other Models	-14865.743	-18324.911
Model 3	-1374.870	-1375.767
All Other Models	50.416	-6.482
All Other Models	-14892.625	-18320.312
All Other Models	-1359.088	-1336.412
All Other Models	-14907.845	-18330.349
All Other Models	-16483.563	-18199.530
All Other Models	-1316.729	-1320.971
All Other Models	-14855.236	-18281.081
All Other Models	-14907.212	-18335.175
All Other Models	-14867.567	-18296.104
All Other Models	-14906.636	-18325.739
All Other Models	-49.396	-36.816
All Other Models	-17.147	-19.286
All Other Models	-52.889	-38.910
All Other Models	-1.729	-25.831
All Other Models	59.112	54.562
All Other Models	-32.706	25.130
All Other Models	14.220	0.773
All Other Models	-14897.792	-18350.771
All Other Models	-14878.755	-18306.905
All Other Models	-16559.858	-18285.213
All Other Models	-51.805	-30.321
All Other Models	-1323.985	-1318.458
All Other Models	245.800	-43.201
All Other Models	-14.051	4.403
All Other Models	-14895.865	-18297.269
All Other Models	-51.820	-47.808
All Other Models	-14822.871	-18317.767
All Other Models	60.871	52.659
All Other Models	-16515.661	-18237.270
All Other Models	-14910.319	-18305.256
All Other Models	-15.384	-35.241
All Other Models	-14891.996	-18309.996
All Other Models	-14936.523	-18352.582
Model 3	-1362.373	-1381.752
All Other Models	-69.386	19.657
All Other Models	-32.553	-23.890
Model 2	-14881.194	-18292.228
All Other Models	-37.384	-12.705
All Other Models	-14900.819	-18326.336
All Other Models	-14898.791	-18323.774
All Other Models	-50.699	-44.869
All Other Models	-52.595	-63.666
All Other Models	-14894.041	-18318.805
Model 3	-1334.302	-1333.220
All Other Models	-14860.401	-18282.353
All Other Models	-50.678	-37.784
All Other Models	-14889.858	-18286.337
Model 3	-1388.921	-1375.794
All Other Models	3.656	12.586
Model 3	-1363.541	-1381.070
All Other Models	-16544.837	-18250.369
All Other Models	-57.701	-33.625
All Other Models	-14842.391	-18263.155
All Other Models	-21.282	-15.033
All Other Models	-14867.546	-18290.816
All Other Models	-23.371	-19.580
All Other Models	-36.457	-19.583
All Other Models	-31.091	-15.161
All Other Models	-6.793	1.483
Model 3	-1382.602	-1393.992
All Other Models	-14855.232	-18286.891
All Other Models	-14868.842	-18275.864
All Other Models	-14915.031	-18334.844
Model 3	-1396.118	-1391.697
Model 3	-1365.969	-1377.111
All Other Models	-1336.846	-1312.039
All Other Models	-14881.930	-18289.270
All Other Models	-14878.030	-18300.789
All Other Models	20.382	8.201
All Other Models	-6.784	4.526
All Other Models	-32.679	-12.461
All Other Models	-14898.929	-18315.407
All Other Models	222.742	-34.649
All Other Models	-9.547	8.832
Model 1	-16537.587	-18247.904
All Other Models	-14858.173	-18281.296
All Other Models	-14915.469	-18335.380
All Other Models	-22.669	5.133
Model 3	-1346.514	-1347.490
All Other Models	-47.841	-24.536
All Other Models	-14870.372	-18311.681
Model 2	-14856.742	-18272.260
All Other Models	-14912.043	-18368.504
All Other Models	-14892.043	-18325.233
All Other Models	-14890.448	-18320.457
All Other Models	-14903.513	-18323.638
All Other Models	-14922.396	-18315.660
All Other Models	-9.055	-29.378
All Other Models	-45.704	-27.037
Model 3	-1353.028	-1333.254
All Other Models	-6.167	23.567
All Other Models	-14922.580	-18338.178
Model 2	-14859.603	-18280.598
All Other Models	-14928.068	-18360.011
All Other Models	-41.240	-10.131
All Other Models	-27.840	-13.899
All Other Models	-14934.061	-18354.903
All Other Models	-14897.790	-18328.997
All Other Models	-14855.334	-18290.506
All Other Models	52.150	28.433
All Other Models	-14874.305	-18273.403
All Other Models	-27.381	-17.354
All Other Models	-14891.125	-18316.960
All Other Models	34.386	19.721
All Other Models	-14913.377	-18324.505
All Other Models	27.804	27.328
All Other Models	-14904.196	-18302.955
All Other Models	-56.216	-17.409
All Other Models	-14886.799	-18319.927
All Other Models	-14895.118	-18321.296
All Other Models	-23.558	-128.128
All Other Models	-14887.958	-18315.040
All Other Models	-14923.511	-18361.224
All Other Models	-14908.730	-18326.076
All Other Models	-14891.052	-18318.578
All Other Models	-46.952	-35.005
All Other Models	-17.949	-25.555
Model 3	-1392.058	-1333.965
Model 3	-1355.902	-1425.488
All Other Models	-14923.468	-18345.211
All Other Models	-14908.779	-18336.528
All Other Models	-14860.237	-18276.867
All Other Models	-14914.502	-18331.533
All Other Models	-14921.013	-18356.059
All Other Models	-14882.072	-18294.441
All Other Models	-14895.075	-18314.937
All Other Models	-14.627	-8.949
All Other Models	-42.315	-38.070
All Other Models	-41.563	-31.056
All Other Models	-17.066	-24.561
All Other Models	-14887.430	-18310.102
All Other Models	-14915.068	-18329.413
All Other Models	-14898.148	-18328.314
All Other Models	-14903.775	-18343.362
All Other Models	-14832.293	-18258.322
All Other Models	-1314.176	-1328.851
All Other Models	71.570	17.591
All Other Models	-14847.242	-18256.644
All Other Models	117.514	134.746
All Other Models	66.710	-2.824
All Other Models	7.620	7.394
All Other Models	249.435	-21.905
All Other Models	11.746	-9.984
Model 3	-1371.375	-1390.209
All Other Models	-14879.735	-18309.473
All Other Models	-35.327	-26.749
All Other Models	-32.505	-29.017
All Other Models	-14891.199	-18317.699
All Other Models	-14843.873	-18251.123
All Other Models	-14894.683	-18321.827
All Other Models	-42.725	-5.307
All Other Models	-14905.365	-18309.596
All Other Models	-14885.290	-18322.239
All Other Models	-16551.638	-18260.814
All Other Models	-14900.756	-18323.379
All Other Models	123.200	110.877
All Other Models	113.383	107.461
All Other Models	-16500.030	-18208.878
All Other Models	-14894.437	-18336.265
All Other Models	-14939.354	-18364.152
All Other Models	-14877.161	-18301.706
All Other Models	-14856.209	-18285.343
All Other Models	-14921.935	-18344.294
All Other Models	-16500.150	-18199.253
All Other Models	2.976	19.146
All Other Models	-14890.984	-18371.650
All Other Models	-21.571	11.475
All Other Models	127.768	121.633
All Other Models	-27.368	-16.204
All Other Models	-35.052	-24.944
All Other Models	-16548.973	-18258.984
All Other Models	0.115	-5.966
All Other Models	-14900.703	-18322.178
All Other Models	-14908.646	-18348.454
All Other Models	12.737	-3.204
All Other Models	-14941.815	-18376.714
All Other Models	-14913.513	-18355.150
All Other Models	1.416	1.430
All Other Models	-14884.182	-18302.952
All Other Models	-17.987	-57.861
All Other Models	-50.675	-61.541
Model 1	-16526.350	-18223.167
All Other Models	-14895.601	-18314.100
All Other Models	-7.338	15.978
All Other Models	-14897.199	-18323.636
Model 2	-14871.587	-18281.447
All Other Models	-19.504	-6.623
All Other Models	-14917.486	-18326.062
All Other Models	-14893.024	-18295.254
All Other Models	-14887.794	-18314.392
All Other Models	-14928.646	-18353.582
All Other Models	-34.510	-19.776
All Other Models	78.592	80.427
All Other Models	-14856.706	-18290.567
All Other Models	-14891.050	-18331.181
All Other Models	-1323.050	-1327.455
All Other Models	-14868.269	-18278.502
All Other Models	-1332.149	-1342.945
All Other Models	-14875.869	-18306.668
All Other Models	-14900.381	-18332.076
All Other Models	-14918.236	-18317.635
All Other Models	-14906.521	-18323.924
All Other Models	-9.935	4.794
All Other Models	-30.788	-12.123
All Other Models	-14923.517	-18337.276
All Other Models	-14923.325	-18341.864
All Other Models	-16566.330	-18286.721
All Other Models	83.103	84.581
All Other Models	73.426	14.495
All Other Models	-17.389	11.354
All Other Models	-14867.850	-18275.403
All Other Models	-2.762	-25.046
All Other Models	-14929.038	-18350.687
All Other Models	-14866.085	-18275.422
All Other Models	-16561.988	-18291.025
All Other Models	-16529.375	-18241.318
All Other Models	-14875.497	-18295.334
All Other Models	-14912.328	-18328.354
All Other Models	-42.759	-32.903
Model 1	-16513.039	-18247.469
All Other Models	44.592	50.109
All Other Models	-14909.515	-18322.038
All Other Models	-14895.185	-18314.405
All Other Models	-14853.667	-18305.608
All Other Models	-24.208	-27.535
All Other Models	92.971	86.373
All Other Models	-14924.988	-18322.777
All Other Models	-14927.968	-18322.905
All Other Models	-1.867	-4.099
All Other Models	-14924.217	-18359.946
All Other Models	-18.871	3.457
All Other Models	58.055	153.884
All Other Models	-19.367	-23.803
All Other Models	-45.758	-62.024
All Other Models	-48.710	-30.676
All Other Models	116.659	103.330
All Other Models	-30.167	-44.280
All Other Models	-38.036	-19.537
All Other Models	254.354	-12.982
All Other Models	-14889.231	-18311.722
All Other Models	10.953	-24.597
All Other Models	-16522.868	-18244.804
All Other Models	-14899.145	-18332.048
All Other Models	-1315.157	-1327.492
All Other Models	-46.284	-49.977
All Other Models	-16465.154	-18184.891
All Other Models	39.586	28.118
All Other Models	-2.936	14.218
All Other Models	-14892.490	-18305.300
Model 3	-1378.772	-1381.836
All Other Models	-13.739	-15.307
All Other Models	-14897.937	-18326.483
All Other Models	-16536.581	-18283.800
All Other Models	-30.231	-30.287
All Other Models	-14898.163	-18324.763
All Other Models	6.282	0.189
All Other Models	-14895.797	-18328.327
All Other Models	-14883.535	-18297.221
Model 1	-16496.269	-18226.598
All Other Models	-14914.388	-18330.356
All Other Models	-14891.688	-18312.234
All Other Models	-19.663	-10.932
All Other Models	-14848.435	-18291.782
All Other Models	109.528	109.163
Model 3	-1398.678	-1369.298
All Other Models	-14896.786	-18321.949
All Other Models	126.257	109.052
All Other Models	-14893.652	-18317.268
All Other Models	-14.891	-12.647
All Other Models	-14891.370	-18308.638
All Other Models	-14891.248	-18315.394
All Other Models	-14841.938	-18262.469
All Other Models	-14904.954	-18323.597
All Other Models	-14856.481	-18270.603
All Other Models	-32.125	-26.619
All Other Models	48.212	45.592
All Other Models	-0.484	8.805
All Other Models	-14900.764	-18316.264
Model 3	-1390.607	-1398.391
All Other Models	-14892.463	-18297.442
Model 2	-14878.010	-18300.645
All Other Models	-14866.645	-18304.470
All Other Models	-1367.685	-1384.548
All Other Models	3.781	-5.182
All Other Models	-14863.486	-18287.333
All Other Models	-14895.750	-18336.265
All Other Models	-10.586	3.855
All Other Models	-14898.598	-18309.239
All Other Models	-1310.406	-1320.475
All Other Models	-14896.414	-18317.594
All Other Models	80.016	74.580
All Other Models	-14867.009	-18298.526
All Other Models	-14851.771	-18281.759
All Other Models	-33.638	-27.936
All Other Models	-44.267	-48.055
All Other Models	-14881.108	-18314.224
All Other Models	-16546.862	-18249.886
All Other Models	-16550.330	-18265.065
All Other Models	3.375	-1.599
All Other Models	-28.145	-15.909
All Other Models	-14897.806	-18323.145
All Other Models	-32.284	-35.836
All Other Models	-14886.341	-18317.026
All Other Models	-14907.830	-18335.883
All Other Models	-14915.334	-18340.115
All Other Models	-14893.844	-18325.313
All Other Models	-14890.638	-18308.220
All Other Models	-1304.167	-1325.724
All Other Models	-1383.963	-1320.962
All Other Models	-14896.273	-18322.430
All Other Models	-14920.545	-18346.131
All Other Models	-9.375	-12.086
All Other Models	-17.086	2.317
All Other Models	2.615	-7.146
All Other Models	-14918.223	-18311.671
All Other Models	-10.530	14.922
All Other Models	-14889.229	-18311.334
All Other Models	-14904.555	-18336.786
All Other Models	-14921.058	-18312.258
All Other Models	87.948	84.978
All Other Models	-44.408	-28.512
All Other Models	-20.754	-14.323
All Other Models	-14858.111	-18282.998
All Other Models	-11.685	0.629
All Other Models	-14906.268	-18305.660
Model 2	-14851.870	-18285.726
All Other Models	-27.753	-10.153
All Other Models	-39.305	-19.481
All Other Models	-14877.960	-18298.788
All Other Models	-14881.990	-18305.642
All Other Models	95.305	-23.055
Model 2	-14871.347	-18294.279
All Other Models	-14890.326	-18313.301
All Other Models	-1319.858	-1307.666
All Other Models	-13.939	-26.129
All Other Models	-3.318	15.027
All Other Models	-16545.384	-18248.933
All Other Models	-14886.297	-18322.315
All Other Models	-51.138	-59.179
All Other Models	-14923.745	-18367.363
All Other Models	-14895.180	-18309.715
All Other Models	-14885.543	-18302.137
All Other Models	-14845.772	-18315.453
All Other Models	-56.070	-43.486
All Other Models	-1321.985	-1321.196
Model 2	-14862.665	-18285.149
All Other Models	-1308.998	-1291.718
All Other Models	-16493.339	-18219.564
All Other Models	-1304.265	-1304.818
Model 1	-16512.367	-18224.882
All Other Models	-18.543	-4.643
All Other Models	-14895.582	-18317.030
All Other Models	-14874.230	-18301.549
All Other Models	-48.346	-30.530
All Other Models	-14896.459	-18315.535
All Other Models	-14877.548	-18300.913
All Other Models	-14899.312	-18345.671
All Other Models	-40.514	-32.912
All Other Models	-21.061	-26.652
All Other Models	95.184	71.672
Model 3	-1386.720	-1418.473
All Other Models	37.956	6.950
All Other Models	-46.824	-29.799
All Other Models	-17.609	-28.536
All Other Models	-16525.677	-18245.500
All Other Models	-4.989	6.368
All Other Models	-16.890	-30.798
All Other Models	116.602	101.858
All Other Models	-40.099	-26.632
All Other Models	-31.109	-10.680
All Other Models	-46.550	-21.425
All Other Models	-14890.717	-18311.300
All Other Models	-14885.419	-18332.295
All Other Models	-20.259	5.452
All Other Models	-37.834	-26.181
All Other Models	16.235	3.403
All Other Models	-20.520	-23.950
All Other Models	-1312.664	-1308.422
All Other Models	-14898.069	-18303.122
All Other Models	-14874.289	-18294.151
All Other Models	114.760	112.860
All Other Models	-14895.500	-18305.411
All Other Models	-14931.517	-18363.294
All Other Models	-14897.840	-18302.666
All Other Models	-60.411	-59.472
All Other Models	-16514.217	-18230.372
All Other Models	-14895.778	-18320.265
All Other Models	-17.191	-20.841
All Other Models	-14933.242	-18309.395
All Other Models	56.963	50.812
All Other Models	-32.789	-20.635
All Other Models	-14849.616	-18273.425
All Other Models	-67.003	-72.320
All Other Models	-19.558	-53.964
All Other Models	-14929.724	-18371.710
All Other Models	-14869.356	-18337.474
All Other Models	-14925.753	-18341.855
All Other Models	-14886.783	-18333.318
All Other Models	-51.055	-16.418
All Other Models	-14.522	27.053
All Other Models	-14905.294	-18323.947
All Other Models	-14897.142	-18324.135
All Other Models	-14887.520	-18322.689
All Other Models	-14875.703	-18294.367
All Other Models	-14907.981	-18250.375
All Other Models	-14887.918	-18315.890
Model 2	-14870.357	-18330.892
All Other Models	-28.170	-11.380
All Other Models	-8.090	4.817
All Other Models	-34.895	-40.487
All Other Models	-33.188	-16.323
All Other Models	-14922.936	-18345.821
All Other Models	-14839.186	-18244.616
All Other Models	-3.846	18.397
All Other Models	-14856.835	-18272.809
All Other Models	-16564.512	-18275.912
All Other Models	-14927.247	-18338.551
All Other Models	-14898.504	-18334.844
All Other Models	-30.962	-9.309
Model 3	-1387.275	-1391.533
All Other Models	-14902.151	-18307.311
All Other Models	-14853.270	-18284.014
All Other Models	-16545.518	-18257.503
All Other Models	89.790	77.638
All Other Models	-1300.154	-1313.353
All Other Models	-39.283	-19.322
All Other Models	-14890.350	-18297.609
All Other Models	-14886.838	-18312.002
All Other Models	-14884.912	-18323.269
All Other Models	-46.313	-39.606
Model 3	-1371.914	-1376.408
All Other Models	-14897.770	-18350.498
All Other Models	1.191	-7.071
All Other Models	-0.199	16.408
All Other Models	-14854.182	-18283.277
All Other Models	-14893.061	-18296.437
All Other Models	-1337.754	-1349.411
All Other Models	-14907.046	-18347.453
All Other Models	-48.906	-31.197
All Other Models	-58.190	-62.567
All Other Models	-16499.047	-18209.464
All Other Models	-14870.003	-18296.099
All Other Models	0.706	8.438
All Other Models	-14892.155	-18307.230
All Other Models	-14875.648	-18294.072
All Other Models	88.230	101.260
All Other Models	-14922.878	-18346.408
All Other Models	-14900.366	-18334.389
All Other Models	-16.938	-0.540
All Other Models	-14920.547	-18373.669
Model 3	-1351.070	-1369.109
All Other Models	-14901.281	-18297.669
All Other Models	-14879.115	-18290.357
All Other Models	-16.517	29.139
All Other Models	-21.405	-30.315
All Other Models	-38.471	-23.688
All Other Models	-14897.514	-18335.545
All Other Models	-16524.396	-18255.916
All Other Models	-37.131	-30.244
All Other Models	-14929.250	-18325.302
All Other Models	-14834.503	-18256.133
All Other Models	-14915.395	-18322.282
All Other Models	-42.000	-5.267
All Other Models	-14888.613	-18310.079
All Other Models	-13.188	-6.358
All Other Models	-14917.525	-18330.751
Model 3	-1391.827	-1409.171
All Other Models	-14930.058	-18370.212
All Other Models	118.731	110.051
All Other Models	-3.108	4.543
All Other Models	-14856.155	-18292.281
All Other Models	-1310.773	-1319.657
Model 3	-1347.542	-1347.606
All Other Models	-31.872	-16.166
Model 3	-1372.550	-1384.056
All Other Models	-14872.784	-18294.417
All Other Models	-14912.181	-18327.509
All Other Models	-36.469	-11.426
Model 1	-16507.502	-18228.440
All Other Models	-1304.217	-1347.835
All Other Models	-14902.677	-18328.900
All Other Models	-61.828	-50.409
All Other Models	-6.059	-11.480
All Other Models	-14924.927	-18332.646
All Other Models	-1318.418	-1329.238
All Other Models	-14902.145	-18339.048
All Other Models	-56.975	-57.018
All Other Models	-14846.856	-18260.747
All Other Models	-37.069	-33.164
All Other Models	-40.035	-38.048
All Other Models	-21.382	-30.943
All Other Models	-55.645	-7.442
All Other Models	-14890.736	-18293.373
All Other Models	1.719	-4.110
All Other Models	-14896.733	-18324.804
All Other Models	-24.500	8.215
All Other Models	-44.092	-31.829
All Other Models	-14903.223	-18327.740
All Other Models	-1335.323	-1320.109
All Other Models	-14901.312	-18323.480
All Other Models	-16488.992	-18199.626
All Other Models	-14866.046	-18297.187
All Other Models	-21.104	-25.612
All Other Models	-38.539	-25.378
All Other Models	-16542.899	-18261.888
All Other Models	-14851.498	-18278.743
All Other Models	144.003	143.030
All Other Models	-27.756	-37.621
Model 3	-1311.437	-1328.111
All Other Models	-24.514	-22.237
All Other Models	137.220	124.690
All Other Models	-29.291	-25.863
All Other Models	-14893.994	-18323.343
All Other Models	133.020	114.157
All Other Models	-14.815	9.198
All Other Models	-16565.279	-18273.812
All Other Models	-14888.964	-18303.707
All Other Models	-50.642	-25.054
Model 3	-1359.868	-1386.145
Model 3	-1343.335	-1356.227
All Other Models	-16.640	-41.996
All Other Models	-14926.325	-18338.587
All Other Models	-103.862	-75.006
All Other Models	-45.408	-51.206
All Other Models	-14898.651	-18321.595
Model 3	-1340.453	-1355.562
All Other Models	-1316.029	-1319.755
All Other Models	54.182	55.554
All Other Models	-14843.681	-18263.214
All Other Models	-47.708	-25.976
All Other Models	-41.932	-35.901
All Other Models	-14899.315	-18328.644
All Other Models	-14.455	-5.583
All Other Models	-21.617	-1.099
Model 2	-14848.003	-18289.938
All Other Models	23.087	32.472
All Other Models	-40.960	-51.100
All Other Models	-14922.727	-18352.974
All Other Models	-14903.649	-18339.381
Model 1	-16518.213	-18231.486
All Other Models	-18.938	-21.479
All Other Models	-11.763	13.824
All Other Models	-14927.174	-18349.334
All Other Models	-14890.513	-18305.915
All Other Models	-9.345	-2.571
All Other Models	-16559.843	-18268.240
All Other Models	-14928.827	-18361.617
All Other Models	-14874.422	-18279.498
All Other Models	-14858.428	-18276.973
All Other Models	-16567.564	-18270.814
All Other Models	19.479	16.215
All Other Models	-14932.756	-18350.164
All Other Models	-14872.780	-18303.011
All Other Models	-16564.879	-18283.705
Model 3	-1381.024	-1393.970
All Other Models	-52.415	-47.827
All Other Models	-35.793	-40.519
All Other Models	-14908.520	-18316.288
All Other Models	8.098	0.818
All Other Models	-14921.010	-18336.510
All Other Models	-16528.221	-18239.092
All Other Models	-16478.949	-18187.553
All Other Models	-16534.265	-18263.039
All Other Models	-1317.479	-1326.465
All Other Models	92.084	80.635
All Other Models	-14852.864	-18269.273
All Other Models	-14881.073	-18301.276
All Other Models	-16502.732	-18221.766
All Other Models	-35.067	-17.718
All Other Models	-14839.101	-18269.410
All Other Models	-14878.012	-18306.449
All Other Models	-24.772	-5.747
All Other Models	-14908.585	-18295.065
All Other Models	-8.723	6.228
All Other Models	-14900.982	-18321.203
All Other Models	-61.565	-10.304
All Other Models	20.830	27.582
All Other Models	-14896.524	-18315.978
All Other Models	-11.515	2.809
All Other Models	-26.057	-10.041
All Other Models	-56.656	-53.989
All Other Models	-76.283	-27.073
All Other Models	-14889.371	-18309.136
All Other Models	-14911.818	-18329.744
All Other Models	-14866.302	-18316.765
All Other Models	-14888.327	-18303.924
All Other Models	226.572	-31.651
All Other Models	-14925.975	-18339.900
All Other Models	-33.517	-30.809
All Other Models	-14849.732	-18276.665
All Other Models	-14851.828	-18268.020
All Other Models	-14843.473	-18269.209
All Other Models	-14847.671	-18316.146
All Other Models	57.709	14.298
All Other Models	-42.750	-13.477
All Other Models	-8.471	13.050
All Other Models	-1315.667	-1309.264
All Other Models	84.159	77.645
All Other Models	-14.452	3.386
All Other Models	-6.773	-0.948
Model 3	-1370.560	-1364.902
All Other Models	6.772	7.095
All Other Models	-14923.790	-18346.866
All Other Models	-24.400	-7.713
All Other Models	-14890.263	-18318.814
All Other Models	19.529	12.677
All Other Models	-33.630	-2.832
All Other Models	-14895.355	-18287.830
All Other Models	-1316.436	-1306.760
All Other Models	43.984	-23.431
Model 3	-1380.355	-1388.326
All Other Models	-14859.819	-18273.743
All Other Models	-14924.942	-18372.762
All Other Models	-14923.749	-18361.396
All Other Models	-2.429	10.841
All Other Models	-14893.557	-18328.299
All Other Models	-14843.730	-18270.102
All Other Models	-14946.161	-18375.796
All Other Models	62.470	70.470
All Other Models	-12.624	-17.903
All Other Models	-14885.899	-18323.965
All Other Models	-28.993	-14.827
All Other Models	35.353	2.262
All Other Models	-32.012	-13.627
All Other Models	-1315.693	-1326.303
All Other Models	-14899.444	-18300.943
Model 3	-1396.505	-1389.512
All Other Models	-14902.611	-18310.720
All Other Models	-47.319	-13.263
All Other Models	-14920.960	-18340.811
All Other Models	-14874.736	-18314.434
All Other Models	-14862.549	-18275.994
All Other Models	-14867.011	-18302.235
All Other Models	-14904.408	-18317.173
All Other Models	-14890.751	-18318.179
All Other Models	-14894.794	-18339.805
All Other Models	-38.505	-20.153
All Other Models	-14908.070	-18321.278
All Other Models	-14834.385	-18249.784
All Other Models	-14916.085	-18345.794
All Other Models	-16521.871	-18236.121
All Other Models	-56.258	2.800
All Other Models	-14893.463	-18309.977
All Other Models	-32.726	-40.056
All Other Models	26.283	-54.777
Model 3	-1339.491	-1343.618
Model 1	-16531.511	-18238.975
Model 3	-1338.324	-1353.062
All Other Models	-45.130	-19.640
All Other Models	-39.559	-20.615
All Other Models	-30.532	-3.044
Model 3	-1378.055	-1394.881
All Other Models	-14903.756	-18325.535
All Other Models	-18.979	2.466
Model 3	-1385.644	-1394.749
All Other Models	-52.860	-46.933
All Other Models	-14900.066	-18321.958
All Other Models	-9.210	-14.712
All Other Models	-14880.494	-18305.415
All Other Models	-14893.543	-18317.461
All Other Models	-14912.706	-18321.483
All Other Models	11.564	7.522
All Other Models	-2.966	4.274
All Other Models	-14898.015	-18315.100
All Other Models	-12.905	0.221
All Other Models	-14901.572	-18322.719
All Other Models	-14888.214	-18309.969
All Other Models	-42.898	-20.895
All Other Models	-14891.296	-18314.414
All Other Models	-48.795	-42.948
All Other Models	134.372	122.646
Model 3	-1388.003	-1381.583
All Other Models	-14927.923	-18340.388
All Other Models	-14895.576	-18316.543
All Other Models	-32.125	-19.390
All Other Models	-42.468	-146.264
All Other Models	-26.219	-19.158
All Other Models	-14886.689	-18300.556
All Other Models	126.754	89.208
All Other Models	-15.823	34.476
All Other Models	-6.883	-28.683
All Other Models	-16501.953	-18255.320
All Other Models	-4.007	-64.049
All Other Models	4.251	8.648
All Other Models	-12.971	-16.472
All Other Models	-5.337	16.033
All Other Models	-23.924	-40.124
All Other Models	-16.073	-23.724
All Other Models	-31.146	0.704
All Other Models	-14.024	-3.423
All Other Models	-14888.294	-18302.428
Model 2	-14894.014	-18285.823
All Other Models	-14899.381	-18282.177
All Other Models	-14906.414	-18325.904
All Other Models	82.448	81.079
All Other Models	-17.534	4.797
All Other Models	-14890.075	-18321.750
All Other Models	-14861.510	-18283.310
All Other Models	26.527	-12.891
All Other Models	-57.280	-20.573
All Other Models	-14920.648	-18372.001
All Other Models	-14861.834	-18287.678
All Other Models	-14907.825	-18331.960
All Other Models	-16486.905	-18258.362
All Other Models	-14842.162	-18265.487
All Other Models	-14887.852	-18300.987
All Other Models	12.668	-17.879
All Other Models	-22.638	-36.388
All Other Models	-34.233	-39.141
All Other Models	-34.658	-2.678
Model 2	-14878.464	-18319.751
All Other Models	-14864.152	-18301.510
All Other Models	-14840.668	-18268.055
All Other Models	87.899	70.356
All Other Models	-22.513	-26.941
All Other Models	19.736	8.599
All Other Models	-14874.433	-18300.197
All Other Models	-7.279	0.986
All Other Models	-33.755	82.967
All Other Models	-14920.612	-18334.392
All Other Models	-14874.219	-18345.311
All Other Models	-28.836	-12.570
All Other Models	-14894.387	-18319.288
All Other Models	-14901.653	-18303.923
Model 2	-14866.220	-18301.988
All Other Models	-1354.540	-1338.204
All Other Models	29.920	36.030
Model 3	-1341.318	-1354.846
All Other Models	-10.867	7.978
All Other Models	-14922.535	-18379.327
All Other Models	-14936.939	-18327.092
All Other Models	-14903.534	-18312.310
All Other Models	-14884.440	-18327.111
All Other Models	-14904.850	-18322.722
All Other Models	-17.344	-24.057
All Other Models	-59.640	-55.332
All Other Models	-1303.663	-1308.053
All Other Models	-42.526	-25.884
All Other Models	-9.263	-5.803
All Other Models	-16513.014	-18227.540
All Other Models	-42.524	-21.115
All Other Models	-10.659	-50.185
All Other Models	-14891.578	-18308.065
All Other Models	-32.956	-12.120
All Other Models	-1312.755	-1315.356
All Other Models	-1316.808	-1326.397
All Other Models	-14908.750	-18331.894
All Other Models	-14896.896	-18330.993
All Other Models	-14885.065	-18329.848
All Other Models	-14900.085	-18347.439
All Other Models	-43.442	-24.834
All Other Models	-20.244	3.833
All Other Models	-44.675	-31.805
All Other Models	15.651	23.263
All Other Models	-14909.419	-18324.586
All Other Models	-14840.130	-18264.293
All Other Models	-54.694	-59.619
All Other Models	-14850.973	-18253.913
All Other Models	-14895.358	-18323.206
All Other Models	-1317.600	-1328.841
All Other Models	-14900.648	-18319.109
Model 3	-1335.805	-1346.213
Model 2	-14855.234	-18300.254
All Other Models	-50.342	-43.138
All Other Models	-1344.427	-1359.715
All Other Models	-15092.641	-18302.785
All Other Models	-14930.019	-18359.679
All Other Models	-38.089	-28.762
All Other Models	-14883.807	-18303.219
All Other Models	-38.366	-37.045
Model 3	-1355.949	-1379.448
All Other Models	2.270	-11.256
All Other Models	-24.478	-29.878
All Other Models	-1353.441	-1366.970
All Other Models	-36.663	-18.868
All Other Models	-14898.129	-18324.859
All Other Models	-14851.930	-18299.599
All Other Models	-14903.780	-18325.851
All Other Models	-5.525	-3.737
All Other Models	-16580.494	-18263.991
All Other Models	-49.176	-41.019
All Other Models	-40.897	-18.325
All Other Models	5.740	-4.249
All Other Models	-30.371	-42.348
All Other Models	7.313	-12.885
All Other Models	-14844.223	-18281.722
All Other Models	-17.006	-13.725
All Other Models	6.299	-1.353
All Other Models	-1345.194	-1320.906
All Other Models	-16510.810	-18226.346
All Other Models	-14898.238	-18331.996
All Other Models	-14842.638	-18273.092
All Other Models	50.683	48.452
All Other Models	-1340.478	-1353.525
Model 3	-1395.937	-1380.143
All Other Models	-45.171	-31.143
All Other Models	-14909.198	-18342.330
All Other Models	-48.027	-54.343
All Other Models	110.783	102.641
All Other Models	-14903.887	-18339.757
All Other Models	-14902.991	-18319.275
All Other Models	-40.262	-20.236
Model 3	-1405.435	-1361.313
All Other Models	-16531.917	-18227.308
All Other Models	-14840.763	-18273.846
All Other Models	-81.132	-101.439
All Other Models	0.648	-2.693
All Other Models	66.102	52.733
All Other Models	-1322.330	-1333.619
All Other Models	-37.832	-72.139
All Other Models	-51.641	-9.247
All Other Models	-14894.543	-18310.513
All Other Models	-26.814	-39.433
All Other Models	11.727	5.996
All Other Models	-14929.985	-18354.085
All Other Models	-14917.994	-18318.609
Model 3	-1327.818	-1344.593
All Other Models	-14.723	-22.929
All Other Models	-50.815	-37.296
All Other Models	-14901.138	-18335.486
All Other Models	-19.418	-13.408
All Other Models	-14903.073	-18326.299
All Other Models	-39.915	-21.242
All Other Models	-30.013	-15.405
All Other Models	-16489.867	-18195.223
All Other Models	-49.494	-23.055
All Other Models	-14877.503	-18294.146
All Other Models	-14875.235	-18312.488
Model 3	-1351.694	-1358.171
All Other Models	-14935.138	-18338.466
All Other Models	-16.424	-50.672
All Other Models	-1307.364	-1331.874
All Other Models	82.708	74.800
All Other Models	-57.576	10.117
All Other Models	-16550.933	-18265.154
All Other Models	-14881.804	-18310.769
All Other Models	-14883.749	-18303.992
All Other Models	-14907.509	-18340.757
Model 2	-14865.080	-18283.588
All Other Models	-5.374	-24.680
All Other Models	-14864.225	-18293.439
All Other Models	-14866.915	-18302.399
All Other Models	-2.527	10.944
All Other Models	23.509	18.479
All Other Models	-74.950	-65.925
All Other Models	-32.224	-10.461
All Other Models	-14916.573	-18348.183
All Other Models	-14877.512	-18307.633
All Other Models	1.000	-5.971
All Other Models	-14904.015	-18352.315
All Other Models	-14879.681	-18327.967
Model 2	-14925.861	-18313.518
All Other Models	65.048	53.237
All Other Models	-14929.410	-18364.511
All Other Models	-14878.506	-18321.059
All Other Models	5.571	-10.734
All Other Models	-14935.952	-18367.861
All Other Models	-14908.282	-18324.575
All Other Models	-16543.093	-18248.560
All Other Models	-54.633	-31.530
All Other Models	-36.024	-33.811
All Other Models	-16533.128	-18243.583
All Other Models	-14889.476	-18323.369
All Other Models	-64.447	-26.781
All Other Models	145.714	131.185
All Other Models	-47.771	-33.701
All Other Models	-23.730	-32.004
All Other Models	-21.746	-12.869
All Other Models	-14873.383	-18312.508
All Other Models	-16557.810	-18264.523
All Other Models	-46.206	-38.576
All Other Models	-25.729	-41.181
All Other Models	7.453	13.314
All Other Models	-14885.802	-18295.112
Model 2	-14887.343	-18301.905
All Other Models	-14907.278	-18333.322
All Other Models	19.103	31.033
All Other Models	-17.586	-20.727
All Other Models	-14913.334	-18309.181
All Other Models	-1343.702	-1331.663
All Other Models	-75.741	-112.345
All Other Models	-14914.214	-18329.052
All Other Models	-14891.590	-18310.847
All Other Models	-1311.083	-1313.321
All Other Models	-14882.583	-18274.100
All Other Models	-43.970	-23.034
All Other Models	0.739	-9.182
All Other Models	-9.760	-16.402
All Other Models	-8.793	11.449
All Other Models	-14887.966	-18320.851
All Other Models	-14894.488	-18313.762
All Other Models	-28.756	-29.928
All Other Models	-14873.424	-18329.412
Model 1	-16495.035	-18220.650
All Other Models	-24.582	-3.268
Model 3	-1390.481	-1392.241
All Other Models	-48.883	-35.482
All Other Models	-34.726	-27.541
All Other Models	-2.775	-16.335
All Other Models	-46.043	-38.887
All Other Models	-38.460	-42.242
All Other Models	-14925.401	-18353.429
All Other Models	1.061	-25.502
All Other Models	-14889.726	-18333.583
All Other Models	-1301.687	-1315.872
All Other Models	-14860.553	-18295.629
All Other Models	92.407	49.400
All Other Models	-19.135	-28.780
All Other Models	-16535.782	-18243.213
All Other Models	-16537.860	-18251.613
All Other Models	-40.224	-48.277
All Other Models	-14885.314	-18331.761
All Other Models	-17.922	-21.666
All Other Models	24.537	7.793
All Other Models	49.828	78.810
All Other Models	-14883.136	-18310.770
All Other Models	7.098	3.838
All Other Models	-33.680	-12.261
Model 2	-14881.514	-18284.329
All Other Models	-30.070	-15.368
All Other Models	-1305.679	-1357.335
All Other Models	-43.538	-25.576
All Other Models	-14855.233	-18288.813
All Other Models	-28.303	-29.248
All Other Models	-14905.862	-18328.852
All Other Models	-14892.397	-18316.978
All Other Models	-14881.189	-18330.888
All Other Models	-1320.031	-1336.675
All Other Models	-26.597	-14.669
All Other Models	-14872.888	-18337.771
All Other Models	109.289	123.459
All Other Models	-14891.196	-18297.212
All Other Models	-40.188	-25.760
All Other Models	-14.782	-18.479
All Other Models	-14871.583	-18293.128
All Other Models	-14890.686	-18312.884
All Other Models	-14918.209	-18330.763
All Other Models	-14924.367	-18358.994
All Other Models	-14928.445	-18345.109
All Other Models	-14880.005	-18307.529
All Other Models	-34.438	-24.747
All Other Models	-14890.611	-18314.640
All Other Models	-17.653	-14.860
All Other Models	18.099	0.728
All Other Models	-16538.975	-18248.744
All Other Models	-14862.670	-18285.778
All Other Models	-14896.312	-18293.654
All Other Models	0.106	5.787
All Other Models	-14909.100	-18337.809
All Other Models	82.934	76.717
All Other Models	-14927.863	-18370.066
All Other Models	-14901.659	-18317.157
All Other Models	-14882.636	-18303.374
All Other Models	-3.625	-7.459
All Other Models	9.397	4.311
All Other Models	-16542.192	-18242.105
All Other Models	-20.999	1.260
All Other Models	-14860.173	-18353.828
All Other Models	-14884.598	-18305.659
All Other Models	7.147	-1.809
All Other Models	-14925.079	-18335.663
All Other Models	-16578.948	-18299.207
Model 1	-16514.079	-18155.332
All Other Models	-14927.772	-18346.940
All Other Models	-1328.218	-1332.144
All Other Models	-25.701	-44.399
All Other Models	-37.984	-36.215
All Other Models	-3.404	14.184
All Other Models	123.731	124.256
All Other Models	-16497.348	-18205.443
All Other Models	-41.659	-1.408
All Other Models	-14921.430	-18335.250
All Other Models	-14879.505	-18356.998
Model 3	-1393.295	-1397.427
All Other Models	-14916.263	-18360.010
All Other Models	-32.092	-24.806
All Other Models	-14849.506	-18270.673
All Other Models	-14933.089	-18359.097
All Other Models	-14843.080	-18258.876
All Other Models	-14889.465	-18321.841
All Other Models	-16522.349	-18227.029
All Other Models	-14892.145	-18315.591
All Other Models	-14860.605	-18299.146
All Other Models	4.957	14.544
All Other Models	-14903.118	-18335.597
All Other Models	-14899.951	-18307.271
All Other Models	-16476.172	-18188.464
All Other Models	-14948.271	-18337.104
All Other Models	-16.669	5.057
All Other Models	-88.900	-54.334
All Other Models	-47.982	-28.870
Model 3	-1337.383	-1354.150
All Other Models	-14.477	-0.272
All Other Models	63.774	62.215
All Other Models	-44.934	-2.940
All Other Models	-14901.381	-18323.387
All Other Models	-42.161	-18.277
All Other Models	-47.959	-22.750
All Other Models	-23.567	-33.774
All Other Models	-1320.604	-1330.934
All Other Models	-43.623	-60.240
Model 1	-16525.199	-18246.204
All Other Models	-14919.753	-18289.087
All Other Models	-14913.171	-18332.592
All Other Models	-28.916	-49.872
All Other Models	-14859.078	-18303.458
All Other Models	-14847.287	-18271.599
All Other Models	-54.593	-33.381
All Other Models	-39.307	-39.112
All Other Models	-14895.014	-18314.247
All Other Models	-14883.390	-18307.697
All Other Models	-14926.738	-18366.886
All Other Models	-14922.899	-18363.078
All Other Models	-50.435	-34.832
All Other Models	-14894.277	-18312.819
All Other Models	-14842.946	-18271.389
All Other Models	-16513.375	-18227.140
All Other Models	-14909.140	-18310.601
All Other Models	-14879.636	-18321.036
All Other Models	-14834.022	-18249.386
All Other Models	-1313.433	-1336.374
Model 2	-14859.128	-18283.018
Model 3	-1383.882	-1387.999
All Other Models	-42.463	6.474
All Other Models	-14899.402	-18323.859
All Other Models	-14906.127	-18305.246
All Other Models	-14911.719	-18327.743
All Other Models	-14897.239	-18313.560
All Other Models	-14861.432	-18273.699
All Other Models	-28.692	-16.485
All Other Models	-25.897	1.645
All Other Models	-14891.700	-18325.168
All Other Models	-14869.765	-18297.818
All Other Models	-14902.889	-18304.520
All Other Models	-14907.572	-18336.571
All Other Models	-14904.757	-18331.037
All Other Models	-9.139	7.949
All Other Models	-10.434	3.530
All Other Models	-14894.939	-18320.281
All Other Models	-14913.000	-18337.361
Model 1	-16547.502	-18228.063
All Other Models	-42.431	-33.594
All Other Models	82.762	71.296
Model 2	-14863.855	-18331.485
All Other Models	-14899.773	-18326.542
All Other Models	-14905.061	-18286.961
All Other Models	-34.620	32.603
All Other Models	-16.894	-35.070
All Other Models	-36.850	-20.229
All Other Models	-16544.491	-18254.961
Model 3	-1327.174	-1344.394
All Other Models	-14881.988	-18328.461
All Other Models	-26.598	-4.826
All Other Models	58.557	44.024
Model 3	-1365.346	-1352.970
All Other Models	-14935.096	-18356.852
Model 3	-1371.289	-1382.460
All Other Models	-14892.762	-18329.890
All Other Models	-13.962	-14.473
All Other Models	-27.444	-15.096
All Other Models	-43.947	-40.180
All Other Models	-21.034	-1.266
All Other Models	-14857.531	-18293.739
All Other Models	-14891.506	-18313.001
Model 2	-14866.877	-18292.980
All Other Models	-14901.746	-18326.555
All Other Models	-14868.861	-18290.857
All Other Models	73.335	57.721
All Other Models	-1314.248	-1331.601
All Other Models	-14881.114	-18299.628
All Other Models	-14918.871	-18328.914
All Other Models	-16530.983	-18244.453
All Other Models	-14886.811	-18330.745
All Other Models	-14865.861	-18295.494
All Other Models	-40.683	-33.953
All Other Models	27.925	18.342
All Other Models	32.560	-6.411
All Other Models	-14852.684	-18279.602
Model 3	-1379.025	-1383.656
All Other Models	17.227	28.433
All Other Models	-44.218	-50.861
All Other Models	-1327.863	-1354.685
All Other Models	-14886.960	-18281.321
All Other Models	-14847.247	-18260.478
All Other Models	-14865.331	-18264.542
All Other Models	128.626	128.241
All Other Models	-14901.834	-18370.470
All Other Models	-17.688	-33.642
All Other Models	-28.277	-0.984
All Other Models	-1323.094	-1329.579
All Other Models	-14900.070	-18278.350
All Other Models	-1308.979	-1315.594
All Other Models	-14894.116	-18333.318
All Other Models	-14890.016	-18328.290
All Other Models	-48.365	-24.491
All Other Models	-30.781	-32.536
All Other Models	-14896.350	-18318.452
All Other Models	-14895.759	-18321.215
All Other Models	76.066	62.202
All Other Models	-54.789	-43.750
All Other Models	-14850.472	-18281.471
All Other Models	-36.838	-14.746
All Other Models	-14895.116	-18337.613
All Other Models	91.706	156.635
All Other Models	-39.767	-29.576
All Other Models	-14920.829	-18322.642
All Other Models	229.811	-56.731
All Other Models	-51.587	-45.586
All Other Models	-52.052	-148.713
All Other Models	-14903.115	-18329.516
All Other Models	-14894.550	-18339.871
All Other Models	-14915.052	-18320.027
All Other Models	-14858.151	-18285.331
All Other Models	-14915.568	-18338.868
All Other Models	39.909	35.633
Model 3	-1387.871	-1378.395
All Other Models	85.358	75.302
All Other Models	-53.685	-33.297
All Other Models	132.750	119.554
All Other Models	-14877.063	-18285.499
All Other Models	-1311.924	-1307.221
All Other Models	6.419	18.702
All Other Models	-25.797	-11.198
All Other Models	-16534.635	-18247.015
All Other Models	-14907.348	-18334.442
All Other Models	3.115	-13.415
All Other Models	-32.268	12.866
All Other Models	-28.544	0.550
All Other Models	-14873.095	-18286.308
All Other Models	-14893.265	-18331.434
All Other Models	30.029	23.549
All Other Models	4.660	-18.451
All Other Models	-14910.965	-18329.666
All Other Models	-14910.743	-18323.568
All Other Models	15.799	40.173
All Other Models	-41.379	-26.836
All Other Models	-14902.842	-18323.590
All Other Models	-14850.141	-18275.237
Model 3	-1373.894	-1379.041
All Other Models	-14913.522	-18339.145
All Other Models	-16544.495	-18254.055
All Other Models	-14904.230	-18314.370
All Other Models	-1316.236	-1324.476
All Other Models	-51.033	-43.522
All Other Models	-24.870	-11.862
All Other Models	-14878.990	-18314.165
All Other Models	19.517	6.915
All Other Models	-6.827	-15.472
All Other Models	-14922.386	-18340.823
All Other Models	-14908.006	-18325.865
All Other Models	12.448	12.214
All Other Models	-14911.095	-18321.935
All Other Models	-1320.118	-1307.722
All Other Models	-14895.823	-18317.249
All Other Models	-16550.648	-18257.894
All Other Models	-14858.259	-18286.183
All Other Models	-9.768	-11.659
All Other Models	-16544.044	-18254.245
All Other Models	-14849.667	-18268.865
All Other Models	-44.013	-61.572
All Other Models	-14917.418	-18343.547
All Other Models	-14906.196	-18329.116
All Other Models	-32.483	-22.496
All Other Models	-14839.855	-18270.135
All Other Models	-2.321	31.999
All Other Models	-14906.314	-18306.109
All Other Models	-16504.778	-18214.234
All Other Models	-57.640	-45.886
All Other Models	-14905.886	-18300.721
All Other Models	-14941.638	-18327.309
All Other Models	-5.440	20.047
All Other Models	-55.753	-43.037
All Other Models	-14854.011	-18297.910
All Other Models	6.450	8.633
All Other Models	-14901.361	-18328.813
All Other Models	-1323.206	-1305.539
Model 2	-14889.246	-18305.474
Model 3	-1368.641	-1381.007
All Other Models	-32.282	-17.963
All Other Models	-14911.318	-18375.196
All Other Models	-14894.459	-18314.102
All Other Models	-1317.177	-1334.653
All Other Models	-14892.488	-18324.451
All Other Models	-2.774	23.978
All Other Models	-14905.651	-18322.158
All Other Models	-14868.438	-18295.246
All Other Models	-21.561	-100.159
All Other Models	-45.292	-36.583
Model 3	-1339.396	-1346.726
All Other Models	-53.238	-23.486
All Other Models	-14930.948	-18328.706
All Other Models	-34.389	-11.587
All Other Models	-14872.636	-18336.314
Model 3	-1363.986	-1406.364
All Other Models	-14906.711	-18320.639
All Other Models	-49.740	-39.998
All Other Models	-14934.981	-18355.887
All Other Models	-32.816	-22.963
All Other Models	-1272.462	-1325.445
Model 3	-1374.496	-1377.489
All Other Models	-28.449	47.051
All Other Models	131.142	124.295
All Other Models	-14924.690	-18366.502
All Other Models	-14884.897	-18287.863
All Other Models	-14860.680	-18275.149
All Other Models	69.307	79.835
All Other Models	-38.489	-13.344
Model 2	-14871.832	-18292.819
All Other Models	-14889.297	-18290.501
All Other Models	-14825.734	-18250.020
All Other Models	-22.033	0.970
All Other Models	-14904.588	-18331.706
All Other Models	-14887.714	-18309.217
All Other Models	-14894.069	-18303.610
All Other Models	-40.401	-18.363
All Other Models	-19.847	-69.636
All Other Models	-26.142	-18.243
All Other Models	-14898.530	-18332.363
All Other Models	-1299.150	-1345.888
All Other Models	103.983	127.195
All Other Models	-32.378	-18.444
All Other Models	-14896.980	-18324.205
Model 1	-16495.226	-18226.816
Model 2	-14877.128	-18294.020
All Other Models	8.652	-6.086
Model 3	-1395.181	-1397.375
All Other Models	-27.629	-1.528
All Other Models	96.527	108.382
All Other Models	-14882.136	-18307.255
All Other Models	-14867.528	-18329.222
All Other Models	66.407	48.414
All Other Models	-37.346	-18.006
All Other Models	-24.141	-29.804
Model 3	-1383.856	-1391.458
All Other Models	67.667	58.470
All Other Models	-15.361	3.078
All Other Models	-14876.983	-18288.787
All Other Models	-17.399	-13.616
All Other Models	-31.361	-24.569
All Other Models	-14871.781	-18318.318
All Other Models	-14846.254	-18262.318
Model 3	-1407.197	-1398.413
All Other Models	-29.766	-14.943
All Other Models	-1325.577	-1307.604
All Other Models	86.684	80.929
All Other Models	-33.756	-13.641
All Other Models	-43.682	-34.939
All Other Models	10.090	28.785
All Other Models	-14916.071	-18325.177
All Other Models	-14897.449	-18326.820
All Other Models	65.223	52.970
All Other Models	-24.263	-17.007
All Other Models	-42.879	-37.016
All Other Models	-22.224	3.714
All Other Models	17.061	0.396
All Other Models	57.363	4.187
All Other Models	-14893.296	-18358.419
All Other Models	104.240	123.176
Model 3	-1385.548	-1383.362
All Other Models	-41.694	-52.934
All Other Models	-14889.334	-18313.101
All Other Models	5.796	1.077
All Other Models	-33.258	-21.870
All Other Models	-1309.483	-1323.873
All Other Models	-27.826	-17.705
All Other Models	-6.234	-15.857
All Other Models	-14902.589	-18319.624
All Other Models	-47.210	-21.533
All Other Models	-14921.720	-18341.738
All Other Models	-1318.898	-1331.788
All Other Models	-1294.549	-1311.077
All Other Models	201.703	-67.870
All Other Models	-41.933	-45.588
All Other Models	-26.465	-35.059
All Other Models	-52.268	-41.257
All Other Models	27.636	28.390
All Other Models	-14886.234	-18317.536
All Other Models	-14867.486	-18288.561
All Other Models	-14900.865	-18315.391
All Other Models	-54.453	-39.718
All Other Models	-14886.634	-18299.154
All Other Models	-1322.889	-1323.155
All Other Models	-1324.831	-1321.423
All Other Models	-37.325	-77.075
All Other Models	-14898.492	-18320.062
All Other Models	-14866.486	-18291.233
All Other Models	-14911.536	-18330.709
All Other Models	57.514	66.274
All Other Models	-12.827	1.790
All Other Models	98.136	115.574
All Other Models	-43.932	-27.328
All Other Models	-21.193	-21.196
All Other Models	-14850.927	-18314.151
All Other Models	-14888.622	-18325.604
All Other Models	-14839.451	-18253.358
All Other Models	-14922.966	-18315.238
Model 3	-1345.533	-1348.120
All Other Models	-14883.346	-18351.708
All Other Models	52.836	60.190
All Other Models	-16492.684	-18203.478
All Other Models	-109.048	-100.835
All Other Models	-14876.483	-18276.986
All Other Models	-50.684	-36.462
All Other Models	-14870.169	-18291.997
All Other Models	-23.994	-13.982
All Other Models	-14892.492	-18526.309
All Other Models	-16564.196	-18264.271
All Other Models	-14867.659	-18287.727
All Other Models	-14897.131	-18324.452
All Other Models	-14873.517	-18296.886
All Other Models	-30.207	-59.849
All Other Models	-1.779	-20.894
All Other Models	-40.378	-27.446
All Other Models	-14900.844	-18326.094
All Other Models	-61.922	-43.380
All Other Models	-57.543	-41.238
Model 3	-1378.661	-1384.314
All Other Models	-16547.864	-18260.152
All Other Models	-14883.641	-18304.885
All Other Models	-30.520	-19.673
All Other Models	-14890.110	-18319.513
All Other Models	-16568.191	-18269.263
All Other Models	-22.409	-37.909
All Other Models	-1310.563	-1332.863
All Other Models	-32.687	-55.233
All Other Models	-14890.323	-18314.855
All Other Models	-14893.020	-18313.807
All Other Models	-1316.942	-1319.654
All Other Models	-16.670	-3.660
All Other Models	225.904	-40.571
All Other Models	-19.537	-40.469
All Other Models	-14893.992	-18330.486
All Other Models	-14925.176	-18319.669
All Other Models	-14860.249	-18293.254
Model 3	-1397.768	-1400.187
All Other Models	-14901.564	-18287.020
All Other Models	-14920.802	-18345.491
All Other Models	-14888.960	-18313.274
All Other Models	-16628.297	-18316.275
All Other Models	-16550.581	-18277.052
All Other Models	5.371	28.870
All Other Models	-14879.276	-18320.567
All Other Models	-1295.469	-1329.865
All Other Models	-25.170	-29.298
All Other Models	-14866.762	-18283.461
All Other Models	-14917.669	-18354.125
All Other Models	43.520	33.613
All Other Models	-14903.008	-18322.255
All Other Models	-16535.638	-18242.048
All Other Models	-14923.783	-18347.076
All Other Models	-25.921	-23.635
Model 1	-16515.814	-18249.255
All Other Models	-14898.870	-18330.408
All Other Models	-14897.057	-18314.788
All Other Models	-14895.166	-18316.260
All Other Models	-27.300	-26.906
All Other Models	11.717	29.706
All Other Models	-47.925	-66.019
All Other Models	8.471	11.059
All Other Models	-14901.145	-18320.194
All Other Models	-16531.561	-18248.270
All Other Models	-14922.610	-18340.889
All Other Models	129.416	119.569
All Other Models	-14928.568	-18344.838
All Other Models	-14893.077	-18342.068
All Other Models	-14912.876	-18309.621
All Other Models	96.284	77.029
All Other Models	-14892.706	-18318.224
All Other Models	-14885.549	-18304.168
All Other Models	-14931.136	-18377.020
All Other Models	-14944.434	-18382.918
Model 3	-1368.730	-1376.974
All Other Models	-33.411	19.855
All Other Models	-14928.348	-18321.159
All Other Models	-13.589	6.821
All Other Models	-23.143	-3.995
All Other Models	-14890.169	-18311.813
All Other Models	-14905.641	-18303.903
All Other Models	-21.132	-15.920
All Other Models	-14944.236	-18340.373
All Other Models	-14889.048	-18318.517
All Other Models	-14905.102	-18391.087
All Other Models	100.440	93.221
All Other Models	-16525.450	-18217.373
All Other Models	-14897.057	-18315.176
All Other Models	-40.164	-11.186
All Other Models	-14927.277	-18330.039
All Other Models	-49.599	-40.975
All Other Models	-14913.787	-18315.029
All Other Models	-16483.062	-18195.550
All Other Models	-15.061	16.701
All Other Models	80.429	65.478
All Other Models	19.169	-22.240
All Other Models	9.553	34.621
All Other Models	-50.146	-39.189
All Other Models	-14892.470	-18297.926
All Other Models	-16530.937	-18237.931
All Other Models	2.967	-23.214
All Other Models	28.109	24.038
All Other Models	-14895.768	-18321.685
All Other Models	-14911.389	-18355.446
All Other Models	-22.227	-20.316
All Other Models	-14901.902	-18345.496
All Other Models	-5.014	-7.224
All Other Models	-1.450	9.503
All Other Models	-34.792	-38.277
All Other Models	12.083	7.654
All Other Models	-14898.189	-18318.312
Model 1	-16518.856	-18222.482
All Other Models	-14906.724	-18338.398
All Other Models	128.450	109.700
All Other Models	-14864.355	-18284.896
All Other Models	-14913.091	-18332.748
All Other Models	57.231	45.207
All Other Models	-51.974	-21.667
All Other Models	15.225	9.699
All Other Models	-48.165	-37.703
All Other Models	-14875.103	-18291.220
All Other Models	-14902.322	-18340.957
All Other Models	-26.925	-10.408
All Other Models	-14902.117	-18333.902
All Other Models	-28.736	0.176
Model 3	-1383.137	-1395.584
All Other Models	87.205	87.654
All Other Models	-14894.992	-18312.368
All Other Models	-16.450	1.535
All Other Models	-10.063	9.909
All Other Models	-56.722	-33.654
All Other Models	-14929.208	-18345.766
All Other Models	20.777	-2.819
All Other Models	-14882.304	-18291.224
All Other Models	-1322.075	-1328.898
All Other Models	-20.545	-29.663
Model 3	-1386.488	-1390.286
All Other Models	-45.407	-40.359
Model 2	-14870.531	-18287.293
All Other Models	-14883.350	-18317.105
All Other Models	-16566.546	-18279.649
All Other Models	-26.486	-12.465
All Other Models	-14915.295	-18327.562
All Other Models	-28.934	-42.946
All Other Models	-34.236	4.411
All Other Models	1.123	0.512
All Other Models	-14897.871	-18317.322
All Other Models	-9.191	-18.345
All Other Models	-19.762	-18.184
All Other Models	23.830	1.990
All Other Models	-2.591	17.054
Model 3	-1398.148	-1396.478
All Other Models	44.613	23.638
All Other Models	-37.872	-26.235
All Other Models	116.069	111.995
All Other Models	-42.999	-22.487
All Other Models	-16552.264	-18267.676
All Other Models	-14860.857	-18288.909
All Other Models	-20.248	-4.200
All Other Models	-32.325	-27.313
All Other Models	-14917.650	-18328.208
Model 3	-1379.489	-1380.301
All Other Models	-14886.670	-18294.835
All Other Models	-14942.933	-18364.917
All Other Models	-14895.821	-18310.698
All Other Models	-1342.329	-1347.491
All Other Models	-14845.876	-18274.907
All Other Models	-19.455	-26.101
All Other Models	-46.959	-36.371
All Other Models	-31.435	-26.000
All Other Models	9.643	7.880
All Other Models	-13.349	-18.709
All Other Models	24.791	9.637
All Other Models	69.516	62.944
All Other Models	-32.448	-25.152
All Other Models	-21.126	-18.648
All Other Models	-41.294	-10.780
All Other Models	26.561	29.966
All Other Models	-27.848	-4.705
All Other Models	-14906.746	-18332.569
All Other Models	22.850	-26.989
All Other Models	-29.074	-1.616
All Other Models	-14898.341	-18331.650
Model 3	-1360.085	-1361.124
Model 2	-14858.996	-18260.470
All Other Models	-1299.745	-1305.045
All Other Models	-14903.956	-18324.892
All Other Models	-43.332	-37.903
All Other Models	-14867.516	-18245.732
All Other Models	-14899.106	-18306.496
All Other Models	-14908.848	-18332.498
All Other Models	-33.143	-27.069
All Other Models	-14912.001	-18319.054
All Other Models	-14938.620	-18375.721
All Other Models	-14923.873	-18267.996
All Other Models	-14893.962	-18316.329
All Other Models	-17.740	-26.408
All Other Models	-12.433	-37.554
All Other Models	-33.163	-9.271
All Other Models	-14883.251	-18294.527
All Other Models	-16568.261	-18274.136
All Other Models	-14851.061	-18275.964
All Other Models	-14921.795	-18348.632
All Other Models	-14874.453	-18287.551
All Other Models	-14899.252	-18323.033
All Other Models	241.772	-44.377
All Other Models	-14898.241	-18320.956
All Other Models	-1320.367	-1336.176
All Other Models	-14928.821	-18344.773
All Other Models	-14924.882	-18358.226
All Other Models	-40.105	-16.770
All Other Models	-50.882	-30.666
All Other Models	-13.178	12.800
All Other Models	-1291.762	-1328.178
All Other Models	21.896	12.546
All Other Models	-14895.592	-18322.254
All Other Models	33.881	40.284
All Other Models	-14903.127	-18354.419
All Other Models	-14908.321	-18323.840
All Other Models	-5.663	-25.134
[truncated: 189,596 more rows]
