# Supplementary material for: Mapping the ionosphere with millions of phones
Source: Nature. 2024 Nov 13;635(8038):365–9. doi: 10.1038/s41586-024-08072-x (PMC11560844; doi:10.1038/s41586-024-08072-x)
Supplement: Supplementary file 10 — Source Data Extended Data Fig. 2 [file 41586_2024_8072_MOESM10_ESM.txt]

Measured by Stations
s2_token,lng,lat,percent_of_time
ac02c,130.53270300412237,-60.81549929503656,1.1512143725193216
29764,108.42760468979141,-32.76613104394006,7.706491220718267
a915c,153.6090075833068,-58.202276286417074,3.702683772247532
2d18c,129.65181651899857,-6.825357017825637,7.052160846738226
48114,-3.850148710704851,48.33453603092129,71.48664100430433
b1c24,78.34695536274359,-73.52013045940386,5.962009327051442
8989c,-67.76159829784962,36.18334930847087,52.41886722421442
74134,-153.20321509152086,-25.66941475514776,0.6357720559623087
4ac94,-49.52109889706297,38.72990659003747,1.391275195909986
0e96c,-15.406807911433114,17.80791769639896,3.237528510964374
a329c,-92.24120116881247,-55.82643260734825,0.0838117587897582
59b2c,169.1070166649522,55.361202388364084,4.197771804527032
afd4c,94.99113789481696,-79.70176929881409,1.4445555282834752
bdc94,-66.52810971478608,-51.34868377365052,18.816338503720644
8f674,-88.47913756203492,16.15269848663217,43.51087457570297
3a7ec,89.09433771003746,11.705407318599761,1.5469256050909657
88aa4,-89.70042152613084,23.762993974350003,63.56044324447291
764bc,-141.01232592198195,-9.14969964159446,0.15086116582156475
0b2fc,-31.992807795902653,38.20693488934502,10.634514879580461
048bc,-9.54509739864785,-17.439192606237793,1.641513161439407
327e4,124.15319471176817,0.7494909626620373,4.2444669272813265
60bdc,138.39881864214286,21.931239476655453,2.8669608060296574
59d8c,179.49199139308595,59.47110500301684,11.38822205326836
4457c,50.34317227569613,73.08894961337856,16.10622541771182
49a6c,-20.09389856880462,52.715411643815024,7.528690560999994
5a104,172.06225910455532,70.64012207058394,4.093007106039835
1faec,36.26308464002133,-30.60405157054976,17.237684161373554
93ba4,-59.47209042638443,-12.046239392299977,35.71159176489604
65bb4,166.0856009545901,6.5530937673012835,2.061769266228052
0d614,-0.9056622899625406,38.98417360275216,72.74262007531085
7d4ec,-178.4791375620349,41.591158871266465,0.7261690243712622
1a384,16.912251026148866,-7.1198212886391605,0.46276063960345065
bab54,-86.3824248149799,-85.26285090135625,18.044073012015012
1dccc,18.427604689791412,-33.46128033393836,50.68516112810627
1d24c,3.419552724260362,-36.9050673149286,0.30711023042247115
0945c,-26.041388863387045,16.66582941548906,3.6404236085751407
b1704,56.0748148869223,-67.24695120051327,12.841757412850738
9db9c,-127.63866215467043,-12.310142614205366,0.007782520459048975
50374,-116.46382775900085,80.92910387058008,8.799037362084757
1430c,31.992807795902653,23.18805456340444,2.7741692159409967
5d7ac,98.75475090522903,46.801267596105795,1.5427350171514778
962d4,-79.01929968867374,-42.336287938829614,13.462563083314874
3dbac,52.36133784532959,11.099389737365186,0.3370430014188133
003e4,-39.651816518998565,-33.755659139860136,2.714303673948312
2d39c,132.23624352152214,-4.500158478870193,5.699798253123484
b3e84,58.107335568498875,-60.07932082743604,0.7297609568908232
1e2ac,34.153194711768165,-39.31528484849518,3.552421261845894
6c534,169.01929968867375,-32.23854843456392,17.77108614052837
b95e4,-34.628466155953454,-61.8499542975625,2.3054220221382775
642ec,159.28775346589714,11.65689240023756,4.652151268251507
2c5d4,121.99280779590266,-13.805618695653559,7.79688818912722
85794,-91.52086243796509,9.541796757472108,16.535461353799366
ba3dc,-15.821946691688806,-70.89844711748037,4.002011482210954
2d454,132.23624352152214,-2.057488875220246,3.849354350129609
0aff4,-35.56578616403252,29.539206451029195,0.587879622368161
2d174,128.98767407801805,-5.79438817034632,4.855095455606707
ac714,122.6677377530561,-54.988299446414395,0.24544872217000616
39a7c,79.73998750597345,30.8544601800588,1.8079393681790699
0575c,-10.260012494026567,-4.0046851101903345,2.3796552942092064
57644,-177.4220965688031,59.446700752655524,12.834573547811615
441c4,40.26211649988185,62.7267366783871,60.56177824605935
7d54c,-179.70042152613084,44.09563972237697,1.6600714794571394
b93cc,-27.685134157891632,-55.56510556022438,0.12392167192485676
72a44,-178.4791375620349,-41.591158871266465,52.19616740800163
69d54,135.29938622258666,-7.852439930240437,9.368358666435187
2462c,70.81199525979831,-10.384317164598832,6.396633161918332
333ec,130.95868801505983,11.755938791051427,1.2811225986434467
6c00c,157.76159829784962,-22.172735428604756,17.43404313910956
8007c,-132.86378750597117,35.95535790643033,20.97987919133626
16634,35.56578616403252,15.805847163614256,0.5256194586957693
10c54,19.188004740201688,7.0291646716886245,0.6561263402398213
52534,-105.73548528232395,56.27890939547425,53.120491376368676
bcc94,-87.34451265362519,-60.184526227288856,1.7786052526026546
7b91c,-165.34121786244367,18.607075565957757,3.895450817463976
ae974,128.3747773799689,-66.06361136637048,5.205308876263912
29064,103.17403478565704,-32.739425788336604,0.6746846582575535
8602c,-90.29957847386916,25.283456036473027,75.95320909237851
11af4,8.836275503060286,13.023036612423951,0.6088325620656007
9efa4,-122.71813749631639,-27.72554335500059,0.1658275513197359
94e94,-51.01232592198195,-24.625009065518853,70.07441286869691
47014,16.161556665280454,53.33427383859411,80.60356439437024
08034,-44.096031125443155,1.540850462173438,11.311594159517725
8803c,-88.47913756203492,44.08594255614342,99.97485647236307
151dc,34.86241660110516,32.95931982196264,47.45840841470058
481e4,-4.112152251612193,45.22554300763289,69.08723008123754
97dcc,-83.93208062135697,-42.70331198675461,3.44885387419855
89fbc,-69.28775346589713,41.577101184866166,96.35478714806544
950ac,-55.13758339889485,-34.21765374328581,64.64760148706006
58194,178.2480326392499,49.02804978278153,5.118503840374519
69824,145.13758339889486,-17.236595143746403,33.75338988631534
a67e4,-157.65156451782758,-64.54351680607014,0.23766620171095718
7c75c,-164.5931920885669,22.256568183091066,7.020432109482103
66ddc,147.28186250368364,14.349391890552507,13.745727096940271
1fa8c,36.954107042677016,-29.74322946929704,13.417065271400435
5f4f4,151.9870348562567,44.837013874938236,2.016870109733538
7b7b4,-171.86614417328602,20.521330303194258,0.10117276596763669
2e08c,111.47528509455601,-2.585393001964477,7.950742632048419
44f7c,53.84665168804114,72.94276586804922,9.89876736849037
bfc64,-48.38105087944066,-40.73647987778383,10.547111188271142
2a9cc,127.63866215467043,-37.49818159885596,9.44738118186553
69d8c,135.29938622258666,-10.532529163917905,10.28549876976311
09704,-31.992807795902653,16.443737456388487,0.15145982124149163
8c624,-55.84680528823184,15.415056523477823,16.070904747936137
a6154,-171.26766649066136,-61.4208242056988,0.013769074658317417
50b44,-169.74913700354261,68.20877736955849,44.050263109057056
1ffac,42.86378750597118,-34.2257992232322,0.9045683395094617
8aa5c,-47.763756478477866,35.07632646726545,0.010775797558683197
35ddc,114.52426397902158,37.01727952299506,4.295951293395035
08cac,-23.00119891646547,4.967355255827024,0.001795966259780533
08fb4,-31.992807795902653,7.510839431379266,0.06944402871151395
a56cc,-145.05361798845775,-81.78437002910863,15.042414736501817
7326c,-168.2931705668875,-41.004000621286785,2.9214384492430003
92e94,-51.01232592198195,-5.255792469259199,24.862159589561845
76ae4,-155.47573602097842,-18.27479343310059,2.244359169305739
19794,24.524263979021583,-10.676136624418177,2.703527876389629
abb34,139.00133720431282,-48.048317631437186,5.256194586957693
895cc,-70.050314046443,26.12164956375926,21.016397171951795
6c144,162.33111304061774,-26.430067269709813,21.633012254476448
37bf4,96.06791937864303,39.49373923043933,0.017361007177878487
34534,122.71813749631639,29.716415753426173,8.289581599727013
2b95c,119.78892484955995,-25.04594276682248,22.621991008195593
09e3c,-44.096031125443155,13.45722045024943,0.04010991313509857
aa154,147.5967879226049,-44.863592196883815,2.5472788117887224
1b384,2.7779813362722456,-16.140094500455277,0.1646302404798822
a805c,178.3613432567685,-47.12452690427598,17.40411036811322
9270c,-58.737363389255584,-1.3001115388367002,23.98632671020887
7429c,-147.28186250368364,-19.65410068915208,3.287815566238229
ae2fc,99.09124807194165,-76.66431915390226,1.4014523380487425
0ccf4,-14.658782137556319,41.919756160667056,39.340640920492575
3d424,48.39881864214287,3.538878324162205,0.7357475110900916
8c5ac,-58.00719220409735,11.865999385793918,24.262306858795146
9faac,-124.86241660110517,-29.752620613405284,0.5094557623577445
96324,-78.29317056688751,-41.63749322793395,15.882328290659178
4a64c,-35.283524319087206,41.959152486917816,8.36620949347765
86a7c,-109.18800474020169,21.84666507568174,38.99461808777486
4f44c,-8.28579702395375,71.39133221929413,26.011577995821384
3f76c,56.56164702112044,36.53534114371452,4.375572464245305
58514,168.0352035090915,53.13478162727741,2.7903329122790215
6030c,143.045892957323,35.35642499148913,14.306667225411726
92964,-50.34818348100144,-2.6341114463210142,22.47651774115337
5fc14,132.99945685267858,40.11614245885762,18.51341886123766
8c1ec,-66.23671718795312,16.253296287765977,56.820181871516574
13d5c,11.706829433112482,22.571158214540155,0.14607192246215
3d9ac,47.763756478477866,9.831738084717454,0.6279895355032596
93104,-52.36133784532959,-11.099389737365186,33.37204638382193
22adc,47.136212494028825,-0.6638515779426402,1.634329296400285
2bbc4,120.52790957361556,-26.247765101423507,19.70833507941164
86274,-90.29957847386916,30.527566890548513,99.72461850683365
862cc,-91.52086243796509,34.14381656733953,99.99281613496088
4f324,-18.35846912292146,67.48555880870161,18.661885405379515
55a9c,-137.23779048922566,45.0232772956733,18.30808005220275
8a774,-58.737363389255584,39.63296572194453,13.557749295083244
250dc,83.93208062135697,-8.088888950070501,0.09159427924880718
758c4,-136.51626197426725,-22.55562657597144,3.668560413311702
4a92c,-42.27266307885028,41.09650021811878,1.4122281356074258
7207c,-179.70042152613084,-25.283456036473027,6.325991822366964
33c14,117.54958462854715,13.729900757720095,5.372932393843428
4057c,42.79993540369081,44.28411028797805,25.918786405732725
bfb5c,-49.21470026057655,-42.41385408469579,10.30884633114026
1c82c,8.133855826713978,-22.793565073593363,1.5792529977670153
77194,-150.21107515044005,-7.6836506058779115,1.1099071485443694
7329c,-169.01929968867375,-42.95540394654208,5.204710220843984
6cd84,169.01929968867375,-41.70983968783382,56.32150190671751
b2c9c,84.31459791707425,-46.37517073397918,0.01556504091809795
86ab4,-112.23840170215038,22.172735428604756,24.805287324668793
753e4,-141.01232592198195,-33.40042816537017,0.07662789375063607
54ccc,-120.79056470448465,40.960233009027604,92.76405193934423
353dc,130.3088625709177,31.073097806802192,14.161792613789428
2bc2c,116.04138886338704,-26.518153368977586,24.919031854454897
04dd4,-4.727752783554405,-13.130766757258804,4.054693159164517
3fcc4,48.39881864214287,28.132788872874013,8.475164779904334
1c46c,15.406807911433114,-29.61865183022891,17.577720439892
4fadc,-49.63646958687292,77.55509612292114,37.32197484449926
acac4,111.31753030105163,-43.874042351540396,0.7399380990295795
29654,109.94968595355701,-29.7127634163802,12.083859651223353
bd594,-86.47107896773952,-45.84962225625019,1.1236762232026867
23e6c,62.450415371452856,-18.533156578434916,2.2862650487006184
30cfc,97.43813547748366,19.7949051942889,1.1224789123628331
a9dac,165.05396501641187,-46.15192903281946,45.8641890314354
a5dbc,-162.62017475714603,-68.38647315586972,0.9572500164630241
2138c,63.20321509152087,-26.368512524311093,3.3692327033482803
2e11c,109.18800474020169,-3.229994181271215,7.358672421740771
93994,-57.281862503683634,-15.00284655622201,41.143192389892306
308dc,94.0695453815523,13.141972581036013,0.6142204608449423
73dec,-164.5931920885669,-22.999525379447974,4.94369645775588
0f22c,-16.912251026148866,7.786488821909607,0.6208056704641376
04f0c,-8.836275503060286,-13.755561986521453,3.392580264725427
450ac,27.548189582629057,78.46124571879915,23.9222705802767
6dde4,174.6060448651831,-23.669647736787965,8.702653839476536
4d93c,-84.04092457668041,60.07703915582346,9.321064888260967
6edac,160.81199525979832,-12.465669771603757,10.149005334019792
2f264,99.54509739864785,-18.941408663830835,3.337503966092157
1fa5c,37.63866215467042,-30.152599588772,12.352655934770505
30a8c,90.90566228996255,19.947390311961104,4.582707239539993
57d8c,-173.18035901689925,45.095983265615594,2.6556354427954814
37c64,97.43813547748366,40.71915219453123,0.17480738261863854
4c21c,-56.652825877743915,62.20780831715444,21.974844499254672
60304,143.045892957323,35.96152168645758,15.947581731431207
2f5a4,91.52086243796509,-19.181739269886574,2.2114331212097627
3268c,121.26263661074441,3.4802120960991445,4.822768062930657
7015c,-175.93045461844773,-4.715886273182977,1.4553313258421585
8bcec,-63.20321509152087,29.831910706524045,6.95458001329015
2f784,92.14502451692306,-10.973192855806833,3.045958776587784
1d9ac,13.174034785657044,-41.47681570545685,2.342538658173742
8f064,-81.86614417328603,11.592264533965368,43.90299387575505
4f314,-17.37982524285396,68.38647315586972,20.966110116677942
42524,71.87372222104192,53.04350233839878,1.365533012853132
610ec,149.47209042638443,28.95937192341948,2.7580055196029716
2f39c,96.06791937864303,-19.088299285384274,0.0419058793948791
4ed14,-30.255862110624737,66.35908129646619,49.89493597380284
8e58c,-75.34121786244368,9.93280897736126,36.26834130542801
91a0c,-74.5931920885669,-9.898731624343535,12.611275076178902
2cca4,134.09603112544315,-11.754349059415837,16.329523889344532
24c14,74.5931920885669,-3.9237668481438592,4.468364054333966
b5bac,38.2118593524309,-45.5354270916777,0.25622451972868937
9163c,-68.524714905444,-13.68068168809443,24.526313898982885
3b6bc,72.33111304061775,5.783662041189879,1.1500170616794678
938fc,-58.737363389255584,-17.2376018102501,40.72533090678336
90f6c,-83.25060073525066,-11.627914274719197,1.3816967091911567
21d9c,45.903968874556845,-23.557959131506415,0.21791057285337131
18f94,36.26308464002133,-9.485302259322314,4.0008141713711005
08184,-42.86378750597118,3.468956422680804,11.924617309522812
1cea4,5.393955134816915,-29.679415025517535,0.8183619590399961
2fafc,98.13385582671398,-8.05310981616899,6.934824384432564
8f254,-81.86614417328603,19.008895903899145,35.81216587544375
92bf4,-49.04131198494017,-3.573799051616087,21.916176268101843
658c4,164.5931920885669,1.466232790365048,4.058883747104004
57aac,-165.4346553935163,54.25489838314203,62.848641950179896
513a4,-143.0695886597554,66.4742082881416,59.13159044785412
941bc,-65.47573602097843,-24.6788607886938,60.46778934513084
a84dc,167.69946112100192,-51.71601443249187,2.9627456732179525
4ee54,-43.37461216418976,71.17938423088934,49.70695817194581
2aa54,132.23624352152214,-34.49418819805728,19.210852425452433
9e6a4,-128.98767407801805,-22.709943324826543,0.5256194586957693
a33bc,-95.78593412736127,-59.343889018660434,0.04010991313509857
44444,45.0,69.69931619762089,31.923300267598975
3333c,134.09603112544315,10.639439022744124,0.6417586101615771
312f4,102.43805808577758,19.517218739224308,2.9298196251219757
1124c,18.427604689791412,12.52036615895718,0.6812698678767488
a4f54,-121.99489431141897,-71.13834909163796,15.260325309355188
3315c,129.65181651899857,11.97904111893804,1.2924970516220569
7924c,-148.00719220409735,15.779447511422102,5.131075604192983
4eb1c,-42.625407750868206,62.802182227901135,38.03257882795242
2c98c,129.65181651899857,-16.231483653523185,22.830323094330137
4bac4,-44.212650901456314,47.34599951730494,3.1124095281996635
3df44,45.903968874556845,12.885763807898053,3.0734969259044185
5eec4,134.1494826475506,50.58476246746563,2.1635406876156154
1bc74,16.912251026148866,-14.050453310782363,1.3990577163690352
1b264,2.7779813362722456,-11.693451057663827,0.1646302404798822
5f08c,139.42747298292596,44.565977381271125,1.4732909884399639
65714,171.16372449693972,3.3790617660606386,5.575277925778701
b4a64,64.1288236194428,-44.74261432541018,1.4194120006465478
40ecc,35.432434130483585,44.51208868240392,38.99222346609515
4f0a4,-28.71684550711821,77.52469589612079,38.21696469728988
0574c,-9.54509739864785,-4.662589476916744,2.24615513556552
2933c,104.65878213755632,-23.07186807235644,1.0883555534270029
879b4,-98.83627550306029,41.89599133698777,99.73838758149198
252b4,80.45490260135216,-0.2954309999787852,1.211079914512006
333f4,130.95868801505983,12.341927202807222,0.40888165181003466
8614c,-94.72775278355441,27.4695853097944,98.57100951263462
3ebe4,61.70056500427594,24.67021035079736,1.5594973689094294
30964,93.41955272426037,16.130822181292626,3.243515065163642
8a37c,-61.70056500427594,33.51992335473868,14.05702791530223
71c7c,-175.2722472164456,-13.868887069030672,6.789949772810268
1518c,36.26308464002133,33.7534777108755,39.42624864554211
2bfbc,114.52426397902158,-22.542289852823178,29.21677911410971
7f32c,-142.3613378453296,18.58015909559713,0.796211708502703
2f24c,98.13385582671398,-18.254575634321743,2.649648888596213
89c0c,-74.5931920885669,39.27774218991088,99.62643901796565
aaeb4,135.67736818323604,-40.8007508409924,7.241335959435109
80d44,-113.76328281204688,33.20095664708758,91.8265575517388
757ec,-135.90396887455685,-27.181135670384123,3.3237348914338396
539b4,-118.44403921952033,53.84678723136467,59.27586640405649
85ae4,-98.83627550306029,13.023036612423951,26.753910716530672
bb184,-68.03135286975075,-75.83458791111674,23.197897522165217
0a944,-40.95868801505983,31.436014912463243,0.15325578750127214
04674,-12.438058085777586,-16.537229213455475,1.1320573990816625
a8cdc,163.4838305010944,-65.33373109466507,2.085116827605199
a769c,-161.92737809324743,-46.95587308954433,0.18258990307768752
2ea9c,112.23840170215038,-19.28941736062605,8.627223256565754
6bd2c,145.84680528823185,-21.349989483941403,40.22904556366401
323b4,116.04138886338704,6.069580992380803,1.8546344909333636
3db6c,53.73691535997867,12.527470409226614,0.8973844744703396
388ac,79.01929968867374,39.787395117166284,7.239539993175328
0d71c,-3.419552724260362,36.9050673149286,66.11670188756054
224cc,55.13758339889485,-12.113640232224924,3.429098245340964
1550c,43.48373802573274,33.95580882237791,16.14394070916721
22bcc,47.763756478477866,-3.0152982822100003,1.0488442957118311
6fb64,174.6060448651831,-8.797760945949623,2.677187037912848
703b4,-177.22201866372777,-6.741540662482737,4.065468956723199
53ccc,-111.01523681081034,61.58421497598985,20.189654037032824
8c62c,-55.84680528823184,16.06563262101018,13.82953885573003
090dc,-31.992807795902653,13.154928111489856,0.008979831298902665
52ddc,-100.38427126558608,49.22374891898753,95.00122724361086
55dac,-148.5123245374907,47.87566447030603,5.469914571871577
14384,31.262636610744416,24.714257307652503,6.164953514406642
345bc,122.71813749631639,26.387810006997462,19.95917170036099
88a6c,-89.09433771003746,26.793904496738218,84.46249723121868
60414,141.01232592198195,32.17618140668039,9.66948234265839
6dac4,170.45490260135216,-32.35595266673899,18.622374147664345
396fc,76.08560095459009,25.37446537788511,1.0278913560143916
62904,172.56186452251634,41.99538434578463,0.8123754048407277
668ac,151.70056500427594,9.694848754179288,1.6528876144180173
a3124,-102.84729735686305,-59.58078965872118,0.10656066474697828
936cc,-51.68342753125476,-13.417808022421914,39.07783119114469
2f1fc,100.26001249402657,-15.912899808829033,4.2049556695661545
9aa0c,-90.29957847386916,-4.069489940779875,4.270807765758107
a8934,172.01662501712013,-59.22736852686273,1.4283918319454505
66004,156.99880108353454,0.27576137344723084,1.1703713459569807
742cc,-145.84680528823185,-20.684268820092367,4.219922055064326
1dbe4,15.406807911433114,-38.62529644671215,6.961165222909346
6cd9c,168.2931705668875,-41.63749322793395,52.482923354146585
b4c4c,55.636319893195875,-42.913984194702664,1.9887333049969769
a5ee4,-171.71420297604627,-71.39133221929413,3.636233020635652
69aac,145.13758339889486,-9.04599677690198,21.654563849593814
6cd04,166.82596521434294,-42.10271111779528,41.459282451613674
89b94,-75.34121786244368,38.06382316902307,99.82698858364114
abedc,133.12688399680655,-54.44402558804804,0.09339024550858771
a9244,156.40925649707424,-61.13974832923317,0.4741350925820607
2ef8c,102.43805808577758,-10.729028791069771,3.758957381720655
6cc44,165.34121786244367,-40.6618539864436,25.484162570865838
9162c,-67.76159829784962,-12.915426697716795,23.38767129028203
ac6ec,119.467160014534,-55.88938662569367,0.09518621176836825
31924,109.18800474020169,5.7331282653798095,3.1387503666764447
5c454,112.19854083045676,56.7464064403408,4.3378571727899145
b3f54,52.7876787053419,-55.938073290282134,0.5286127357954035
0c514,-12.438058085777586,32.102407634503095,35.947462000347215
0618c,-28.299434995724074,-1.339162726084677,2.537700325069893
1cf34,8.836275503060286,-28.756549512130285,4.4138864111206235
000dc,-42.86378750597118,-32.46600393119097,12.847743967050004
b22cc,68.35955930574754,-63.85664917232292,2.7651893846420936
be12c,-60.058544471748,-45.60833675325731,18.46013852886417
1338c,16.158093659223756,40.45771021423038,77.49774007578978
5823c,178.12129713332388,50.99725983924485,15.542890667560657
4e104,-82.06225910455532,70.64012207058394,20.054956567549283
382ec,88.47913756203492,36.25345727887761,0.42205207104842524
2dcd4,116.04138886338704,-9.237326210810211,5.584257757077603
4aae4,-45.621175864173544,37.00159893626331,0.25742183056854306
51724,-126.30900755872344,68.43136947674648,34.942319550290044
6f044,167.56194191422242,-8.632043683107192,4.688669248867044
42d34,89.59162531587596,53.73622125952698,3.9559150148765867
4d12c,-83.01958083691831,52.15500605504229,54.86197999293586
52514,-103.60294782416362,56.536220128680554,41.88672242144144
92ac4,-45.903968874556845,-1.0923688486582654,16.95212552606845
4fbac,-45.0,79.53919693745155,52.91694853359354
2165c,59.47209042638443,-22.14016061863059,9.018145245777982
81994,-126.26308464002133,22.812861990276204,1.3757101549918882
66e84,148.7373633892556,13.910192851051226,8.687088798558436
b6bfc,29.45376928573518,-58.26933778951356,0.007183865039122132
5da6c,104.69345017665013,50.75328336276504,9.388114295292773
a5304,-106.00787764225406,-82.2653697525651,28.780957968402966
44194,40.11258260511877,63.69187152034352,62.783388509407864
bb35c,-86.87699433217276,-73.819130597329,30.21773097622739
33d84,113.00119891646547,12.84635610607983,4.462377500134697
0fb64,-5.393955134816915,8.797760945949623,7.676558449721925
7998c,-151.70056500427594,7.794023334000662,1.5134009015750622
46f14,20.506854632661543,57.80552966485099,95.47177040367335
569f4,-144.68651536099551,55.761362166453,44.3723397249777
8e30c,-76.82596521434296,3.329763137187155,27.545931837093885
6f7b4,166.82596521434294,-1.4808548793816476,9.149250782741962
869e4,-105.4068079114331,22.256568183091066,71.24478421465389
adf6c,91.79272071895001,-63.19192547331507,0.9350997659257309
38d14,69.28775346589713,34.456707759715606,2.610137630881041
2a30c,116.79678490847915,-33.881772962375855,22.921917373578943
1619c,42.86378750597118,13.142156343336513,4.097197693979322
9293c,-51.68342753125476,-3.19501770097374,30.312917187995765
4af4c,-40.78529973942346,42.41385408469579,2.757406864183045
33164,129.65181651899857,11.386884084658131,1.6073898025035769
3352c,134.70061377741334,14.46685346507474,1.4714950221801832
865ec,-99.54509739864785,29.44574462859919,99.9820403374022
8d444,-48.39881864214287,2.5584268673839676,23.6792164797864
3c0b4,66.23671718795312,15.55073032500612,0.17839931513819962
011a4,-31.992807795902653,-26.57120747698777,1.411629480187499
86ddc,-106.91225102614887,31.57701587153334,94.29241922641746
a5efc,-172.06225910455532,-70.64012207058394,4.246861548961033
3946c,71.57239531020859,26.33165314837854,3.333912033572596
177dc,32.71813749631637,0.25204794089704946,6.766003556013195
87774,-101.70682943311247,41.63749322793395,98.67098496776241
8bacc,-57.281862503683634,29.716415753426173,1.734903406947995
5a234,163.6765523572787,69.282275584749,1.2170664687112744
1706c,33.43835297887956,7.391431211613971,3.8301973766919497
6fc5c,176.58044727573963,-7.425040011767532,5.525589525924772
3ed24,66.23671718795312,29.757985397391113,1.4253985548458163
a4f74,-124.16625261482727,-73.33136598624496,27.197514382696465
b0abc,2.3010231110307258,-68.50896472608729,3.782304943097802
3566c,128.98767407801805,36.39738990836842,20.55842577570776
21d64,45.299386222586655,-24.543246498637405,0.3448255218778623
b3304,75.05396501641185,-46.15192903281946,1.86481163307212
2716c,74.5931920885669,-37.301042914278284,0.24844199926964036
a4eb4,-110.1480059732867,-72.84875101731997,52.49489646254513
b0a8c,2.4937338749626257,-70.032897203505,7.0958626923928865
57fa4,-178.3613432567685,47.12452690427598,4.730575128261924
15564,44.700613777413345,33.98521180905707,12.799851533455858
35c34,116.04138886338704,36.026614093901316,4.425260864099234
3940c,72.33111304061775,27.159277677020388,0.18378721391754121
64714,165.34121786244367,20.09278453856109,0.009578486718829509
7eb8c,-151.70056500427594,23.974784883884723,15.832041235385324
4c3ac,-63.11426861370758,61.284158811322655,10.924264102825056
9057c,-81.86614417328603,-10.158959299596994,1.1667794134374196
2d1e4,128.98767407801805,-8.008697565245598,9.144461539382547
082ec,-43.48373802573274,6.435452266197873,4.6479606803120195
732ec,-167.56194191422242,-42.80478241371585,3.3656407708287186
1cd8c,3.419552724260362,-34.105774039866574,0.19097107895666335
8e55c,-78.29317056688751,10.050986474125407,35.42543447417101
4c3f4,-62.8962680094426,58.83213993902008,9.51203596721763
1e72c,25.283758495184582,-36.84791623950343,12.853730521249274
5cd6c,92.30245369406164,56.54036498654478,4.810196299112194
29374,105.4068079114331,-24.483408879369595,2.98788920085488
8a154,-61.70056500427594,36.7574231194699,20.270472518722947
3f4e4,65.47573602097843,39.55644952841721,7.13297932842835
6b854,154.71624150481543,-29.459991510884663,56.12873486150107
08bbc,-26.79678490847914,3.0530671613507128,0.6890523883357977
7df8c,-159.28775346589714,42.78870569972412,1.9162959991858286
b5a04,39.30181232530512,-43.03529409739571,0.25562586430876255
902b4,-79.73998750597345,-0.8911827303273094,31.13307511329554
56eb4,-153.15462710114573,57.31599968454387,76.64166282529439
2df24,117.54958462854715,-1.9019921631746681,5.502840619967553
61f9c,156.23671718795313,40.34443371370118,0.5938661765674296
5d8d4,107.33764576987134,45.8059810724829,5.156219131829911
a810c,176.23450169936882,-47.70212595121975,23.77021210361528
6096c,138.39881864214286,23.17422877458926,2.1174442202812482
aa234,149.7338037189509,-46.85765143231625,1.968977676139391
8388c,-113.76328281204688,12.775112650553478,1.7271208864889458
6d6ac,175.2722472164456,-39.55590521591865,76.78114953813734
100dc,4.069545381552292,2.1396211823204068,1.618764255482187
6c264,166.0856009545901,-23.14028972520193,47.986422495076056
805f4,-124.86241660110517,33.590420655637665,66.59742218976179
1ac4c,3.419552724260362,-7.425040011767532,0.299926365383349
5728c,-160.40482244777226,63.37133290816159,64.7511688747074
2bc3c,116.79678490847915,-27.06585575416471,27.090355062529557
738cc,-159.28775346589714,-27.4503058743349,0.019156973437659017
57c14,-173.0179975348707,48.83008821361279,10.205877598912842
05924,-15.406807911433114,-2.6782994307686185,2.1575541334163466
7d6bc,-173.932080621357,40.799393427296366,0.37535694829413135
11b0c,6.7493992647493535,13.085887015457068,1.2901024299423496
1b24c,3.419552724260362,-13.15139474641501,0.3023209870630564
6be2c,153.95861113661297,-20.87700663741744,21.322310091534412
51354,-144.67810922296854,63.38350517369021,79.03448853874198
6a694,139.04131198494017,-24.004943953603885,13.925323722918325
8ca0c,-49.04131198494017,17.15937218328387,1.1362479870211506
75944,-139.04131198494017,-23.378983694379578,3.1998132195089823
7eeac,-150.95400729756435,25.897108294109866,8.600882418088972
afef4,129.07843250648796,-85.59841231395791,7.522105351380799
8cea4,-50.34818348100144,11.97904111893804,5.187947869086033
6e42c,172.56186452251634,-16.02913822398453,9.979585850180495
80364,-130.3088625709177,29.222911554239683,9.42283630964853
8faec,-81.16372449693972,8.73302684317089,37.23576846402979
89224,-77.56194191422242,27.735146807889652,72.80907082692273
559f4,-142.10276268112656,42.92894521998587,1.1326560545015896
328b4,125.56578616403253,3.8487349647959896,4.74075227040068
5cdfc,96.95047975927308,55.65019749601054,6.567249956597482
4e85c,-58.71523833536327,66.98743614148609,47.363222202932214
8f64c,-88.47913756203492,13.909687748710137,38.71983525002843
09e74,-43.48373802573274,12.440992007253232,0.5890769332080148
bdde4,-64.60728812426608,-47.46581540128125,19.458695769302146
439bc,66.40925649707424,61.13974832923317,0.3466214881376428
0d37c,-5.393955134816915,42.737024409065626,73.97285696326051
aafbc,135.0,-43.947224480020886,2.9004855095455606
52504,-102.88690783395029,57.34678553219987,42.92239629791489
bae7c,-56.54963078238176,-80.27974435699696,24.799300770469525
5a274,163.85711494766164,66.94260070772624,0.5860836561083805
ba30c,-23.217166446936172,-70.07182080222815,1.3936698175896935
39604,73.84190634077625,22.18223111708972,2.430541004902988
6ae3c,144.43421383596748,-32.73310504955696,31.16540250597159
15314,38.31657246874525,36.65410460283039,17.44721355834795
209e4,60.21107515044005,-40.65726799882358,1.0482456402919043
2d664,128.98767407801805,-1.6675958549168297,4.834741171329195
1c50c,12.438058085777586,-31.384563986472003,6.639088606988704
8480c,-111.47528509455601,9.561342572576075,1.257176381846373
8d8cc,-60.95400729756433,1.3296575655602172,21.200184385869335
ba744,-3.283136556364348,-74.56906978343497,0.6651061715387241
71b2c,-172.56186452251634,-10.89051862910894,9.761076621907197
16574,35.56578616403252,10.780288922678825,0.7531085182679701
4fc24,-57.672826960538906,83.62420691792775,26.24804688669249
25114,83.25060073525066,-6.703050929097433,0.5669266826707215
8d8f4,-58.737363389255584,1.3001115388367002,17.523841452098587
5391c,-120.54624983349963,55.59944520474486,42.21418693614143
aba14,130.92204383818526,-48.84896477984321,0.22689040415227402
6a24c,141.68342753125478,-20.334971136158746,30.690070102549672
4ba34,-47.49893366098664,49.72492365458286,11.082309133685742
14784,23.00119891646547,29.90017250012212,7.8980609550948575
0399c,-13.174034785657044,-26.927763352437374,0.007782520459048975
747a4,-155.47573602097842,-29.611229644319952,0.06285881909231866
925c4,-57.281862503683634,-5.110756083958301,28.34633413353608
8dcec,-63.20321509152087,7.900043380547741,23.10690189833634
27584,70.81199525979831,-43.06463713502707,0.7046174292538957
0bc24,-29.045992702435676,23.82356369983325,1.7007800480121646
0b804,-23.00119891646547,31.983551515285065,15.979310468687327
31d3c,101.70682943311247,1.489240817023009,9.250423548709598
40ac4,24.90213262495144,43.72188823075892,72.66419621530044
a780c,-170.3564997827496,-44.89168510821841,6.862387078621417
96904,-70.81199525979831,-29.829461405757744,55.57916918600823
be2e4,-55.30824288119355,-41.53910436966031,19.389850396010562
1eb9c,27.549584628547148,-23.423328168394573,38.04215731467125
25484,85.27224721644559,-2.1377330269909995,0.18318855849761437
1e494,32.71813749631637,-34.255013576692285,14.93585407175484
951dc,-51.68342753125476,-28.660033438722106,67.62591220119612
51964,-111.26733930631144,71.9296935209101,13.775659867936616
25ecc,86.58044727573964,-16.88385383319751,0.038313946875318035
6989c,141.68342753125478,-17.786331504313793,21.85212013816967
46eb4,26.390992416693194,58.202276286417074,99.38518088373513
8708c,-101.70682943311247,37.05782634326976,99.8461455570788
6c7b4,160.05031404644302,-31.12714037820008,22.572302608341666
57114,-168.65205836389612,58.97478890868404,36.73050328961153
6f88c,172.56186452251634,-0.8980425923503641,6.082339066456738
3d294,54.434213835967476,1.2372411508368693,1.2086852928322986
b5094,42.140143972120825,-43.178335723883755,0.9752096790608294
23014,56.56164702112044,-7.9875482289387145,5.775228836034267
61124,150.21107515044005,27.784441672115037,1.172167312216761
10fc4,12.438058085777586,9.325049651035963,4.643770092372531
68b54,156.99880108353454,-4.353387674578592,1.7247262648092385
a777c,-167.93654964507652,-47.126370159817526,0.3837381241731072
8e694,-72.33111304061775,6.433740900129099,21.17504085823241
437f4,67.65156451782757,64.54351680607014,0.2903478786645195
3855c,79.73998750597345,35.12996144190496,1.4433582174436217
43f5c,53.11560610185716,62.043985003514784,5.117306529534665
a34e4,-93.11019429204602,-63.92528200003047,2.4077920989457677
2b7ac,126.95410704267701,-20.6797119682245,12.08625427290306
7274c,-179.09433771003745,-29.042954553358317,10.429176070545555
a8494,169.12830792490567,-50.50393650189031,3.0513466753671254
b255c,76.07903963507925,-55.04897287464383,2.137798504558761
6b0dc,150.21107515044005,-33.14017145003725,48.00677677935357
94c74,-48.39881864214287,-22.552560230839603,68.731628761801
103e4,4.069545381552292,5.380434973614046,1.6295400530408701
6c4c4,168.2931705668875,-30.00362974532782,20.66797971755437
64dcc,175.93045461844773,13.141972581036013,0.4783256805215486
15c24,39.651816518998565,21.249499009103886,1.9809507845379277
ae694,110.38139655556908,-71.23138328784027,3.3093671613555955
94eec,-51.68342753125476,-24.828939422168716,70.01933657006364
8858c,-83.25060073525066,34.67575743329744,100.0
1453c,33.43835297887956,28.195724874706194,12.74836716734215
8074c,-129.65181651899857,36.72356167499764,46.72206224819057
a4bb4,-99.74291823891231,-70.55213813713209,29.653198915236377
6677c,156.99880108353454,6.852641060845283,5.156817787249837
499d4,-26.5442983864996,52.091375032568166,1.4978358606569644
4e17c,-80.93290067979387,72.886179456966,18.704389940194325
9e16c,-131.60118135785712,-21.310498244586647,2.652642165695847
b4934,55.73074929512097,-46.28200959288863,4.002610137630882
2f904,92.77798133627225,-7.429492160859968,1.345777383995546
2754c,67.76159829784962,-41.887694499031255,0.22150250537293237
64094,161.57239531020858,20.467565578234396,0.04430050107458648
b5e44,27.19644018068522,-45.050494706892984,0.26400704018773835
5d14c,97.308952747958,50.118345971082704,3.0717009596446383
1f52c,42.86378750597118,-17.28335618851526,4.4073012015014275
44ec4,66.75853947601064,73.30540566248085,0.9368957321855113
1a83c,8.836275503060286,-0.8949150362421239,5.403463820259697
9fd5c,-134.70061377741334,-26.941285871665766,3.430295556180818
2fcc4,99.54509739864785,-3.372320367858881,7.382019983117917
ac4ec,110.50685463266154,-57.80552966485099,0.01975562885758586
7456c,-147.28186250368364,-29.055224674198914,0.0011973108398536886
51984,-115.17619357039044,71.4290453766728,15.803305775228834
0e194,-1.5208624379650912,17.663049675859188,0.2861572907250316
8108c,-123.43835297887958,26.86797051407452,20.366257385911243
5365c,-114.67093743067078,48.989805593632624,97.52695446028221
0b0a4,-29.788924849559944,31.1564292295809,3.501535551152112
a37dc,-110.11330445179009,-65.67373888151525,4.5497811914440165
4b54c,-66.01510992878724,42.71477799417127,81.73622044887183
816ec,-120.52790957361556,23.511670956769443,11.32356726791626
2e924,107.66888695938226,-13.281812645270833,6.398429128178113
5fae4,134.27829053212525,43.582127867081915,11.003885273675325
bac64,-65.46523065951783,-83.33500398997819,16.058931639537597
65914,165.34121786244367,3.308497868455937,3.670955034991409
b38ec,57.33226224694391,-54.988299446414395,0.6100298729054544
76e54,-148.7373633892556,-11.31446566448951,0.9422836309648529
5130c,-144.2218395689992,65.89588181349461,58.022281954729685
2d994,122.71813749631639,-3.425552040853867,6.45769601475087
52cd4,-97.51538845945977,45.05223656618173,99.1858286288995
1dec4,17.668886959382263,-40.23102171220441,2.310211265497692
87e3c,-90.90566228996255,41.59762749128833,99.99461210122065
2dfac,115.28375849518459,-1.939704283027943,4.382756329284427
88e84,-82.56186452251636,28.84094667826595,98.14835878616627
4de74,-79.7255098017566,65.12411844423306,17.508875066600417
b1784,61.87303468382589,-67.62882667182757,10.022090384995302
52234,-102.68314344655514,64.16535425291623,24.799899425889453
60774,135.90396887455685,28.97949212366343,8.044731532976934
323ac,116.04138886338704,6.690220454613426,2.0659598541675397
11c94,4.069545381552292,12.407669803057514,0.7878305326237272
16184,42.86378750597118,12.563921382463993,4.2079489466657884
4856c,-12.265992009404297,53.80591188432351,41.728677390580756
074b4,-40.95868801505983,-17.15937218328387,46.27187337240557
6647c,148.7373633892556,4.614406260841954,1.3266204105578872
13bec,15.406807911433114,28.893301228784818,9.133685741823863
3677c,112.23840170215038,35.51987912294598,1.5966140049448938
842fc,-103.17403478565704,19.464598669435183,66.17117953077388
60b64,139.6911374290823,19.183422947467253,3.44885387419855
1870c,43.48373802573274,-5.41126329416492,2.094096658904101
bece4,-36.92423435967938,-52.78564142894072,0.028735460156488528
79134,-150.95400729756435,12.880801419412057,3.063319783765662
5d794,100.05382852942748,46.0733946861149,1.4050442705683035
646d4,163.84190634077626,18.48247059970983,0.05447764321334283
25024,79.73998750597345,-8.697157382490781,0.8608664938548021
a773c,-165.74309905978964,-48.15221105722161,0.5531576080124042
6c0c4,159.28775346589714,-26.010122538582632,17.34065289360097
2762c,76.08560095459009,-43.84769717845693,0.9333037996659502
8cedc,-52.36133784532959,12.310142614205366,9.849078968636443
4673c,13.11584791530892,64.89886649868444,83.338821008016
b7594,1.7927207189499987,-63.19192547331507,0.9782029561604635
2a984,129.65181651899857,-35.5481894226645,15.371076562041655
17b74,38.98767407801805,6.3391185678063255,3.595524452080627
34464,119.78892484955995,27.784441672115037,16.23912692093558
04a1c,-4.727752783554405,-21.408840514532166,2.4646643638388177
42dbc,85.34328936783601,53.64651888995564,12.549613567926437
2a24c,115.28375849518459,-35.546632644165236,10.511191863075533
b1abc,50.94110275444401,-75.05838425639848,2.86456618434995
8e29c,-77.56194191422242,0.2925473191998211,31.8748091785849
3d3b4,52.36133784532959,2.7090668318326245,0.48610820098059754
3a7fc,89.70042152613084,10.980553861666237,1.3517639381948146
58d2c,151.47591925535977,49.42882513311282,0.6357720559623087
b54dc,46.86262094930668,-36.98388791947623,0.3514107314970576
843b4,-104.65878213755632,18.607075565957757,51.332307637047194
4929c,-23.039286762041094,63.628564147476695,30.80980118653504
72eac,-174.6060448651831,-39.52693965632134,14.2013038715046
0a564,-36.26308464002133,28.67888168070639,0.9548553947833167
68a54,153.95861113661297,-1.9274290257357414,0.9716177465412683
252d4,81.86614417328603,-0.29656483651462767,2.198861357391299
486ac,-5.698477656941733,50.20866300568933,63.067151178453194
800a4,-130.95868801505983,36.77191297764988,35.72655815039422
8ea2c,-70.050314046443,15.950526598390194,57.32903897845439
0c78c,-22.238401702150387,30.737811827232438,17.925539238869497
85914,-93.41955272426037,14.633803881501283,35.56971043037338
ae284,91.27966682742725,-76.82279341423242,0.8177633036200693
17da4,43.48373802573274,5.41126329416492,2.9567591190186837
853e4,-96.06791937864303,4.701383609133209,4.968241329972881
2c6e4,120.52790957361556,-16.68676971562891,12.353254590190431
2094c,60.21107515044005,-36.361648403538915,0.18438586933746803
339d4,124.15319471176817,16.06563262101018,6.324794511527109
2a06c,114.52426397902158,-41.39686522905675,0.7507138965882627
3c954,61.70056500427594,4.752432127287483,0.10656066474697828
4951c,-38.50524126610752,59.757244210846125,20.94874910950006
14e0c,33.43835297887956,34.66825114945166,40.60380385653822
43234,83.50256578086321,57.84106046775715,0.007183865039122132
1fcb4,34.86241660110516,-35.45980761042272,7.618488873989021
4fde4,-80.49564127749699,84.53142375322157,23.57624774755898
3a144,85.93045461844771,17.627098886606937,2.188085559832616
2d87c,121.99280779590266,-0.2540775301542003,3.6080962158990904
bbddc,-37.461614368649705,-64.52892607689746,3.5649930256643576
5d184,97.15381135776524,52.83054939698321,7.959722463347322
69764,145.84680528823185,-15.415056523477823,32.920061541777166
73cdc,-168.2931705668875,-25.569389927171805,0.9153441370681449
13cf4,13.174034785657044,26.186747767205883,2.7771624930406307
a907c,160.96406853823007,-54.33484671719587,15.936207278452596
5d114,98.51756466535194,51.373917012578566,8.956483737525518
abd24,144.42326646895967,-50.92723754250859,0.21072670781424918
77b3c,-141.68342753125478,-7.515710105989209,0.1700181392592238
3babc,78.29317056688751,11.46983094795636,11.977298986476374
1a1e4,22.238401702150387,-3.7677477001781736,1.0757837896085394
1a9bc,6.7493992647493535,-1.5103272875840892,2.9046760974850487
4fe34,-71.95510719021564,87.0785556962407,15.602157554133417
535ac,-111.79144719764979,45.644031300899265,94.99763531109129
aecac,144.67810922296854,-63.38350517369021,4.475547919373088
0e144,-4.069545381552292,17.627098886606937,0.010177142138756352
00f34,-39.651816518998565,-26.31859547357726,31.16480385055166
a880c,178.66514422683986,-55.839580184410046,1.8989349920079501
20134,49.691137429082296,-34.1006683972429,0.0622601636723918
5fccc,128.11795131927153,41.5438850313094,4.967044019133027
8d624,-51.68342753125476,0.23504921629538894,25.12137738639017
b6b0c,35.1986950809678,-59.970314743411876,0.1490651995617842
b313c,70.77483289903053,-50.074231697827486,12.176052585892085
2023c,46.516261974267266,-30.425561444815763,0.6309828126028939
3e904,58.737363389255584,22.66918179409472,3.708071671026874
1201c,0.9056622899625406,22.99862436944427,0.14547326704222316
1e70c,24.524263979021583,-35.05379562943539,48.073826186385375
61adc,146.56164702112045,32.11969199472045,3.0166246610113685
9578c,-55.13758339889485,-37.89035926777593,43.4959081902048
4f474,-13.939889999143801,71.05257736704623,34.680707131782015
18774,44.096031125443155,-5.356432594868849,3.6039056279596027
3e0bc,49.04131198494017,18.391822241899224,0.6704940703180656
a9c7c,163.7203267978695,-48.530965044003395,33.90604701839668
62064,160.05031404644302,42.32694304658701,0.03172873725612275
b1d84,88.79093129943783,-76.08262275229937,1.1829431097754444
1e664,27.549584628547148,-33.703148132345675,41.47604480337163
8ecd4,-76.08560095459009,21.64696625037133,35.09437802695147
8b174,-51.01232592198195,25.262646854858446,0.011374452978610042
7a314,-161.57239531020858,8.389804151494166,1.1925215964942737
6bcb4,145.84680528823185,-23.349878210262958,29.2054046611311
39204,73.08774897385113,32.9862181299786,1.1799498326758102
858c4,-91.52086243796509,15.401638251886443,36.995707640639125
2f734,94.72775278355441,-12.397049219654017,4.149280715512958
ac0d4,123.98531415665308,-57.00216544538504,0.338240312258667
66be4,152.45041537145286,15.087147623871472,4.275597009117522
472b4,29.762259452160944,50.522543742143625,76.86196801982746
a5cfc,-157.67211134975253,-69.3832800217946,1.1021246280853203
092fc,-25.283758495184582,11.950118012993624,1.734903406947995
81034,-121.99280779590266,29.250721662240096,43.0097999892242
0b264,-33.43835297887956,37.14836811640931,5.609999940134458
5ca8c,94.86244517229986,66.1604404032507,0.15744637544076007
94cc4,-45.903968874556845,-22.953068773657286,65.62879772032016
a928c,156.31355516540393,-62.715154609902164,2.1707245526547374
037fc,-10.260012494026567,-22.670859207096886,0.7159918822325059
0429c,-22.238401702150387,-11.53864361567045,0.9422836309648529
8d944,-60.21107515044005,3.5332672495947834,22.141869361414262
37894,90.90566228996255,38.31309042415896,0.2873546015648853
53264,-102.85669736896527,47.03896082818502,97.60777294197233
ba594,-29.7321573843126,-76.57855937684542,5.107728042815836
0fc24,-3.419552724260362,5.384407857958791,2.848402488011925
4d7b4,-87.97874429988761,53.02876013286877,44.146646631665284
9c2bc,-123.43835297887958,-18.17471624984662,0.18737914643710227
04aac,-0.29957847386916836,-22.238127341862388,2.6897588017313114
4684c,27.15979569229649,62.852232389067524,79.48048682658748
a5fc4,-176.13912261048205,-68.48032742060276,1.7456792045066778
59954,170.0535371557785,61.33685950715411,2.6406690572973104
572dc,-162.01577589839218,65.16039116537422,64.70986165073246
8d44c,-48.39881864214287,2.0780487776256775,19.847223136834668
490f4,-21.088074763186118,55.45068797009764,7.867529528678588
71e7c,-177.85497548307694,-16.901076223622614,4.0846259301608585
488d4,-7.5414677956144125,57.78310483833212,32.37049586628433
8ee4c,-77.56194191422242,13.600086534084738,36.357540962997106
b10b4,54.42808443452549,-70.39373877418582,6.795936327009537
34c74,131.60118135785712,22.552560230839603,2.3341574822947657
81c74,-130.3088625709177,24.212855212689686,0.010177142138756352
845f4,-105.4068079114331,10.595190993710949,8.602678384348753
be324,-53.97056542615644,-41.6932220005058,18.637340533162515
96cd4,-76.08560095459009,-22.393768777447356,13.172813860070281
69294,155.47573602097842,-10.676136624418177,2.430541004902988
1389c,22.238401702150387,28.627374449264803,7.050364880478445
49984,-22.007089180214603,50.94339374189338,3.875096533186463
8c15c,-62.450415371452856,15.087147623871472,54.34713633179879
6cd14,167.56194191422242,-42.80478241371585,50.10446537077723
9aca4,-95.39395513481692,-0.901652579228805,2.3485252123730103
72a6c,-179.09433771003745,-41.59762749128833,53.874198550056576
3869c,83.25060073525066,40.11241072280072,3.8715046006669023
19384,29.045992702435676,-16.921542913000714,11.176298034614256
7e8f4,-153.95861113661297,29.994135412896078,0.5902742440478684
5f7d4,147.73752010813894,40.513729114132765,4.6162319430558965
b49b4,59.39099084066511,-48.13869749982709,2.7442364449446544
a5604,-176.8304262997732,-84.59782976376866,8.13273387970618
4506c,42.75341117160378,77.1015713724175,13.347022587268995
2439c,76.08560095459009,-17.181357535795215,0.9865841320394394
2a69c,120.52790957361556,-36.15686997760882,16.799468393987105
97ed4,-87.22201866372775,-40.27563063752769,0.734550200250238
3f754,55.84680528823184,35.069799251940196,3.048952053687418
32804,124.86241660110517,0.24581295857455393,4.038529462826491
57ee4,-176.87187199846036,48.35639804830539,9.215701534353842
bd47c,-86.72634238068531,-49.644970708210515,1.0853622763273687
36cfc,103.91439904540992,24.63100329032432,0.6196083596242838
159d4,42.236243521522134,26.66936015995924,5.599224142575775
47f5c,4.112152251612193,45.22554300763289,77.61926712603493
427e4,78.67618672592356,45.34092658800977,11.256517860884454
48f54,-7.923598145236515,55.590998026133256,46.898665597068984
1bcdc,19.188004740201688,-11.072985420329623,0.31908333882100803
5f3c4,146.56908565831813,46.56280880496285,4.048706604965248
3341c,130.3088625709177,13.653300002817844,0.5286127357954035
4f094,-29.7321573843126,76.57855937684542,37.6997264144731
5927c,152.84351629135415,52.67605711968835,0.3011236762232027
0b374,-29.788924849559944,38.84953646655926,16.186445243982018
88fcc,-80.45490260135216,31.634986786941877,97.75085158733484
27674,73.84190634077625,-42.332271402130765,0.5609401284714531
84e14,-101.70682943311247,5.942611103500186,4.622817152675092
23c54,58.737363389255584,-16.566231776507504,5.152028543890422
be9ac,-52.11624430834786,-52.43163615849796,8.040540945037446
93a3c,-57.281862503683634,-13.053456613609086,32.107087481516515
854c4,-93.41955272426037,0.9040500541398949,5.771636903514707
04c54,-2.7779813362722456,-13.898681659655324,2.521536628731868
1578c,43.48373802573274,26.814644648429855,4.075047443442029
8a394,-62.450415371452856,35.0158385057232,18.19074358989709
702ec,-178.4791375620349,-8.833211821035885,7.787908357828317
65f34,163.08774897385115,1.4551161905973504,3.4201184140420615
8fea4,-85.27224721644559,4.055745366936808,13.062661262803744
9fb34,-128.31657246874525,-28.660033438722106,0.5657293718308679
3208c,116.04138886338704,0.8137299301353472,2.721487538987434
b2814,88.73348785091096,-54.42759013366519,0.3406349339383744
bddec,-64.07851231173667,-48.013724234457705,20.098658413203943
34244,114.52426397902158,28.213636635749992,9.867038631234248
218cc,50.34818348100144,-19.355054870019213,5.844672864745782
6bd84,148.7373633892556,-19.943864750088565,42.18066223262552
04394,-17.668886959382263,-13.995082738348591,4.2444669272813265
88814,-89.09433771003746,33.43506154163916,100.0
69eac,139.6911374290823,-13.05416053251404,25.875084560078065
1655c,34.86241660110516,9.649436002211512,2.295843535419448
323e4,117.54958462854715,4.785359807481994,1.130860088241809
34c0c,130.95868801505983,22.753043819019734,4.228901886363228
bb4e4,-85.63715733595227,-70.76032556669627,22.377140941445514
95754,-55.13758339889485,-34.840839799867986,59.053166587843705
52c2c,-98.7489501522382,49.360021536615825,93.6153399464802
6881c,146.56164702112045,-0.2499926946450927,1.5134009015750622
5fd4c,125.71504455585853,39.961768513978036,8.658353338401948
4b9f4,-50.80666165488229,49.56797273455769,18.817535814560497
55ff4,-156.01510992878724,42.71477799417127,0.4370184565465963
a492c,-113.23744576643189,-71.69061036253555,27.80215635682258
5844c,170.61878951395008,51.30757157743871,3.7170515023257766
13224,12.438058085777586,39.63892486899126,76.66441173125162
16134,40.308862570917704,14.25609148567155,2.453888566280135
57b6c,-169.12830792490567,50.50393650189031,18.516412138337294
5e314,125.88809649352667,42.37954936763469,3.8086457815745836
5c49c,114.27503243130693,54.82581959286142,2.5233325949916487
b5a0c,39.96738122985005,-43.436313390030136,0.15565040918097953
7f2dc,-143.045892957323,19.383971331546473,1.0248980789147575
a9384,149.3339671252374,-60.40044381253185,4.387545572643842
15524,42.86378750597118,35.382437992075374,10.56866278338851
5de84,112.30448605757401,47.481276761957204,2.9968690321537825
9e32c,-132.23624352152214,-26.66936015995924,5.735118922899169
19d9c,31.262636610744416,-0.7741751662053178,11.688747074071635
4e6ac,-72.74841200515839,72.33955600290861,23.69418286528457
00dcc,-36.954107042677016,-22.629962176407766,21.14690405349585
60d0c,143.73691535997867,20.849894710328925,2.4401194916218176
8986c,-68.524714905444,34.31951914178812,46.37364479379314
7b9ec,-168.2931705668875,17.32355462751775,1.9599978448404882
45974,16.023046720632173,75.54631767673361,50.19486233918619
14234,29.788924849559944,22.290456131717864,1.7636388671044834
b34c4,71.02323775009286,-44.30328091094406,1.430786453625158
33424,130.3088625709177,14.25609148567155,1.769026765883825
5cd9c,94.20264584617311,56.49067124212939,4.094803072299615
5f364,151.16799189664985,46.58726262639177,2.473045539717794
2190c,52.36133784532959,-21.79896260670686,6.955178668710077
20054,47.136212494028825,-34.2257992232322,0.18678049101717542
2183c,54.434213835967476,-20.36119049550939,11.689345729491563
57f24,-177.52921278319678,49.01492952114069,6.73068288623751
518bc,-105.12064890494275,67.82806308318902,32.466280733472615
abbc4,134.1494826475506,-50.58476246746563,1.6750378649553102
2435c,78.29317056688751,-16.579952983962755,0.7596937278871654
b4ccc,59.20943529551536,-40.960233009027604,0.6663034823785777
136b4,16.912251026148866,37.75496260323445,71.97993307032405
94384,-61.70056500427594,-28.12696999307308,75.86640405648912
3ccc4,59.47209042638443,0.7801378040173049,0.7902251543034345
4d234,-80.64986640760029,48.66160365946258,86.40812734598093
3b6ac,73.08774897385113,5.161962657398894,1.3906765404900594
8f904,-87.22201866372775,7.429492160859968,25.5949138235523
2fdc4,96.06791937864303,-1.5123454503652098,1.0877568980070762
2fa7c,97.43813547748366,-10.17548807157919,3.3662394262486455
23544,66.23671718795312,-0.8288897168092848,0.5022718973186224
157b4,43.48373802573274,28.62771454021581,7.216791087218108
b3a5c,68.91192523681387,-55.45068797009764,0.45198484204476747
67c7c,142.3613378453296,3.7469714484325514,0.26879628354715307
5a24c,161.9416105347137,69.10403156660254,0.6609155835992362
bb844,-59.74413788937527,-66.35908129646619,41.50238564184841
715ec,-162.33111304061774,-20.54869161932662,7.566405852455385
6f6c4,165.34121786244367,-3.937505536598077,5.1226944283140075
5498c,-118.83200810335015,46.58726262639177,99.17625014218066
94f44,-54.434213835967476,-24.969389908350433,70.13427841068959
1d19c,6.067919378643024,-36.79957740094139,1.5080130027957208
23994,62.450415371452856,-11.06464852405753,1.4858627522584276
921cc,-66.23671718795312,-2.5427821791033756,20.561419052807395
5c374,117.01780531893078,54.96099896104123,2.0743410300465155
bbe5c,-42.55012287188958,-63.76985253261174,8.626624601145828
9e13c,-130.95868801505983,-20.877696609320015,1.4469501499631827
3130c,104.65878213755632,19.349297019368326,3.7398004082829965
baec4,-41.93111226858219,-80.96114232126428,21.912584335582284
38634,80.45490260135216,41.83899013783769,13.033925802647254
5149c,-141.19573787489082,64.11730105972669,75.07558024676577
92114,-63.20321509152087,-3.0530671613507128,22.34541220418939
4463c,58.12215677672406,68.5764623162184,4.3552181799677925
3a274,83.25060073525066,22.09916343472242,4.4264581749390866
3a214,83.93208062135697,21.365839587102776,4.064870301303273
b39e4,64.84780103310315,-53.149580980861664,3.28003304577918
12224,5.393955134816915,24.4283809698885,0.09698217802814878
b6d2c,28.87242417404019,-64.13792714316762,1.1099071485443694
5d9d4,102.06345035492349,47.126370159817526,4.048706604965248
aea24,128.80426212510918,-64.11730105972669,2.8172724061757295
76a64,-153.95861113661297,-19.46707202899472,2.421561173604085
b1d7c,88.72033317257275,-76.82279341423242,2.493399823995307
49194,-21.071343942870765,58.47216247755872,9.439598661406482
0f36c,-20.712246534102874,5.678390924891234,0.32506989302027645
2f444,93.41955272426037,-18.397005701820532,0.5519602971725505
3075c,90.29957847386916,6.067837053476272,0.055674954053196515
20324,47.763756478477866,-27.896353085942682,1.59541669410504
2d47c,132.23624352152214,-3.503922667648026,3.782304943097802
86e14,-105.4068079114331,32.48120950386958,98.71408815799714
0f92c,-5.393955134816915,2.7656992648297547,3.26865859280057
29a3c,105.4068079114331,-35.26869278593369,0.796211708502703
8ba24,-57.281862503683634,25.044120818207087,7.2143964655384005
541d4,-139.01720664977086,57.08629655707736,61.56991397321616
09d04,-42.86378750597118,9.735275419443907,1.2667548685652026
a4bdc,-103.9398899991438,-71.05257736704623,37.131003765542594
72ed4,-174.6060448651831,-37.515768361574,12.887853880185105
96dec,-78.29317056688751,-27.05867601705276,10.014307864536251
8d4fc,-47.136212494028825,2.036923751447436,14.052837327362743
711ec,-164.5931920885669,-11.297143267702072,2.7723732496812157
6a5d4,140.34818348100146,-25.68640617388229,18.0883735130896
12bac,2.7779813362722456,42.202716312221526,76.96373944121503
49dac,-14.946034983588142,46.15192903281946,32.83984171550697
a813c,176.06204972174245,-48.974256219587055,15.83862644500452
a2cc4,-91.14602825656574,-51.677851571926055,0.32087930508078855
47e44,1.7128094596613772,48.38610564503751,76.77755760561779
5a754,178.9661247720742,73.83941272903641,4.974227884172149
4821c,-5.565832216665096,45.76864440332122,59.488389078130524
34ecc,128.31657246874525,23.54434388238799,6.191294352883424
43d54,58.922669680125786,51.617470081827705,0.07902251543034344
b72cc,20.113304451790086,-65.67373888151525,0.6375680222220892
2ebe4,107.66888695938226,-16.157008695111504,2.49280116857538
950ec,-53.73691535997867,-32.50380703131717,63.11205033494771
4f824,-8.344564040110562,79.63257315025238,34.00063457474512
2db8c,119.04599270243568,-5.906957391106125,10.519573038954508
bd834,-77.41388629247822,-46.440760583107576,16.79467915062769
ab564,114.11250173606629,-43.90172524383432,0.20713477529468813
abe2c,139.01720664977086,-57.08629655707736,0.7423327207092869
23934,63.20321509152087,-14.500112996318018,2.3000341233589356
577c4,-178.59043484660086,57.273976422026216,12.601097934040146
209cc,58.737363389255584,-39.63296572194453,0.47892433594147543
2589c,89.70042152613084,-14.658590392786818,0.6261935692434791
3216c,116.79678490847915,3.6337624827302726,0.9488688405840483
083dc,-41.60118135785713,4.038771312507556,9.717374776252537
a606c,-176.54911703794036,-66.19834452772567,0.5340006345747451
bac94,-75.97665808094646,-83.74713852818633,24.74123119473662
1f49c,40.308862570917704,-19.183422947467253,2.501780999874282
0021c,-39.651816518998565,-36.72356167499764,1.846851970474315
60b04,137.7637564784779,19.275705470693904,2.4784334384971354
95844,-57.281862503683634,-38.5880423878655,45.61933896468532
2f82c,92.14502451692306,-10.25297574802191,2.5927766237031626
6d844,178.4791375620349,-32.7089579991059,24.57480498799696
b1d6c,85.90048659659811,-77.53103280970713,0.7351488556701649
1155c,21.47528509455601,20.831251072459445,0.006585209619195287
bea0c,-50.86351615085184,-56.076805734152934,5.156817787249837
50714,-167.3554813056459,83.08444381182403,1.2583736926862268
3ff14,48.39881864214287,35.34493833461831,10.315431540759453
bdc34,-66.7353945487193,-48.61778852692335,14.108512281415939
2320c,55.84680528823184,-3.3694942298717163,4.477343885632869
726f4,-176.58044727573963,-31.217361046239517,19.494615094497757
0daf4,-8.133855826713978,32.455256936248034,33.89706718709778
4d45c,-86.23450169936882,47.70212595121975,97.77240318245222
7f1bc,-143.73691535997867,25.430237907412135,0.5693213043504289
bb60c,-76.50393052306057,-67.97250749711985,30.379367939607643
945a4,-57.281862503683634,-27.057554180190408,64.90143138510905
278bc,83.93208062135697,-43.93516912340394,0.23766620171095718
3f9e4,55.13758339889485,35.45980761042272,2.6532408211157743
16d54,23.00119891646547,10.126517461554037,0.14247998994258895
24dec,78.29317056688751,-3.9851689093424167,0.7818439784244586
2aec4,128.31657246874525,-32.418599653551524,16.259481205213092
938bc,-60.21107515044005,-18.851308938230325,44.26697637107058
334d4,134.70061377741334,13.893635462802864,0.7710681808657754
bcc04,-81.52990392884905,-60.68652767421688,5.987751510108296
1e854,25.283758495184582,-29.459991510884663,56.10239402302428
8119c,-119.78892484955995,28.46427269495377,49.09932292072006
004c4,-35.56578616403252,-32.73310504955696,1.3092594033800085
9422c,-64.71624150481541,-26.663859947674343,71.5147778090409
9483c,-53.73691535997867,-19.54526076306299,58.61315485419747
36f54,106.15809365922375,33.088548240291445,0.8393148987374357
38b0c,70.050314046443,39.84834646558041,15.492603612286803
21ca4,49.691137429082296,-26.727715663100987,2.9477792877197815
53e34,-128.32276860361418,60.69835824106957,52.65413880424566
6b4bc,152.45041537145286,-40.664775856113884,15.279482282792847
9465c,-58.00719220409735,-23.18805456340444,58.463490999215765
04fe4,-9.54509739864785,-10.832297804608743,2.406594788105914
8469c,-106.91225102614887,14.050453310782363,14.01153010338779
0ec44,-18.427604689791412,13.937177505054072,0.753707173687897
6fd74,179.09433771003745,-8.132853302052466,7.341311414562892
516c4,-129.39168511278982,67.59957402947143,39.80699349261558
80c64,-116.04138886338704,36.026614093901316,95.67770786812818
0758c,-44.700613777413345,-13.323842974240579,39.18439185589166
1952c,25.283758495184582,-20.289647058900425,18.90972874922923
16fc4,32.71813749631637,9.889420201154179,1.7696254213037517
340a4,117.54958462854715,20.624625803253508,13.955256493914666
64384,163.08774897385115,13.334573709445825,1.2332301650492994
13a6c,14.658782137556319,32.5722853627744,33.195443034943516
8ae6c,-51.01232592198195,29.691755465355367,0.7100053280332373
90c3c,-83.25060073525066,-17.553979804844513,0.8315323782783867
4a304,-33.004201704341824,48.10610323618026,0.8141713711005083
61224,147.28186250368364,24.370719568828218,0.941684975544926
1c8c4,8.836275503060286,-27.270017944412064,2.4981890673547213
959d4,-55.84680528823184,-36.91832120708247,52.793625517088614
34bbc,131.60118135785712,20.69056880727627,1.4283918319454505
a4ba4,-98.28579702395375,-71.39133221929413,36.14441963350315
351e4,128.98767407801805,28.4347175072203,16.776719488029883
2a03c,113.76328281204688,-40.958502887684176,1.611580390443065
41dbc,58.1279369100727,41.84157525455871,1.96538574361983
9ae14,-99.54509739864785,-5.984525286165479,0.10117276596763669
7fdfc,-140.34818348100146,37.30493403487492,0.31668871714130065
6a77c,135.29938622258666,-23.341823360355093,16.926981998431522
5e5c4,127.96661779324279,47.061665509353666,0.46994450464257276
36adc,109.94968595355701,22.483038455640568,10.639902778359804
238ec,65.47573602097843,-13.386161057076214,1.6277440867810897
45e9c,13.939889999143801,71.05257736704623,73.27961398698523
b92dc,-32.20137560161892,-53.56330735477047,0.40289509761076625
5798c,-173.5677383481809,53.56419229850142,33.54206452308116
25744,85.93045461844771,-9.521472006212301,0.04609646733436701
6a094,135.90396887455685,-19.936997605136128,20.01005741105477
005b4,-38.31657246874525,-30.551296286379355,9.283349596805575
a7894,-173.03628715907806,-45.69193671739993,14.139642363252136
96354,-79.01929968867374,-39.787395117166284,18.484683401081174
7513c,-141.01232592198195,-31.55928347919038,0.45557677456432855
3fe84,47.763756478477866,32.132289856590134,8.147700265204351
b5bbc,36.732048880353126,-45.40385070203721,0.21312132949395657
5442c,-132.45065874634847,50.55215434557753,65.4599768919008
4cb94,-70.26363125309402,46.67153584037573,95.96685843595284
8807c,-89.70042152613084,42.86339699629216,99.9910201687011
2cafc,132.86378750597117,-14.898514111513785,23.030274004585703
92064,-64.71624150481541,-0.8189155941136683,16.63723277518693
b1a9c,50.62493295822555,-74.07510982773667,7.99624044396286
7ef4c,-150.95400729756435,29.99735180165597,1.445752839123329
89b84,-76.08560095459009,38.81585146645493,99.89882723403237
04f9c,-9.54509739864785,-12.99787999212537,1.9516166689615124
56c0c,-150.95222644942274,59.1743467554296,79.51161690842368
93e84,-63.95861113661296,-15.279690743482202,29.20660197197095
7bb34,-165.34121786244367,10.631558948487978,1.068599924569417
7279c,-179.09433771003745,-31.98959144722066,16.157111128405603
485dc,-7.334378801416705,53.512140859079736,59.22917128130219
04234,-19.949685953557,-14.522536350750775,0.5639334055710874
33554,134.70061377741334,16.205169885733063,0.5298100466352572
0de3c,-3.419552724260362,23.725649893967503,2.242563203045959
39f7c,87.22201866372775,22.976976331279527,8.184218245819888
0ea1c,-16.912251026148866,20.62622428081026,6.944402871151394
bc7b4,-64.97013823595016,-62.466585364668965,37.56203566788992
23f6c,66.23671718795312,-16.95868408129303,1.1182883244233452
6b8b4,156.23671718795313,-26.943069535625558,36.78677689908466
2c3cc,116.04138886338704,-13.906571273974492,7.57478702833436
ac4d4,107.72355989325538,-57.487846320243605,0.7327542339904575
04114,-18.427604689791412,-17.542066387596464,0.48072030220125594
50c04,-162.74841200515837,72.33955600290861,28.24336540130866
7500c,-144.43421383596748,-29.539206451029195,0.219107883693225
8f70c,-87.22201866372775,12.42389547146798,38.52048299519279
3503c,126.26308464002133,29.964867115802846,14.871797941822667
b12ac,25.38660479461674,-65.6495672729129,0.6537317185601139
8fb64,-81.16372449693972,5.33030696716023,31.450362485856765
8b9e4,-55.84680528823184,23.349878210262958,7.262288899132548
19f9c,23.76328281204688,-1.963314139883433,3.990038373812417
4f4fc,-7.614205779471863,69.88701644793201,25.939140690010237
0756c,-44.096031125443155,-15.192368594140596,39.52263216815034
95204,-49.691137429082296,-27.97865644248089,68.6448237259116
0d5ac,-2.1450245169230606,42.216256663695646,73.99859914631736
62954,174.6060448651831,40.18347133353734,0.25981645224825045
8d78c,-55.13758339889485,1.2480044564174329,21.445034452619417
7e8fc,-153.95861113661297,29.304365647099534,0.11853377314551518
0a934,-40.308862570917704,31.073097806802192,0.2149172957537371
538b4,-125.31348463900449,55.761362166453,44.16580360510294
3c414,60.21107515044005,13.45020823891117,0.9901760645590004
b1f84,84.76598727902748,-67.67760945151714,5.658491029148532
1e34c,34.153194711768165,-35.690525179160375,5.5387599451631635
145b4,30.527909573615567,28.28472898351515,10.647685298818853
7ebcc,-153.95861113661297,25.112782469664264,12.359241144389701
53dd4,-121.52440082972137,61.00780055161447,39.74353601810334
27f5c,85.93045461844771,-44.62829605214277,0.07483192749085553
4f384,-15.180266036335114,70.17150389801667,32.56266425608084
b50cc,41.51257875664551,-42.09753479119629,0.45437946372447485
36e94,104.65878213755632,28.978366015881978,3.1118108727797367
b34e4,69.85058834310854,-44.70770527513035,1.1182883244233452
8a49c,-60.95400729756433,32.67283148668817,6.103292006154177
2da3c,122.71813749631639,-5.110756083958301,8.632012499925168
3fc9c,49.691137429082296,29.222911554239683,3.1447369208757134
3a57c,81.86614417328603,10.872882774504491,5.67046413754707
8ec0c,-73.84190634077625,17.01197583701341,49.40882777282224
0ce5c,-13.174034785657044,37.57559473261477,34.49931453954419
24864,70.050314046443,-8.981948794086367,4.947288390275442
bb244,-74.84152102331534,-77.12826261082905,32.76620709885597
8b64c,-52.36133784532959,19.864005154864493,3.1435396100358592
b9ffc,-0.7056923427965655,-66.99723785580876,1.4786788872193055
51eac,-105.21618392485256,72.51017388103469,15.829047958285692
0845c,-38.31657246874525,5.8485484312992595,3.1944253207296414
9040c,-83.93208062135697,-5.363911110356696,4.114558701157201
140dc,25.283758495184582,25.25295387609085,1.2140731916116403
17fa4,42.86378750597118,1.1148722441076255,2.1515675792170788
301fc,94.72775278355441,0.29855920078155535,1.6073898025035769
9b26c,-101.70682943311247,-3.3485849273761663,0.9129495153884375
96dac,-76.82596521434296,-25.443589842331036,11.173304757514622
6204c,159.28775346589714,40.96114957773461,0.06944402871151395
abe5c,136.91701494313062,-55.335164554840034,0.3550026640166187
25144,83.93208062135697,-6.034174091933428,0.36757442783508243
25394,83.93208062135697,-3.400439034181182,0.5639334055710874
5cdcc,96.4974342191368,57.84106046775715,3.616477391778066
7bb7c,-163.84190634077626,12.670756467452344,2.789734256859094
60cf4,141.68342753125478,20.334971136158746,5.403463820259697
9dbe4,-129.65181651899857,-11.97904111893804,0.03172873725612275
012ec,-32.71813749631637,-20.999347953798107,10.42438682718614
8c45c,-59.47209042638443,12.046239392299977,28.595973443645573
a449c,-142.7196967472131,-69.99177179901581,3.5159032812303566
3bb0c,76.82596521434296,14.288994075509152,9.699415113654732
89034,-78.29317056688751,31.454138783172162,94.30798426733557
87734,-102.43805808577758,39.63892486899126,97.76222604031346
ac414,115.70591276125805,-57.571165934964796,0.5094557623577445
37554,90.29957847386916,23.000917214328005,17.417280787351608
67ef4,138.39881864214286,2.0780487776256775,1.6582755131973586
5f144,144.73104370377737,45.24747640845939,7.2018247017199375
3ca0c,66.99880108353453,3.746964291622245,0.3406349339383744
6e934,165.34121786244367,-16.39176164532765,14.963392221071473
a9d7c,166.69246459054915,-44.519662282239864,51.04974227884173
562d4,-168.1914407964127,46.52468706668804,6.248765273196401
9774c,-85.27224721644559,-33.348618938234175,0.14547326704222316
be48c,-52.339999503966304,-44.363840144590505,13.606839039517244
60f7c,142.3613378453296,28.245333514735684,13.06685185074323
0ab0c,-41.60118135785713,34.76079986681043,0.13469746948353997
43b4c,67.89262571161441,53.78692386488788,2.922037104662927
3cd7c,55.84680528823184,1.7753538249218876,2.500583689034429
b50f4,43.56871670641349,-43.21432071706591,0.4885028226603049
5d5e4,94.87861834237812,45.80003808771643,0.7207811255919205
5de4c,112.61029171846985,45.476970823010845,1.9324596955238533
2e93c,107.66888695938226,-13.995082738348591,7.970498260906004
a51f4,-119.31527784209096,-79.08460921613316,34.08863692147437
be7b4,-57.22262978859208,-48.89528041791678,11.576798510545315
0d064,-8.133855826713978,35.29215205594181,57.81514717943499
39224,73.08774897385113,31.57701587153334,0.32566854844020326
7d7cc,-171.86614417328602,43.80657577463778,2.3634915978711812
436e4,75.50688281812643,62.45045766571273,0.21312132949395657
150ac,39.651816518998565,28.207535162817862,10.110691387144472
31264,101.70682943311247,18.817220859134316,4.01997114480876
56eac,-152.44869484211515,57.937225330676945,76.25672739028143
3260c,123.43835297887958,3.9479297995687403,4.292958016295401
5dcd4,116.5442983864996,52.091375032568166,3.4057506839638174
89524,-70.050314046443,22.483038455640568,72.8862973760933
6a5e4,140.34818348100146,-26.94966452620297,22.42682934129944
8a7c4,-56.56164702112044,38.35954231007117,8.245879754072353
43bb4,67.21204940935964,57.39589170001635,0.26999359438700676
af2dc,160.03426254036287,-67.28729808434069,4.6874719380271905
0952c,-23.00119891646547,18.475415500589357,9.992157613998959
a8b34,171.98757164095633,-66.79594179573073,2.8933016445064386
9a9b4,-91.52086243796509,-7.435544550129282,4.625211774354799
8a5bc,-57.281862503683634,33.61775984718344,2.521536628731868
05624,-6.7493992647493535,-0.29750233940053716,1.9486233918618785
a59d4,-165.9595158556315,-78.68973517535785,13.86725414718542
1bc44,18.427604689791412,-13.937177505054072,1.0105303488365132
0f82c,-10.260012494026567,2.1107559654380332,0.5166396273968666
58af4,159.05742886116104,44.55907687216402,0.15505175376105268
392fc,70.050314046443,30.421818544378986,0.8830167443920953
3cae4,64.71624150481541,1.3752282879757134,0.5351979454145988
0e4b4,-6.067919378643024,10.920661827701046,4.635987571913482
653f4,175.93045461844773,5.380434973614046,2.108464388982346
4d7fc,-89.56996761671385,55.136826484281166,25.94213396710987
08afc,-25.283758495184582,1.939704283027943,0.39750719883142466
bc0bc,-54.11471964230006,-61.478770710529936,20.25131554528529
060bc,-23.76328281204688,-3.7255380005335166,1.0530348836513193
3601c,111.47528509455601,42.642002766346216,5.488472889889309
4712c,16.642322914932567,49.139164028407855,78.52263815470454
3100c,101.70682943311247,10.757671594397824,5.213091396722961
6fca4,175.2722472164456,-9.513215555789545,4.966445363713101
2e38c,104.65878213755632,-4.5745287321609,7.70409659903856
63d24,160.05031404644302,31.82845800142763,0.030531426416269058
5dcfc,114.824546086372,50.3449915036303,3.598517729180261
4378c,68.35955930574754,63.85664917232292,0.12751360444441784
73a3c,-164.5931920885669,-31.771963856377475,0.23946216797073772
4cfcc,-74.60023433397488,52.034548238521054,39.066456738166075
1630c,41.60118135785713,9.928122508346743,3.7158541914859224
70634,-170.45490260135216,-2.739580263727177,2.0665585095874666
83c5c,-121.26263661074441,15.897522345351033,0.04609646733436701
34764,120.52790957361556,20.08525083614397,13.284163768176674
4ed5c,-26.25249511026894,66.31493965933718,28.28167934818398
81224,-118.29943499572406,29.494805246003153,65.5827012529858
6fe1c,179.70042152613084,-4.069489940779875,1.9408408714028293
a933c,149.28529288408794,-62.881744457817966,4.207350291245862
0d084,-7.438135477483652,34.635665217695426,52.337450087104365
270d4,76.82596521434296,-38.90298706077504,0.2903478786645195
06f74,-31.262636610744416,-10.04441054093253,15.599762932453709
35214,130.95868801505983,28.367968892579178,8.289581599727013
97d2c,-79.73998750597345,-42.40357333669951,10.166366341197671
870ac,-100.98070031132626,39.132570252977715,98.37405187947869
36e24,100.98070031132626,30.066753030200783,0.7728641471255561
8899c,-87.85497548307694,29.771611794378476,99.43965852694848
76a4c,-153.20321509152086,-17.952141749732295,6.542106428960555
3490c,128.31657246874525,20.975595016628002,3.6278518447566763
799c4,-153.20321509152086,8.536044909032293,1.7480738261863853
bb694,-72.30497687443318,-70.72334090617115,33.949748864051344
09e14,-44.096031125443155,12.885763807898053,0.37775156997383874
93764,-55.13758339889485,-15.290569767094105,44.31307283840494
18a3c,43.48373802573274,-13.013956544141262,4.297148604234889
6a3ec,141.01232592198195,-22.071687831171822,20.333929993235195
ac644,117.41292445687915,-54.10678894294902,0.32566854844020326
4276c,74.89238720051853,44.89647590036436,17.522644141258734
2b074,124.86241660110517,-27.79532180146212,15.0376254931424
8a374,-62.450415371452856,33.703148132345675,18.065025951712453
43a54,68.9161849994914,56.94890930440101,2.4508952891805005
69dec,135.90396887455685,-11.194745319254553,15.145383468729234
560a4,-154.77760255383,46.184056127014536,4.944893768595734
69ffc,135.29938622258666,-16.205169885733063,22.630372184074567
5eb9c,136.87311600319347,54.44402558804804,0.10057411054770984
508ac,-156.9146162899692,78.08969041076686,4.6210211864153115
651fc,174.6060448651831,10.215538796588941,0.28436132446525103
734b4,-162.33111304061774,-43.31723880826789,0.5866823115283074
0b14c,-29.045992702435676,35.28423121598598,8.03036380289869
4d1f4,-78.53111573582318,49.77939118820097,71.09751498135188
81584,-116.04138886338704,20.87700663741744,6.0009219293466876
12cbc,6.067919378643024,43.93516912340394,77.69709233062542
173ec,27.549584628547148,5.3841826583126355,5.859040594824026
1ea6c,23.76328281204688,-24.80852614270353,32.25375805939859
55c3c,-148.0367074667326,46.34623296379042,1.9145000329260482
5aa1c,169.1787885092938,85.1870539469361,0.9584473273028778
ba2b4,-24.70727220314974,-66.5846691736292,1.2907010853622762
37f44,90.90566228996255,40.955144547071306,0.3406349339383744
aeabc,135.0,-60.90979474290739,1.6666566890763346
3723c,98.83627550306029,27.270017944412064,0.8105794385809473
7617c,-137.7637564784779,-12.68678768629802,0.6465478535209919
bb304,-81.4027513201146,-75.93372030527873,45.24158739471148
5a0f4,175.63715733595225,70.76032556669627,5.3094749193311825
3f90c,52.36133784532959,35.11071379862546,4.4312474182985016
0c714,-20.712246534102874,28.880602765447886,19.39583695020983
1e6b4,27.549584628547148,-36.309186485861666,15.481229159308194
8752c,-112.23840170215038,40.664127177209835,92.86761932699157
15f9c,44.096031125443155,18.73850329723632,0.2915451895043732
afe6c,110.46441804376082,-85.65733872944844,7.644829712465802
8e3ac,-76.08560095459009,2.696586608435648,28.182901203896048
61eb4,152.45041537145286,36.948162275399916,2.14737699127759
2bcac,118.29943499572406,-30.850888982797052,24.25811627085566
1b26c,3.419552724260362,-11.686559593277009,0.8770301901928269
71954,-174.6060448651831,-16.841610040234343,9.189360695877062
12a2c,2.1450245169230606,40.289051424722174,74.41945390652594
8f83c,-88.47913756203492,9.541796757472108,20.30818781017834
14aec,24.524263979021583,40.78971524642184,59.048377344484294
38cfc,70.050314046443,35.93845912119185,6.534922563921433
3bcfc,76.82596521434296,18.718615741518814,8.966062224244348
734ac,-163.08774897385115,-43.43481605010357,0.6914470100155051
23cd4,55.84680528823184,-16.06563262101018,4.315108266832693
93fe4,-66.99880108353453,-19.907078716270505,31.72035608024377
18934,40.308862570917704,-11.280720448058478,4.503086068689723
4b424,-59.231845348012904,45.3662941867252,52.10337581791297
45df4,14.573628699658721,67.0975289677607,82.24567621122958
af0bc,152.841753313266,-76.89002962437225,44.78780658640693
30dcc,98.13385582671398,17.502044262535684,2.9340102130614643
17e2c,44.700613777413345,1.975332460526508,2.4490993229207203
33d74,113.76328281204688,12.0914276106065,3.3865937105261583
47f6c,3.5289210322604943,45.84962225625019,77.45942612891446
2ec64,105.4068079114331,-18.54641014284536,1.6127777012829185
126ec,3.419552724260362,30.48325354895059,13.9492699397154
6e064,177.85497548307694,-21.461606132375955,6.934824384432564
4cc14,-72.38674439728447,47.67539311526126,75.88795565160649
4b3fc,-56.78917975827796,44.60329429659432,30.407504744344205
2b0e4,126.95410704267701,-25.231714037078252,11.53429397573051
71204,-163.08774897385115,-10.51662579959856,2.391029747187816
9ab24,-92.77798133627225,-0.904598165622798,5.017929729826809
14f04,31.262636610744416,32.743581249413424,30.827760849132847
453ac,69.61146004419307,82.07086219464408,1.0440550523524166
926dc,-60.21107515044005,-2.411369274760902,24.91843319903497
bb1e4,-61.28315449288179,-77.52469589612079,23.718129082081646
6d7cc,179.09433771003745,-36.950668281228175,54.65245059596147
8e51c,-77.56194191422242,7.945416332367476,35.92112116187044
6f4b4,157.76159829784962,-3.7677477001781736,2.7017319101298485
6393c,164.5931920885669,25.962182089316876,0.004789243359414754
8e6d4,-70.81199525979831,5.095918821565789,13.090798067540305
5375c,-114.57266780413583,52.54756617430163,74.45357726546177
4255c,74.81774188969824,53.46578906238006,2.8627702180901693
539ac,-119.1211037165918,54.43194219331939,52.618219479050055
a8b54,168.97551327708177,-66.6124488149354,4.218724744224471
1d954,16.158093659223756,-39.17371808499868,4.699445046425728
bb9dc,-59.78599882725668,-68.91486367481495,31.62157793595584
3e9b4,58.737363389255584,21.30533080094742,5.075400650139786
13264,11.706829433112482,41.63749322793395,77.44206512173658
1cbec,4.069545381552292,-27.490312486074096,0.26879628354715307
4d294,-79.94617147057252,46.0733946861149,97.70774839710012
87c94,-94.0695453815523,36.194125531043916,100.0
b24cc,72.9360338616583,-58.33135887577051,0.7255703689513353
a7054,-162.71702609394072,-51.76641106168095,0.4759310588418412
ac74c,125.31348463900449,-55.761362166453,0.31788602798115434
95ef4,-63.95861113661296,-38.58071107057964,59.661999149909306
66d3c,147.28186250368364,18.31420130001003,10.740476888907512
b9ddc,-2.7370812145594634,-60.92623931459672,0.39930316509120517
ac174,123.10086163762938,-59.74546861454668,1.110505803964296
b9d84,-0.4934369253776129,-58.73642080898335,0.05088571069378177
af19c,152.5868686377529,-72.75397466665027,10.475871193299849
55b84,-144.24073742513528,46.458646395551945,2.0587759891284176
aadcc,130.9148944809026,-41.04221426174841,9.179782209158232
47b14,9.16444533106147,53.38519352524731,79.03628450500176
176fc,31.262636610744416,2.3751124089878024,7.302398812267646
42004,67.55105623039252,43.043319215508525,9.232463886111793
7028c,-179.09433771003745,-8.132853302052466,7.229961506456499
29124,105.4068079114331,-30.34040696092657,3.9385540076987087
053d4,-4.727752783554405,-7.413109783457122,1.030285977694099
b3dac,62.32360229712521,-61.92554589287285,2.482025371016696
5d1b4,100.0911747155976,53.30990160308964,12.114989733059549
b694c,27.975057281820114,-57.04916441819153,0.11494184062595411
6c55c,168.2931705668875,-33.595849265812916,16.11520524901072
6b68c,153.95861113661297,-36.026614093901316,40.2757406864183
87514,-110.71224653410287,41.577101184866166,92.35816356463383
04d2c,-0.29957847386916836,-13.173860986419625,1.6762351757951641
b6a9c,41.86629164276262,-58.50657821425667,0.07543058291078238
299bc,108.42760468979141,-34.83661551454136,7.72684550499578
335ac,132.23624352152214,15.042269500763611,1.0434563969324895
87dc4,-91.52086243796509,38.97780226463728,99.98922420244132
4da34,-80.34261492740707,57.63858930902236,16.051149119078552
736b4,-163.08774897385115,-37.75496260323445,0.1933657006363707
3a3bc,83.25060073525066,18.308439794756698,3.5129100041307226
2b984,121.99280779590266,-24.543898610166167,15.17830951682521
9af24,-96.06791937864303,-8.088888950070501,1.2625642806257147
bdefc,-69.02790589564584,-45.804383132863116,22.082602474841508
6650c,148.00719220409735,7.510839431379266,2.850198454271706
46054,4.533801949584498,64.64682615129402,78.34723211666596
410f4,46.619053002590334,48.52589524195087,7.5053429996228465
4ab44,-48.144331751644934,37.54982230095344,0.9560527056231705
670cc,140.34818348100146,9.637895170365557,2.6688058620338717
42e04,82.28120977916657,54.892601096576946,18.26916744990751
b62cc,11.562141660697963,-45.929502192492556,0.04310319023473279
3eae4,65.47573602097843,23.25504391493032,2.4514939446004274
b0c8c,16.32344764272129,-69.282275584749,1.1566022712986632
34314,116.79678490847915,29.831910706524045,6.417586101615772
428b4,78.7884020544765,49.14569271444778,7.528091905580067
36434,105.4068079114331,36.62954741744262,0.08081848169012398
81514,-114.52426397902158,22.542289852823178,18.040481079495454
70054,-177.85497548307694,-2.1435228785935267,1.492447961877623
b031c,72.66519052819137,-80.75039029318577,1.5283672870732334
6fb54,174.6060448651831,-10.215538796588941,3.5392508426075033
13b94,14.658782137556319,28.978366015881978,9.124107255105034
91d84,-76.08560095459009,-0.29078782004407033,20.754186098023837
213f4,62.450415371452856,-26.21504653184047,3.2554881735621795
56b74,-146.00519772950284,60.3288192414738,81.27645308636802
52864,-92.99858326878719,54.397064056797916,30.750534299962283
5f2ac,148.64365834243728,50.79305808362498,0.23048233667183507
94f7c,-55.13758339889485,-26.480449788749667,71.27232236397052
75964,-139.6911374290823,-24.212855212689686,1.6630647565567733
2523c,81.16372449693972,-4.021404679478821,0.03771529145539119
37ebc,94.0695453815523,40.887096519749626,0.3322537580593986
07a8c,-36.954107042677016,-7.653166561342878,47.18602019863386
208c4,57.281862503683634,-36.14069652661038,0.26640166186744574
475b4,19.74869098457142,45.401635423002375,77.08766111313989
319bc,108.42760468979141,8.389804151494166,1.964787088199903
be604,-52.29942617700206,-48.63738698331817,5.700396908543412
4a544,-42.72299684923207,45.775222402385076,2.062367921647979
4819c,-4.383721496335313,47.05250473879583,68.6915188486659
aa9bc,140.19914404255235,-39.009277205792685,23.150603743990995
734bc,-162.33111304061774,-42.71397300644586,0.1760046934584922
124e4,8.836275503060286,30.960008052009997,17.207152734957287
2b2c4,134.09603112544315,-24.767700009369957,14.670051065307318
b04bc,57.69958448959737,-78.74872237893668,2.1509689237971514
40494,47.814098822233994,42.47173899730047,14.485066540549923
3c81c,66.99880108353453,8.79860364875323,0.07782520459048976
ac254,117.67639770287478,-61.92554589287285,1.2703468010847636
413e4,43.246060266411455,51.8369262790609,19.53652097389264
3116c,104.65878213755632,14.928055341354847,2.9489765985596352
31574,111.47528509455601,18.66376851246439,9.995150891098593
8ba7c,-55.84680528823184,26.675549539722386,4.394729437682964
55754,-140.6076330532263,42.33321227719409,4.0277536652678085
41184,41.637361209345215,50.10899409149594,22.936285103657188
609cc,135.90396887455685,23.557959131506415,2.0480001915697343
9b184,-103.17403478565704,-5.2528032953775945,0.008979831298902665
29fa4,110.71224653410287,-40.96114957773461,2.5436868792691616
9c2cc,-124.15319471176817,-17.375071672493835,0.21791057285337131
8d6f4,-51.68342753125476,2.1802526029204587,24.025837967924044
b1c9c,69.44569236761554,-76.74524905226764,2.3329601714549124
a9744,154.24770630759778,-53.752778796205476,8.274615214228842
6dba4,172.56186452251634,-30.316496894006495,17.25564382397136
4f2ec,-22.349426929064578,67.76414048039473,28.81089073939931
7ff04,-137.13621249402883,33.642362354462016,1.2757346998641053
65064,170.45490260135216,8.022721977827985,5.6590896845684595
2d8bc,119.78892484955995,-0.7860055911462391,4.057087780844224
a4d4c,-91.44544833794886,-78.28954710709354,41.95556779473303
ab01c,133.49454419075474,-45.414180966971486,4.8742524290443665
22304,53.045892957322984,-15.54095710175478,2.8178710615956564
1634c,40.95868801505983,8.336148534455866,2.7693799725815818
a7f1c,-176.31615929746545,-47.07711853048451,16.28223011117031
2eb7c,106.91225102614887,-19.15098267855976,4.040924084506199
4acc4,-50.800724085922425,38.65281228595875,2.057578678288564
758dc,-137.13621249402883,-22.76240751012612,1.5792529977670153
1f394,38.98767407801805,-21.43389494817338,3.1788602798115435
485f4,-8.67611194617482,54.8276893208257,51.5777563592172
907c4,-88.47913756203492,-9.541796757472108,0.9656311923419999
55044,-135.0,43.947224480020886,27.8183200531606
0b934,-26.79678490847914,26.368512524311093,4.751528067959363
6a774,135.90396887455685,-23.557959131506415,19.29885477218168
6610c,153.20321509152086,2.480051868368164,1.0512389173915386
af66c,174.49679443151138,-74.52526256182065,17.71122059853569
59f7c,173.47903655698425,66.86473769866166,4.8742524290443665
72bc4,-176.58044727573963,-40.908149364220904,29.500541783155033
3ab34,86.58044727573964,0.29904509336059515,0.5429804658736478
a4aac,-90.73265724940529,-67.75995723056698,10.548308499110997
5103c,-136.78701811943887,73.16261902309749,35.718775629935166
7ac4c,-176.58044727573963,7.425040011767532,0.36637711699522874
247bc,69.28775346589713,-11.65689240023756,0.9392903538652186
672f4,143.73691535997867,16.313226868490922,8.470375536544921
8402c,-109.94968595355701,21.023715561772892,28.217024562831877
ae89c,120.21400117274332,-68.91486367481495,7.745403823013512
0b9cc,-26.041388863387045,30.68064836180481,8.551194018235044
91a84,-76.82596521434296,-9.995508938445628,7.179075795762717
1bb0c,14.658782137556319,-12.759481645402277,0.3771529145539119
bc87c,-69.03263906835268,-63.167616993607396,31.120503349477076
55a7c,-138.6619355755198,44.233831677527014,11.612717835740925
5a174,168.4454958023828,70.44494175701203,2.0539867457690026
164dc,37.63866215467042,9.31853320229358,1.8624170113924126
050ac,-10.260012494026567,-5.308200226142631,2.878933914428194
3e744,51.01232592198195,18.892335220360426,1.3469746948353998
96fac,-76.82596521434296,-31.310237377742293,17.71122059853569
50f94,-143.12200248433862,75.4770263313153,21.74376350716291
0b9ec,-27.549584628547148,30.347439867922397,3.7775156997383874
40204,50.05371354689306,37.76497061827238,10.5818332026269
05e64,-19.949685953557,-3.8260909199173647,0.6178123933645033
72884,-177.22201866372777,-34.830824487537654,18.52479331421627
6a29c,143.73691535997867,-18.894947473667987,32.209457558324004
4ca44,-66.93273647036033,46.019315185787235,98.6596105147838
5cf94,104.66761975931041,56.41276506477706,0.1418813345226621
50b3c,-171.36363845937774,68.30119254497107,46.105447165665915
696c4,149.47209042638443,-15.343577454366407,22.325656575331802
85824,-91.52086243796509,10.97692608576367,19.455702492202512
5c4b4,112.1073742883856,53.78692386488788,3.2075957399680317
32cec,133.48373802573275,4.907899033452459,0.17061679467915064
a4474,-137.92377726836008,-68.67714473669298,3.4057506839638174
8b434,-49.04131198494017,20.254192387238852,0.15624906460090637
6939c,153.95861113661297,-13.906571273974492,9.387515639872845
18cf4,38.31657246874525,-15.896421204389839,0.8830167443920953
7599c,-139.04131198494017,-25.255995892051974,3.8421704850904868
b47ec,56.30626627411752,-51.5622696652319,1.1679767242772734
a4c24,-107.54540105985771,-74.65896271729115,52.391329074897776
9519c,-51.01232592198195,-30.316874003829735,61.1939583695021
52454,-102.13605486871994,58.15991590103131,38.0188097532941
2e6b4,107.66888695938226,-5.140899987727376,8.827174166821319
bc2dc,-61.20323553593124,-53.00106722756239,17.269412898629678
869fc,-106.15809365922375,22.18223111708972,59.93618333223579
94824,-53.73691535997867,-18.894947473667987,58.42098646440096
38a6c,71.57239531020859,42.59077151379867,29.506528337354304
88ea4,-83.93208062135697,28.909559669047898,96.51402948976599
5f3e4,146.36813114463212,45.80895523301918,4.445615148376746
4354c,89.31960985304212,66.23522724627675,0.3903233337923025
454ac,86.3824248149799,85.26285090135625,1.4607192246215002
214ec,65.47573602097843,-24.6788607886938,1.2685508348249832
31084,103.91439904540992,10.665983754423944,2.576612927365138
8a1bc,-65.47573602097843,38.930548641292546,49.8829628654043
35204,130.3088625709177,27.97865644248089,12.926766482480348
11de4,0.9056622899625406,16.15618043065923,1.461916535461354
48b04,-5.86521845089493,64.59991033892067,33.82522853670656
87f94,-91.52086243796509,44.08594255614342,99.85392807753784
96ce4,-76.08560095459009,-23.886157157160582,10.61595656156273
4e774,-71.64153087707854,67.48555880870161,20.976287258816697
5e744,118.54392369079375,47.34171624481326,2.7472297220442887
0c464,-13.914399045409922,29.058775740566453,44.02452092600021
222c4,54.434213835967476,-17.096598310568826,6.229009644338815
1c9bc,6.7493992647493535,-24.374135680281867,1.349369316515107
88ca4,-84.60604486518308,23.669647736787965,62.84684598392012
bfefc,-45.0,-37.91286715213664,5.762058416795877
7fef4,-138.39881864214286,34.17305053565637,0.2508366209493478
2a374,117.54958462854715,-33.703148132345675,30.455397177938348
653cc,175.93045461844773,7.419590519801864,2.9932770996342213
33cc4,116.79678490847915,10.479103932703298,3.152519441334762
ab16c,126.07486918481823,-44.958218122379066,0.12571763818463733
be504,-50.29440226188669,-45.64152885832981,5.867421770703001
4d52c,-87.83246222367252,45.27888252367293,99.7880759813459
ac04c,128.50524126610753,-59.757244210846125,0.8860100214917295
aa7dc,144.42397349185438,-40.61551064884704,42.32793146592753
197ec,23.76328281204688,-10.738407828214298,1.7133518118306286
4cfec,-73.83844333471956,53.33427383859411,30.263228788141834
4edec,-33.04431448833062,69.19274120635166,40.28052992977772
9303c,-53.73691535997867,-9.485302259322314,27.5016313360193
b466c,50.92288097959043,-50.3900992410033,0.043701845654659635
04904,-7.438135477483652,-19.038210577854326,6.2224244347196205
04ab4,-0.29957847386916836,-21.475018273814182,0.9764069899006831
55314,-129.80085595744768,39.009277205792685,54.87036116881484
67b14,143.73691535997867,5.450913281261305,2.3904310917678893
baa74,-5.000886597987192,-86.56741167691544,9.298914637723673
7c61c,-169.01929968867375,27.117733833200745,1.3290150322375944
4f184,-26.256847489491957,72.09601063882212,43.09361174801396
49b0c,-16.499690313163203,50.50601670439512,18.798977496542765
364fc,103.17403478565704,36.90228218996075,0.6639088606988703
549bc,-120.00015289148071,47.620443934780084,99.48515633886291
ae19c,96.70622730380686,-72.21703328983288,3.056734574146467
66b44,152.45041537145286,19.22895597505022,1.715147778090409
72d04,-171.86614417328602,-42.57505542765544,11.451080872360677
8593c,-93.41955272426037,15.380676611192422,34.04912566375919
42cb4,89.62989039776635,51.01174133831126,2.4987877227746482
1be8c,19.188004740201688,-16.743699430312045,3.8816817428056587
93484,-47.136212494028825,-12.563921382463993,40.62595410707551
9fb64,-129.65181651899857,-29.45824677925492,1.0260953897546112
2d2ec,133.48373802573275,-6.435452266197873,5.973383780030052
690e4,148.00719220409735,-12.508303339178793,15.727875192318052
4fcc4,-70.43713200925153,79.88189736605814,25.79067414586838
a946c,147.76058040053275,-59.15742577039064,1.2871091528427152
40e04,38.56192902140907,48.30178127060079,35.245239192773035
2cd64,133.48373802573275,-8.013597099207345,6.960566567489419
3b6b4,73.08774897385113,5.80732410102043,2.1862895935728353
b94b4,-38.08877288097532,-56.463237769145636,2.6897588017313114
bdd24,-63.08583837559474,-51.27449531904699,15.821864093246568
0f114,-14.658782137556319,6.531636583387104,0.006585209619195287
8c3ac,-63.95861113661296,12.548900526959356,40.28112858519764
5cca4,91.63046499327378,60.94415810073505,1.7528630695458
270cc,77.56194191422242,-38.9847718688047,0.31489275088152013
006d4,-42.236243521522134,-31.534272565956865,11.219999880268915
5424c,-141.30525427088034,52.926950726884826,24.08570350991673
0571c,-8.133855826713978,-3.3852332058229697,2.65024754401614
32f04,126.95410704267701,5.9560141337597035,4.597074969618237
75bcc,-141.01232592198195,-25.262646854858446,1.779802563442508
3f9a4,53.045892957322984,35.35642499148913,4.303733813854084
678d4,137.13621249402883,3.9590320496750264,0.21132536323417603
3803c,89.09433771003746,43.480163997228054,1.0596200932705144
607bc,136.51626197426725,28.024790105906888,4.178614831089373
4240c,70.30522400724394,49.31367766442989,0.7004268413144078
73294,-168.2931705668875,-42.882759121531514,3.903233337923025
75014,-144.43421383596748,-30.18388080622292,0.003591932519561066
6bd34,145.84680528823185,-20.684268820092367,40.433187061859066
1af2c,8.133855826713978,-5.340008430416942,2.187486904412689
bbfdc,-42.761565103156954,-60.88617196273094,7.717865673696876
bed4c,-32.73495861111605,-51.86756925800326,0.00419058793948791
36d6c,101.70682943311247,24.072580580583733,1.4050442705683035
a531c,-101.4952551037934,-82.41136737002027,32.7111308002227
2bd7c,113.00119891646547,-29.90017250012212,26.815572224783136
8ffec,-89.09433771003746,0.9055491692264188,8.027969181218982
905c4,-83.93208062135697,-8.787543229392215,5.6022174196754095
3591c,120.52790957361556,38.02707123376612,8.208164462616963
94bc4,-49.04131198494017,-20.877696609320015,66.92608401530164
8145c,-116.04138886338704,24.408080659315925,21.959878113756503
48a14,-1.7357045889283889,62.43963131045236,58.5670583868631
49c24,-18.072621906752598,46.95587308954433,16.22595650169719
4993c,-22.373905549189974,48.80360690151697,3.855939559748804
8e0e4,-70.050314046443,3.214798351092935,14.62634921965266
9469c,-59.47209042638443,-24.88165206082666,60.74915739249646
8cebc,-51.01232592198195,12.089969235183284,5.661484306248166
9faf4,-126.26308464002133,-31.240407800255575,0.6543303739800408
0538c,-3.419552724260362,-5.384407857958791,1.2128758807717865
7efa4,-148.00719220409735,28.584159939159502,3.860728803108219
38f1c,76.82596521434296,37.57559473261477,7.24672385821445
1aaf4,2.1450245169230606,-1.5197972538901363,1.2577750372663
0f264,-19.188004740201688,9.023796410008641,0.0957848671882951
4ea94,-46.13603659657797,61.38056316359114,34.32091522440599
4afdc,-46.4797860472618,44.668099313077455,6.809705401667854
a7b44,-171.54378683567134,-54.13737242574289,0.0419058793948791
73e04,-163.08774897385115,-22.104063196373982,7.417939308313527
447e4,63.74750488973107,66.31493965933718,0.25981645224825045
9470c,-58.737363389255584,-21.30533080094742,51.28082327093348
a9a54,161.77262343774245,-51.61931526837801,15.06456498703911
652d4,179.70042152613084,8.133746130714636,0.4813189576211828
a7624,-165.19395150312272,-44.3320892580536,0.7213797810118474
108d4,13.174034785657044,4.603871192827219,2.3395453810741076
242fc,76.82596521434296,-19.464598669435183,0.010177142138756352
2966c,110.71224653410287,-28.166844649326034,22.001783993151385
2ba0c,124.15319471176817,-25.348034046658903,12.481965505474705
51bc4,-113.24146052398936,73.30540566248085,15.631491669709833
6985c,143.045892957323,-16.812531725828975,36.48565322286145
4ebfc,-45.0,66.73223450066666,39.67888123275124
795ec,-156.23671718795313,16.253296287765977,18.113517040726528
80c1c,-118.29943499572406,35.476967380290866,95.8339569327291
7294c,-175.2722472164456,-38.89221219512187,17.49331002568232
0f89c,-6.7493992647493535,0.29750233940053716,2.2629174873234716
00f6c,-38.31657246874525,-27.388688510315006,16.063720882897016
6d84c,177.85497548307694,-32.699876581672605,25.253680234193997
681fc,135.29938622258666,-3.3642245829747535,4.08821786268042
0d4f4,-3.419552724260362,42.8128806374441,73.34007818439784
a49fc,-103.00336156894157,-67.23536023727098,7.732233403775121
80304,-132.23624352152214,29.117228775706018,4.673702863368874
1d23c,4.069545381552292,-36.194125531043916,0.7399380990295795
90df4,-79.73998750597345,-17.403539835228898,0.7590950724672385
8d7fc,-55.13758339889485,0.24581295857455393,22.941074347016603
aea34,131.2697137716415,-64.22273080419814,3.860130147688292
817bc,-122.71813749631639,20.999347953798107,1.388281918810352
0e3c4,-3.419552724260362,15.380676611192422,1.696589460072677
0ac1c,-38.98767407801805,33.40042816537017,0.5130476948773056
a7adc,-168.69633792590147,-53.90154562606244,0.06585209619195287
17a8c,35.56578616403252,6.631508198980727,5.096353589837226
050cc,-8.836275503060286,-5.33030696716023,2.15695547799642
9075c,-89.70042152613084,-6.067837053476272,6.636693985308996
12ccc,6.7493992647493535,44.50140356023972,77.66237031626966
237c4,66.23671718795312,-8.097504537927058,1.2158691578714207
746d4,-153.95861113661297,-26.518153368977586,0.5627360947312336
68274,135.29938622258666,-4.808412717870665,5.531576080124041
7c474,-163.84190634077626,29.527504159191103,3.1363557449967376
0ed5c,-21.47528509455601,10.235065322877118,1.257176381846373
06fec,-33.43835297887956,-9.810352129759055,32.45430762507409
868bc,-101.70682943311247,27.05867601705276,92.79039277782101
b9314,-32.66773775305609,-54.988299446414395,0.23886351255081087
740ec,-155.47573602097842,-24.6788607886938,4.1115654240575665
4aa3c,-42.465500222171165,37.87573204796738,0.26460569560766517
4d974,-83.31612109489579,58.56375474492153,16.932968552630793
bcb3c,-88.20727928105,-63.19192547331507,3.3578582503696697
b3bcc,65.58643118380786,-56.3073407947916,0.3412335893583013
95bac,-58.737363389255584,-33.39295080245938,77.85334139522632
2b7fc,124.86241660110517,-19.20390730744331,12.067097299465402
14684,28.299434995724074,28.12696999307308,8.048922120916421
333c4,130.95868801505983,11.17422346839294,0.7788507013248245
18d5c,34.86241660110516,-17.890359190831486,5.524990870504847
5d53c,90.95490269054488,46.51228869833384,1.7815985297022885
b9e34,-1.852991566180993,-63.94678803566243,0.8764315347729
08f1c,-31.992807795902653,5.731693208702608,0.41486820600930313
6be14,152.45041537145286,-21.323858494210658,29.25688902724481
74704,-154.71624150481543,-28.764899033188446,0.19995091025556602
31034,101.70682943311247,12.909269585495498,8.69427266359756
8db84,-60.95400729756433,6.511245473479812,20.303997222238852
29554,112.23840170215038,-21.451055791804016,16.085272478014378
32384,118.29943499572406,6.55740439645407,1.0284900114343185
4e394,-74.7841048263364,74.83279931375777,32.75722726755706
1fe34,42.236243521522134,-35.6548341115414,0.9231266575271939
33a1c,123.43835297887958,13.591958437500063,6.806712124568219
04824,-8.836275503060286,-21.999777697477043,0.830335067438533
bcc3c,-83.12059425627866,-59.29063261787999,4.049305260385175
1a5b4,13.174034785657044,-6.573345772993678,2.4790320939170623
4ce44,-74.40492938066427,50.63367085464684,49.25497332990104
4d4ec,-86.39497217243836,46.45959431580319,99.51987835321867
43d4c,59.890252824840175,51.89559914459724,0.09398890092851456
06504,-31.992807795902653,-6.911441884174867,20.42612292790393
947ec,-56.56164702112044,-20.17386552384998,53.618572685747814
164a4,39.651816518998565,9.064682359702598,3.8517489718093163
2af6c,125.56578616403253,-32.73310504955696,12.455026011577996
7933c,-149.47209042638443,18.720398439954533,9.5671122658509
0c6a4,-16.912251026148866,28.709129510112103,51.6980860986225
3bf94,68.524714905444,19.385060060846453,0.7453259978089212
701a4,-177.85497548307694,-3.417162288220719,1.9731682640788788
21b4c,51.01232592198195,-27.803225304496703,1.8600223897127053
061dc,-26.79678490847914,-0.26740757163302936,1.0506402619716118
8e81c,-67.76159829784962,10.857537175334121,25.791272801288308
2b114,128.31657246874525,-24.828939422168716,13.028537903867912
6670c,155.47573602097842,6.773647404303315,3.889464263264707
aad4c,125.84956428476154,-39.31997392742482,6.445124250932406
3aacc,88.47913756203492,0.29947294244473927,0.31609006172137377
b996c,-12.781953835924883,-61.856632407022275,0.23706754629103036
32db4,131.60118135785712,6.100405626560148,0.8021982627019715
a5eb4,-166.83023062063808,-72.65799578423594,4.567142198621895
b406c,46.019270013876955,-57.62369745474279,0.7656802820864339
8f354,-84.60604486518308,22.149467409894523,51.53585047982232
2295c,49.04131198494017,-4.07859371671388,1.7157464335103358
6830c,138.39881864214286,-6.100405626560148,8.83256206560066
af7ac,170.90875192805836,-76.66431915390226,55.99044545949797
0ab5c,-40.308862570917704,36.45986665151248,0.9865841320394394
86df4,-107.66888695938226,32.87874636367703,96.41644865631791
24ec4,74.5931920885669,-6.508971481836251,4.7682904197173155
20664,53.045892957322984,-34.74715411659429,0.001795966259780533
afb9c,129.1539768295059,-80.4433687838327,10.391460779090163
08894,-33.43835297887956,2.854574309147885,4.698846391005801
50bbc,-169.83283241774595,71.2987052729397,27.921887440807946
4381c,66.21733077799264,64.30568415579414,0.24125813423051826
354c4,134.09603112544315,32.52368789567274,12.222747708646379
18ebc,38.98767407801805,-12.089969235183284,2.1683299309750304
6728c,144.43421383596748,16.449880813868898,20.227967983908144
0fbac,-7.438135477483652,7.3762373473894955,3.688316042169288
a4c2c,-108.4603533939056,-75.36240381981273,37.91284774396705
3eb0c,64.71624150481541,24.545347942794464,3.7206434348453374
7c6fc,-166.0856009545901,25.37446537788511,4.167240378110764
50e94,-156.75853947601064,73.30540566248085,27.776414173765723
1511c,38.31657246874525,31.176661942148474,24.297627528570832
6a2c4,144.43421383596748,-20.36119049550939,31.10134637603942
1e12c,26.041388863387045,-37.31475810595445,11.011667794134373
0b8b4,-23.76328281204688,26.943069535625558,6.746846582575536
4d20c,-78.22082511399839,48.43678959125255,85.4999670739519
138b4,21.47528509455601,27.33007519998726,3.690112008429068
149fc,23.00119891646547,37.34016650844508,47.94810854820074
05534,-0.29957847386916836,-1.5208416586667648,2.0054956567549285
aa23c,150.5920160891162,-47.10318936906259,2.677187037912848
8e5fc,-73.84190634077625,9.86283365753162,36.183930891218324
a4cc4,-93.4584071638252,-75.31562822252356,30.58889733658204
15b2c,34.86241660110516,26.480449788749667,12.59092079190139
52bf4,-95.44255010795756,48.91311516337448,98.2782670122904
42224,65.47661959021389,47.66730896553307,4.449805736316233
1b25c,2.7779813362722456,-12.42389547146798,0.5717159260301363
a2d54,-90.43003238328616,-55.136826484281166,0.47473374800198753
06df4,-34.153194711768165,-14.767597302270715,27.15860178040122
97c74,-83.25060073525066,-40.11241072280072,4.084027274740932
24404,73.84190634077625,-15.551282494450588,0.7219784364317743
a5a04,-154.05100873132125,-77.82311541627043,8.576936201291899
1642c,37.63866215467042,12.921950701883265,0.31668871714130065
2ef54,106.15809365922375,-10.556878871904864,10.021491729575374
41594,48.919963733735955,56.17660268644717,10.05441777767135
ae70c,109.04869021220345,-68.19774572398886,0.8878059877515101
6f0ac,169.01929968867375,-5.295766046985307,5.4549481863734055
937dc,-53.73691535997867,-18.24632440216796,53.44615992480888
90d3c,-81.16372449693972,-21.243243875130492,1.6977867709125305
607a4,136.51626197426725,28.62771454021581,6.270316868313768
3ba34,74.5931920885669,12.716276301170627,5.539957256003017
0eff4,-10.980700311326265,11.498253231102499,0.4687471938027191
7efc4,-146.56164702112045,28.195724874706194,2.4580791542196225
8c6fc,-58.737363389255584,16.566231776507504,35.675672439700435
1ae3c,6.7493992647493535,-9.480151715190546,0.3053142641626906
09dac,-42.86378750597118,10.292078047668252,0.35739728569632606
b1ee4,80.25708176108769,-70.55213813713209,1.4942439281374034
7c06c,-159.28775346589714,22.3833741904082,32.87276776360295
8e0a4,-67.76159829784962,3.7677477001781736,15.8158775390473
1eb14,26.79678490847914,-22.15826282663615,29.916607300004188
6a8c4,139.04131198494017,-28.9859217624372,26.230087224094685
729bc,-178.4791375620349,-38.30675265788537,43.176226195963864
0fa84,-10.260012494026567,8.00549168777048,2.0581773337084908
3056c,98.83627550306029,9.433858036470701,4.752725378799217
417dc,56.54463807927318,52.40318052710467,0.17361007177878485
b1c14,75.52369322747434,-74.11312860615459,3.0034542417729777
bc20c,-54.46347797071383,-54.87460338353091,5.958417394531882
1c984,5.393955134816915,-25.185699102275812,1.2380194084087142
6792c,137.7637564784779,3.998908168513441,0.3897246783723757
48c54,-14.95917999592868,63.171192234080294,26.738345675612575
45394,60.659430035473825,83.04734878373777,3.9235876222005377
46f54,19.25834506205787,59.53262191323089,95.42148334839949
93434,-49.04131198494017,-14.72465569430096,42.99782688082567
65edc,162.33111304061774,2.6471250696294124,1.9420381822426829
61f74,156.23671718795313,39.724026671852265,0.48491089014074384
0b5a4,-24.524263979021583,39.55644952841721,13.735549954801515
6a99c,137.13621249402883,-30.680180692255625,35.989367879742105
1f374,38.98767407801805,-20.160693994012927,3.579959411162529
bffb4,-45.621175864173544,-37.00159893626331,8.699660562376902
89ff4,-67.76159829784962,41.887694499031255,91.23149406433151
1f2f4,36.26308464002133,-20.849894710328925,8.467382259445285
5166c,-126.08507304285213,64.92612322019842,30.949287899377996
b1a34,62.5868686377529,-72.75397466665027,5.320250716889865
7c41c,-164.5931920885669,28.16465989660154,5.857843283984172
61684,153.95861113661297,26.518153368977586,1.922282553385097
4f744,-18.949809524813276,77.64242209937512,31.095359821840145
87b4c,-96.06791937864303,34.71157998986828,100.0
0577c,-10.260012494026567,-2.733628193409486,1.4014523380487425
10a64,19.188004740201688,0.855356097633294,0.7567004507875311
50004,-135.0,89.5763359200013,3.6799348662903117
199d4,26.041388863387045,-9.237326210810211,5.5704886824192865
2bd44,113.76328281204688,-31.146856861192468,33.03799665950275
928c4,-53.73691535997867,-3.28324389933528,25.840961201142232
90e1c,-79.73998750597345,-15.171888058486429,3.359055561209524
199e4,27.549584628547148,-9.117390638043409,2.295843535419448
1fff4,44.700613777413345,-34.555566969026245,0.2675989727072994
06e64,-31.992807795902653,-13.154928111489856,18.68583162217659
57eec,-176.14985128929516,48.33453603092129,6.62831280943002
0cb44,-17.668886959382263,42.71397300644586,22.789015870355183
41714,51.826509699930625,50.74431906083744,3.341694554031645
a7e4c,-178.32493694945228,-47.751568649740825,17.501691201561293
511ec,-143.059103902871,70.97642812437664,42.0842787100173
681b4,136.51626197426725,-2.0163672087847133,4.207350291245862
8aedc,-52.36133784532959,32.658569497764084,0.14547326704222316
65a7c,169.01929968867375,7.303437471808591,1.5499188821905998
12574,8.133855826713978,33.17250428695572,26.275585036009126
b1364,37.461614368649705,-64.52892607689746,2.4556845325399155
1788c,37.63866215467042,0.7171960898288349,6.607359869732581
1041c,6.067919378643024,5.363911110356696,2.791530223118875
1bfc4,21.47528509455601,-19.385060060846453,8.496117719601774
8f67c,-87.85497548307694,16.147361762475658,44.833304398321374
be974,-49.51680409966212,-53.0337329840054,4.000215515951173
6c7d4,160.05031404644302,-32.525510953582604,27.46990259876318
a38cc,-122.41759568629165,-61.61048472191981,0.27538149316634836
b5f64,27.038489438364195,-41.98906889766632,0.6806712124568219
09804,-34.86241660110516,18.546220588270543,0.014367730078244264
7ee54,-148.00719220409735,27.24414443683729,4.125334498715884
a914c,153.15462710114573,-57.31599968454387,1.995318514616172
2c3bc,116.79678490847915,-13.142314515552501,8.421884447530847
5cfcc,102.2127290520255,55.9558758829947,0.626792224663406
90174,-85.93045461844771,-2.7709879904848482,7.151537646446082
bcd9c,-85.79735415382689,-56.49067124212939,2.3287695835154243
4c8ec,-65.5725689793922,51.14148667176787,37.66979364347675
918b4,-68.524714905444,-5.0214682838211555,23.038655180464676
5dddc,114.52338040978613,47.66730896553307,2.4437114241413784
14634,26.041388863387045,30.68064836180481,12.257469723002137
b1f44,79.74913700354263,-68.20877736955849,13.19795738770721
42394,68.04539156938513,49.56868350228685,2.9441873552002207
58b3c,156.10222692802327,45.83899933249983,0.26879628354715307
3604c,109.94968595355701,41.71741118002093,1.5199861111942576
419fc,52.29942617700206,48.63738698331817,2.3862405038284016
508f4,-167.59268229486187,77.2740812175216,5.8931639537598555
0fe14,-0.9056622899625406,4.069038702646095,5.470513227291503
42b54,89.64686119200967,49.69060056695331,1.181147143515664
1272c,2.1450245169230606,29.02894922201481,7.957327841667615
ba1d4,-6.767890239373046,-67.62089590242445,1.9989104471357333
7c1e4,-157.76159829784962,25.77424067842672,8.506893517160458
4e554,-46.988422272074985,75.13884443841913,40.05902742440479
971fc,-79.73998750597345,-28.655654494741135,6.376877533060746
92bb4,-48.39881864214287,-2.0780487776256775,24.406582814997517
9296c,-51.01232592198195,-2.6592038499611816,29.443070862842056
67d04,143.045892957323,1.7144156314352288,1.7307128190085068
59aec,166.3970521758364,56.536220128680554,4.7048329452050694
751bc,-143.73691535997867,-32.50380703131717,0.6315814680228208
545d4,-131.63736120934522,50.10899409149594,71.74106955777324
2fd84,97.43813547748366,-0.2970576316005201,4.726384540322435
bd154,-83.50054826773173,-50.16656959893055,3.3608515274693036
5dedc,109.33378567288833,46.10486449383929,5.587849689597165
3b804,67.76159829784962,10.181673071206434,0.41726282768901046
6cfd4,169.01929968867375,-36.4468113190012,31.342604510269933
35ea4,117.54958462854715,36.948162275399916,4.7760729401763635
883ac,-82.56186452251636,41.99538434578463,99.99820403374022
0b674,-24.524263979021583,37.01727952299506,24.429331720954735
4cee4,-71.2635734648315,50.84290930292789,40.536754449506404
69ae4,143.045892957323,-9.995937783121061,26.194167898899074
489dc,-0.508008606914033,59.47110500301684,64.9517184403829
0465c,-13.174034785657044,-17.97420827902159,0.40109913135098574
4011c,44.36128620750969,38.219482870946656,14.432384863596361
30674,94.72775278355441,8.806682868563472,0.5298100466352572
0e1fc,-0.29957847386916836,16.91203304394718,0.21850922827329816
af5c4,175.2354497610045,-72.27367490362195,9.327650097880161
b050c,42.59488154609971,-78.07587098077927,2.0791302734059305
966e4,-70.81199525979831,-36.73477252185684,57.69661340628948
b35ec,65.61860489744177,-46.37818142460507,2.9980663429936363
01214,-33.43835297887956,-23.524487410561154,6.791147083650122
71eac,-175.2722472164456,-16.857977462378127,5.772235558934632
3607c,112.23840170215038,40.664127177209835,3.616477391778066
64324,160.81199525979832,11.072985420329623,1.7833944959620693
89a6c,-75.34121786244368,34.67365469013606,97.22463347321914
41d94,58.674933048764956,41.40006713580591,3.5368562209277963
bfc2c,-47.60785989095079,-39.12732334297108,8.541016876096288
14174,27.549584628547148,23.423328168394573,2.338348070234254
641dc,157.76159829784962,17.14014043114553,0.2448500667500793
7abac,-177.22201866372777,2.774721858730187,0.8273417903388989
1dbc4,14.658782137556319,-38.06382316902307,12.174256619632304
9554c,-45.299386222586655,-34.555566969026245,13.710406427164587
931d4,-52.36133784532959,-8.735107031211518,27.918894163708313
62ac4,179.09433771003745,43.480163997228054,1.2176651241312013
4549c,72.20164475304148,85.03575315146801,2.487413269796038
afb64,121.27370995839296,-79.69145045911038,5.94165504277393
1ae14,6.067919378643024,-9.49259487500654,1.018312869295562
1bacc,12.438058085777586,-10.729028791069771,0.7638843158266534
2b47c,132.23624352152214,-21.734395964485362,11.355296005172383
40a6c,27.531221953118216,42.46447666840321,61.153848456367
09514,-24.524263979021583,18.98329717596362,9.720966708772098
8c96c,-51.01232592198195,14.519626755740768,3.626055878496896
925bc,-57.281862503683634,-5.686208684082381,27.266359755988052
410dc,47.49893366098664,49.72492365458286,8.253063619111476
38f0c,77.56194191422242,36.98264229966964,5.09934686693686
1134c,22.238401702150387,14.309627838102958,0.18378721391754121
802e4,-132.86378750597117,28.2667174479757,2.331164205195132
2af3c,126.26308464002133,-33.13045314934312,10.930250657024324
8512c,-95.39395513481692,7.405564981676111,10.178339449596207
a36c4,-102.7819538359249,-61.856632407022275,1.3409881406361313
343d4,116.04138886338704,26.518153368977586,19.20546452667309
95e54,-64.71624150481541,-39.383416232289086,58.932836848438406
0f1dc,-14.658782137556319,9.93280897736126,0.01556504091809795
06154,-28.299434995724074,-4.164823762540714,2.387437814668255
b37d4,61.47591925535978,-49.42882513311282,2.417969241084524
9aa14,-90.90566228996255,-4.069038702646095,6.273310145413403
32054,115.28375849518459,1.939704283027943,3.367436737088499
132c4,12.438058085777586,43.41628969621862,77.77312156895613
1b3cc,4.069545381552292,-13.880674219031873,0.05447764321334283
00914,-41.60118135785713,-23.796014326955255,51.507115019665825
50a4c,-173.58609325886925,71.46423574122913,20.56441232990703
b5f84,25.51576737813813,-42.36317877737694,0.8494920408761921
45bec,21.094180587589545,73.54464120018999,63.06355924593363
aaac4,134.38719526844113,-36.41033952922283,29.769936722122115
ba314,-25.012296668874427,-69.81292268834001,0.969223124861561
0d43c,-3.419552724260362,40.908149364220904,74.04529426907166
8081c,-123.43835297887958,39.55001941983328,92.83110134637604
328bc,125.56578616403253,3.312247743501063,4.114558701157201
8913c,-74.5931920885669,29.61865183022891,58.70355182260643
4d874,-89.53368938732909,57.280999568422494,27.02031237839812
b46a4,46.75393973358855,-51.8369262790609,1.5618919905891366
a930c,151.02340121793597,-61.633512174234276,1.465508467980915
36abc,111.47528509455601,22.279922201825066,18.03509318071611
63dac,160.05031404644302,29.7127634163802,0.1795966259780533
2d4fc,132.86378750597117,-2.036923751447436,4.405505235241647
b598c,37.13652630505411,-43.22032659795654,0.3005250208032758
93f34,-61.70056500427594,-18.413710497515197,37.238163085709495
23b14,57.281862503683634,-12.411493252711935,2.036625738591124
1abf4,4.069545381552292,-4.715886273182977,0.722577091851701
68cd4,156.99880108353454,-6.852641060845283,3.7900874635568513
03894,-14.658782137556319,-23.07186807235644,0.46934584922264594
8de0c,-66.23671718795312,4.328518310729286,12.863309007968105
86a94,-110.71224653410287,22.3833741904082,32.39623804934118
bb164,-70.15190400305046,-74.45894532730723,39.490903430894214
b125c,32.36616685464853,-67.60783372147728,4.592285726258822
661e4,152.45041537145286,0.2656100571899323,1.3140486467394232
4affc,-45.0,45.42741612321283,2.2826731161810576
3e05c,47.136212494028825,18.490449340028054,1.394867128429547
1ef4c,29.045992702435676,-29.99735180165597,53.514406642680534
a8064,179.02416826937565,-47.1320688537089,16.527080177920393
5a024,176.28471089457122,67.71933962519404,6.140408642189642
3f8fc,52.36133784532959,36.31313694825391,7.003071102304224
8588c,-90.90566228996255,13.91272832450768,26.340239821361223
3f18c,60.95400729756433,32.67283148668817,2.826850892894559
58d1c,153.31545250879782,49.903436562556344,0.32147796050071537
90324,-80.45490260135216,-2.739580263727177,22.138277428894703
46fdc,18.010183608399135,54.497487240792324,82.56595686089044
8c0f4,-63.95861113661296,18.763944485799527,67.89949772810269
a38ac,-124.3147307759064,-62.79905995336088,0.3304577917996181
8dbd4,-58.737363389255584,4.614406260841954,20.110032866182554
46b0c,35.70369521460634,58.11974246597607,70.96281751186835
beaf4,-45.99412172176617,-56.70668032919149,5.958417394531882
8559c,-90.90566228996255,2.7776348413442995,8.716422914134853
72834,-179.09433771003745,-36.950668281228175,40.41762202094097
2c17c,116.04138886338704,-15.279690743482202,8.632012499925168
8dd44,-66.23671718795312,8.748930877307275,16.151723229626256
894bc,-72.33111304061775,22.758894696683168,62.703767338557604
94bec,-49.04131198494017,-21.502164294500833,67.21523458312629
56b8c,-148.95146639391498,59.47950099803648,79.99233721062492
1306c,12.438058085777586,34.92446954871148,57.96960027777611
1f344,38.98767407801805,-18.892335220360426,3.5446387413868448
af0c4,154.26748582446396,-76.24226980786482,44.008357229662174
20a64,63.95861113661296,-41.04166513065583,0.39930316509120517
b3684,67.22302241783318,-48.04784377424642,4.979017127531564
292fc,103.17403478565704,-24.698641006897628,0.6196083596242838
18654,42.236243521522134,-6.040445775437629,2.9567591190186837
0023c,-38.98767407801805,-36.39738990836842,1.3721182224723272
3a35c,80.45490260135216,16.69121485117746,8.306343951484966
8df2c,-61.70056500427594,1.888853833707583,19.72030818781018
9e304,-132.23624352152214,-24.82107307045357,4.298944570494669
3b61c,67.76159829784962,5.619573942728586,0.7010254967343347
6dd6c,171.16372449693972,-23.512010163275043,16.73421495321508
23a3c,60.21107515044005,-10.836258970670594,3.503331517411893
59b54,172.07640185476347,55.590998026133256,2.3275722726755705
761f4,-135.90396887455685,-12.318080179572533,0.02215025053729324
93fa4,-64.71624150481541,-18.875094955522734,30.794236145616942
8b914,-59.47209042638443,23.511670956769443,15.01727120886489
73f24,-160.05031404644302,-26.12164956375926,0.14966385498171106
8d634,-52.36133784532959,0.7171960898288349,18.9558252165636
7df9c,-160.05031404644302,42.32694304658701,1.0877568980070762
351f4,129.65181651899857,28.833893746018457,13.36438359444687
9de9c,-130.3088625709177,-14.25609148567155,0.5369939116743794
0e83c,-12.438058085777586,21.01570994569848,6.123047635011764
b5bfc,33.82520112375924,-45.0670934277919,0.5525589525924773
a7d7c,-179.60178548182543,-53.04522814655786,5.923096724756197
52f54,-97.71879022083343,54.892601096576946,51.1473231122898
bcfb4,-77.4575524056925,-56.649405738223685,12.317335264994822
46564,15.735485282323957,56.27890939547425,83.65970031309679
168d4,31.992807795902653,14.460114060221516,0.2897492232445926
3eb4c,66.99880108353453,25.650001029241785,1.4840667859986472
4166c,51.445389946747305,53.795197704489475,1.2260463000101771
43584,83.47903655698425,66.86473769866166,0.1161391514658078
19554,23.00119891646547,-20.62471295821114,14.489257128489413
1bea4,17.668886959382263,-16.157008695111504,2.276087906561862
1ba84,10.980700311326265,-12.941028014301455,0.40888165181003466
531dc,-103.7954581394355,50.86493452721463,84.15658431163607
1f5dc,43.48373802573274,-21.33908676814038,0.3514107314970576
75724,-139.04131198494017,-29.601901974202544,1.0003532066977567
8888c,-87.22201866372775,33.40738063298778,99.99880268916014
8772c,-103.17403478565704,39.55676074634418,97.5425195012003
8a99c,-51.01232592198195,35.80590550940235,0.6010500416065516
a9944,158.5183639327116,-48.981551685732505,13.216515705724941
beb84,-42.22375735133425,-53.979335720052724,0.37296232661442397
6006c,135.90396887455685,34.260141762465025,20.360270831711976
8676c,-96.74939926474936,23.61667783819058,77.45463688555503
6f22c,163.08774897385115,-7.786488821909607,2.526325872091283
083fc,-40.308862570917704,4.118346679435472,8.50270292922097
2e9ec,111.47528509455601,-14.38311095887965,5.9326752114750265
b6de4,21.04911611517133,-60.01812370969558,0.0005986554199268443
24c54,76.08560095459009,-2.696586608435648,2.4826240264366235
5684c,-148.81448625430028,53.86254711992402,34.54780562855826
7108c,-168.2931705668875,-13.635874361049138,14.157602025849942
61b84,148.7373633892556,35.315779775214565,3.4338874887003787
887fc,-89.70042152613084,34.862049267611376,99.99940134458008
34474,119.04599270243568,27.2726783073173,21.816799468393988
511a4,-138.17644344416698,70.65821012463951,48.0409001382894
04574,-11.706829433112482,-12.909269585495498,3.655389994073311
0fc84,-4.727752783554405,8.106549512165703,9.298914637723673
b90ec,-20.506854632661543,-57.80552966485099,0.07004268413144078
58e84,159.40867933334764,50.51795840705347,0.27598014858627523
8df84,-64.71624150481541,0.27088040147249953,16.124185080309626
27334,67.76159829784962,-36.18334930847087,0.011973108398536887
7eb94,-152.45041537145286,24.12268945515119,14.453337803293802
85784,-92.14502451692306,10.25297574802191,18.191940900736945
07644,-43.48373802573274,-10.746456967166301,43.38395962667848
ba824,-1.9263795903833723,-81.15880672648603,12.974060260654568
2ba44,122.71813749631639,-26.387810006997462,18.567896504451003
8f40c,-85.27224721644559,17.61249185281253,37.97091731969996
2b4fc,132.86378750597117,-19.705009235516126,15.164540442166894
884d4,-79.73998750597345,37.1929620617629,99.99940134458008
07474,-40.308862570917704,-14.25609148567155,44.601624750809684
86874,-100.98070031132626,24.1268782713609,82.73417903388989
89bbc,-75.34121786244368,37.397929732405835,99.81800875234224
8bf7c,-63.95861113661296,20.87700663741744,70.0295137122024
8fe5c,-86.58044727573964,2.141208925198125,10.207673565172621
45724,26.463827759000857,80.92910387058008,16.15112457420633
237f4,66.23671718795312,-9.406392708716838,0.40768434097018097
62acc,179.70042152613084,43.48334697615405,1.057225471590807
66c7c,150.95400729756435,16.921542913000714,3.075292892164199
487b4,-2.9228724632015073,53.701336475267325,64.23093731479098
6a124,137.7637564784779,-21.118152722619133,17.717805808154885
166c4,38.98767407801805,14.519626755740768,3.2554881735621795
5f324,150.27677360492564,48.39445025390465,2.045605569890027
6c0a4,157.76159829784962,-25.77424067842672,19.218634945911482
bac3c,-58.98702030176059,-82.13794239130111,21.874270388706964
7bf24,-162.33111304061774,19.078107994048448,7.725049538735999
65f5c,162.33111304061774,0.2854465298891241,4.054693159164517
b5f44,28.297742509584825,-42.262282675194,1.8115313006986309
50454,-135.0,79.53919693745155,6.288276530911572
279c4,80.45490260135216,-41.20493852233066,0.020354284277512704
88adc,-87.85497548307694,23.748474829549085,61.81356672912638
3343c,130.95868801505983,14.123565259423264,0.3819421579133267
8503c,-99.54509739864785,8.715832093683817,8.747552995971049
67f2c,137.13621249402883,3.468956422680804,0.24664603300985985
6ef1c,166.82596521434294,-14.288994075509152,11.28944390898043
17654,31.262636610744416,1.8337921497745597,7.779527181949342
91254,-76.82596521434296,-18.718615741518814,3.676342933770751
08374,-40.95868801505983,6.160296690551818,1.7582509683251417
060ac,-23.00119891646547,-4.353387674578592,0.7716668362857023
71dbc,-178.4791375620349,-14.653840543210354,5.082584515178908
3c764,66.99880108353453,13.537990469225699,0.45976736250381645
8ec4c,-76.08560095459009,17.921922626712277,38.554007698708695
88704,-87.85497548307694,37.61924228821948,99.99940134458008
3d0d4,50.34818348100144,6.279698310899544,1.0326805993738064
0955c,-23.76328281204688,20.516318940823194,7.273064696691231
320b4,118.29943499572406,0.7974342963988239,3.8900629186846345
146b4,27.549584628547148,26.21504653184047,5.061032920061542
b23d4,79.06307328014236,-63.54201247560914,2.214426398309397
a927c,158.34228359226304,-62.26722072605594,1.1548063050388826
75d84,-142.3613378453296,-18.58015909559713,1.352961249034668
91d8c,-75.34121786244368,-0.289827379484755,19.556276602750224
b1f8c,86.28471089457123,-67.71933962519404,4.509072622888991
2377c,63.95861113661296,-9.237326210810211,2.683772247532043
b1764,59.78599882725668,-68.91486367481495,2.6550367873755545
1e3f4,29.788924849559944,-36.361648403538915,12.185032417190989
08ebc,-29.788924849559944,5.270970116794822,1.315245957579277
750b4,-140.34818348100146,-28.833893746018457,2.4975904119347945
36264,103.91439904540992,43.24376017704808,1.769026765883825
adcc4,108.41417442952017,-61.97264850848259,1.4792775426392324
89f64,-67.76159829784962,39.41457879016172,75.94422926107961
88e94,-83.25060073525066,29.617428456801527,98.2022377739597
11ac4,8.836275503060286,11.571653989957689,2.1497716129572977
92904,-52.36133784532959,-2.2004644859491185,29.679539753713158
916d4,-73.08774897385113,-13.334573709445825,11.317580713716993
ba3a4,-21.3967363043828,-70.30996965290325,1.3050688154405206
b1444,45.0,-64.77004048453242,3.5021342065720393
8c7bc,-57.281862503683634,17.646976125801807,20.419537718284733
5d63c,96.96371284092196,45.69193671739993,1.2218557120706892
ba0fc,-6.143059676034211,-70.70934363042191,15.042414736501817
15a14,38.98767407801805,27.170044235478983,8.482947300363383
58424,171.8734420069938,50.06381628141639,3.9271795547200985
1e8c4,27.549584628547148,-29.665428114290084,52.14348573104807
a35c4,-98.86343343255446,-65.21478113598177,4.398920025622452
47964,7.941873184890262,49.41852564202265,77.94373836363528
1c3fc,16.912251026148866,-27.983513483939916,23.63970522207123
b004c,54.66893086153079,-87.37134357498982,6.87675480869966
642d4,160.05031404644302,10.33641792871252,4.301937847594303
294ec,108.42760468979141,-23.40506800441304,6.327787788626744
66f64,149.47209042638443,9.48840468560675,3.1746696918720554
bff64,-41.89864702468716,-36.94854102768105,3.246508342263277
4a71c,-32.431839571574145,42.284527930688974,6.728886919977731
46834,27.996441892673314,63.49733364928539,80.60895229314958
9122c,-76.82596521434296,-16.491636509419614,3.8715046006669023
52374,-105.32165243927075,61.59139612818143,20.414149819505393
46ae4,38.67695862475942,58.82398827779718,57.904346837004084
9e0bc,-130.95868801505983,-18.391822241899224,1.0931447967864176
449fc,76.99663843105843,67.23536023727098,0.5561508851120384
a4b2c,-90.86079552452982,-70.80998793183261,21.573146712483762
5e004,113.21735355100876,42.881959002655655,2.403002855586353
1f644,43.48373802573274,-23.164601537672837,1.3996563717889619
204dc,52.36133784532959,-29.519140330222545,0.31848468340108116
8774c,-101.70682943311247,39.715777150276075,97.99390568782515
04e94,-6.067919378643024,-14.580162297490416,9.615603354864973
91b7c,-76.82596521434296,-5.2528032953775945,14.707167701342785
164d4,37.63866215467042,8.735107031211518,2.5251285612514294
298d4,109.94968595355701,-37.92081827757597,2.9465819768799277
adc0c,101.16830742596792,-61.24090975716593,1.6822217299944326
58bf4,159.4191121117653,47.81833350818541,0.2622110739279578
7697c,-150.95400729756435,-16.921542913000714,7.555630054896702
11a74,10.260012494026567,14.434248914850807,0.19935225483563918
5d624,96.81964098310075,45.095983265615594,1.618764255482187
9a994,-91.52086243796509,-6.0657977546839055,3.826605444172389
18554,34.86241660110516,-8.44801396360897,8.195592698798498
6ca84,157.76159829784962,-40.664127177209835,11.70491077040966
b36a4,68.97606201879442,-48.39801258038515,7.020432109482103
4d5ec,-88.95666471592241,49.036609163103215,90.18145245777983
17ff4,44.096031125443155,0.21515057063032147,2.836429379613388
03554,-0.29957847386916836,-23.000917214328005,1.1470237845798337
0d184,-8.133855826713978,39.36747025008236,74.08720014846655
5179c,-119.72101194860113,67.31709006622773,23.20508138720434
15ed4,42.236243521522134,21.734395964485362,1.9342556617836337
10c84,19.949685953557,5.0720196617515025,1.5139995569949893
2c624,124.15319471176817,-15.415056523477823,5.938661765674295
85bec,-96.06791937864303,15.324556775985613,40.72533090678336
69cac,139.6911374290823,-8.416515650900998,15.541094701300878
b1e34,87.39910917194287,-70.79365727216555,6.439137696733137
700b4,-175.2722472164456,-0.9025813577752885,0.5717159260301363
7ab3c,-179.09433771003745,3.4191265512222073,1.930663729264073
b3774,64.04790734536745,-51.50770959231466,2.419166551924378
70e0c,-163.84190634077626,-9.174582478494203,2.084518172185272
96bbc,-71.57239531020859,-25.602252901792422,33.316371429768736
67024,145.13758339889486,10.258131176646312,4.960458809513832
b23ec,78.4822354368083,-61.96968662681796,0.3526080423369113
05b24,-13.914399045409922,-9.269940520982745,9.447979837285457
84234,-105.4068079114331,19.286580803398273,50.53609592854449
92ecc,-51.68342753125476,-4.236888803290565,31.561113738543234
15d8c,38.31657246874525,18.420908256398924,2.423357139863866
16584,34.86241660110516,11.490451451742143,0.028136804736561685
802c4,-133.48373802573275,27.420367009757733,0.08620638046946558
5c9a4,104.06585368726098,64.03617230538597,0.5070611406780372
230c4,60.21107515044005,-7.6836506058779115,1.6600714794571394
1ce34,7.438135477483652,-33.21608718538674,2.9825013020755384
6eb54,157.76159829784962,-15.718735463670562,8.345855209200137
bd794,-79.94617147057252,-46.0733946861149,11.698924216210392
56734,-155.4766195902139,47.66730896553307,6.36849635718177
2dfec,113.76328281204688,-0.8288897168092848,4.49231027113104
14454,31.262636610744416,27.427588159375816,13.033327147227327
1999c,27.549584628547148,-7.221913726316607,8.44583066432792
0cb5c,-16.912251026148866,42.83138365901172,22.242443471961973
5f48c,151.44630730528525,45.339491874084075,2.11145766608198
1776c,33.43835297887956,2.854574309147885,3.7164528469058498
45324,83.09597255165238,82.50815082181377,1.1176896690034184
34844,126.26308464002133,20.196998693560715,7.110829077891056
1ddf4,22.238401702150387,-36.84129701387216,27.6554857789405
4385c,62.840204307703516,62.852232389067524,0.09159427924880718
3262c,124.15319471176817,2.299456944256759,4.012188624349711
73eec,-161.57239531020858,-25.602252901792422,2.8280482037344123
37504,92.14502451692306,25.26825198402265,18.01114696391904
1352c,19.949685953557,42.92958780208476,74.95046126400105
3180c,112.23840170215038,8.846775610144682,0.4591687070838896
2d6ec,128.31657246874525,-2.6841957416674935,7.234152094395986
5a6d4,170.49266625876746,73.62884908227466,2.6783843487527013
6fcbc,175.93045461844773,-9.521472006212301,3.130369190797469
315a4,110.71224653410287,18.030597371966273,6.099700073634617
208a4,55.84680528823184,-35.690525179160375,0.1418813345226621
1abcc,4.069545381552292,-2.7709879904848482,0.24544872217000616
6389c,165.34121786244367,22.3270772040894,0.01257176381846373
6e494,173.932080621357,-12.3705225214942,6.164953514406642
8cbf4,-49.04131198494017,12.931994671306118,2.226998162127861
6f49c,159.28775346589714,-4.423445176142906,0.9799989224202441
87974,-97.43813547748366,40.71915219453123,99.94552235678665
8b1c4,-51.68342753125476,27.388688510315006,0.009578486718829509
33bbc,120.52790957361556,12.69767543653611,8.492525787082213
b962c,-30.268216618002054,-63.82571730277205,1.734903406947995
adaec,103.60294782416362,-56.536220128680554,0.46156332876359696
4dfbc,-86.66948680547162,65.43914081040596,21.63600553157608
8fcdc,-80.45490260135216,2.739580263727177,28.149376500380146
011ac,-31.992807795902653,-27.24414443683729,2.760998796702606
328a4,124.86241660110517,3.3410065084416125,5.692015732664435
9ef44,-123.43835297887958,-25.53364539662601,0.6501397860405529
44434,48.04435310471756,69.66716550149263,23.24279667865973
47454,20.972094104354156,45.804383132863116,77.43248663501775
5f114,143.26795111964688,45.40385070203721,2.221011607928592
38abc,68.524714905444,42.039889865178736,19.121652767883333
91afc,-76.82596521434296,-7.922545481844241,12.97765219317413
14cd4,31.262636610744416,40.228238285006526,31.212696284145807
2bdb4,115.28375849518459,-28.066989639413695,28.131416837782343
5d664,96.5342187246737,46.94998568518948,1.2422099963482018
4a0ac,-28.55009540480513,41.59314591314409,3.3841990888464504
0b78c,-24.524263979021583,32.36604904757838,11.421746756784263
83924,-116.04138886338704,13.906571273974492,0.22329847163271294
49c4c,-16.072328361451902,46.62494916578491,25.00523823492436
59f64,171.98757164095633,66.79594179573073,3.8709059452469754
4b68c,-58.88189098703587,46.605272139218975,59.08908591303932
24eb4,73.84190634077625,-5.829905875725427,6.4918193736867
1d65c,6.7493992647493535,-42.66516425382389,0.9799989224202441
4df04,-85.6166191521538,63.89234798533032,27.149621949102315
45d9c,18.35846912292146,67.48555880870161,80.94779126082818
34cb4,134.70061377741334,22.141011566861454,1.349967971935034
439f4,68.95088388482867,60.01812370969558,0.4298345915074742
61734,151.70056500427594,29.494805246003153,1.2721427673445442
2e77c,112.23840170215038,-6.8903948506405674,8.315323782783867
563cc,-163.11541315334156,46.50499139348562,5.329230548188768
23a94,57.281862503683634,-9.889420201154179,3.048952053687418
07914,-41.60118135785713,-5.057395826782075,30.7798684155387
77234,-152.45041537145286,-7.221913726316607,0.08081848169012398
25a64,82.56186452251636,-11.611004830066328,0.11913242856544201
21444,63.20321509152087,-24.2671589635087,1.507414347375794
231f4,56.56164702112044,-4.5051803992964325,4.083428619321005
0b94c,-27.549584628547148,26.21504653184047,3.1255799474380543
38e4c,76.08560095459009,35.452971786567815,3.602109661699822
6e604,169.73998750597343,-16.6569100716018,15.887716189438523
52774,-91.4915305737908,58.72874961886072,28.48222891385947
76144,-139.04131198494017,-13.525942036349528,0.47533240342191435
571bc,-165.2317256117159,58.62316278877773,52.16683329242521
1305c,13.174034785657044,35.537284736374616,65.66830897803533
6b69c,153.20321509152086,-36.49377188502774,36.110894929987246
078dc,-42.86378750597118,-4.4553223018077315,29.98305805161607
b1264,30.77125765256755,-67.95094284367887,7.593345346352093
70eec,-165.34121786244367,-6.531636583387104,0.7471219640687017
363f4,105.4068079114331,39.27774218991088,0.4717404709023533
15b64,36.26308464002133,24.12241384841102,4.460581533874917
bbebc,-45.0,-65.74905014044576,11.496578684275118
3fae4,53.045892957322984,30.379586698443756,1.7630402116845565
065e4,-29.045992702435676,-8.36278001986665,6.767799522272974
0c8d4,-16.912251026148866,35.7449475871579,16.53127076585988
05c0c,-16.912251026148866,-5.80732410102043,2.784346358079753
9dd04,-126.95410704267701,-16.17535430963844,0.12871091528427153
4b03c,-48.00778375899013,45.374545868724155,7.468825019007309
840e4,-109.94968595355701,17.39039951387841,13.722978190983051
4f2bc,-23.142780863079285,66.8367559652171,23.098520722457362
bbe3c,-40.26211649988185,-62.7267366783871,5.1304769487730555
9798c,-85.27224721644559,-36.1699997127124,2.3940230242874505
710ec,-167.56194191422242,-14.329058301795524,9.487491095000628
72f2c,-174.6060448651831,-36.83202614123239,12.938140935458959
73984,-163.08774897385115,-30.86581742608858,0.07064133955136763
3e3cc,47.763756478477866,22.968655264245893,2.43772486994211
b1bcc,64.65055113565809,-73.04170783232495,4.803012434073072
33e8c,116.04138886338704,15.971287847249807,5.090367035637957
00604,-40.308862570917704,-27.97865644248089,22.123311043396534
1c3d4,19.188004740201688,-27.67728143332199,28.709119318011744
8568c,-92.77798133627225,6.060841687572114,10.436958591004604
abc34,139.51680409966212,-53.0337329840054,1.4397662849240604
53a54,-111.63230466284,56.0978545605832,62.06979124885507
6df44,179.09433771003745,-27.546649396779138,8.38656377775516
8fabc,-80.45490260135216,9.415331544504374,43.27201106315216
40b44,26.8955248936224,45.775177155762165,76.407588556103
a94c4,142.8830938176366,-61.094737576944254,2.4981890673547213
116a4,16.158093659223756,17.01197583701341,0.051484366113708616
170f4,32.71813749631637,6.268265156321762,7.660993408803826
0064c,-42.236243521522134,-28.507657668984603,28.167934818397878
97d8c,-83.25060073525066,-44.50140356023972,3.1854454894307382
24a84,67.76159829784962,-1.9856042882914913,2.11145766608198
4df6c,-88.20727928105,63.19192547331507,18.614591627205296
a89f4,178.36953500672624,-60.94415810073505,0.4717404709023533
389e4,74.5931920885669,43.6526567585101,33.30978622014955
8b01c,-54.434213835967476,28.892020557862484,0.0011973108398536886
10f74,11.706829433112482,7.285091639287473,9.367161355595332
525f4,-98.90555520331732,55.52324333304504,50.68635843894612
1d6ac,5.393955134816915,-40.18347133353734,0.37116636035464345
005e4,-39.651816518998565,-28.833893746018457,18.833100855478595
180c4,43.48373802573274,-2.955091212365872,4.045114672445687
3ac1c,83.93208062135697,4.701383609133209,1.5529121592902342
116b4,15.406807911433114,16.33745283010381,0.010775797558683197
51f0c,-97.31275877338267,69.13247627409946,21.34026975413222
54bd4,-119.94145552825202,45.60833675325731,98.93379469711029
480cc,-1.7926132211414956,49.67730081518931,73.37240557707389
54d14,-124.11257055426867,41.119657666282755,91.32129237732055
6048c,143.045892957323,32.89591306102134,8.217144293915865
a5bb4,-154.4660134160641,-74.64730470304673,11.517531623972557
5e76c,119.12519527134707,47.867457822452465,3.5817553774223096
5851c,168.97515228295399,53.22648659251852,5.859639250243951
7020c,-179.70042152613084,-6.067837053476272,4.859884698966122
b2f34,82.6656211985833,-53.512140859079736,0.8267431349189719
22954,49.691137429082296,-4.118346679435472,2.050394813249442
1c16c,18.427604689791412,-26.33165314837854,28.03922390311361
0baec,-32.71813749631637,28.391518069905086,0.6148191162648692
0efac,-13.174034785657044,12.838961429450968,0.9680258140217073
55f24,-150.65996051060975,43.206616676345504,0.034722014355756975
b6d64,23.039286762041094,-63.628564147476695,1.284115875743081
aaf2c,137.76995479821036,-41.77781547414018,12.551409534186217
5698c,-145.75124162054217,56.10451613176178,49.3142402164738
68f0c,147.28186250368364,-6.268265156321762,8.855909626977807
38e84,73.84190634077625,36.52792822385739,4.394130782263037
5040c,-131.61243291036362,81.9078137439557,4.049903915805102
6f114,165.34121786244367,-6.531636583387104,5.066420818840883
bacc4,-82.39180832721249,-83.19121582547618,23.116480385055166
2a79c,121.99280779590266,-39.41221374839482,3.721840745685191
68e4c,148.7373633892556,-7.569338453492004,10.840452344035297
08804,-34.153194711768165,0.24791372286620889,12.86211169712825
4b19c,-52.339999503966304,44.363840144590505,13.172215204650357
8c06c,-65.47573602097843,19.693345445538608,66.92488670446178
8b664,-51.01232592198195,20.160693994012927,2.3658862195508887
3123c,102.43805808577758,17.279147298441867,5.198723666644716
aacc4,129.1992759140776,-38.65281228595875,9.03550625295586
bd11c,-80.61878951395008,-51.30757157743871,5.3441969336869395
86214,-90.90566228996255,29.78583866614636,99.3911674379344
6e23c,178.4791375620349,-15.401638251886443,9.448578492705384
8157c,-115.28375849518459,20.998500624823635,9.205524392215086
54a34,-118.55369269471477,45.339491874084075,98.54766195125747
a834c,168.2208251139984,-48.43678959125255,10.283104148083405
85234,-98.13385582671398,4.028742165264763,3.1507234750749817
8753c,-111.47528509455601,41.43102494872332,91.80799923372106
b1844,67.65057307093544,-67.76414048039473,14.70237845798337
49bd4,-20.59132066665237,50.51795840705347,5.938661765674295
62ae4,178.4791375620349,42.85372203728297,0.8716422914134853
3df14,46.516261974267266,13.590677642190187,1.8755874306308034
6750c,136.51626197426725,14.754630324956217,0.8919965756909979
af424,168.88188394866737,-72.78322503624601,11.838410929053346
5299c,-92.64939899369304,50.982356395749925,76.23397848432421
17894,38.31657246874525,0.7106027289606748,5.185553247406325
8d2d4,-45.299386222586655,5.800732970609233,2.438922180781964
54e5c,-128.32745037472384,44.79104733547638,85.97230620027419
74494,-147.28186250368364,-25.71657565423056,0.5136463502972324
939fc,-55.84680528823184,-14.12351572392984,38.601900132302845
1714c,29.788924849559944,4.6846177662765305,9.409067234990212
1350c,20.712246534102874,40.96114957773461,73.05272358283295
084a4,-39.651816518998565,7.3768363908861305,2.050394813249442
71a44,-171.16372449693972,-14.492168915893231,20.650020054956567
1476c,23.76328281204688,28.35597289380555,5.397477266060428
93694,-51.01232592198195,-14.519626755740768,41.192880789746226
4ab2c,-47.465612298934985,36.67184752708142,0.4980813093791344
25514,88.47913756203492,-1.5203269309912828,0.25622451972868937
3b43c,71.57239531020859,3.861522947643613,0.6962362533749199
6a6a4,139.6911374290823,-23.582772666221125,17.613639765087612
3a8cc,85.27224721644559,8.806682868563472,0.9494674960039751
3982c,79.73998750597345,24.928910107682103,0.27897342568590944
4d7bc,-87.92721607138229,53.71902805795548,36.36053424009674
1ae54,7.438135477483652,-8.066315748706097,0.07902251543034344
a38bc,-122.0422556763464,-62.55187944843904,0.9333037996659502
4364c,74.03132259710246,64.61334097110822,0.5483683646529893
4b57c,-65.42086754172333,44.41714955873124,91.27878784250574
1c1b4,20.712246534102874,-24.562599463621314,23.16676744032902
b36e4,66.6330569524968,-49.967070633490465,9.902359301009932
0e53c,-8.836275503060286,11.571653989957689,3.483575888554307
489c4,-1.5355584382964529,59.46308522708328,58.936428780957975
343e4,117.54958462854715,26.21504653184047,27.510611167318206
40624,38.11795131927151,41.5438850313094,22.519022275968176
52ad4,-92.16753777632749,45.27888252367293,99.8347711041002
61f8c,156.99880108353454,41.12168546656115,0.18857645727695596
898ac,-67.76159829784962,37.493549606471504,62.53973575349765
70264,-179.09433771003745,-7.4372166737712115,5.590842966696799
0b2f4,-32.71813749631637,37.98381340354453,4.2223166767440325
bca64,-83.71095636427593,-66.10890864954392,9.26538993420777
0fd9c,-0.9056622899625406,7.4372166737712115,6.229608299758742
7bd24,-160.05031404644302,11.022063036005473,4.136110296274567
be27c,-58.471101219597635,-40.73934666789638,32.421980232398035
5cf0c,104.36240701357923,57.92447903382142,0.4950880322795002
692ac,156.99880108353454,-10.126517461554037,5.823719925048342
1b744,9.54509739864785,-17.439192606237793,0.7483192749085553
a9bdc,159.86460679844376,-49.913917862900924,16.634239498087297
675dc,136.51626197426725,12.440992007253232,0.5962607982471368
89cec,-77.56194191422242,40.92657678174682,99.9910201687011
3575c,124.86241660110517,35.45980761042272,16.808448225286007
66c0c,150.95400729756435,15.56142854210079,1.4906519956178423
bc884,-69.67305603338963,-62.47702456373258,23.336785579588245
66934,151.70056500427594,12.969810146159816,2.1162469094413945
8bd24,-64.71624150481541,30.840633814108546,14.018713968426914
7d6fc,-172.56186452251634,41.99538434578463,0.7824426338443855
9190c,-71.57239531020859,-7.060688221999509,18.457145251764537
53e0c,-124.62846615595346,61.8499542975625,39.72437904466568
62a4c,176.58044727573963,42.8128806374441,0.6166150825246497
416bc,47.65736376840384,52.24258190220181,6.358917870462941
60f44,141.01232592198195,27.170044235478983,9.1055489370873
547d4,-124.84819448432289,50.421168892039866,89.19546698116031
04e64,-6.067919378643024,-13.102777845170058,4.862279320645829
2ecc4,104.65878213755632,-20.8371612385159,1.7468765153465318
25774,87.22201866372775,-9.534086384122858,0.27897342568590944
88a64,-89.09433771003746,26.03856545963057,77.43308529043767
38904,76.08560095459009,41.388329891062995,15.709316874300322
2385c,65.47573602097843,-12.021749744181408,1.0069384163169521
0478c,-12.438058085777586,-21.765738569815714,0.6680994486383582
23874,66.99880108353453,-11.476510732751445,2.5933752791230895
014b4,-27.549584628547148,-20.624625803253508,1.329613687657521
65dbc,159.28775346589714,6.316821583303409,6.530133320562018
b96d4,-24.70796925944174,-59.34508292032599,0.4549781191444017
80ce4,-114.52426397902158,35.05379562943539,96.66309468932776
8a1b4,-65.47573602097843,39.55644952841721,53.526978406499005
2ea84,112.23840170215038,-18.571157876435667,8.48354595578331
5678c,-150.86612518233684,49.97533560246704,13.799606084733687
349b4,127.63866215467043,19.864005154864493,3.5356589100879425
aeaac,135.0,-59.961958281956676,0.9398890092851455
4f79c,-10.245925174932479,78.10882031753981,42.30877449248987
b13d4,39.17271926754542,-68.5845307817971,15.509964619464684
b75d4,3.9792887771120102,-61.642799615455324,0.06405612993217234
5747c,-170.39344000210238,63.63806023635138,42.71047227926078
3165c,109.94968595355701,13.813846430614452,2.1934734586119573
7311c,-165.34121786244367,-36.72578603577055,0.6609155835992362
b9544,-41.78191632581026,-59.44045705297887,8.412904616231943
54514,-135.0,47.74355719986739,36.1276572817452
86d9c,-109.18800474020169,31.949906296822004,90.58853814333008
4a4b4,-39.41111441132475,47.96016037715643,1.445752839123329
a9dcc,163.46233057767785,-45.927740294795356,26.076831436593412
7009c,-176.58044727573963,-0.29904509336059515,0.3550026640166187
a440c,-136.43487819292193,-68.20559316951835,2.634083847678115
1108c,11.706829433112482,13.635874361049138,0.09039696840895349
5c57c,107.25484025714992,56.80992838019254,1.576259720667381
23254,58.00719220409735,-2.356564744275554,2.2862650487006184
2e914,108.42760468979141,-13.937177505054072,5.33641441322789
455dc,17.798355246958526,85.03575315146801,12.492741303033387
12c2c,7.438135477483652,40.070182502907144,72.56601672643244
2ad74,132.86378750597117,-27.658825445624032,21.88085559832616
8e504,-76.82596521434296,7.922545481844241,41.32458498213013
5e874,123.92140858178192,50.73229904827998,0.5250208032758424
7247c,-172.56186452251634,-28.84094667826595,3.6242599122371155
72ec4,-173.932080621357,-38.16007804293747,10.73149705760861
3baec,77.56194191422242,12.154909286604633,14.886165671900912
a7114,-161.6846201831937,-50.22633861476628,0.968624469441634
aacdc,128.5164753864682,-38.9214344325292,9.33363665207943
b0754,3.1695737002268296,-84.59782976376866,5.702791530223119
9ef2c,-121.99280779590266,-25.22081003106156,0.18857645727695596
042ec,-20.712246534102874,-11.65689240023756,0.17899797055812647
be4ec,-50.88954019183769,-44.47719934621121,8.77568980070761
0560c,-5.393955134816915,-0.901652579228805,1.2942930178818373
2ac2c,130.3088625709177,-30.458797493972117,16.86292586849935
62b7c,177.85497548307694,40.289051424722174,0.47892433594147543
348cc,126.26308464002133,23.467723477378353,8.057901952215325
80d7c,-115.28375849518459,32.20681969840767,90.59392604210942
06354,-34.153194711768165,-3.915200424650097,21.41031243826366
ab214,127.26172369070227,-42.517319464368114,6.373884255961111
8b1e4,-51.01232592198195,27.803225304496703,0.42324938188827893
5ffc4,134.38719526844113,36.41033952922283,18.366748283355584
542e4,-143.67480212020703,51.43130830353326,16.880885531097157
96ef4,-76.08560095459009,-29.786700406602325,19.30843325890051
a459c,-129.90954599478854,-72.10076915036585,13.286558389856381
1e83c,23.76328281204688,-30.454198978368648,53.334211361282556
48434,-7.84845402122377,52.10026389577709,57.55233745008711
8d324,-45.903968874556845,5.356432594868849,7.951939942888273
0d3a4,-6.7493992647493535,42.038007974899514,74.50386432073563
88f4c,-84.60604486518308,33.321531368043786,99.99820403374022
36a3c,110.71224653410287,26.010122538582632,14.867607353883178
ba644,-15.158478976684673,-77.12826261082905,6.691171628522338
12cc4,6.7493992647493535,43.89692380810133,77.72582779078189
b34fc,69.4454688994805,-45.25378300905133,1.8241030645170946
6a95c,139.04131198494017,-32.04213923612552,37.85417951281422
beba4,-44.05223440333106,-54.90262898252902,1.3062661262803743
8527c,-100.26001249402657,2.733628193409486,1.592423417005406
33e54,115.28375849518459,17.46695298286512,9.87242653001359
08dac,-26.041388863387045,7.3175297481392905,0.02514352763692746
bd394,-85.77798127869379,-50.93616395153532,1.2577750372663
1581c,44.096031125443155,25.975979107104756,2.941792733520513
5041c,-138.3875670896364,81.9078137439557,2.2102358103699093
8f01c,-79.73998750597345,11.52467980353586,38.74976802102478
14434,29.788924849559944,27.784441672115037,9.015750624098274
04db4,-3.419552724260362,-13.15139474641501,1.2793266323836663
af7e4,178.55455166205115,-78.28954710709354,35.74571512383187
15424,41.60118135785713,32.3896598320042,15.251345478056285
4fd44,-84.62935769436979,80.41359479013668,30.369789452888813
46de4,24.723960738309707,53.983631898260015,82.25525469794842
48574,-11.303662074098535,53.90154562606244,37.66380708927748
4e6fc,-69.43624638363187,69.61064582914408,18.234445435551752
3e864,56.56164702112044,21.512729487472253,7.0545554684179335
aa724,148.3333192787014,-42.523069032081985,36.613765482725796
21114,59.47209042638443,-26.928657353861713,1.1595955483982976
bdeec,-69.43057527763602,-46.51890610923327,16.12538239114948
3de8c,49.04131198494017,14.72465569430096,1.3469746948353998
32b64,133.48373802573275,3.4340030745033423,0.6010500416065516
4a8d4,-41.5666889262652,41.41073562432287,1.8037487802395817
a4e6c,-115.73251417553605,-76.24226980786482,33.97189911458863
8f9d4,-87.22201866372775,10.248210967658475,37.575804742548236
be96c,-48.578354905504646,-52.64165894082608,3.4027574068641835
bd4cc,-89.6625914823652,-48.398325390302965,0.36637711699522874
1bb6c,15.406807911433114,-12.004278222622006,0.11075125268646618
5d48c,92.47078721680322,49.01492952114069,1.3020755383408864
87aa4,-100.26001249402657,35.12996144190496,100.0
2ceec,128.31657246874525,-11.597883588804985,15.551271843439634
402bc,53.5744268781514,39.707178498418855,9.591058482647972
163c4,41.60118135785713,11.643933353072034,4.659335133290629
5f74c,142.10276268112656,42.92894521998587,9.864045354134614
5d5d4,95.09226317873313,47.023215743448496,1.5349524966924288
55344,-129.87472674241926,38.38114989918262,50.588178950078124
5d44c,93.76549830063118,47.70212595121975,0.8548799396555337
2d1b4,127.63866215467043,-7.017949678412892,6.880346741219221
8649c,-95.39395513481692,32.602612671349874,100.0
43ddc,55.751241620542146,56.10451613176178,0.0005986554199268443
af6a4,166.20351021807824,-73.38798152023494,15.27708766111314
69584,153.95861113661297,-20.171535103742293,17.28617525038763
a9954,159.85365486668832,-48.56160457635702,15.332762615166336
2a944,128.98767407801805,-34.00742246697243,17.589693548290537
baddc,-61.98709270941037,-80.01336243937189,30.90139546578385
924e4,-58.737363389255584,-7.569338453492004,27.280128830646365
ae624,118.51354745666896,-69.23405584671741,2.141989092498249
1bd24,19.949685953557,-11.022063036005473,1.0841649654875152
11c74,4.727752783554405,14.611044540404949,1.072790512508905
1971c,26.79678490847914,-11.801232111633611,2.4712495734580133
7141c,-163.08774897385115,-16.949437119914325,4.735963027041265
6ac94,141.01232592198195,-36.39738990836842,37.5728114654486
2291c,48.39881864214287,-5.575910620277917,2.7975167773181435
32234,115.28375849518459,5.490372882211087,2.3934243688675236
44dcc,73.0930987811777,76.25296071432268,0.2819667027855437
38f34,77.56194191422242,38.9847718688047,4.849707556827366
4c244,-60.17291534552527,62.259934730308125,15.213031531180969
1190c,7.438135477483652,18.28289331043274,0.052083021533635455
39b9c,83.93208062135697,31.120018546616496,0.6902496991756515
0eedc,-13.914399045409922,14.975306340602339,0.7926197759831419
a9404,150.54623071426482,-58.26933778951356,5.392688022701013
59d14,177.6334526060894,57.25962680650353,7.004867068564005
bec0c,-43.20826476287956,-52.69458662294995,0.9009764069899007
06dfc,-34.153194711768165,-14.12351572392984,25.547620045378082
4ade4,-49.87358655058195,42.02933177363643,3.914607790901635
2d744,125.56578616403253,-3.312247743501063,3.8697086344071217
417c4,55.57557640725521,52.08746339703206,0.6770792799372609
15e44,41.60118135785713,18.8379734150946,0.07483192749085553
4a784,-32.262479891861055,40.513729114132765,18.13446998042397
76f14,-147.28186250368364,-12.411493252711935,0.968624469441634
b084c,6.471340654516016,-76.74446003134312,6.4660771906298455
5e754,117.1209773013205,47.0408257756844,1.2086852928322986
84dc4,-102.43805808577758,3.974340567261264,0.11434318520602726
75d74,-143.045892957323,-19.383971331546473,1.1434318520602726
6c184,163.08774897385115,-24.319283705174357,30.50508557779228
943ec,-62.450415371452856,-26.909583248883585,71.93922450176903
91514,-69.28775346589713,-19.477402695136163,32.59199837165726
18e1c,34.86241660110516,-12.74121284322696,3.9529217377769528
67e2c,137.7637564784779,0.22180268554425575,1.1386426087008579
ae06c,93.86087738951797,-68.48032742060276,3.2441137205835693
a5804,-178.45638538712447,-79.0154103896289,26.35999545021881
7e01c,-156.23671718795313,42.167236416956044,0.2837626690453242
8521c,-99.54509739864785,4.662589476916744,3.948132494417538
71a3c,-171.16372449693972,-15.232492037568957,25.351261067642078
6c644,161.57239531020858,-31.362059532298886,18.684634311336737
4ff1c,-32.08072393463852,85.96606010879542,18.854652450595964
1071c,6.7493992647493535,2.1301725730568735,2.493399823995307
2110c,59.47209042638443,-27.607735747693123,2.084518172185272
188e4,41.60118135785713,-9.928122508346743,3.341694554031645
87fc4,-90.90566228996255,43.480163997228054,99.92935866044863
4f3ec,-18.45470750156314,71.43733718790745,34.88185535287744
11d9c,0.9056622899625406,13.91272832450768,1.3338042755970092
3c464,58.737363389255584,13.2549385163382,0.20893074155446867
3e7c4,54.434213835967476,20.36119049550939,3.7463856179021917
53764,-115.56114934815105,52.324132315485734,75.15400410677618
5611c,-158.59740618934015,46.3593095463017,4.08821786268042
308b4,94.72775278355441,11.66809183675222,2.6538394765357007
b1d0c,83.52865934548399,-76.74446003134312,1.3906765404900594
53874,-122.47447957846147,52.71025743739156,64.36623343969444
95bd4,-58.737363389255584,-35.315779775214565,69.47036954999072
abd04,142.90594649765137,-51.93292950111808,0.6172137379445765
769bc,-149.47209042638443,-18.04040313251498,8.400931507833405
39f94,88.47913756203492,23.75583871718656,14.513203345286488
14bac,26.041388863387045,39.2050046261719,48.387521626427045
1a3cc,19.188004740201688,-5.7331282653798095,1.541537706311624
3c344,56.56164702112044,14.885961121025861,0.7632856604067265
1347c,16.912251026148866,40.97864658754306,76.97152196167409
0d4ac,-4.727752783554405,44.60298270721413,69.2201315844613
1056c,9.54509739864785,8.715832093683817,2.8310414808340467
32014,113.76328281204688,0.8288897168092848,4.295951293395035
37124,96.06791937864303,31.120018546616496,0.2903478786645195
38be4,73.08774897385113,39.708984788843864,15.284271526152263
6ad24,143.045892957323,-37.75030364729291,40.53855041576619
3155c,112.23840170215038,20.009050934156136,15.442915212432876
34414,119.78892484955995,26.41847189805702,25.55899449835669
54f1c,-128.09167824912166,46.292317807954085,89.38763537095683
61c9c,147.28186250368364,35.51665492063878,3.3267281685334735
8d1c4,-51.68342753125476,7.515710105989209,19.246771750648044
b3e24,51.87152703323295,-61.64673284784563,1.4170173789668405
a87ec,178.73348785091093,-54.42759013366519,5.542950533102651
80c9c,-114.52426397902158,37.01727952299506,96.39549571662047
94664,-58.00719220409735,-23.866218622383837,61.296927101729516
3d974,49.04131198494017,10.59696991149334,0.6291868463431134
1a7fc,10.980700311326265,-0.2940937087946719,6.6953622164618265
2744c,71.57239531020859,-40.739781491889346,0.2322783029316156
6d81c,179.09433771003745,-34.149869227038366,30.367394831209104
1fe24,41.60118135785713,-36.50181852401913,1.3978604055291814
68284,135.29938622258666,-5.800732970609233,5.789596566112511
59f4c,169.36164312735062,65.86822711675781,1.2865104974227886
7bd3c,-159.28775346589714,10.969160076509985,4.460581533874917
8f90c,-86.58044727573964,7.425040011767532,28.222412461611224
68ec4,149.47209042638443,-5.231834937993015,4.1480834046731045
48484,-9.784290989840672,49.935172577090256,50.06675007932184
4f61c,-1.0869877217648016,74.5905508619097,29.638232529738207
50154,-135.0,83.32904019462053,4.6527499236714345
9434c,-62.450415371452856,-31.02614877134923,74.92232445926449
b34cc,71.39206999000972,-43.76162394477291,1.4673044342406953
69e8c,137.7637564784779,-13.270279034614228,18.725342879891762
6cc0c,163.84190634077626,-39.819069477905266,19.03305176573416
1fc8c,36.954107042677016,-34.74715411659429,9.444387904765895
04edc,-7.438135477483652,-15.283249514920335,6.05180764004047
3eb9c,63.95861113661296,25.112782469664264,1.3302123430774482
332d4,134.70061377741334,9.446058713169403,0.37176501577457033
55c84,-144.40812644334036,47.22720991073111,2.2898569812201797
5526c,-128.8452122365131,41.25710471024285,77.26665908369802
5d524,90.97583173062435,47.1320688537089,2.095892625163882
29c54,103.91439904540992,-41.388329891062995,0.09159427924880718
08c04,-28.299434995724074,4.752432127287483,1.14582647373998
2789c,83.25060073525066,-44.50140356023972,0.2933411557641537
6b764,153.20321509152086,-31.874343935138565,45.963565831143256
5cb24,91.85299156618099,63.94678803566243,0.35619997485647237
6671c,154.71624150481543,6.1079744080672285,3.4410713537395012
12c24,6.7493992647493535,40.11241072280072,73.67532521955688
351a4,128.31657246874525,30.551296286379355,7.9309870031908325
17ac4,36.26308464002133,7.721219632000912,3.821816200812974
7c15c,-162.33111304061774,27.159277677020388,11.23436761034716
4d7e4,-89.58102851395874,54.433489059236194,31.63714297687394
36ef4,103.91439904540992,29.786700406602325,1.4122281356074258
ba5b4,-26.821446439190186,-75.3030869560093,5.62676229189241
24d9c,78.29317056688751,-2.7202832439635927,0.580695757329039
39134,75.34121786244368,28.24833727423697,2.091103381804467
723dc,-174.6060448651831,-26.694595831166332,4.115756011997054
10304,2.7779813362722456,8.124424902995074,1.7205356768697506
23b1c,57.281862503683634,-11.773867865127725,2.8047006423572656
6e764,173.25060073525066,-22.09916343472242,9.825731407259296
66a14,156.23671718795313,16.253296287765977,1.2984836058213254
46fd4,19.035931461769948,54.33484671719587,82.70304895205369
07fcc,-42.86378750597118,-0.6638515779426402,19.31022922516029
619ac,153.95861113661297,34.05568290327812,0.6022473524464054
24be4,72.33111304061775,-4.505668750789473,3.5081207607713076
15c84,36.954107042677016,23.28076747103044,4.185798696128495
6e4b4,173.932080621357,-10.920661827701046,4.057087780844224
527bc,-92.36654739391062,57.25962680650353,26.979005154423163
107c4,9.54509739864785,1.4998163713733912,6.316413335648134
4718c,21.551937422042183,51.73626165806524,79.04825761340031
5a824,178.07362040961664,81.15880672648603,0.20833208613454182
4da4c,-79.27256281883902,57.55154146007836,13.958848426434228
6cf8c,167.56194191422242,-34.22684746365561,16.88148418651708
424bc,68.92317123876107,52.537322769279044,0.8333283445381673
8b9bc,-57.281862503683634,23.022192803750844,11.661807580174926
3fef4,47.763756478477866,33.319599646819746,8.163863961542376
67a14,141.01232592198195,7.4464221870469425,2.2060452224304212
79014,-146.56164702112045,9.810352129759055,1.2589723481061534
a5394,-119.34056996452618,-83.04734878373777,22.238252884022486
8aee4,-52.36133784532959,32.03665889521104,0.10057411054770984
a5f24,-173.29377269619314,-72.21703328983288,5.9027424404786855
49834,-26.91416162440526,51.27449531904699,1.4068402368280841
91ad4,-79.01929968867374,-7.986875541242413,5.7650516938955105
9e8ac,-124.15319471176817,-24.016489165932082,0.13469746948353997
2db3c,120.52790957361556,-8.2415741836086,8.971450123023688
4586c,4.0995134034018905,77.53103280970713,29.193431552732562
4d034,-77.40049992750755,52.372722207657574,45.62412820804474
5ddd4,113.65128748447525,47.86134359972227,3.452445806718111
a8344,169.0365425866694,-48.51821368957279,8.529642423117679
b54e4,46.250685699035145,-37.2948688567621,0.299926365383349
7ffdc,-136.51626197426725,35.67934728778038,4.747936135439803
6200c,158.524714905444,42.642002766346216,0.06764806245173341
5f124,143.12802861574139,44.663592215833376,3.6613765482725795
68544,144.43421383596748,-7.788744187163203,20.190252692452752
4d984,-82.45853220438559,57.78310483833212,17.611245143407906
57d0c,-171.43023253339913,46.194975291222995,4.859286043546195
2522c,81.86614417328603,-4.680405026623517,0.6058392849659665
0c6c4,-18.427604689791412,28.506196896924436,42.3428978514257
6a90c,137.7637564784779,-30.33037985697482,34.89382846127597
b1a5c,57.89195673541794,-73.69702580353216,1.9085134787267797
8c64c,-57.281862503683634,16.319397674169274,24.892691015978112
3ac4c,82.56186452251636,3.390845357323303,0.7010254967343347
5f624,149.20943529551536,40.960233009027604,4.219323399644399
abbec,135.0,-51.00758862557139,1.9354529726234877
33e3c,113.76328281204688,16.95868408129303,7.009656311923421
39774,78.29317056688751,25.569389927171805,0.7620883495668729
5e194,118.81235070504167,42.73330014463277,6.551086260259457
9fb9c,-128.98767407801805,-30.939449859350088,0.1448746116222963
18854,42.86378750597118,-9.735275419443907,3.394974886405134
86bc4,-107.66888695938226,25.698728137793335,64.15071748852078
965dc,-73.84190634077625,-35.16864802479798,51.236522769858894
3e734,50.34818348100144,19.355054870019213,2.6346825030980416
b576c,38.84521223651313,-41.25710471024285,0.519034249076574
a8c7c,169.06307328014236,-63.54201247560914,2.856783663890901
68b24,156.23671718795313,-2.5427821791033756,2.4287450386432075
352d4,134.70061377741334,28.13466601156657,4.87544973988422
4634c,5.986912320882343,55.70107520506486,78.22031716764147
89174,-76.08560095459009,29.058775740566453,69.01000353206697
b534c,50.71918959573927,-38.03195367525836,0.15145982124149163
a8364,169.61572873441392,-49.22374891898753,4.574326063661018
2c314,116.79678490847915,-11.137663442860225,8.603875695188606
077c4,-44.096031125443155,-9.000929925448066,36.468292215683576
7575c,-139.04131198494017,-27.74824993139155,2.7729719051011426
858a4,-90.29957847386916,15.406607317674567,35.806179321244485
412a4,32.98368577860717,51.0355708319325,66.77103226154057
a60c4,-171.13656656744556,-65.21478113598177,0.8435054866769237
10cac,22.238401702150387,4.9948478171596005,0.5465723983932088
75ac4,-144.43421383596748,-27.59103677292774,0.7022228075741883
2e8f4,109.18800474020169,-11.766870547186853,6.536119874761286
505ec,-147.69958448959736,78.74872237893668,6.564855334917774
130d4,16.158093659223756,35.8511712079272,63.502972324159934
91244,-77.56194191422242,-18.023371836049293,3.795475362336193
810b4,-123.43835297887958,24.864677679832905,10.862003939152663
22224,50.34818348100144,-16.231483653523185,2.857382319310828
5c7c4,114.42662742826946,63.38503040747661,0.12332301650492992
3b14c,73.84190634077625,5.829905875725427,1.1045192497650278
a712c,-163.35767708506745,-49.139164028407855,0.3454241772977892
6a2a4,144.43421383596748,-19.050222138046845,35.78283175986734
bc85c,-71.78298935873632,-63.559996718716306,27.442364449446544
77174,-150.21107515044005,-6.464214086097729,0.9674271586017804
bec9c,-39.40374904452623,-54.293969469430444,1.007537071736879
9fb0c,-128.31657246874525,-30.551296286379355,0.6465478535209919
3e2fc,47.136212494028825,24.602306021893963,2.0928993480642477
1d1f4,5.393955134816915,-35.44556695064797,1.456528636682012
a463c,-121.87784322327596,-68.5764623162184,5.720152537400997
30c74,95.39395513481692,18.351483429256266,1.4954412389772571
8a6fc,-58.737363389255584,37.81392448887689,13.251836375500625
42b44,88.95666471592241,49.036609163103215,1.773217353823313
94d94,-48.39881864214287,-26.279766973283383,65.33006866577666
a4494,-141.32729762980802,-70.55849039593409,3.8655180464676335
05b84,-16.158093659223756,-7.147410597084605,4.360606078747134
8a09c,-63.20321509152087,41.455166343996204,47.772702510162176
ae6ac,107.25158799484161,-72.33955600290861,1.9061188570470722
5529c,-126.29793164162514,40.35710590179718,89.53071401631935
70d74,-160.05031404644302,-8.981948794086367,0.8417095204171431
7235c,-170.45490260135216,-27.96729304797211,0.6190097042043571
4415c,43.667170893409974,66.23306768810866,38.779700792021124
33bcc,121.26263661074441,13.2549385163382,10.486646990858532
8b884,-58.737363389255584,19.943864750088565,31.567100292742502
00b4c,-40.95868801505983,-17.774529133481106,48.25521877862321
8a524,-58.00719220409735,31.23365822550875,1.983944061637562
6fd4c,179.09433771003745,-10.258757985330412,7.74001592423417
619e4,152.45041537145286,31.701307728830496,0.7860345663639465
2b894,120.52790957361556,-20.769505290429446,16.77372621093025
1f144,38.98767407801805,-23.986850112157825,8.105794385809471
6c384,166.0856009545901,-27.593013082492426,7.210205877598913
9489c,-55.13758339889485,-22.51010599503552,66.83508839147275
56614,-155.98716046300996,51.94713911372452,28.102082722205925
46c14,29.094009005203937,56.770859929721674,87.446794499554
56b94,-147.76058040053275,59.15742577039064,79.19253356960267
8586c,-90.90566228996255,12.436552615323379,22.515430343448614
64354,163.08774897385115,10.51662579959856,2.371872773750157
53474,-108.90393196454495,46.817190094865374,95.20836201890553
8463c,-108.42760468979141,11.121901459430575,6.244574685256913
a9f0c,157.38970828153015,-45.476970823010845,13.745128441520347
172dc,23.76328281204688,7.452355365682561,2.0007064133955135
a49c4,-106.74245637706899,-67.66579143629434,8.190204800019158
218d4,50.34818348100144,-19.985330598276107,5.142450057171592
6cc34,166.0856009545901,-40.1158296241303,26.31629360456415
bafb4,-47.4051184539003,-78.07587098077927,16.45883346004873
13e94,17.668886959382263,25.698728137793335,1.59541669410504
6527c,177.22201866372777,10.248210967658475,1.3122526804796426
29af4,103.17403478565704,-35.537284736374616,0.9303105225663161
07ffc,-44.700613777413345,-0.21293892435263742,13.846301207487983
50c6c,-162.30497687443318,70.72334090617115,37.233972497770004
35c24,116.79678490847915,36.49377188502774,3.561401093144797
1df84,19.949685953557,-42.92958780208476,0.016163696338024797
41e4c,62.74255244794597,43.14624495197405,7.086882861093984
07834,-42.86378750597118,-7.02631347074269,34.490933363665214
bb864,-59.248481436536466,-65.40267316717399,51.66575870594644
b3da4,61.49759574859663,-62.56338905432856,1.5187888003544041
56f14,-157.8456435642641,55.253014484051405,69.58471273519675
a423c,-143.91492695714788,-64.92612322019842,0.2939398111840805
3f4bc,66.23671718795312,38.46465156669957,7.953735909148054
5817c,176.7263423806853,49.644970708210515,5.916511515137002
b2ef4,80.61878951395008,-51.30757157743871,2.140193126238468
04774,-13.914399045409922,-20.9002573260199,0.587879622368161
2aba4,132.23624352152214,-33.319599646819746,24.972312186828383
38de4,73.08774897385113,34.37614615830161,3.0782861692638335
6a014,135.90396887455685,-17.54711542537656,20.68893265725181
78e34,-144.43421383596748,11.393925764437396,0.023946216797073774
b3804,58.922669680125786,-51.617470081827705,1.604396525403943
327fc,124.15319471176817,0.24791372286620889,3.0597278512461012
647a4,166.82596521434294,20.211775903658122,0.010775797558683197
4969c,-30.961904457484266,57.07122579917833,5.262779796576888
34e84,129.65181651899857,25.053327934528706,8.309337228584598
040dc,-17.668886959382263,-19.078107994048448,0.46695122754293855
bfd44,-53.5744268781514,-39.707178498418855,28.415179506827666
80394,-130.95868801505983,30.827142524393693,12.03297394052957
2f43c,93.41955272426037,-17.63938008417159,4.9329206601971975
87534,-112.23840170215038,41.279207913177316,92.17437635071629
856b4,-94.72775278355441,6.047427021503786,8.338671344161014
5555c,-135.60468234602314,35.83065439570759,8.92774827736903
a8054,177.68892477933184,-47.11296544053039,21.496518818733126
08bc4,-27.549584628547148,3.032582577334446,1.8043474356595086
88164,-85.27224721644559,41.50424912559783,100.0
ae5fc,121.99489431141897,-71.13834909163796,7.115019665830545
1f04c,36.26308464002133,-26.734276738365235,16.51211379242222
5a84c,169.47639997499726,81.7288995350233,0.035320669775683815
7c594,-168.2931705668875,30.00362974532782,1.4020509934686693
80914,-120.52790957361556,37.408843635627235,93.99009823935441
25554,89.70042152613084,-0.2995743789281854,0.3831394687531804
3e954,60.95400729756433,25.20699334719844,2.3928257134475968
8a45c,-59.47209042638443,33.59528298986846,5.371136427583647
2be4c,114.52426397902158,-23.967342940059716,25.9517124538287
0da2c,-5.393955134816915,31.87866254966999,32.17234092228854
6385c,166.82596521434294,23.95225954133698,0.004789243359414754
52574,-102.2127290520255,55.9558758829947,49.49742877497141
2b92c,119.04599270243568,-23.13084630191232,24.981292018127284
5175c,-121.34645165828199,69.54527696874202,16.327129267664827
2c6c4,119.78892484955995,-16.127942973941526,12.673535239851294
b9bdc,-12.029806144972369,-60.410841887703995,0.0311300818361959
a99ac,155.175453913628,-50.3449915036303,6.113469148292934
1759c,26.041388863387045,0.8137299301353472,3.089660622242443
65de4,158.524714905444,5.0214682838211555,4.418076999060111
3df24,47.136212494028825,13.142156343336513,1.5128022461551356
2a7c4,123.43835297887958,-38.35954231007117,8.614052837327362
4acac,-50.05371354689306,37.76497061827238,1.4230039331661088
96734,-69.28775346589713,-37.78391634646864,62.91509270179178
a48cc,-117.07951012537636,-71.14533761083084,22.635161427433985
245c4,74.5931920885669,-12.004278222622006,2.637675780197676
45ccc,28.513547456668967,69.23405584671741,81.27286115384845
46684,13.629535332723249,61.01207511375172,84.05660885650829
5dd6c,118.20420379061615,50.22548797322587,1.7821971851222154
3944c,71.57239531020859,24.87112730850953,2.02225800851288
3a3ec,83.93208062135697,17.57600319521694,3.3327147227327423
20164,48.39881864214287,-32.3896598320042,0.13409881406361313
7c624,-169.01929968867375,26.37308187610649,0.8285391011787525
6d544,179.09433771003745,-44.09245386196206,39.089804299543225
7d58c,-176.58044727573963,44.64956492430821,2.99926365383349
af4e4,172.68724122661735,-69.13247627409946,7.264683520812255
371cc,99.54509739864785,30.909438073340255,0.44839290952520644
3f254,63.95861113661296,34.05568290327812,1.349967971935034
840d4,-109.94968595355701,15.950526598390194,10.853622763273687
2dfa4,115.28375849518459,-1.3752282879757134,3.688914697589215
6b2f4,147.28186250368364,-37.98381340354453,43.11037409977192
2384c,64.71624150481541,-11.278625722669334,1.2062906711525914
ba25c,-19.048690212203446,-68.19774572398886,0.5525589525924773
86a74,-108.42760468979141,21.936263116662243,45.59539274788824
52584,-100.8929833350478,55.361202388364084,50.44390299387575
424c4,69.90610143119538,52.715411643815024,2.0450069144701004
0eaf4,-19.949685953557,19.56639466180004,9.476715297441945
8820c,-83.93208062135697,44.53967090868012,99.87787429433493
8f474,-85.27224721644559,18.36912153999094,37.402194670769454
8fc6c,-83.25060073525066,4.041435946568447,21.706048215707522
6f034,166.82596521434294,-9.298337337950311,4.826958650870146
08fd4,-31.992807795902653,8.727747490509463,0.020354284277512704
5849c,172.66562119858332,53.512140859079736,13.439215521937728
0cd6c,-11.706829433112482,42.882759121531514,57.18955226561143
9273c,-60.21107515044005,-1.3199744673369742,22.84828275692794
3a76c,89.09433771003746,14.657029750935674,3.314755060134937
1c4ac,16.158093659223756,-33.088548240291445,36.80892714962195
1aa7c,2.7779813362722456,-0.29922642657564574,0.5100544177776714
3ba64,76.08560095459009,11.372386314888777,9.427026897588018
0dc2c,-5.393955134816915,25.941226800912386,7.002472446884298
197d4,23.00119891646547,-12.15909649211177,1.883369951089852
bfe94,-45.647907413076105,-38.84640973299559,4.664723032069971
0932c,-23.00119891646547,12.84635610607983,3.0082434851323927
2b8dc,119.78892484955995,-22.290456131717864,17.635790015624906
396c4,75.34121786244368,26.77949498049061,0.8991804407301203
3a1e4,85.93045461844771,22.187776573068405,3.7936793960764126
6c5ac,166.0856009545901,-31.231107306566113,20.16211588771619
6729c,145.13758339889486,17.236595143746403,20.848174998952356
53fbc,-129.6506669553396,59.35089826440143,54.55247514083369
b4d9c,53.97056542615644,-41.6932220005058,0.8590705275950217
2bd8c,113.00119891646547,-28.493911619105646,26.993971539921336
8717c,-106.15809365922375,36.52792822385739,98.15673996204525
a8eac,170.35091427662562,-60.60620341910774,1.96538574361983
007a4,-43.48373802573274,-28.62771454021581,26.336049233421733
1439c,31.262636610744416,24.033049287777253,5.283732736274327
326ec,120.52790957361556,2.946442821955967,3.4572350500775255
0fb94,-6.067919378643024,6.711930282920483,7.2048179788195705
ab1e4,129.96738122985005,-43.436313390030136,3.5536185726857474
be74c,-62.021108345186406,-46.81755190322846,14.430588897336582
31624,112.23840170215038,13.610504456004845,3.0800821355236137
6eba4,160.81199525979832,-17.46777553875065,10.919474859465641
2b4a4,134.09603112544315,-21.14088774189117,14.916098442897251
1fa1c,39.651816518998565,-28.833893746018457,5.392688022701013
36cc4,104.65878213755632,23.07186807235644,1.346376039415473
5864c,170.2836473828965,47.35148844724553,1.6702486215958954
4999c,-22.949031978312686,50.752563694594535,3.0507480199471986
bb9bc,-56.496837111875486,-68.21939801278734,35.299716835986374
a4fdc,-128.70154500286122,-76.0378972975316,34.95848324662808
51604,-125.32189077703146,63.38350517369021,32.28548679665471
07a9c,-36.26308464002133,-8.30369202652343,42.357265581503945
666ac,151.70056500427594,4.752432127287483,1.4170173789668405
b5ccc,35.942413490893884,-49.28931423785998,0.13230284780383259
1674c,39.651816518998565,16.85168933107618,3.5356589100879425
8dcf4,-63.20321509152087,7.270267478349034,23.44753683227471
36c14,105.4068079114331,26.698772322299202,0.9991558958579031
b32ac,78.90678854578833,-44.759058254429135,0.7818439784244586
3514c,128.98767407801805,32.78995650654825,20.09027723732497
6b4cc,153.20321509152086,-41.455166343996204,8.84992307277854
a34c4,-91.79272071895001,-63.19192547331507,3.065115750025443
86d4c,-112.23840170215038,31.43416716602208,86.47038750965332
6bc0c,150.21107515044005,-25.04594276682248,41.69335672080507
42064,69.46333805648503,44.02324821787178,15.503978065265414
a7e34,-179.0024801662095,-47.7594347108563,18.236241401811533
409b4,32.624578974548065,41.60573629236065,35.21710238803647
3c744,66.23671718795312,14.155359930424417,0.18019528139798013
09adc,-36.954107042677016,9.402211122847113,0.002993277099634222
aff04,142.33517109517484,-86.492306329802,9.257008758328794
5fc4c,131.03587287791262,39.72043928747091,17.457989355906633
8da4c,-58.00719220409735,5.731693208702608,21.1726462365527
5c8f4,107.648450232068,62.85304685489752,0.541783155033794
718f4,-172.56186452251634,-20.55258195870618,9.319268922001186
6f1c4,165.34121786244367,-9.239851338912977,7.663388030483534
677d4,135.29938622258666,9.446058713169403,0.5178369382367204
a509c,-146.82270292902658,-77.79684886514137,9.097766416628254
2afec,125.56578616403253,-30.18388080622292,14.872995252662518
bd024,-77.42035341755773,-54.481910070353,10.313036919079748
082bc,-44.096031125443155,6.885830318094209,2.510760831173185
5787c,-179.60178548182543,53.04522814655786,20.421333684544514
741f4,-151.70056500427594,-21.18957014498091,9.638352260822193
a411c,-133.75441263330495,-64.27569512459651,0.30830754126232485
22e84,52.36133784532959,-4.276059902293069,2.044408259050173
4daf4,-77.4575524056925,56.649405738223685,14.211481013643358
68044,136.51626197426725,-1.1036144603990405,1.8857645727695593
abe84,137.77624264866577,-53.979335720052724,0.4340251794469621
744fc,-148.00719220409735,-27.24414443683729,0.2622110739279578
93b24,-58.737363389255584,-10.04441054093253,29.57716967690567
850fc,-97.43813547748366,8.066315748706097,7.835800791422464
3dc1c,50.34818348100144,13.780216468412874,1.631336019300651
bf924,-41.718300465701354,-39.425234097012776,1.0602187486904413
a7cd4,-176.01559286561854,-55.07252582376306,0.27897342568590944
3ba6c,75.34121786244368,11.335798031220511,7.476607539466358
3052c,100.26001249402657,8.00549168777048,1.7271208864889458
3eb3c,66.23671718795312,24.80852614270353,2.789734256859094
ac114,123.41275189903548,-58.8231929347485,1.0159182476158548
3a0f4,88.47913756203492,19.181739269886574,6.7522344813548765
6438c,163.08774897385115,14.050453310782363,1.218862434971055
39494,69.28775346589713,26.010122538582632,6.56006609155836
526b4,-97.30035860703538,60.75563965517741,25.743380367694158
07424,-41.60118135785713,-12.809507491177563,43.48752701432582
29abc,101.70682943311247,-34.997915427712485,0.2011482210954197
18a8c,44.096031125443155,-14.610712930935447,2.4981890673547213
4dbf4,-79.16391639073082,60.51439155932102,8.581725444651314
794ec,-153.20321509152086,18.649933926429572,15.615926628791735
a97bc,149.520580263761,-53.297380984345786,0.5950634874072832
91c64,-76.08560095459009,-3.950512761992644,15.094497758035452
40254,50.275444717628716,39.64948070613119,19.06897109092977
4f39c,-16.98614264666425,70.00476533175974,33.15952370974791
7932c,-148.7373633892556,19.264770083256142,6.7761806981519515
ae0b4,101.8717827535103,-68.09932429226947,10.681210002334756
bdc5c,-66.6330569524968,-49.967070633490465,13.11414562891745
18b7c,40.308862570917704,-15.471771172800237,3.0004609646733438
ab24c,125.1295097493917,-42.64917151091602,2.271298663202447
2c1c4,113.76328281204688,-16.95868408129303,8.934932142408151
484bc,-11.735792195080824,50.41913805291117,40.264366233439695
bf264,-34.34748654715859,-49.10622990201941,0.005986554199268444
04134,-16.912251026148866,-17.681286999349986,0.43462383486688894
32fd4,126.95410704267701,8.230642679399164,3.056734574146467
07c9c,-36.26308464002133,-3.8150593132132364,32.75722726755706
97e4c,-87.22201866372775,-43.450100498594004,0.7561017953676044
8b80c,-56.56164702112044,19.505978677510786,19.639489706120056
6ba7c,148.7373633892556,-30.109424395162144,30.424267096102152
952a4,-45.903968874556845,-26.579049927559026,57.622978789638466
3dd24,54.434213835967476,16.449880813868898,1.8564304571931443
5696c,-149.7986691668062,56.48131319044943,60.300165827551325
064cc,-34.153194711768165,-5.593535804878295,29.742997228225406
7913c,-150.21107515044005,12.790062073164028,3.164492549733299
06dd4,-31.992807795902653,-14.460114060221516,14.408438646799288
94bdc,-49.691137429082296,-21.06405269784106,64.56857897162972
733e4,-164.5931920885669,-39.27774218991088,0.2825653582054705
92224,-65.47573602097843,-4.909838202595807,25.34467585802288
23db4,59.47209042638443,-17.362427902762995,5.7997737082512675
3740c,94.72775278355441,27.4695853097944,6.342155518704988
1d814,11.706829433112482,-43.49437415417696,0.9620392598224389
9ae3c,-99.54509739864785,-6.656800873105075,0.00419058793948791
37c94,98.83627550306029,40.620331365630534,0.26640166186744574
68edc,148.7373633892556,-5.192062249725705,7.310181332726697
0e80c,-10.980700311326265,21.11703169697173,4.148682060093031
80234,-132.86378750597117,30.680180692255625,6.208655360061302
3d1b4,53.73691535997867,6.00922918255238,0.47114181548242645
9e71c,-128.31657246874525,-20.334971136158746,0.7914224651432883
8414c,-107.66888695938226,16.157008695111504,20.775139037721278
41a9c,47.31779584181071,46.53992185322095,5.916511515137002
8bbec,-60.21107515044005,26.41847189805702,6.664232134625631
6b634,156.23671718795313,-35.21433459946612,14.788584838452834
6d4f4,176.58044727573963,-42.8128806374441,60.18642129776522
4e9a4,-54.22183956899921,65.89588181349461,41.00789626498884
24f9c,76.82596521434296,-9.298337337950311,1.5984099712046742
5732c,-162.90479692367768,66.05294647988254,59.765566537556644
5a214,164.87935109505727,67.82806308318902,0.5423818104537209
5c6b4,119.04777355057728,59.1743467554296,0.5609401284714531
6c23c,164.5931920885669,-23.741926960465005,40.01532557875013
9e67c,-126.95410704267701,-23.28076747103044,0.5938661765674296
6a52c,145.13758339889486,-27.138722967401776,23.1284534934537
6cc1c,164.5931920885669,-39.27774218991088,21.36481462634922
36e1c,100.98070031132626,29.334593125037504,0.7507138965882627
9658c,-75.34121786244368,-33.97837437463926,30.190791482330688
2be3c,113.76328281204688,-24.80852614270353,30.745745056602868
896bc,-72.33111304061775,28.610006583265843,33.56062284109889
86ccc,-112.23840170215038,28.627374449264803,65.97901114097736
397b4,76.82596521434296,23.95225954133698,0.27418418232649466
beadc,-42.98785003079061,-57.148419041213195,4.558761022742919
80ee4,-121.26263661074441,34.038234712013,87.81796085990865
63f84,160.05031404644302,21.75330443465964,0.055674954053196515
34364,118.29943499572406,29.494805246003153,9.08878658532935
51e5c,-96.41390674113075,71.46423574122913,17.083829718452357
68e94,150.21107515044005,-5.86422626639069,5.0514544333427125
666d4,153.95861113661297,4.849102849560381,3.839177207990853
8114c,-119.78892484955995,25.73288561875206,24.07013846899863
58ff4,164.81774188969825,53.46578906238006,3.010039451392173
819fc,-124.86241660110517,23.83573773167138,5.206506187103765
1547c,40.308862570917704,34.69617914857411,19.386857118910928
1bb34,14.658782137556319,-10.631558948487978,0.5699199597703558
54684,-131.56876251465647,50.94136754086591,74.31708382971846
bb074,-50.62493295822555,-74.07510982773667,29.89804898198646
7908c,-148.7373633892556,10.04441054093253,0.37954753623361925
4c024,-48.30771150079927,60.38265063657422,49.36273130548787
5ab6c,110.46441804376082,85.65733872944844,1.3924725067498398
92eac,-50.34818348100144,-4.158000605254126,27.187337240557707
23b0c,58.00719220409735,-12.508303339178793,3.5691836136038457
bb624,-73.85711494766163,-66.94260070772624,43.02955561808179
4bc64,-40.67095311643121,51.3243114121126,3.1890374219503
0b24c,-31.992807795902653,36.980575651456576,8.556581917014386
6b834,154.71624150481543,-30.840633814108546,49.553702384444534
bcd94,-84.82944671990991,-56.45413508032322,2.8310414808340467
b08a4,20.136833001626822,-78.32343887798056,2.171921863494591
21dbc,46.516261974267266,-23.164601537672837,1.8408654162750462
6e70c,172.56186452251634,-20.55258195870618,11.49777599511497
8faac,-79.73998750597345,10.099354400677539,43.90299387575505
7959c,-156.23671718795313,17.666564346033695,26.73535239851294
0db2c,-10.260012494026567,30.8544601800588,24.3281589549871
bd7a4,-80.49104172635016,-46.7407652263767,8.68469417687873
97e74,-85.27224721644559,-43.38624540016119,2.0893074155446865
a5844,-173.1359704251438,-77.47497316255975,17.61004783256805
44014,45.0,60.90979474290739,27.40045857005166
18f3c,38.98767407801805,-9.72808783071215,3.5135086595506495
aa344,143.886352292345,-48.487988415350934,0.24125813423051826
06db4,-31.992807795902653,-15.779447511422102,11.827635131494663
76744,-141.01232592198195,-17.003213613867796,0.9548553947833167
4c60c,-65.2760392616903,53.983631898260015,28.2643183410061
301ac,92.77798133627225,2.142506112889531,0.37595560371405823
652bc,179.09433771003745,9.543926916597233,0.9961626187582688
4c9b4,-63.881069347344024,49.34115165982926,65.06127238222952
478ac,5.4502820810468275,45.16957970996707,77.77611484605575
8ae04,-50.34818348100144,28.207535162817862,0.00838117587897582
6daac,169.73998750597343,-33.725399900144886,21.986218952233283
4e804,-64.61339520538327,65.6495672729129,18.854053795176036
7bd7c,-157.76159829784962,12.224705288881706,6.040433187061859
6bfc4,155.47573602097842,-21.829410180837385,19.10608772696524
74124,-153.95861113661297,-25.112782469664264,2.6161241850803094
b2184,80.06890569131987,-64.38058136781758,3.045360121167857
8f544,-89.09433771003746,21.472846557431623,52.14288707562814
29a7c,103.91439904540992,-34.06627961898421,1.506815691955867
bd21c,-83.40227675339953,-54.25389391140808,3.4955489969528437
0dda4,-7.438135477483652,24.341931729883502,6.8851359845786355
24c84,73.84190634077625,-2.0603651802198284,2.4245544507037193
0fb6c,-6.067919378643024,8.787543229392215,6.16734813608635
3b484,73.08774897385113,2.052336341646761,1.557102747229722
bb76c,-63.221237771662096,-69.53355018181435,27.10532144802773
1aa64,2.7779813362722456,-0.904598165622798,0.6046419741261128
40bbc,29.633202036527607,44.39122860410229,65.81797283301705
8ec8c,-74.5931920885669,19.286580803398273,50.600750713896595
3a10c,86.58044727573964,19.156332705233947,3.9074239258625125
5d0e4,100.25200413292247,51.23403170368523,13.613424249136438
91cb4,-79.01929968867374,-3.995281231609614,19.652660125358445
3a764,89.70042152613084,14.658590392786818,2.714902329368239
46fa4,19.446574205501594,56.47599556905541,88.80993289072742
66cec,149.47209042638443,18.04040313251498,5.4944594440885774
530ec,-109.62492864679318,52.08774876784416,78.96923509796996
880bc,-89.09433771003746,40.955144547071306,100.0
58954,161.14314947981015,48.1256647277617,0.46216198418352383
5eaec,135.0,57.16917716353992,0.03412335893583012
496a4,-29.83769917260257,57.371461435355975,5.699199597703558
4b0fc,-51.09594385724821,45.96948979854013,15.606946797492832
487c4,-2.1265231611378463,54.41553637335721,65.8059997246185
a9ea4,160.69529959367085,-47.39417426831526,17.08323106303243
815fc,-118.29943499572406,20.493942967547813,4.130123742075298
69954,140.34818348100146,-13.175913962015068,29.908226124125214
657cc,171.86614417328602,0.8965530275573681,6.327189133206818
17424,28.299434995724074,3.0116579927121534,8.693674008177634
b012c,30.40082484748796,-84.52285868759127,4.064271645883346
0e0e4,-3.419552724260362,19.91696138624059,0.14786788872193055
a9c74,162.86319220592637,-48.40325999262701,29.191036931052857
17684,29.045992702435676,2.42904386252952,8.191402110859011
b9274,-26.15741355499442,-52.91760355413965,0.09698217802814878
8851c,-81.16372449693972,36.62601280169248,99.9910201687011
4661c,19.135922568968837,61.093445975121334,90.93276500978801
89f74,-68.524714905444,40.19338565312962,84.40323034464593
68e5c,149.47209042638443,-7.0184887707907935,6.428361899174455
49524,-39.50242164855107,60.29015604351339,22.198142970887385
bc7c4,-65.57337257173056,-63.38503040747661,44.69681096257805
048e4,-8.133855826713978,-18.254575634321743,4.263623900718986
a5bec,-158.90581941241047,-73.54464120018999,5.610598595554385
846fc,-109.18800474020169,13.169071737904858,8.55777922785424
932e4,-46.516261974267266,-9.638799744550028,35.26379751079076
1445c,31.262636610744416,26.751539376546855,10.394454056189797
6427c,157.76159829784962,12.915426697716795,2.3814512604689866
1eed4,29.045992702435676,-27.957565013429697,68.09585670583868
055f4,-4.069545381552292,-0.298823143991828,3.446459252518843
8c6dc,-60.21107515044005,16.805242298418563,51.00783639944684
41eb4,58.41113142465742,45.11798732524106,5.487275579049455
72084,-179.70042152613084,-26.041079933185973,7.495764512904017
0d68c,-2.7779813362722456,38.954731498889686,70.06483438197807
a2ae4,-91.63865674323152,-47.12452690427598,0.003591932519561066
42e5c,81.05984035871698,52.70888080416538,5.23584030268018
182fc,36.954107042677016,-1.7144156314352288,9.482701851641213
40344,50.520244833788425,41.643658995075604,28.83543561161631
afa44,142.7184246749793,-78.94489612037573,33.11522320867332
b1e24,89.10094603555102,-71.57027972327883,7.57299106207458
6d46c,175.93045461844773,-41.52937785655356,72.61271184918672
90c64,-83.93208062135697,-19.088299285384274,0.35739728569632606
7bc8c,-162.33111304061774,12.572790730667348,3.283624978298741
0d204,-10.260012494026567,39.85386376202764,70.91133314575464
af93c,150.65943003547383,-83.04734878373777,13.722379535563126
2483c,68.524714905444,-8.231534837179922,3.3410958986117176
49eb4,-20.58088788823472,47.81833350818541,10.296274567321795
53a5c,-111.08807476318613,55.45068797009764,58.116869511078114
6d724,175.93045461844773,-36.88464239510247,70.41025855927586
233a4,59.47209042638443,-2.3933864012025126,2.6047497321016997
91524,-70.050314046443,-20.29462688475159,38.75156398728456
2e99c,109.94968595355701,-14.522536350750775,7.30958267730677
073fc,-39.651816518998565,-13.175913962015068,48.38093641680785
007ac,-42.86378750597118,-28.87299398973851,25.794864733807866
63d0c,159.28775346589714,30.29859114439072,0.0580695757329039
b4724,50.47255278916531,-53.4183839296087,0.06285881909231866
8994c,-72.33111304061775,38.298119045960476,96.61161032321405
2cb74,132.86378750597117,-13.142156343336513,20.47940326027742
218e4,51.68342753125476,-20.334971136158746,3.225555402565837
08f24,-31.992807795902653,5.151689868076243,0.3298591363796912
92664,-58.00719220409735,-3.453069815160571,24.92741303033387
8bf2c,-61.70056500427594,22.582261525476536,29.096449374704413
3fbec,51.01232592198195,32.17618140668039,2.549074778048503
7ede4,-146.56164702112045,24.19486675182701,4.075047443442029
6270c,166.0856009545901,42.63250704443372,0.10117276596763669
68b84,153.95861113661297,-4.2496348743417665,0.8710436359935585
0deb4,-4.069545381552292,28.239099305089432,12.705862632527342
5e724,120.26619628104912,46.85765143231625,4.123538532456104
8da8c,-56.56164702112044,6.801373656448136,16.982058297064793
8dcdc,-63.95861113661296,8.591307346417883,22.90395771098114
4a554,-44.24046383544929,45.80210479311309,3.8990427499835367
4cf9c,-71.87372222104192,53.04350233839878,22.551349668644225
7586c,-135.90396887455685,-24.767700009369957,3.7128609143862885
8126c,-116.79678490847915,30.516213702750687,83.47770906543902
650ec,171.16372449693972,6.670018887788237,5.33641441322789
17724,31.992807795902653,3.453069815160571,6.52773869888231
7691c,-148.7373633892556,-15.897522345351033,5.523793559664993
65c2c,160.81199525979832,5.095918821565789,5.648912542429703
09c64,-40.95868801505983,10.59696991149334,0.26879628354715307
4c964,-68.09899382417926,48.22674871414353,80.78615429744794
3a454,82.56186452251636,13.801807389607719,7.21080453301884
8b0fc,-53.045892957322984,25.880688352898247,3.450649840458331
b4d1c,56.628490548540135,-41.36504189829715,1.0248980789147575
6e2f4,178.4791375620349,-13.169555697056897,9.210912290994425
8e75c,-67.76159829784962,5.619573942728586,16.357062038661166
40ef4,37.40423449391199,45.84866229734202,40.61098772157734
90624,-86.58044727573964,-10.242131871396836,1.6127777012829185
4143c,45.92635204343354,54.016409140456574,10.592609000185584
8f2c4,-81.16372449693972,21.243243875130492,47.59370453960405
317c4,111.47528509455601,11.598784333834704,1.2320328542094456
25f14,88.47913756203492,-18.421551423300794,0.6082339066456739
a7ae4,-168.97515228295399,-53.22648659251852,0.18199124765776067
406dc,41.718300465701354,39.425234097012776,19.003717650157746
43d84,56.04094018032373,53.79727252582643,0.008979831298902665
aff14,156.04294139025373,-86.25895727027758,10.363323974353602
2e6e4,109.18800474020169,-6.37761685804952,6.757622380134219
18574,36.954107042677016,-7.653166561342878,6.376877533060746
9e024,-134.70061377741334,-17.967367796552953,0.35440400859669186
bbcdc,-30.77125765256755,-67.95094284367887,2.75261762082363
1afac,8.133855826713978,-8.05310981616899,0.9955639633383421
b6a3c,35.93519069813076,-57.206827090258564,0.603444663286259
88fc4,-80.45490260135216,32.35595266673899,99.25467400219108
4dacc,-74.26451471767604,56.27890939547425,13.121329493956575
ad01c,104.20604856176604,-53.58816254598127,0.03771529145539119
32fac,126.95410704267701,6.515691096773137,4.6180279093156775
65134,173.25060073525066,5.35679155845517,3.1794589352314704
47b1c,10.091174715597589,53.30990160308964,79.1931322250226
73a04,-163.84190634077626,-33.088548240291445,0.15445309834112583
b4d3c,56.454263838382005,-40.70105444902092,0.9847881657796589
86604,-100.26001249402657,27.915629554819443,99.37260911991666
bb40c,-76.83023062063808,-72.65799578423594,39.698038206188905
6159c,156.23671718795313,24.094211263423457,0.6597182727593824
7fee4,-137.7637564784779,33.319599646819746,0.35679863027639924
5d7bc,99.30858628965966,46.13691581353985,1.9390449051430485
7c9c4,-173.25060073525066,23.61667783819058,0.5262181141156962
0fb54,-5.393955134816915,10.215538796588941,7.080896306894714
5e7bc,121.87880036373998,49.17680466730152,0.40289509761076625
246d4,70.81199525979831,-15.303663973700727,1.142234541220419
47324,27.02811879985308,49.116237933778166,75.38388778802809
903bc,-83.25060073525066,-3.3959098157085768,8.382971845235602
b24d4,73.39821635675115,-57.6446756104466,0.5387898779341599
49adc,-15.399765666025115,52.034548238521054,25.815817673505308
bf06c,-41.99221624100988,-45.374545868724155,0.0011973108398536886
675bc,136.51626197426725,13.590677642190187,0.7549044845277506
66b9c,152.45041537145286,17.147216122631118,2.299435467939009
94a1c,-49.691137429082296,-18.559430599152886,59.1824761585479
67454,137.7637564784779,14.448220667334475,1.233828820469226
7d454,-177.22201866372777,42.202716312221526,0.9470728743242677
5fda4,129.1150909030292,39.285640974716806,18.628360701863613
5fa24,138.48742124335448,42.09753479119629,18.96300908160272
4bd8c,-35.74841908122145,53.9978463867077,2.7089157751689705
1f4fc,42.236243521522134,-19.275705470693904,1.7935716381008258
0940c,-27.549584628547148,15.087147623871472,2.2814758053412034
aa6d4,148.54597956433685,-43.21630285665217,31.07320957130285
7bdfc,-157.76159829784962,15.012479370601257,13.3649822498668
7edbc,-147.28186250368364,23.022192803750844,1.703773325111799
5243c,-100.21871624875762,59.06970089994119,36.38747373399345
03834,-11.706829433112482,-24.82174612895837,0.4340251794469621
158e4,42.86378750597118,23.375697575151214,2.7723732496812157
458a4,1.0869877217648016,74.5905508619097,30.18061434019193
131bc,12.438058085777586,37.656478478799905,73.86509898767369
53b0c,-111.64958549368994,57.60660831505392,41.024658616746784
7ed14,-147.28186250368364,20.999347953798107,3.4632216042767943
05fc4,-21.47528509455601,-1.4153219832216322,0.5471710538131357
391ec,74.5931920885669,32.48120950386958,2.180901694793494
57524,-175.13755482770014,66.1604404032507,26.96463742434492
7ead4,-154.71624150481543,20.998500624823635,35.526607240138645
7f254,-143.045892957323,21.329172660869656,1.7450805490867514
00c04,-39.651816518998565,-22.51685623479531,36.216258283894376
867f4,-99.54509739864785,22.715281574481264,77.83777635430822
37dcc,96.06791937864303,42.70331198675461,0.7040187738339688
5d0dc,100.01373057508198,50.58152607431465,8.782873665746733
29e24,108.42760468979141,-43.19385159070138,1.6391185397596997
0c1f4,-16.912251026148866,22.843038329974917,13.051885465245059
04dcc,-4.069545381552292,-13.141972581036013,4.014583246029417
6832c,137.7637564784779,-7.633073292731408,10.059805676450692
ba624,-17.11665937955179,-78.52361201156185,6.096706796534983
af9e4,158.54250129761874,-78.99393283983031,5.7650516938955105
0d4fc,-2.7779813362722456,42.83019684174621,73.608874467945
8f30c,-83.25060073525066,19.822232379650607,38.263061164624254
67bfc,140.34818348100146,4.158000605254126,1.1464251291599068
b10ac,56.19032885537557,-70.7761921541028,7.285037805089768
2d01c,125.56578616403253,-8.376170440812716,8.630815189085315
1e044,24.524263979021583,-40.78971524642184,1.4218066223262553
56c74,-150.15902118213677,59.78907894882045,80.82267227806346
32cf4,132.86378750597117,4.957727918907403,0.1945630114762244
15934,41.60118135785713,22.552560230839603,0.8752342239330463
6633c,146.56164702112045,2.854574309147885,1.3427841068959117
6b1ac,148.00719220409735,-33.186626200408114,45.08234505301093
22d94,54.434213835967476,-2.7827464289048196,3.3464837973910595
332f4,132.86378750597117,9.183271289939045,0.37475829287420453
a7e64,-177.52921278319678,-49.01492952114069,12.782490526277979
158fc,42.86378750597118,23.989070716265502,2.8160750953358753
0cc14,-15.406807911433114,39.92354612710548,26.773666345388257
54554,-135.0,46.1867176036599,33.38162487054077
22d14,53.73691535997867,-1.2263866663399379,2.6131309079806755
53a1c,-113.69019093553177,54.20440240697856,60.591112361635766
1822c,39.651816518998565,-1.651846794311962,9.008566759059153
00d14,-36.26308464002133,-20.196998693560715,20.086685304805407
89ae4,-77.56194191422242,36.30257050937025,100.0
12dbc,8.836275503060286,41.26178725173658,75.7095563364683
226ec,48.39881864214287,-11.067472566473208,3.6949012517884827
38b74,70.050314046443,39.21217252224413,15.307619087529408
1b1a4,6.7493992647493535,-13.085887015457068,0.2813680473656168
971e4,-79.73998750597345,-29.392345363497473,6.3852587089397215
702dc,-177.85497548307694,-9.53853198792227,5.7524799300770475
3f7b4,58.00719220409735,38.81227184229434,2.0180674205733924
4a08c,-26.761533707539858,42.66109427261978,2.125825396160224
49854,-25.756803312754595,50.12841045079938,1.4206093114864016
a9294,155.57337257173054,-63.38503040747661,2.160547410515981
1ca1c,4.727752783554405,-23.6913485897275,0.7872318772038003
4a50c,-40.49611001778853,45.30872084023539,1.9558072569010005
a98f4,153.88106934734404,-49.34115165982926,5.050257122502859
2b1f4,129.65181651899857,-26.94966452620297,16.497147406924046
7eed4,-150.95400729756435,27.957565013429697,4.66113109955041
a5084,-144.19880865433737,-77.41894775527216,8.84573248483905
52014,-92.05626845767885,66.22310336795633,24.30541004902988
964ec,-77.56194191422242,-37.656478478799905,25.398554845816296
34c2c,130.3088625709177,24.84262363932939,5.045467879143444
814f4,-115.28375849518459,24.545347942794464,27.21966463323376
a9d84,165.94518828923353,-44.42872316799221,43.8371417795631
9e8dc,-121.99280779590266,-23.866218622383837,0.30471560874276377
15324,37.63866215467042,37.49818159885596,18.783412455624667
2d25c,132.23624352152214,-6.565672643485004,8.236899922773452
3694c,106.91225102614887,28.709129510112103,4.734765716201412
843e4,-106.15809365922375,17.01197583701341,31.226465358804127
a8a54,175.6166191521538,-63.89234798533032,0.37535694829413135
45fc4,3.86087738951796,68.48032742060276,66.99971863195263
389fc,73.84190634077625,43.54661003907631,32.861991966044265
0687c,-25.283758495184582,-9.950889467497745,3.2303446459252516
38a84,70.050314046443,42.92958780208476,18.63135397896325
b3c84,66.50420512354412,-59.582402835798476,1.622356188001748
217cc,58.00719220409735,-20.476339291101546,13.619410803335708
729ec,-179.09433771003745,-38.98417360275216,51.72382828167935
8cef4,-51.68342753125476,10.999840015772614,9.949653079184152
84824,-112.23840170215038,8.18827059979643,0.002394621679707377
bb2ac,-88.45638538712446,-79.0154103896289,38.8617165845511
34b34,134.70061377741334,19.74797473763859,1.899533647427877
486bc,-5.0232429300782035,50.9044609114029,64.51290401757652
194b4,27.549584628547148,-19.926218610564142,17.61483707592747
70f5c,-169.01929968867375,-5.957630672615922,3.5446387413868448
168fc,31.992807795902653,16.443737456388487,0.03412335893583012
2032c,47.763756478477866,-27.28351818542809,2.042612292790393
451d4,54.19880865433738,77.41894775527216,4.826958650870146
353bc,131.60118135785712,30.579512240035385,13.308109984973749
37194,98.83627550306029,29.494867105186746,1.199705461533396
4a4d4,-41.07212054014169,47.26014508163989,2.4155746194048167
07654,-42.86378750597118,-10.292078047668252,38.45403224358092
2ff74,90.90566228996255,-2.7776348413442995,0.7890278434635809
0d874,-0.29957847386916836,32.717781339069816,26.576110056812404
741c4,-153.20321509152086,-21.455090467654877,4.478541196472722
413f4,43.20826476287956,52.69458662294995,20.341113858274316
ba27c,-17.708354845948556,-66.77041968540814,0.661514239019163
49784,-28.148684842229102,52.42509114798111,1.6744392095353837
3ef1c,58.00719220409735,26.57120747698777,3.85294628264917
1382c,19.949685953557,32.525510953582604,23.31224070737124
84014,-111.47528509455601,20.10767082854326,13.582294167300244
5d4dc,90.99751983379052,47.7594347108563,1.387683263390425
16a24,28.299434995724074,18.413710497515197,0.013769074658317417
681bc,136.51626197426725,-2.4825193448768266,4.0307469423674425
3d1e4,55.13758339889485,4.98497333524942,0.3502134206572039
8e0f4,-69.28775346589713,2.5986907313120797,14.41741847809819
a4cbc,-93.28313655636435,-74.56906978343497,26.33125999006232
7f2ec,-143.73691535997867,20.196998693560715,1.85343718009351
8e4d4,-79.01929968867374,7.303437471808591,40.3691309319269
32bdc,130.3088625709177,2.6089383568285816,2.1820990056333476
065dc,-29.045992702435676,-7.739355735949724,5.407654408199185
37dfc,95.39395513481692,44.57348631535711,0.6597182727593824
40e0c,37.83636368352755,47.84339071922492,40.21886842152526
139f4,16.912251026148866,32.283903070050684,22.231069018983362
397dc,77.56194191422242,22.5157799772635,2.646056956076652
34f7c,124.86241660110517,26.480449788749667,12.461611221197192
9653c,-78.29317056688751,-35.690520327160954,14.092348585077916
50e5c,-151.34803002859366,73.40193144863277,27.902730467370283
95474,-48.39881864214287,-32.3896598320042,29.501140438574964
6825c,136.51626197426725,-5.41126329416492,7.507737621302554
aa15c,148.4111314246574,-45.11798732524106,2.3539131111523517
04814,-9.54509739864785,-21.204541602258168,3.8050538490550228
bbf7c,-49.59816090005661,-61.76772820501061,17.23708550595363
5d3b4,94.43060684724587,52.27838271399979,3.4207170694619884
22c04,50.34818348100144,-3.643434275799734,1.5816476194467226
b2a7c,89.67003131558786,-47.763283608849484,0.04489915649451332
a46b4,-132.28843920406166,-66.70336279209897,2.3323615160349855
89ef4,-71.57239531020859,40.739781491889346,99.6833112828587
685ec,144.43421383596748,-4.942181362418127,9.08160272029023
39294,69.28775346589713,31.701991436991232,0.6579223064996019
663a4,148.7373633892556,2.9239594733658327,3.2740464915799112
aac24,132.969055528274,-40.779293508598215,5.5956322100562135
8ed6c,-78.29317056688751,20.316947334995625,40.810339976412976
b19c4,63.221237771662096,-69.53355018181435,2.110859010662053
08614,-35.56578616403252,3.312247743501063,5.631551535251825
08284,-44.700613777413345,5.800732970609233,4.413287755700696
17744,33.43835297887956,3.3976847977654656,5.818930681688927
1d97c,13.914399045409922,-39.46921511675507,4.322890787291743
87144,-105.4068079114331,37.96634669469667,97.56945899509701
6bae4,147.28186250368364,-27.72554335500059,29.13715794325944
8c1c4,-66.23671718795312,16.95868408129303,64.8379739105968
8d82c,-55.84680528823184,1.7753538249218876,24.544872217000616
53afc,-110.54070662715847,56.29245308549184,60.57973790865716
3e554,55.13758339889485,29.102510200672377,2.7095144305888974
3ef4c,56.56164702112044,24.864677679832905,11.872534287989177
16f5c,34.153194711768165,12.846504644518225,0.5992540753467711
61594,156.23671718795313,24.80852614270353,0.4867068564005244
2eea4,105.4068079114331,-15.606215851514522,4.683281350087703
3f9f4,54.434213835967476,34.608416323390294,3.1393490220963716
a743c,-160.26363125309402,-46.67153584037573,0.04489915649451332
699b4,143.73691535997867,-15.673983095655908,32.475260564771524
49814,-28.819867382602226,50.78174878702565,0.41426955058937626
75e54,-137.7637564784779,-19.275705470693904,1.0003532066977567
1a76c,14.658782137556319,-0.876187703207127,0.7135972605527985
1c6dc,15.406807911433114,-25.223611830273967,19.542507528091907
1ea74,23.00119891646547,-24.934258286295314,29.09345609760478
ab06c,131.93898851663147,-46.13211658946158,4.793433947354242
46184,3.9792887771120102,61.642799615455324,76.08192000766279
8a10c,-63.95861113661296,38.58071107057964,36.95020982872468
1ee4c,32.71813749631637,-27.057554180190408,38.41631695212553
62174,160.81199525979832,39.344861589173384,0.0053878987793415985
8068c,-127.63866215467043,34.503349172553584,50.694140959405175
2fd74,98.13385582671398,-0.8965530275573681,5.710574050682168
1384c,19.949685953557,31.12714037820008,13.137493190294599
003d4,-39.651816518998565,-34.95446210218104,2.699935943870068
2451c,77.56194191422242,-12.875254365907919,1.411030824767572
135fc,22.238401702150387,38.13994570661092,55.39957256003017
8d2b4,-45.299386222586655,6.815715856081469,4.910770409659904
6023c,141.01232592198195,36.39738990836842,24.765177411533696
0f24c,-18.427604689791412,7.721948160233378,0.18737914643710227
2246c,51.68342753125476,-12.20036611476635,4.088816518100346
6976c,146.56164702112045,-15.538105279114951,31.53656886632623
81474,-116.79678490847915,25.66941475514776,31.482689878532817
2df3c,117.54958462854715,-1.34848095372387,4.486922372351698
41ca4,52.10276268112656,42.92894521998587,11.407977682125946
3641c,106.15809365922375,37.86340374119573,0.31369544004166644
04b84,-2.7779813362722456,-16.89350897758665,4.045713327865614
93794,-54.434213835967476,-17.096598310568826,50.18588250788728
3ecec,65.47573602097843,28.213636635749992,4.239079028501984
48e34,-15.481024992307754,57.79018779787231,22.921917373578943
5c2ac,121.0773303198742,51.617470081827705,1.0566268161708803
458fc,8.597248679885405,75.93372030527873,36.38208583521411
b2e44,78.87060117626352,-51.15313910607437,0.4783256805215486
3788c,90.90566228996255,37.63520066756709,0.07123999497129448
9a8a4,-94.0695453815523,-10.234690823960014,0.1700181392592238
6e8ec,167.56194191422242,-18.023371836049293,24.164127369927144
5e3e4,122.61104912349285,44.140037892724614,8.496716375021702
714e4,-159.28775346589714,-18.030597371966273,3.3428918648714987
45a4c,26.821446439190186,75.3030869560093,47.97564669751738
142f4,31.992807795902653,21.15354402371565,1.8480492813141685
8639c,-94.0695453815523,31.198508269802126,99.98742823618154
80c8c,-115.28375849518459,36.199936645194654,95.96326650343329
7b93c,-164.5931920885669,17.80791769639896,3.2075957399680317
80314,-131.60118135785712,28.74744771582003,5.011344520207614
8709c,-100.98070031132626,37.80267551929725,99.26485114432984
5cabc,92.05626845767885,66.22310336795633,0.6004513861866247
72fa4,-171.86614417328602,-35.98722340238006,4.829353272549853
388ec,77.56194191422242,40.92657678174682,12.908208164462618
5f7ec,145.7251078299274,40.458880215213256,14.76284265539598
5ab8c,125.84845852724584,84.17425014553233,0.6046419741261128
2e834,111.47528509455601,-12.288207136585733,10.505205308876263
5e87c,124.84819448432289,50.421168892039866,0.2903478786645195
585c4,169.12830792490567,50.50393650189031,3.559605126885016
b73ec,11.517764563191712,-61.96968662681796,0.56153878389138
6fb94,173.932080621357,-6.711930282920483,4.007399380990296
54264,-144.04999168035843,53.13148194998221,22.91114157602026
b4dc4,53.494307162081924,-42.80003188671871,2.1132536323417606
0f8ac,-5.393955134816915,0.2982519307772259,2.269502696942667
22944,49.04131198494017,-4.589752362019893,1.8492465921540222
16db4,26.79678490847914,11.801232111633611,0.00419058793948791
69a34,143.045892957323,-12.419208046374585,30.2201255979071
16a64,26.041388863387045,19.46707202899472,0.014966385498171107
ae6c4,107.69502312556682,-70.72334090617115,1.3254230997180334
06784,-23.00119891646547,-7.494850135118718,0.8417095204171431
b2bcc,86.80046029043743,-48.99706028236491,0.22150250537293237
af124,156.7764276786857,-74.91257116699933,24.995061092785605
0022c,-39.651816518998565,-35.5481894226645,3.3488784190707674
8fcec,-81.16372449693972,3.3790617660606386,29.64122580683784
6efdc,167.56194191422242,-10.729028791069771,5.640531366550727
abe24,139.95350641026263,-56.58452159563389,0.388527367532522
a9e84,161.48420111854,-46.2449765836059,19.96875018707982
151ac,36.954107042677016,31.643976690923132,34.389760597697574
0ff54,-4.727752783554405,0.29855920078155535,1.4894546847779886
3da14,51.01232592198195,9.14969964159446,0.7932184314030687
6e91c,166.0856009545901,-17.921922626712277,22.868038385785525
a4b9c,-98.66117211376688,-72.14017753050594,38.15889512155699
47f8c,1.5368322974886994,45.28908000022231,77.02659826030735
b4d0c,55.30824288119355,-41.53910436966031,0.7974090193425567
53d64,-117.45540676954063,64.43450744283113,15.860776695541814
b3f24,55.16981530088512,-57.56313152042613,0.6830658341365293
0fda4,-1.5208624379650912,7.435544550129282,4.208547602085715
af084,146.0652397169139,-76.83715010290236,20.9206123047635
535cc,-112.69296364318917,46.74539120867095,96.80437736843051
1da7c,10.980700311326265,-37.1279063705676,9.125903221364814
8d8ac,-60.95400729756433,0.2619011287989144,22.667488820110034
43a84,72.74515974285008,56.80992838019254,1.7540603803856538
a8164,174.67846195675793,-48.275915468797194,16.11520524901072
00674,-40.308862570917704,-29.222911554239683,17.936315036428184
07fc4,-43.48373802573274,-0.6571470457578813,19.573038954508174
769ac,-148.7373633892556,-17.2376018102501,6.769595488532755
6f2c4,158.524714905444,-8.231534837179922,4.68208403924785
6aee4,141.68342753125478,-31.176661942148474,34.84354140600212
5aaac,135.0,89.5763359200013,4.068462233822833
880cc,-88.47913756203492,40.298904233285896,100.0
bdb4c,-68.4173186429141,-53.16090721947709,36.96457755880293
a4b1c,-94.36284266404775,-70.76032556669627,31.51381996036901
25f6c,89.09433771003746,-18.42545809985722,0.07842386001041661
3910c,75.34121786244368,30.428062733481102,1.5511161930304536
a8e44,165.2317256117159,-58.62316278877773,2.446704701241013
97c0c,-83.93208062135697,-40.150132040497795,3.2932034650175703
13c6c,14.658782137556319,26.77949498049061,3.655988649493238
46084,6.520963443015742,66.86473769866166,77.87189971324405
0cd0c,-12.438058085777586,42.18594280545131,49.11189468453853
6e8cc,167.56194191422242,-16.537229213455475,18.01234427475889
3ee4c,58.737363389255584,28.77349508685125,0.9093575828688765
5873c,173.60477557619123,46.33765717984609,1.2583736926862268
bb1a4,-63.17855356080982,-75.3030869560093,28.00090995623829
73ebc,-162.33111304061774,-26.430067269709813,2.7975167773181435
6dddc,174.6060448651831,-24.4283809698885,9.677863518537364
4a3a4,-33.22186342435893,47.32856395365195,0.8243485132392645
5308c,-109.11012035820191,52.88413674129635,75.81132775785585
71144,-164.5931920885669,-14.878126208384254,5.960812016211589
50dcc,-155.83512755131076,70.75402055461062,60.0523224837016
2c4bc,119.78892484955995,-10.194725412434371,13.329661580091114
716dc,-166.0856009545901,-17.181357535795215,6.892319849617759
b0db4,23.217166446936172,-70.07182080222815,1.5768583760873078
91024,-79.01929968867374,-12.217235521243248,0.9961626187582688
41e74,60.415930769476844,42.51840282169745,4.828155961709999
8855c,-80.45490260135216,34.48868718731357,99.9574954651852
6d014,170.45490260135216,-35.18871942524917,30.801420010656066
1f634,44.096031125443155,-23.557959131506415,0.48191761304110964
bc2d4,-61.8513151577709,-52.42509114798111,22.905753677240916
10de4,16.912251026148866,9.139405310424578,2.2431618584658857
17ab4,35.56578616403252,8.376170440812716,4.313312300572914
b992c,-10.93692671985764,-63.54201247560914,0.36398249531552135
1df1c,18.427604689791412,-41.363654817349705,0.9782029561604635
726c4,-176.58044727573963,-29.744921542846743,13.48052274591268
93f54,-61.70056500427594,-19.79921413796913,41.33536077968882
1e3bc,30.527909573615567,-37.408843635627235,9.506049413018362
65b7c,163.84190634077626,7.816600007239401,4.142695505893763
90f44,-83.93208062135697,-11.643035046733166,1.8803766739902181
8097c,-119.04599270243568,38.43944802559123,94.2241725085458
89314,-75.34121786244368,23.816053177839255,52.517046713082415
127c4,1.5208624379650912,33.429070875553954,28.898893086128556
8179c,-123.43835297887958,21.512729487472253,2.0330338060715634
3a524,80.45490260135216,12.99787999212537,7.134176639268204
250ec,83.25060073525066,-8.775993934314435,0.10117276596763669
616fc,153.95861113661297,28.611604801185074,0.40169778677091256
607f4,135.29938622258666,26.941285871665766,3.707473015606947
bbbf4,-43.565121807078086,-68.20559316951835,13.40090157506241
096fc,-31.262636610744416,16.566231776507504,0.10416604306727091
65f0c,160.81199525979832,1.4364076675210056,1.9007309582677305
25844,88.47913756203492,-12.433812792902112,0.42145341562849836
0e784,-8.133855826713978,22.03619849325973,4.012787279769638
13f0c,20.712246534102874,24.562599463621314,0.8369202770577283
5cf24,104.01851418310196,59.45850134730846,0.14667057788207685
56a3c,-144.06480930186925,57.206827090258564,58.18032698559037
714bc,-158.524714905444,-16.51129037100506,2.7053238426494093
a3874,-117.45540676954063,-64.43450744283113,1.660670134877066
77abc,-144.43421383596748,-7.788744187163203,0.6279895355032596
4e6f4,-68.6032636956172,70.30996965290325,22.120916421716824
1c01c,22.238401702150387,-22.172735428604756,18.52838524673583
1c8fc,8.133855826713978,-25.813594468343734,1.3080620925401547
1cc1c,4.727752783554405,-29.704802294748838,0.9596446381427315
bba6c,-51.614598379993346,-71.54581519354169,34.8028328374471
5c4a4,113.69019093553177,54.20440240697856,1.8707981872713886
46314,5.313834471484756,57.169545068383215,77.31874210523165
a50b4,-150.68472215790905,-79.08460921613316,8.831364754760807
864dc,-97.43813547748366,33.21608718538674,100.0
32a94,133.48373802573275,0.6571470457578813,0.42145341562849836
8105c,-122.71813749631639,27.72554335500059,27.733909638950916
58454,170.39140477561202,51.96918861810195,7.540065013978604
4b04c,-49.503889982211476,45.30872084023539,7.2461252027945235
218ec,51.68342753125476,-19.6954799145655,2.726875437766776
421cc,66.57184767294616,45.30324116640355,6.014691004005004
3d2ac,55.13758339889485,0.24581295857455393,1.3679276345328393
69554,156.99880108353454,-20.62471295821114,12.951311354697351
84674,-106.91225102614887,11.915837910419041,9.773648385725659
3444c,121.26263661074441,26.751539376546855,25.327314850845
07ce4,-36.26308464002133,-2.2405269619374617,28.951574763082117
41074,46.55993203510638,46.94466786034562,8.756532827269952
3d4c4,48.39881864214287,0.6772649973773959,0.5902742440478684
72714,-178.4791375620349,-30.519077458199504,16.81204015780557
50ec4,-157.88349948554557,74.23288310589982,25.96907346100658
6bd6c,147.28186250368364,-20.326200172272287,47.03575768823223
93c7c,-61.70056500427594,-12.305297349385164,39.253835884603184
4cfa4,-72.30325435287975,52.403015019669205,31.483887189372666
6419c,160.05031404644302,16.66915001523074,0.02215025053729324
ba8e4,-22.688746035854752,-81.1941889398386,7.076705718955227
36274,104.65878213755632,43.75300121674579,2.295843535419448
8b1a4,-51.68342753125476,26.111032297735694,0.36098921821588714
3dd74,53.045892957322984,17.452237883173215,1.7307128190085068
1963c,23.76328281204688,-13.463190761582437,2.7867409797594602
30a9c,90.29957847386916,20.711987441421783,14.95441238977257
aabec,135.0,-39.16690885479737,9.471327398662604
1ba3c,12.438058085777586,-15.06181472802553,1.2763333552840321
4c634,-62.21054701627941,53.261339946688985,41.825659568608906
11084,10.980700311326265,13.6692867927367,0.5669266826707215
a66d4,-169.06307328014236,-63.54201247560914,0.24425141133015246
7a2a4,-157.76159829784962,8.846775610144682,2.661023341574823
6b724,152.45041537145286,-33.703148132345675,45.45051813626595
8e84c,-69.28775346589713,12.349559599836503,36.885555043372584
8fd6c,-81.16372449693972,0.8949150362421239,24.092887374955847
baf44,-32.30041551040264,-78.74872237893668,9.325255476200454
bdf3c,-71.43462270450776,-44.98597158060743,28.607946552044112
b5234,49.08510551909741,-41.04221426174841,0.6932429762752856
04364,-16.912251026148866,-11.915837910419041,0.676480624517334
979ac,-87.22201866372775,-36.92174641570151,0.35679863027639924
09c6c,-40.95868801505983,11.17422346839294,0.008979831298902665
5816c,176.06204972174245,48.974256219587055,3.497943618632551
80a14,-117.54958462854715,40.664775856113884,93.46507743607857
51124,-131.95564689528246,69.66716550149263,34.22273573553798
6803c,135.90396887455685,-1.0923688486582654,3.3321160673128154
5c18c,125.07838218665866,56.65769397979432,0.0634574745122455
4429c,28.34392115700076,65.08182728830975,82.79883381924198
1c3f4,16.912251026148866,-28.709129510112103,28.674995959075915
b5014,45.0,-44.68091455913276,1.138043953280931
a799c,-170.64986640760029,-48.66160365946258,4.9724319179123695
39e54,87.85497548307694,26.025550458330898,8.755934171850024
bfdc4,-49.52109889706297,-38.72990659003747,17.734568159912836
14ff4,33.43835297887956,30.170608245902173,23.785178489113452
445dc,52.7196967472131,69.99177179901581,11.681563209032513
7e854,-154.71624150481543,29.459991510884663,1.2368220975688604
6d0e4,173.25060073525066,-36.76286894750185,65.94668374830131
4f864,-6.3115447537590486,81.81721253022805,37.88351362839064
11304,19.949685953557,13.109134943954519,0.41905879394879103
64664,166.82596521434294,17.231756054517085,0.0005986554199268443
be2ac,-55.568084767061826,-39.80997647749748,32.07416143342054
96d34,-77.56194191422242,-22.5157799772635,7.245526547374596
6dbd4,174.6060448651831,-31.149953835575754,22.208918768446072
25454,87.22201866372775,-2.774721858730187,0.2981303991235684
2b724,126.95410704267701,-22.629962176407766,11.337336342574577
406cc,43.02885473359123,39.46538987156226,22.8027849450135
84e54,-103.17403478565704,7.244488084948083,3.654192683233458
9accc,-96.74939926474936,-0.29750233940053716,1.2901024299423496
b3484,71.86021642000505,-45.67772580183924,1.4822708197388665
1af6c,9.54509739864785,-6.656800873105075,1.8408654162750462
5367c,-113.65128748447525,47.86134359972227,97.98312989026647
4c854,-64.2431966872454,50.12841045079938,56.622026927520785
1605c,42.86378750597118,15.490524961267994,6.898905059236954
bca24,-79.7255098017566,-65.12411844423306,12.64779305679444
2ac6c,131.60118135785712,-31.18557839116632,21.647978639974617
b2f5c,81.32388805382519,-54.8276893208257,1.564885267688771
4a1e4,-26.060600217843014,45.98302290415068,0.9183374141677793
affdc,101.14096870692183,-88.44994015146536,4.559958333582773
20994,60.21107515044005,-39.45785755552516,0.45797139624403593
31a64,103.91439904540992,9.269940520982745,2.4359289036823295
9577c,-55.13758339889485,-36.68444454716933,55.01523578043713
713e4,-163.08774897385115,-14.770226572340459,2.2970408462593017
18404,39.651816518998565,-4.158000605254126,8.757730138109805
6fdec,179.09433771003745,-6.06716699998546,5.048461156243079
0777c,-42.236243521522134,-8.174975831532144,37.40937853580857
22924,49.04131198494017,-5.630721747582544,2.0180674205733924
4c84c,-63.315452508797826,49.903436562556344,55.79348782634204
2d16c,128.98767407801805,-5.255792469259199,6.040433187061859
8d23c,-49.04131198494017,6.695763946084693,13.25842158511982
1aeb4,6.067919378643024,-5.363911110356696,0.5741105477098437
6f584,160.81199525979832,-0.2829357301906644,3.2417190989038622
b4a14,63.1044751063776,-45.775177155762165,1.1081111822845888
2c51c,121.99280779590266,-10.595341460273486,12.36881963110853
66a4c,154.71624150481543,16.76610682946157,2.317395130536814
4a55c,-43.49454419075473,45.414180966971486,3.1728737256122748
76f44,-146.56164702112045,-12.950617414105999,0.8782275010326807
533a4,-106.0723283614519,46.62494916578491,96.36676025646398
89c6c,-75.34121786244368,40.022451032148275,99.82339665112157
17004,34.153194711768165,8.519158157582456,3.299190019216839
5a074,179.20774404879222,69.28594131394892,9.873623840853444
854e4,-92.77798133627225,1.519076013809469,7.411354098694332
0878c,-36.26308464002133,0.24155375334089765,16.226555157117115
1f63c,44.096031125443155,-22.953068773657286,0.40349375303069307
2c304,116.04138886338704,-11.87659132264344,7.326943684484648
10294,0.9056622899625406,8.835189051123407,4.24746020438096
32d0c,132.86378750597117,6.500556467771984,0.15205847666141847
05e0c,-21.47528509455601,-4.4008684550720725,0.8249471686591915
86afc,-109.94968595355701,23.941532880529174,47.13393717710023
5d01c,103.57032533799652,54.373039285659864,0.41786148310893734
3ca14,66.23671718795312,3.7255380005335166,0.019156973437659017
1762c,31.262636610744416,0.256079539295169,10.626732359121412
3e6bc,51.01232592198195,22.071687831171822,1.7480738261863853
90e54,-81.86614417328603,-13.7797843109921,0.5824917235888195
2a604,124.15319471176817,-35.069799251940196,16.438479175771217
badac,-71.24755863234583,-81.41678029398777,33.36306655252304
368cc,106.91225102614887,31.57701587153334,2.317395130536814
291bc,102.43805808577758,-29.93594947703635,1.1278668111421748
63b4c,164.5931920885669,33.18574821781208,0.0005986554199268443
6ebcc,162.33111304061774,-18.344778507039194,15.390233535479314
5d1d4,100.61450265989879,54.67240669327575,2.8370280350333155
b7234,15.321652439270755,-61.59139612818143,0.3909219892122293
55b1c,-140.38862882995792,46.401865075429235,8.8690800462162
8c73c,-60.21107515044005,18.167225689157764,52.622410066989545
44a9c,86.28471089457123,67.71933962519404,0.04849108901407439
6886c,146.56164702112045,-1.2692185650909222,2.7017319101298485
446dc,51.62522262003112,66.06361136637048,12.979448159433913
3920c,72.33111304061775,32.87874636367703,2.380253949629133
1f02c,34.86241660110516,-27.138722967401776,24.228782155279244
29dc4,105.4068079114331,-42.438002969609244,0.5340006345747451
52b14,-93.60502782756164,46.45959431580319,99.70306691171629
5f154,146.17479887624077,45.0670934277919,6.343352829544842
61a7c,148.7373633892556,30.773026535052445,3.6793362108703853
546b4,-133.20826476287957,52.69458662294995,69.75892146239546
695cc,152.45041537145286,-17.839138020640952,19.629911219401226
27984,81.86614417328603,-40.02332681373885,0.3526080423369113
05dec,-21.47528509455601,-5.6494832208120584,0.05088571069378177
738ac,-157.76159829784962,-27.205416453832825,0.8512880071359726
afbbc,135.0,-80.49857536753906,15.227399261259212
afffc,135.0,-89.5763359200013,4.013385935189564
ab53c,115.21415825043253,-43.03720694749265,0.6878550774959441
93a74,-55.84680528823184,-12.214071481273923,34.59928999467196
423bc,67.13766480319694,49.383811699558,1.8330828958159973
05ce4,-19.188004740201688,-8.352502166219901,1.3158446129992039
ae8ac,122.54356983447182,-70.16604869366743,3.1243826365982006
72b1c,-177.22201866372777,-43.450100498594004,36.48924515538101
00ce4,-37.63866215467042,-19.864005154864493,31.888578253243217
8ec54,-76.08560095459009,18.6644731091861,40.85523913290749
6efac,166.82596521434294,-12.838961429450968,6.528337354302237
af84c,166.4535125691764,-80.91502640937703,19.77478583102352
0350c,-2.1450245169230606,-24.509101055691087,0.04908974443400123
56c5c,-151.83855894219633,61.00315862773319,81.80746044384313
b2934,84.02532040819486,-51.53152001399909,0.6351734005423818
081b4,-43.48373802573274,2.0163672087847133,16.103830796032113
6faec,171.16372449693972,-8.73302684317089,2.980106680395831
6a404,140.34818348100146,-23.151118686400398,16.747984027873397
af21c,151.05618780648112,-70.83991637127826,9.950850390024007
7c174,-160.81199525979832,26.22883833001109,12.533449871588411
b5b64,37.127591226932964,-47.383155318820215,0.2448500667500793
b13e4,42.18674555308063,-67.6889484894839,17.769290174268594
1e27c,31.262636610744416,-40.228238285006526,4.68388000550763
5612c,-157.695513942426,47.481276761957204,7.8250249938637815
04c0c,-4.069545381552292,-16.119471808747722,3.60630024963931
6cacc,159.28775346589714,-42.78870569972412,15.975718536167768
7c9ac,-172.56186452251634,25.09728008559098,0.4202561047886447
b5754,39.39236694677372,-42.33321227719409,0.002993277099634222
5631c,-166.3453374352207,46.9451967378181,6.142803263869349
537fc,-120.40986376512309,51.0700583435909,71.93383660298969
32a0c,130.95868801505983,0.22623728347518732,1.9438341485024637
5aa14,167.4729271071956,85.83155656071217,1.1817457989355906
95064,-54.434213835967476,-31.464809849609676,68.94714471297466
913ac,-76.08560095459009,-18.6644731091861,4.278590286217156
79a6c,-149.47209042638443,8.2415741836086,0.5663280272507948
b458c,49.00133720431283,-48.048317631437186,5.521997593405212
3844c,82.56186452251636,38.08127744661382,2.2509443789249346
83834,-115.28375849518459,10.61212627131071,0.014367730078244264
2da84,124.15319471176817,-6.745335174731239,9.3887129507127
a53ac,-110.38853995580695,-82.07086219464408,29.853748480911875
56844,-149.520580263761,53.297380984345786,29.56579522392706
3d6ac,49.691137429082296,4.118346679435472,0.21192401865410287
ad86c,91.40956515339917,-57.273976422026216,0.19815494399578548
4383c,65.57337257173056,63.38503040747661,0.03711663603546435
93d04,-64.71624150481541,-11.950118012993624,32.616543243874254
63f54,163.08774897385115,22.104063196373982,0.028136804736561685
afd1c,103.5464874308236,-80.91502640937703,2.5885860357636745
56e94,-155.44230973953614,57.81449182395306,74.0303278835735
4d614,-88.88115717341404,51.00698327596727,70.41145587011573
7d434,-175.93045461844773,42.16426594008368,1.1595955483982976
384bc,83.93208062135697,35.413617182429356,0.8375189324776551
8b984,-58.00719220409735,24.543898610166167,7.951341287468345
1e6dc,26.041388863387045,-36.026614093901316,27.73750157147048
2227c,52.36133784532959,-17.940844849457424,5.705784807322753
2ba84,124.15319471176817,-27.337138226697565,13.427841068959118
7d4cc,-179.70042152613084,41.60079251286512,0.5501643309127698
2030c,48.39881864214287,-29.3602539734429,0.7070120509336031
2f604,90.29957847386916,-16.1578843155671,0.8249471686591915
84f8c,-102.43805808577758,10.024144822138624,10.59141168934573
009ec,-44.096031125443155,-22.348449997824122,59.39978807598134
39894,83.25060073525066,23.61667783819058,4.877245706144
94b5c,-45.903968874556845,-21.14088774189117,60.035560131943654
a7e84,-176.7263423806853,-49.644970708210515,8.676313000999755
0df1c,-2.1450245169230606,26.780626608851197,7.1036452128519345
88564,-81.16372449693972,34.5422331954533,99.99521075664059
203c4,48.39881864214287,-31.18557839116632,0.21611460659359077
1a604,10.980700311326265,-4.64157596389369,4.036134841146785
0cd2c,-13.174034785657044,43.93680686510486,45.916272052969035
b20b4,88.31830584478058,-61.69026050355608,0.3873300566926683
48bfc,-8.732333509338641,61.4208242056988,41.58140815727875
858bc,-90.90566228996255,15.404974651129008,34.27422010165169
4b7b4,-58.764944889794435,48.65760491182264,51.19581420130387
3805c,87.85497548307694,43.4636856099262,1.5211834220341114
2e744,111.47528509455601,-5.6494832208120584,8.379978568135966
15e04,40.308862570917704,17.937278550537247,1.0985326955657593
240c4,69.28775346589713,-16.59166687143692,1.4744882992798176
19974,27.549584628547148,-6.602647587274033,7.802874743326489
2c4b4,119.78892484955995,-9.558468219234694,10.480660436659264
23624,66.99880108353453,-6.2171808154417345,0.7662789375063608
13ec4,18.427604689791412,26.33165314837854,2.8531917313713397
88d1c,-81.86614417328603,24.30622635563931,78.02036625738592
3ec04,61.70056500427594,26.057871144061224,2.3467292461132296
336d4,127.63866215467043,13.53775596758893,0.9794002670003172
b5a1c,38.54590849073037,-43.33991804399095,0.8327296891182403
4b564,-65.88749826393371,43.90172524383432,91.5278284971953
a70a4,-166.51979112224154,-50.2273916816032,1.43797031866428
47ae4,11.02484771704602,53.22648659251852,79.31944851862717
563dc,-161.92737809324743,46.95587308954433,7.890877090055735
3b814,68.524714905444,10.914306666500051,0.09877814428792932
96f3c,-74.5931920885669,-31.771963856377475,32.16395974640957
89a5c,-76.08560095459009,35.452971786567815,99.87667698349507
359ec,123.43835297887958,35.9175429795201,15.978113157847474
5167c,-128.59748296384814,65.08832251476696,28.80310821894026
13504,19.949685953557,41.10107235513007,74.21291778665118
39534,67.76159829784962,22.89440748431767,2.7011332547099216
4ca74,-65.27358350744986,45.65188037561498,92.90713058470675
182ec,36.26308464002133,-1.2263866663399379,6.109278560353446
4031c,51.06178878872864,40.58768348048545,25.658371298064548
bb7ec,-66.85721913692073,-66.8367559652171,52.327871600385535
30bd4,92.77798133627225,16.89350897758665,3.2285486796654714
65644,173.25060073525066,1.5103272875840892,8.608066283128094
9359c,-47.763756478477866,-16.23948917501385,52.0842188444753
0f2dc,-21.47528509455601,7.575966221490801,0.12332301650492992
6afac,143.045892957323,-31.01323848655477,27.405247813411076
33f94,114.52426397902158,19.693345445538608,19.395238294789902
1ba4c,13.174034785657044,-14.288994075509152,1.24640058428769
73d74,-166.82596521434294,-23.204809756970345,7.641836435366168
2e8bc,107.66888695938226,-11.168789823465914,6.435545764213576
8da04,-55.84680528823184,4.467866591342774,27.090355062529557
92d1c,-46.516261974267266,-5.920485545348053,24.067145191898994
52fc4,-102.91033376915237,53.03463404247213,70.14146227572871
4e144,-77.40959936128245,71.92377764943748,28.775570069623623
19bbc,30.527909573615567,-5.820744231943214,12.690896247029174
703fc,-175.2722472164456,-5.37571033394071,1.4876587185182082
0779c,-42.86378750597118,-8.636223640219612,34.48674277572572
11074,10.980700311326265,12.217235521243248,1.1482210954196874
8cf14,-53.73691535997867,11.90978895128174,7.740614579654097
46894,22.30696485519023,61.36896158545923,84.27930867272107
2712c,76.08560095459009,-38.81585146645493,0.36218652905574084
6f364,159.28775346589714,-5.047197856295315,1.103321938925174
0f774,-11.706829433112482,2.7202832439635927,1.488856029358062
96874,-69.28775346589713,-32.397551362744494,65.65274393711724
9fbc4,-128.31657246874525,-32.418599653551524,0.2945384666040074
b3934,59.03809554251574,-57.07122579917833,2.0054956567549285
30cd4,97.43813547748366,22.069302785930073,1.5373471183721363
7f334,-141.68342753125478,18.420908256398924,0.25981645224825045
3ce9c,59.47209042638443,4.649795174589739,1.0171155584557083
37694,93.41955272426037,29.744921542846743,0.005986554199268444
b0f4c,24.497335926008233,-77.1717521850994,0.9524607731036093
71a4c,-171.86614417328602,-14.517578668183452,21.61684855813842
23364,60.95400729756433,-1.3296575655602172,0.9422836309648529
40994,31.114261011525098,42.072399586916205,44.77762944426817
30524,99.54509739864785,8.022721977827985,2.0048970013350016
38134,85.27224721644559,41.50424912559783,2.091702037224394
6b0bc,150.21107515044005,-31.821433305533095,46.77354661430427
53c04,-118.28500282295863,58.55686437019695,44.09037302219216
913ec,-74.5931920885669,-17.07147544598802,9.272573799246892
23a1c,60.95400729756433,-10.267952917517349,3.1279745691177614
64174,160.81199525979832,16.743699430312045,0.15145982124149163
16444,38.31657246874525,11.597883588804985,1.049442951131758
ba6b4,-13.796489781921762,-73.38798152023494,6.6780012092839485
2095c,60.95400729756433,-37.19307341014534,0.16522889589980905
0f834,-9.54509739864785,2.115354651446719,1.6804257637346518
0c084,-22.238401702150387,24.33636580181155,8.75892744894966
b2fa4,78.97515228295397,-53.22648659251852,1.8618183559724857
4aeec,-45.0,41.82282323610457,1.5104076244754283
460bc,9.179160652531877,65.96319674473273,80.42576373465197
5853c,167.7340079905957,53.80591188432351,3.407546650223598
56b84,-148.10733556849888,60.07932082743604,80.79034488538743
0062c,-42.236243521522134,-27.28351818542809,32.460294179273355
93dec,-66.23671718795312,-14.155359930424417,29.43888027490257
00ec4,-38.98767407801805,-24.625009065518853,27.60400141282679
70094,-176.58044727573963,-0.9040500541398949,1.0350752210535137
122bc,9.54509739864785,23.47008388604243,0.22329847163271294
a7e74,-178.2073867788585,-49.67730081518931,10.525559593153776
11aec,8.836275503060286,12.294950712159705,2.398213612226938
15734,40.308862570917704,29.222911554239683,12.556198777545632
3fcac,49.691137429082296,27.97865644248089,5.801569674511048
97074,-81.16372449693972,-33.836080966085675,7.406564855334919
6eee4,166.0856009545901,-14.246394417383204,10.632718913320682
4cbc4,-69.00065435079064,47.08415078591966,93.5327254985303
48b5c,-10.638356872649394,65.86822711675781,20.763764584742667
2d71c,126.95410704267701,-2.7337964126781222,6.291269808011207
b42d4,34.84819448432288,-50.421168892039866,0.04849108901407439
0ffcc,-0.9056622899625406,2.1447568006767246,3.6386276423153596
85a2c,-95.39395513481692,13.117720188172541,22.199938937147166
a526c,-109.56286799074847,-79.88189736605814,37.551858525751165
7fe14,-139.04131198494017,36.19372721992571,1.1494184062595412
0fb14,-6.7493992647493535,8.775993934314435,4.3995186810423785
6d734,175.2722472164456,-36.1699997127124,65.45159571602181
ad99c,96.4974342191368,-57.84106046775715,0.22509443789249348
a3464,-95.31408198805953,-62.34908917139797,1.903724235367365
45504,45.0,86.96789289553523,4.7539226896390705
2f69c,93.41955272426037,-16.130822181292626,3.3440891757113524
a7d2c,-176.9224010748828,-55.09878803397068,0.8500906962961189
37384,95.39395513481692,25.941226800912386,1.7486724816063122
b378c,61.50820190320804,-51.59844104133045,2.86456618434995
91b9c,-76.08560095459009,-5.891133820180735,11.839009584473272
39a64,80.45490260135216,30.909438073340255,2.037823049430978
ae604,120.76602202060022,-70.51329242545995,5.840482276806293
16454,37.63866215467042,11.099389737365186,0.3017223316431295
37c84,98.13385582671398,40.02332681373885,0.06764806245173341
333d4,130.3088625709177,10.698229645032805,1.703773325111799
4c96c,-67.62609445081003,48.80360690151697,67.31880197077365
3cc14,60.21107515044005,3.5332672495947834,1.3314096539173017
099e4,-34.86241660110516,14.647861701991697,0.0011973108398536886
248a4,72.33111304061775,-9.785592617107929,6.890523883357978
92084,-63.95861113661296,-0.26916488460714083,22.537580593985908
4a7bc,-34.11257055426867,41.119657666282755,10.456115564442262
937ec,-54.434213835967476,-17.74573787868856,56.00541184499613
4bb4c,-40.15816381410263,48.405967944278494,1.6510916481582365
218dc,51.01232592198195,-20.160693994012927,6.95458001329015
8427c,-103.91439904540992,21.64696625037133,76.41118048862255
33a9c,124.15319471176817,10.343915398103585,3.875096533186463
15a7c,37.63866215467042,28.245333514735684,15.40819319807712
11cfc,2.7779813362722456,13.159092143088527,0.45557677456432855
b7694,5.959075423319591,-60.07703915582346,0.0011973108398536886
15bdc,39.651816518998565,24.4195952954911,3.9044306487628786
67074,143.73691535997867,8.891780851633413,3.9086212367023663
313c4,104.65878213755632,17.12793439136852,3.006447518872612
8bbb4,-58.737363389255584,26.751539376546855,5.116109218694811
41cc4,53.36081388257736,42.10532136060309,15.869756526840717
5f284,145.8608929054991,49.91354010007483,0.24425141133015246
3facc,53.73691535997867,29.323069894511544,5.109524009075616
5c8bc,107.86596450530317,61.27291700611074,1.311654025059716
14664,27.549584628547148,28.98036909248364,7.228165540196718
436ec,76.81236337445091,62.582143906577265,0.16043965254039427
bcb04,-85.6166191521538,-63.89234798533032,6.430756520854161
9346c,-48.39881864214287,-13.398237548972432,37.79072203830197
52aec,-91.60352381220036,46.50505674336456,99.59351296986966
9642c,-73.84190634077625,-36.52792822385739,48.58926850294239
b30bc,68.92317123876107,-52.537322769279044,0.051484366113708616
a9d34,168.43785833930204,-45.929502192492556,61.9811902467059
5a23c,164.2971654505667,68.55650592129595,1.065007992049856
616f4,153.95861113661297,27.91612681196103,1.2655575577253488
b17ec,62.22375490314565,-66.02781778821618,11.242150130806209
45274,71.73136085709683,79.20788445447181,0.8907992648511442
8c85c,-53.73691535997867,16.313226868490922,9.413856478349626
5de6c,113.53808355521672,46.56531625405957,2.2707000077825206
3f1dc,59.47209042638443,30.96664941382816,1.1817457989355906
3312c,127.63866215467043,12.921950701883265,0.6794739016169683
47754,12.883172328099304,48.969091299205736,78.134110787172
a48dc,-114.16487244868925,-70.75402055461062,21.875467699546817
343cc,116.04138886338704,27.21821335920545,18.884585221592303
2be0c,113.76328281204688,-26.233272332175538,27.01971372297819
59dbc,177.4220965688031,59.446700752655524,6.375081566800965
58414,172.51811280601896,50.772539678056546,3.7344125095036547
9a984,-92.14502451692306,-5.390197803609863,5.5591142294406755
0ef8c,-10.980700311326265,12.217235521243248,0.4813189576211828
2f97c,94.72775278355441,-7.413109783457122,3.9253835884603183
52c34,-98.55341992230572,48.72383397360327,97.51079076394417
bd674,-84.31459791707425,-46.37517073397918,2.5371016696499664
87b3c,-96.74939926474936,35.37747529836321,99.99940134458008
48b74,-8.565637971345433,64.46716591949533,27.262767823468494
0cecc,-16.158093659223756,37.198730971474454,17.685478415478833
24394,75.34121786244368,-17.12793439136852,0.30471560874276377
3d7bc,46.516261974267266,6.435452266197873,0.47533240342191435
1f404,40.308862570917704,-22.3226124852062,4.6210211864153115
47edc,4.480777721890536,47.676458022619265,77.38040361348412
84dbc,-102.43805808577758,3.339477681230354,0.018558318017732174
1458c,30.527909573615567,30.300579890777662,16.816230745745056
95c94,-62.450415371452856,-33.04003185838904,74.61281960716232
15a6c,38.31657246874525,27.388688510315006,9.483899162481068
29754,106.91225102614887,-32.9862181299786,5.564502128220018
192f4,32.71813749631637,-16.981947539489138,5.256194586957693
08734,-39.651816518998565,1.171079433159255,16.145138020007064
09034,-31.992807795902653,9.967463921382132,0.006585209619195287
aa6e4,146.99531672645475,-42.72868374472665,27.098137582988606
11cac,4.727752783554405,10.944243004814078,0.987781442879293
461e4,0.5742569427603903,62.44923523211633,63.70771247777491
2b96c,120.52790957361556,-24.197000133501152,16.624661011368467
6e9c4,165.34121786244367,-20.8371612385159,42.96609814356954
4fe8c,-55.70549775162704,85.07794192757115,21.309139672296023
bbc5c,-36.632380854192775,-67.45171051004766,5.914116893457295
8a894,-54.434213835967476,35.83844004449621,2.0480001915697343
238dc,64.71624150481541,-13.991734183970907,1.3014768829209595
5404c,-135.99412172176616,56.70668032919149,69.77508515873349
95c3c,-63.20321509152087,-35.84827462377858,68.22097568860339
aeb7c,140.04785723592929,-64.66244891181647,4.457588256775283
2a004,113.00119891646547,-42.33123152476634,0.32028064966086167
58ae4,157.8333350022674,44.9385075001413,0.07722654917056292
36414,105.4068079114331,37.96634669469667,0.5202315599164277
afa4c,140.37379182054318,-79.48764086768593,21.140318843876653
219c4,54.434213835967476,-22.335063263414565,17.000616615082524
6b674,155.47573602097842,-37.01727952299506,22.445387659317174
6004c,137.13621249402883,34.80587245223096,21.62283511233769
1dcac,16.912251026148866,-33.68371168667545,42.07470022329847
ac444,113.92084174054206,-57.17344137871654,0.45138618662484065
54754,-127.3932007570645,55.04583667690964,54.52194371441742
b0d94,26.778762228337904,-69.53355018181435,3.2153782604270806
a472c,-128.59748296384814,-65.08832251476696,1.5768583760873078
2d954,119.04599270243568,-4.135354819832874,6.76301027891356
58f4c,165.96276372689763,49.492487866796615,2.3132045425973264
baeac,-45.0,-82.39417266711882,17.529229350877927
6a67c,139.6911374290823,-25.471843754145773,15.40220664387785
6557c,177.85497548307694,0.29936855995264355,2.9232344155027805
71d1c,-177.85497548307694,-12.429613582627416,6.361911147562574
66244,149.47209042638443,1.3101226542182625,1.0919474859465639
53564,-113.32130030620986,44.075415735283705,92.28692356966253
3b55c,67.76159829784962,0.8383065333630314,0.7722654917056292
b2264,73.48383050109439,-65.33373109466507,5.320849372309793
24b1c,70.81199525979831,-1.4364076675210056,1.754659035805581
b4c34,55.03006736720908,-43.35137398655756,3.3596542166294507
70424,-173.25060073525066,-5.35679155845517,1.9731682640788788
73cec,-167.56194191422242,-26.253055787135217,1.4517393933225975
0d274,-10.260012494026567,41.14309063942707,69.78346633461247
207e4,55.13758339889485,-38.48595538627671,0.36517980615537504
8d514,-46.516261974267266,1.1036144603990405,13.77266659083698
1111c,13.914399045409922,14.246394417383204,0.1311055369639789
57c7c,-171.25104984776183,49.360021536615825,10.938033177483373
1596c,40.95868801505983,24.004943953603885,1.5900287953256986
a9774,152.21054701627943,-53.261339946688985,1.5630893014289906
8875c,-89.70042152613084,38.987291072898685,100.0
47f34,4.98358309363126,46.407898468685985,77.6743434246682
b3bec,64.29408723874197,-57.571165934964796,1.7211343322896773
55d64,-149.94344518334302,49.71704271290935,13.366179560706653
3e264,45.903968874556845,23.557959131506415,2.5933752791230895
0d0b4,-5.393955134816915,35.44556695064797,63.29703485970511
0dfcc,-2.1450245169230606,23.748474829549085,1.0356738764734408
51b9c,-113.22357232131432,74.91257116699933,18.38829987847295
8d88c,-58.737363389255584,0.7741751662053178,19.716716255290617
5ee7c,138.36263879065478,50.10899409149594,0.6208056704641376
24b84,73.08774897385113,-2.658013731644096,2.938200801000952
af4b4,170.12901955793225,-67.46065418236269,5.004759310588418
becec,-37.72826158027942,-53.29225189782807,0.14427595620236947
3f4ec,65.47573602097843,38.930548641292546,6.187702420363863
31e94,107.66888695938226,3.2585964426652465,5.198723666644716
aa80c,144.28495544414147,-39.961768513978036,44.547745763016266
5cc9c,92.73708121455947,60.92623931459672,2.679581659592555
0523c,-4.069545381552292,-8.81434640676687,0.9859854766195126
3d28c,54.434213835967476,1.745142173285932,1.5630893014289906
397e4,78.29317056688751,22.571158214540155,1.949222047281805
2d36c,133.48373802573275,-4.410500512666742,4.760507899258266
7164c,-166.0856009545901,-20.154019504614286,8.241689166132865
27564,69.28775346589713,-42.78870569972412,0.5094557623577445
96b04,-70.81199525979831,-24.042113974396663,30.01179351177256
7129c,-159.28775346589714,-10.286657794016602,1.4122281356074258
0ad6c,-35.56578616403252,37.650002116429675,1.9905292712567573
5539c,-131.71830046570136,39.425234097012776,41.52393723696577
67474,139.6911374290823,14.25609148567155,4.917954274699026
3a48c,81.86614417328603,15.259078240758138,7.479600816565993
5722c,-165.13395585251655,60.87877546541568,57.57209307894469
07dcc,-38.98767407801805,-1.6675958549168297,26.97062397854419
bbf44,-51.003210291929236,-63.151282957384524,27.316048155841976
aeb64,141.19573787489082,-64.11730105972669,6.416388790775917
a8f04,168.19572449069338,-57.45433884898702,2.2581282439640566
7e8c4,-152.45041537145286,29.665428114290084,2.1096616998221993
39be4,83.93208062135697,28.909559669047898,2.6137295634006024
37354,95.39395513481692,22.909880943775825,2.422758484443939
300f4,91.52086243796509,2.7770042611535732,0.5238234924359888
638f4,166.0856009545901,23.886157157160582,0.007782520459048975
1d10c,6.7493992647493535,-37.44614510974571,1.667853999916188
22fb4,53.73691535997867,-6.5738228455309065,4.189390628648057
3657c,103.17403478565704,34.149087467214365,0.126914949024491
145e4,29.045992702435676,29.99735180165597,13.344627965589288
6cd54,169.01929968867375,-44.1713602807184,69.51107811854574
4501c,47.10899528954475,76.12229770361245,13.90377212780096
45654,16.00787764225406,82.2653697525651,18.150035021342063
5a69c,162.45459894014232,74.65896271729115,0.538191222514233
5567c,-138.23443418808407,38.78802813652384,4.8916134362222445
0fe2c,-0.29957847386916836,2.777943422808804,3.5643943702444307
b16dc,52.12653645341999,-68.02390876580509,8.156081441083327
743d4,-150.95400729756435,-23.13084630191232,1.1709700013769075
af954,138.78524479351213,-82.845682899455,12.870492873007224
1644c,37.63866215467042,11.70255106487379,0.6555276848198944
07894,-44.096031125443155,-4.85811696854597,26.36119276105866
69c6c,139.04131198494017,-11.17422346839294,17.86627235229674
abed4,132.22375735133426,-53.979335720052724,0.0005986554199268443
59cbc,173.85052859105366,56.40943572586405,5.460336085152747
9ab64,-94.72775278355441,-1.5156902442282678,2.9429900443603665
aae44,132.87126427929059,-42.84409518923936,3.575170167803114
00904,-42.236243521522134,-24.20376384937014,54.719500002993286
70bdc,-163.08774897385115,-3.271990432018452,0.39750719883142466
57e7c,-174.90773682126687,47.023215743448496,4.867667219425171
816e4,-121.26263661074441,23.351260484896326,9.919121652767883
0accc,-38.31657246874525,37.82719969064035,1.957603223160781
360ac,112.23840170215038,38.13994570661092,4.1528726480325195
4f20c,-29.607154168921927,69.87820364285594,35.912739985991465
b95ac,-36.38073185718838,-59.59970181016194,3.226154057985764
9df0c,-133.48373802573275,-14.170966559160528,0.24425141133015246
0bd9c,-31.262636610744416,20.62415092068599,0.023347561377146928
9133c,-75.34121786244368,-20.8371612385159,13.23387671290282
3dd94,51.68342753125476,17.153893844589273,1.8690022210116077
9801c,-90.29957847386916,-44.09563972237697,0.07722654917056292
1799c,36.954107042677016,3.254020714438715,3.9924329954921247
a9fb4,159.05742886116104,-44.55907687216402,13.315293850012871
38ea4,73.84190634077625,37.86340374119573,5.240030890619668
1915c,29.788924849559944,-14.114348599313825,4.535413461365772
1a24c,19.949685953557,-6.347795517875429,2.1844936273130546
0f054,-13.174034785657044,7.922545481844241,0.5310073574751109
a41f4,-142.30061582387918,-63.56269980917372,0.06704940703180656
53c44,-117.37988014048939,60.3695299488248,39.205344795589106
71264,-160.81199525979832,-11.072985420329623,1.7307128190085068
67b24,144.43421383596748,6.062037606307421,1.557701402649649
4259c,74.95997471919627,51.39147595109374,5.91711017055693
32aa4,134.09603112544315,0.21515057063032147,0.9183374141677793
b5914,33.59088067847979,-43.17378923690397,1.1895283193946398
4d05c,-78.97515228295397,53.22648659251852,45.00930909177986
12254,7.438135477483652,25.09728008559098,0.5322046683149646
4428c,30.751518563463538,65.40267316717399,82.26543184008716
b094c,16.70506520110893,-73.94861615728536,2.3060206775582044
4ba64,-47.40453552644566,48.10736815720819,6.273310145413403
18b34,41.60118135785713,-17.00101129926914,1.3781047766715955
b535c,49.457310356203976,-38.10663717775489,0.5405858441939404
aef9c,131.51741509445134,-72.64011187905886,7.836399446842392
42d7c,86.92240107488279,55.09878803397068,11.150555851557401
677ec,135.90396887455685,8.464412411883231,0.2903478786645195
2cf84,124.86241660110517,-10.871874580439743,12.730407504744345
1f0ec,38.31657246874525,-26.750533695415218,8.976838021803031
90f74,-82.56186452251636,-11.611004830066328,1.1595955483982976
65b94,164.5931920885669,6.508971481836251,3.970881400374758
3510c,128.31657246874525,31.176661942148474,10.92486275824498
1c72c,16.158093659223756,-24.403416455304423,23.80613142881089
65694,173.932080621357,3.400439034181182,5.68543052304524
2c4dc,121.26263661074441,-10.04441054093253,8.76251938146922
1b75c,10.260012494026567,-17.403539835228898,0.8459001083566311
0dd6c,-8.836275503060286,23.512010163275043,6.487030130327284
113ec,17.668886959382263,14.712266969131253,0.9339024550858771
8c6b4,-60.95400729756433,15.56142854210079,49.95061092785604
5904c,159.98091675488783,55.637681276333375,1.237420752988787
934d4,-45.299386222586655,-13.893635462802864,38.686909201932465
66964,153.20321509152086,14.500112996318018,2.7729719051011426
911ec,-78.29317056688751,-15.101106178164205,1.9348543172035608
6d21c,170.45490260135216,-39.91527512642326,59.13159044785412
1fbd4,39.651816518998565,-30.700103114195493,6.005112517286175
46aa4,42.82334635153498,59.93909067593287,37.42254895504696
46b24,38.838863330372185,57.8991522660992,52.72537879921696
8fc7c,-82.56186452251636,4.68814785018493,26.2773810022689
924f4,-59.47209042638443,-7.0184887707907935,23.097922067037434
6a814,135.90396887455685,-27.181135670384123,21.993402817272408
ba834,-6.3115447537590486,-81.81721253022805,3.937356696858855
51aac,-133.01157772792502,75.13884443841913,12.149113091995378
08864,-33.43835297887956,1.7902322482910544,6.8839386737387835
3a85c,87.85497548307694,8.830181443627822,0.9177387587478523
ab21c,127.89723731887345,-42.92894521998587,5.200519632904497
1a96c,6.067919378643024,-3.400439034181182,0.715393226812579
7d564,-178.4791375620349,44.69052069717471,1.4625151908812806
6d4bc,175.93045461844773,-44.02374737776218,47.71223831274957
415b4,46.917014943130624,55.335164554840034,12.63641860381583
2a644,122.71813749631639,-36.76000268762952,11.585778341844218
8eadc,-70.050314046443,20.29462688475159,80.0474135092582
67ed4,137.7637564784779,3.503922667648026,0.173011416358858
12f24,6.067919378643024,36.79957740094139,56.0425284810316
b39bc,62.58707554312084,-54.10678894294902,3.4614256380170136
13b0c,13.174034785657044,29.86365584721167,11.752204548583881
3b154,73.84190634077625,5.182064061820143,1.2212570566507623
7acc4,-179.09433771003745,6.748563875328352,0.43641980112666945
6f59c,160.81199525979832,-0.855356097633294,3.702085116827605
7bbf4,-163.84190634077626,14.825515766898867,4.024161732748247
54b3c,-117.53122195311823,42.46447666840321,92.20849970965213
afd54,91.65459388799412,-79.73579883310431,1.030285977694099
a8c44,166.8123633744509,-62.582143906577265,0.26101376308810414
6513c,173.25060073525066,6.026177320506081,1.7905783610011914
67944,139.04131198494017,4.589752362019893,0.15505175376105268
887f4,-89.70042152613084,35.56541560979274,100.0
4dfac,-85.4661980504155,64.64682615129402,16.46422135882807
5159c,-131.4951257506078,62.289678732672314,37.20523703761352
a5914,-167.13237987431333,-74.98047538782362,5.589645655856945
97364,-84.60604486518308,-24.4283809698885,0.03771529145539119
a6134,-170.70056114945865,-62.89698528182958,0.0011973108398536886
bd904,-74.73705943655513,-46.738263325953625,11.582186409324658
bc4c4,-68.3902878675672,-54.61531901853295,33.601331409653916
2c9cc,127.63866215467043,-17.30360938093719,10.857813351213174
33eec,116.79678490847915,16.562999855215143,9.112732802126423
25fd4,87.85497548307694,-22.22433612498648,0.001795966259780533
6ad9c,144.43421383596748,-36.44690502424706,37.21481552433235
1e93c,27.549584628547148,-27.60217167634344,66.2561886004035
5c5c4,111.07134394287077,58.47216247755872,2.5041756215539897
36ccc,104.65878213755632,22.3270772040894,2.9214384492430003
0d45c,-3.419552724260362,42.18543315539065,73.20657802575415
1cbe4,4.727752783554405,-27.4695853097944,0.6052406295460396
5fadc,133.5449197048062,43.934815795222974,10.609371351943535
53db4,-118.97659878206403,61.633512174234276,37.40937853580857
6e65c,171.86614417328602,-18.254575634321743,13.306912674133894
36b1c,109.18800474020169,23.310803821639293,9.742518303889463
53114,-108.31537981680633,50.22633861476628,89.04460581533876
37e0c,94.72775278355441,43.998446835614075,0.44719559868535275
2c15c,117.54958462854715,-15.087147623871472,8.382971845235602
48324,-10.492856304086583,47.28252317354863,38.80244969797834
645d4,166.82596521434294,15.75422382608411,0.15744637544076007
1a2b4,21.47528509455601,-9.561342572576075,0.36817308325500925
677a4,137.13621249402883,9.183271289939045,1.380499398351303
8a224,-65.47573602097843,37.01727952299506,40.205698002286866
0dabc,-9.54509739864785,33.07206279301974,35.792410246586165
10ef4,14.658782137556319,7.19860637057409,2.8130818182362414
4877c,-0.3884656300071555,52.36070100764666,72.6456378972827
441cc,41.4951257506078,62.289678732672314,48.784430169838544
072dc,-36.954107042677016,-17.452237883173215,28.27748876024449
806bc,-128.98767407801805,34.00742246697243,34.29038379798971
91c8c,-76.82596521434296,-3.962790067525406,16.360055315760803
6e13c,175.93045461844773,-18.384269700500283,7.959722463347322
65fa4,160.05031404644302,1.4296385237425584,3.184846834010812
a8e2c,163.39821635675113,-57.6446756104466,4.335462551110206
2540c,85.27224721644559,-4.055745366936808,0.1430786453625158
45c8c,24.164872448689252,70.75402055461062,73.1922102956759
48eec,-11.347941636103892,58.97478890868404,26.79102735256614
04c6c,-3.419552724260362,-15.380676611192422,4.565944887782041
bd5cc,-85.6162785036647,-47.05250473879583,1.7408899611472632
494cc,-38.128472966767056,61.64673284784563,36.05941056387354
af214,152.1713720237721,-70.19095744287176,7.440688214270748
96f8c,-77.56194191422242,-33.5238038857741,18.854053795176036
4e5dc,-61.78424419656104,71.79889740912841,37.62249986530253
71c8c,-175.93045461844773,-13.141972581036013,6.147592507228764
2d324,134.09603112544315,-5.356432594868849,6.021874869044127
8798c,-98.83627550306029,39.97172786799671,99.60907801078777
196bc,27.549584628547148,-13.729900757720095,4.230099197203082
38cbc,68.524714905444,36.98829597578986,7.547248879017726
3afbc,81.16372449693972,8.73302684317089,7.101250591172227
3e134,49.691137429082296,21.06405269784106,2.875341981908633
31edc,109.18800474020169,3.844160302030889,6.058392849659664
b08cc,20.554307632384468,-76.74524905226764,2.2311887500673486
38054,87.85497548307694,42.843762923985864,1.095539418466125
0b604,-23.00119891646547,37.34016650844508,17.835740925880472
ae7e4,114.70727220314973,-66.5846691736292,10.645290677139146
07e74,-40.308862570917704,-1.159875439093459,21.20198035212912
a5ea4,-165.44573494581687,-71.78344963602666,3.7427936853826305
85ba4,-97.43813547748366,14.540680871096292,36.401242808651766
1aab4,0.29957847386916836,-0.9056499122924822,3.1788602798115435
672dc,143.045892957323,17.452237883173215,14.63592770637149
217e4,56.56164702112044,-19.505978677510786,8.026173214959202
6f844,171.16372449693972,-1.5028201417212574,6.875557497859806
867c4,-99.54509739864785,24.223998109598377,82.04213336845444
501d4,-96.15027916800224,87.20596231458512,9.419244377128969
15354,39.651816518998565,37.30493403487492,15.650648643147491
69334,156.99880108353454,-13.537990469225699,4.895205368741806
65c8c,162.33111304061774,7.754935100032575,2.732861991966044
06874,-24.524263979021583,-10.01108028459017,2.6634179632545303
67dc4,141.01232592198195,1.1822478773249137,3.5500266401661866
562dc,-167.41388629247822,46.440760583107576,4.787447393154974
72c9c,-174.6060448651831,-43.35679360939653,21.477361845295466
351bc,128.31657246874525,29.92326440250948,7.870522805778222
0b9a4,-26.79678490847914,29.144454733019217,7.127591429649008
38fb4,76.82596521434296,35.537284736374616,2.787339635179387
9c2ac,-124.15319471176817,-18.693752377234993,0.26280972934788466
277f4,79.01929968867374,-43.567115276050714,0.17720200429834593
10424,6.7493992647493535,5.35679155845517,2.8406199675528763
6efb4,166.82596521434294,-12.120520083794027,6.598978693853605
00dfc,-34.86241660110516,-23.83573773167138,13.73674726564137
61e34,153.95861113661297,41.04166513065583,1.2661562131452757
91f3c,-69.28775346589713,-3.8073245647020877,17.91416478589089
945d4,-58.00719220409735,-25.22081003106156,66.55372034410713
37cec,98.83627550306029,41.26178725173658,0.36937039409486294
42c54,86.3996694634207,52.30658603489121,5.009548553947833
32064,115.28375849518459,0.8189155941136683,2.7963194664782898
15dec,38.98767407801805,18.892335220360426,0.5423818104537209
6406c,159.28775346589714,20.202879929360847,0.00838117587897582
0fa8c,-9.54509739864785,8.022721977827985,2.113852287761687
51a6c,-122.73455056917726,72.72630321847276,12.081465029543645
433b4,84.37895907365767,58.61471580142688,0.001795966259780533
548ac,-127.70057382299794,48.63738698331817,91.79482881448267
b231c,72.35154976793201,-62.85304685489752,1.0159182476158548
05dac,-19.949685953557,-6.996354794695987,1.9174933100256821
5da2c,105.77081451713214,49.26445916178348,11.032620733831813
72464,-172.56186452251634,-29.580617797468626,2.5400949467496003
48d0c,-18.217010641263688,63.559996718716306,37.19565855089469
bd7d4,-81.78185486695176,-45.00368591857156,5.7159619494615095
6dbf4,173.932080621357,-28.909559669047898,17.03414131859843
8e964,-71.57239531020859,15.36972264039353,52.37756000023946
1b7bc,8.836275503060286,-20.48694989295017,0.3867314012727414
40954,33.21082024172205,44.60329429659432,51.877084069180626
572f4,-161.7829893587363,63.559996718716306,64.1824462257769
2026c,45.903968874556845,-29.5756650927725,0.31489275088152013
6daa4,170.45490260135216,-33.783056809681895,25.850539687861062
8b694,-51.01232592198195,21.43389494817338,2.3251776509958635
487a4,-2.0212557001123908,53.02876013286877,66.94943157667878
5664c,-154.62090911041474,50.92545650595485,19.546099460611465
75dbc,-141.68342753125478,-19.6954799145655,1.838470794595339
0add4,-36.954107042677016,34.13386692780773,1.9779575074382933
524dc,-105.48102499230775,57.79018779787231,41.313809184571454
9dbfc,-129.65181651899857,-12.5754524222595,0.1203297394052957
49ff4,-22.87897889684928,43.55734806961038,5.798576397411414
06c14,-29.788924849559944,-15.453500555099298,7.576582994594141
37eac,94.72775278355441,40.21255732237709,0.42384803730820575
2b0a4,124.86241660110517,-25.159896654775345,8.755934171850024
8d424,-49.691137429082296,2.6089383568285816,18.765452793026864
8758c,-108.42760468979141,43.19385159070138,94.39179602612532
378bc,90.90566228996255,38.98417360275216,0.4244466927281326
6e5cc,171.86614417328602,-15.259078240758138,7.060542022617201
0ae94,-38.31657246874525,32.418599653551524,0.6190097042043571
17f84,42.86378750597118,0.2195838546884792,2.4910052023155993
47394,22.373905549189974,48.80360690151697,77.9664872695925
7eb04,-153.95861113661297,22.996204783448384,28.97611963529912
68fec,146.56164702112045,-7.9875482289387145,14.178554965547379
104dc,7.438135477483652,9.466237155719288,1.4756856101196714
4d6ac,-84.30152234305827,50.20866300568933,75.83168204213337
b3164,72.48378856696469,-49.00626713265131,3.6098921821588714
240a4,67.76159829784962,-16.42806707903209,0.5531576080124042
5a644,164.84152102331532,77.12826261082905,0.6585209619195288
5a02c,174.76598727902748,67.67760945151714,4.061278368783712
8e85c,-70.050314046443,11.712931683478041,39.88422004178615
7c7f4,-168.2931705668875,22.571158214540155,1.48346813057872
5877c,172.48461154054021,45.05223656618173,1.3541585598745218
513f4,-137.71156079593837,66.70336279209897,63.95495716620471
275bc,71.57239531020859,-41.98068044964524,0.7698708700259218
2c24c,115.28375849518459,-13.306961537108105,9.696421836555096
6619c,152.45041537145286,1.9019921631746681,0.038313946875318035
6640c,150.21107515044005,4.6846177662765305,1.6762351757951641
408fc,34.530585910645584,42.220500362161594,29.219772391209343
92024,-66.99880108353453,-1.399999019155087,16.62945025472788
8ca24,-49.691137429082296,16.084219222151972,0.9805975778401709
7901c,-145.84680528823185,9.7303329226011,0.06884537329158709
2b48c,132.86378750597117,-20.925263055668054,14.703575768823224
94ac4,-45.903968874556845,-18.141814967320425,51.419112672936585
696e4,148.7373633892556,-15.897522345351033,26.794619285085698
76154,-139.6911374290823,-13.05416053251404,0.3292604809597644
694cc,156.99880108353454,-17.050835970330272,10.226231883190355
713ac,-160.81199525979832,-13.169071737904858,1.7361007177878485
2e3dc,106.15809365922375,-3.2847736376898626,8.698463251537047
75f8c,-135.29938622258666,-17.967367796552953,1.2709454565046905
b6af4,38.67695862475942,-58.82398827779718,0.44779425410527957
3997c,82.56186452251636,28.097803881433773,2.365287564130962
8c604,-55.84680528823184,14.12351572392984,20.49436964577559
08d24,-23.76328281204688,7.452355365682561,0.13469746948353997
95bbc,-59.47209042638443,-34.24245373027246,75.37131602420962
67484,139.6911374290823,15.471771172800237,4.107973491538005
60504,143.045892957323,31.01323848655477,3.7942780514963395
1fd84,37.63866215467042,-38.08385149525993,2.6963440113505066
8c29c,-66.99880108353453,11.476510732751445,28.1104638980849
35ebc,117.54958462854715,37.581788855299465,4.130123742075298
5c6c4,118.61773593644801,60.08584863176721,0.30291964248298325
6b384,150.95400729756435,-38.43944802559123,29.07250315790734
47224,22.513157244710154,51.5469637399394,78.2789853987943
2a5a4,122.71813749631639,-32.97646252267219,17.180213241060578
5755c,-179.31960985304215,66.23522724627675,7.786711046988463
0525c,-2.7779813362722456,-8.826055022483708,1.299680916661179
36a04,112.23840170215038,26.490825895002967,12.737591369783466
5a67c,160.54043030060222,76.05812720460462,0.11853377314551518
3749c,94.72775278355441,24.450603552431094,4.642572781532678
918fc,-70.050314046443,-6.996354794695987,19.516166689615126
13674,20.712246534102874,37.78391634646864,60.007423327207086
76aac,-156.99880108353454,-20.62471295821114,5.656096407468825
54134,-133.16858891352194,53.563720544230506,68.09705401667854
28d6c,99.54509739864785,-24.223998109598377,0.028735460156488528
5994c,169.74058375127026,62.06998217369349,2.1240294299004434
5387c,-123.2055014822954,53.25472461248001,59.51951915996672
1ea3c,24.524263979021583,-25.389275331237705,40.616974275776606
771fc,-150.95400729756435,-8.992170018267034,1.1985081506935422
acba4,110.1527124825861,-45.95799914919805,0.3442268664579355
93094,-54.434213835967476,-12.012182654798877,30.75831682042133
23a8c,58.00719220409735,-9.967463921382132,3.3602528720493767
b1e44,85.44401691359337,-71.51794601144972,6.30384157182967
75044,-143.73691535997867,-30.60405157054976,0.003591932519561066
1a1d4,22.238401702150387,-2.571635645844323,1.9073161678869262
5d3ac,93.6003305365793,52.30658603489121,3.5362575655078694
3a43c,83.93208062135697,14.580162297490416,3.8349866200513643
4a1c4,-26.37621034121526,45.25753681141179,1.014720936776001
761cc,-135.90396887455685,-14.032266194215612,0.3340497243191791
17594,26.79678490847914,0.8084179125790527,8.779880388647099
85c3c,-96.06791937864303,18.33128022969922,54.188492645518174
badc4,-65.40820149011198,-80.29829896322121,26.349818308080053
498fc,-25.205272807573188,49.55799952251051,0.9985572404379763
63e44,159.28775346589714,25.287114976769228,0.40349375303069307
32a2c,130.3088625709177,1.6360474786365862,1.3391921743763506
5dde4,115.39271187573394,47.46581540128125,1.8019528139798013
4e15c,-76.83023062063808,72.65799578423594,30.408702055184055
aa184,150.89082384408533,-45.84394914604468,10.73149705760861
0ac9c,-39.651816518998565,36.13793588456719,0.9662298477619267
0f874,-8.836275503060286,0.29602293765890547,1.9438341485024637
b20d4,86.020711222888,-61.642799615455324,1.3637370465933514
8a50c,-57.281862503683634,32.331316082436985,0.7626870049867996
52004,-90.70569234279657,66.99723785580876,12.974060260654568
0c0ec,-20.712246534102874,25.287114976769228,12.092240827102328
2b3a4,132.23624352152214,-23.586216477119716,15.204051699882065
863c4,-93.41955272426037,29.744921542846743,99.94312773510696
0cbec,-17.668886959382263,39.59326515173,16.725833777336103
1eb8c,28.299434995724074,-23.974784883884723,46.747205775827496
15dd4,39.651816518998565,19.985330598276107,1.642710472279261
08414,-38.98767407801805,4.723463159271499,4.481534473572356
2379c,64.71624150481541,-8.645239901502647,1.118886979843272
7d96c,-165.34121786244367,40.022451032148275,0.04010991313509857
6ce4c,167.56194191422242,-36.98264229966964,30.582910782382765
3b9ac,70.81199525979831,12.465669771603757,0.6645075161187972
8d3dc,-49.691137429082296,5.1568478148963965,13.177603103429696
a832c,168.72463928278884,-47.207522109259976,40.67624116234936
7231c,-171.16372449693972,-25.77254014864381,4.024161732748247
a5bd4,-159.1367376098,-75.15107282787966,8.370998736837064
43d34,60.86667493440976,52.16487541321588,0.17780065971827277
8a834,-53.045892957322984,37.75030364729291,3.063319783765662
5d284,93.07759892511721,55.09878803397068,3.837381241731072
a9c2c,162.30076226296273,-46.378345011245685,23.44813548769464
8768c,-105.4068079114331,41.1947371638124,96.51522680060583
05e94,-18.427604689791412,-3.861522947643613,1.9420381822426829
a9f6c,156.10222692802327,-45.83899933249983,11.840206895313127
256ac,85.27224721644559,-5.37571033394071,0.08081848169012398
afd44,95.37064230563023,-80.41359479013668,2.3970163013870844
4475c,56.020770937290585,63.75341917961847,3.5667889919241387
17c9c,40.308862570917704,6.760646750626888,3.691309319268922
7ea74,-156.99880108353454,24.934258286295314,18.144647122562723
1076c,6.7493992647493535,0.8993868034508916,2.9555618081788304
0e424,-6.7493992647493535,16.05189971450053,0.5142450057171593
853c4,-96.74939926474936,4.041435946568447,3.721840745685191
8882c,-89.70042152613084,31.992455874035734,99.93773983632761
9b2c4,-102.43805808577758,-0.8844092942181652,0.11673780688573464
3633c,101.70682943311247,41.004000621286785,0.830335067438533
05a14,-11.706829433112482,-5.942611103500186,1.3852886417107177
4f4ac,-11.434881465125933,67.35631050814992,23.449332798534492
6c594,165.34121786244367,-32.5722853627744,14.789782149292687
6d4d4,177.22201866372777,-44.66693007915701,37.44649517184404
6f45c,160.81199525979832,-3.229994181271215,4.002011482210954
6c74c,158.524714905444,-27.33007519998726,19.220430912171263
07b0c,-36.954107042677016,-5.402580329871334,35.80258738872492
75104,-142.3613378453296,-31.41156302386968,0.5411844996138673
965c4,-74.5931920885669,-35.26869278593369,47.12256272412162
91574,-68.524714905444,-18.66376851246439,33.72345711531899
a4fbc,-125.17711064771665,-74.89895602159652,37.600948270185164
90d8c,-79.73998750597345,-18.152406088235487,0.9859854766195126
6b974,152.45041537145286,-28.292526489491326,43.31810753048653
054ec,-1.5208624379650912,-3.4183509658718116,1.0428577415125628
75b84,-142.3613378453296,-23.73875759036885,1.3020755383408864
23c4c,59.47209042638443,-16.68676971562891,4.5593596781628465
3039c,97.43813547748366,4.035414655841234,1.5583000580695756
b211c,84.51229314427978,-63.09715350126249,1.6672553444962614
3ffac,47.136212494028825,34.2257992232322,9.877814428792933
355b4,131.60118135785712,34.76079986681043,17.620823630126736
2730c,70.050314046443,-36.60507543529362,0.13529612490346682
960bc,-68.524714905444,-38.929881819745155,66.79976772169707
b275c,89.47668174064046,-60.210044699745694,0.6393639884818697
8d79c,-54.434213835967476,1.745142173285932,20.353086966672855
b9fcc,-1.9167942038355301,-64.70385485147231,1.0260953897546112
585bc,168.87060117626353,51.15313910607437,3.2159769158470075
3176c,108.42760468979141,11.121901459430575,1.4732909884399639
5cfc4,103.24730882937875,55.847371424413815,0.47114181548242645
23c64,58.737363389255584,-15.231759127305015,4.621619841835238
3caac,66.99880108353453,0.27576137344723084,0.37296232661442397
4d134,-83.18619592967555,51.48570871040098,62.4738836573057
b3824,60.86667493440976,-52.16487541321588,3.9134104800617813
19c94,32.71813749631637,-3.425552040853867,9.16242120198035
67e14,139.04131198494017,0.6839647188008074,1.3864859525505713
10594,9.54509739864785,6.656800873105075,5.447764321334283
40b24,25.8711763805572,44.74261432541018,74.77804850306212
0e164,-3.419552724260362,16.88385383319751,0.001795966259780533
72534,-169.73998750597343,-32.29955541026602,2.506570243233697
88f8c,-81.16372449693972,33.836080966085675,99.95450218808556
5fe14,131.85566824835507,37.54982230095344,17.395729192234242
3a9d4,89.70042152613084,7.438034942173296,0.30830754126232485
3ef2c,58.00719220409735,25.22081003106156,9.725157296711586
beb5c,-39.27360548962102,-55.18023644984439,1.3164432684191307
29c2c,106.15809365922375,-41.089524879437086,1.6714459324357493
aae74,131.51257875664552,-42.09753479119629,4.278590286217156
5d444,93.85014871070486,48.33453603092129,1.164983447177639
43d3c,60.20438573275561,52.731336355863945,0.010775797558683197
51b94,-112.11650051445444,74.23288310589982,13.53380307828617
229d4,45.299386222586655,-5.301685863902555,2.2742919403020814
2edf4,100.98070031132626,-17.365007216481736,4.422866242419525
8afec,-54.434213835967476,30.18388080622292,0.36877173867493607
5fe94,134.3520925869239,38.84640973299559,16.31635347010614
bdb14,-70.37507135320683,-52.08774876784416,32.94819834651373
afac4,132.7534111716038,-77.1015713724175,10.308247675720333
badf4,-68.54250129761874,-78.99393283983031,32.39025149514191
5232c,-110.32694396661039,62.47702456373258,22.654917056291566
6d15c,173.932080621357,-39.49373923043933,73.71782975437168
9ab5c,-94.72775278355441,-0.9025813577752885,1.6816230745745058
7ab2c,-179.70042152613084,2.777943422808804,0.7848372555240929
97ecc,-86.58044727573964,-40.25850071217,1.2948916733017644
7111c,-166.0856009545901,-14.246394417383204,6.074556545997689
41ba4,52.46542841277204,45.100017604407086,4.946091079435588
72cec,-173.25060073525066,-43.28482526521574,16.343891619422777
1325c,12.438058085777586,41.5598456403957,77.69170443184608
80044,-133.48373802573275,34.533752717224466,13.012972862949814
0b9fc,-28.299434995724074,30.850888982797052,3.9648948461754903
14f64,30.527909573615567,30.96664941382816,20.023227830293163
506ac,-138.78524479351213,82.845682899455,4.080435342221371
796bc,-152.45041537145286,13.729900757720095,6.373285600541184
921d4,-66.99880108353453,-2.557428455751961,19.840637927215475
93114,-51.68342753125476,-11.597883588804985,34.78906376278877
6c58c,165.34121786244367,-33.27783904847196,16.928777964691303
08544,-35.56578616403252,7.788744187163203,0.5890769332080148
68854,148.00719220409735,-1.8194651964969286,3.14713154255542
33a4c,121.99280779590266,12.508303339178793,7.659197442544046
96b8c,-73.08774897385113,-25.790879767190802,24.29343694063134
311b4,102.43805808577758,13.600086534084738,6.210451326321083
22904,47.763756478477866,-5.5210385527340575,0.8195592698798498
063c4,-29.788924849559944,-2.9685676922120288,4.213935500865057
0aacc,-43.48373802573274,35.67934728778038,0.02215025053729324
434f4,85.75875940302757,63.139936621549296,1.1560036158787363
48c34,-14.050438474534989,61.730598090173125,21.527050245149397
51c84,-109.4595696993978,76.05812720460462,15.731467124837614
46ab4,42.881442252105266,59.00007829965115,34.317323291886424
57a84,-168.4058894764787,54.58164768612325,50.82105590842967
5ff84,136.83754195527194,36.39318215113196,21.95868080291665
29274,100.98070031132626,-26.37308187610649,0.24365275591022562
71554,-157.76159829784962,-20.72971247589935,3.191432043630007
605f4,141.01232592198195,28.4347175072203,8.770900557348197
24744,68.524714905444,-14.38311095887965,2.480828060176843
3ae54,81.86614417328603,7.364134964552616,4.476146574793015
2f21c,99.54509739864785,-16.69121485117746,7.176681174083009
0b4ac,-28.299434995724074,41.066557386071196,17.23708550595363
05c3c,-18.427604689791412,-5.758926892791413,1.8169191994779725
0411c,-18.427604689791412,-18.271048003574055,0.3334510688992523
bd6b4,-82.85756497432915,-49.47081404320543,4.132518363755007
b067c,30.055721094818132,-80.62351999543147,1.8953430594883893
15cc4,35.56578616403252,22.335063263414565,2.925030381762561
36724,109.94968595355701,37.26591817727422,1.1793511772558833
10204,0.29957847386916836,5.393881838311845,5.039481324944176
0e8ac,-10.980700311326265,16.61983555555819,2.83044282541412
201d4,45.299386222586655,-32.83522684783973,0.0011973108398536886
1818c,40.308862570917704,-1.159875439093459,5.924294035596051
0b684,-26.041388863387045,36.67338253774285,19.089924030627213
544bc,-139.07795616181477,48.84896477984321,16.552822360977245
2eccc,104.65878213755632,-21.582050559175222,3.0399722223885153
49564,-41.86629164276262,58.50657821425667,15.550074532599782
0f5d4,-16.912251026148866,2.052336341646761,1.6337306409803583
a5184,-123.45036921761825,-80.27974435699696,33.51153309666489
1ca74,3.419552724260362,-22.964496324994563,1.5600960243293562
6ff4c,175.2722472164456,-0.9025813577752885,4.4025119581420125
515fc,-126.63609091052462,62.9994321313918,35.854071754838635
12a84,0.29957847386916836,42.86339699629216,76.24355697104303
0c15c,-16.912251026148866,26.524062912466455,32.484240396070426
4564c,11.495255103793392,82.41136737002027,16.503133961123318
2da54,121.99280779590266,-6.318333747693143,9.110936835866644
927b4,-57.281862503683634,-1.8049406441812506,23.038655180464676
1326c,11.706829433112482,41.004000621286785,77.16668362857023
6c8a4,162.33111304061774,-33.575100397447606,19.32339964439868
1ff34,43.48373802573274,-31.61316314083182,1.0171155584557083
858cc,-91.52086243796509,16.15269848663217,35.303308768505936
a7bc4,-171.68167461777202,-50.71566783220365,0.538191222514233
aa6ac,146.78917975827795,-44.60329429659432,11.792314461718979
10504,8.133855826713978,8.05310981616899,0.965032536922073
87d7c,-90.29957847386916,36.95373078854487,100.0
64df4,175.93045461844773,10.953684573180011,0.2831640136253974
8f2a4,-79.73998750597345,21.162489249791342,44.39628594177477
bc6b4,-60.95222644942273,-59.1743467554296,19.364108212953706
401b4,46.250685699035145,37.2948688567621,11.470237845798337
12f34,5.393955134816915,36.1418948722705,45.93961961434618
b1424,47.61766370866319,-65.72115628613443,4.504283379529577
9a5fc,-95.39395513481692,-10.933250827121238,1.2038960494728839
143dc,29.045992702435676,23.82356369983325,2.9244317263426347
63c24,161.57239531020858,27.78394822238776,0.06405612993217234
39e2c,89.70042152613084,26.041079933185973,2.1024778347830773
51f34,-102.33770815257094,68.84098675174229,25.61586676324974
8d72c,-53.045892957322984,3.7811282988073875,26.40130267419376
512b4,-153.12447035561487,65.3740226014587,69.41708921761723
bb69c,-74.17805330831119,-70.89844711748037,40.73670535976198
32304,116.04138886338704,7.3175297481392905,2.6957453559305797
2d674,129.65181651899857,-1.171079433159255,3.6272531893367495
2e62c,109.18800474020169,-9.70115945628947,6.153579061428033
3c484,58.00719220409735,13.805618695653559,1.3320083093372286
6fa4c,171.86614417328602,-6.682118907598644,2.2581282439640566
a967c,146.83183871659907,-56.437438795104356,1.0051424500571715
4af74,-42.83626052,43.55772276210487,2.2162223645691776
5f5e4,150.93926746388271,42.05462208914576,2.5592519201872594
6edbc,161.57239531020858,-11.81868196468604,8.524853179758264
09e5c,-42.86378750597118,13.724129917466398,0.03412335893583012
6e12c,175.2722472164456,-19.12746990543702,9.693428559455464
844fc,-103.17403478565704,13.5619010770039,19.620332732682392
2017c,47.763756478477866,-32.132289856590134,0.004789243359414754
3555c,134.09603112544315,35.40171762370084,22.6644955430104
92e8c,-51.01232592198195,-5.79438817034632,28.356511275674833
1568c,42.236243521522134,30.93357626508156,10.096922312486157
96e5c,-76.82596521434296,-29.86365584721167,17.65255236738286
874b4,-112.23840170215038,38.780335129479816,94.43789249345969
9c294,-122.71813749631639,-18.31420130001003,0.019156973437659017
19a3c,29.788924849559944,-7.6836506058779115,8.244083787812572
4bf44,-49.83563941561415,55.68120698032664,8.851120383618392
b10d4,51.06599522704122,-69.57111288379565,7.239539993175328
91cbc,-78.29317056688751,-3.9851689093424167,19.557473913590076
10264,0.9056622899625406,7.4372166737712115,2.9046760974850487
6b9d4,153.95861113661297,-31.363647373036052,45.67261929705881
5fa34,137.09497985345857,42.14318857832893,15.098089690555014
55cf4,-146.1240387731236,47.81978725683703,5.713567327781802
76dcc,-152.45041537145286,-11.724106083449582,1.9198879317053896
92fac,-53.045892957322984,-6.515691096773137,25.987631779024312
10c24,16.912251026148866,6.460019746300661,2.064762543327686
0fd3c,-1.5208624379650912,9.541796757472108,2.9280236588621955
16a8c,25.283758495184582,19.581734796802913,0.008979831298902665
48f14,-10.437798626879246,56.845602951802135,32.57104543195982
2ca64,132.23624352152214,-16.23948917501385,27.9230847516478
17214,27.549584628547148,8.479501709784495,1.3014768829209595
794bc,-152.45041537145286,19.22895597505022,20.864937350710306
a7b1c,-169.90882528440244,-53.30990160308964,1.0757837896085394
09cf4,-41.60118135785713,9.928122508346743,0.36398249531552135
3487c,124.86241660110517,21.185175753989217,6.223023090139546
6109c,149.47209042638443,30.300579890777662,3.7661412467597777
31d1c,102.43805808577758,2.0947249507678696,9.916128375668249
4febc,-45.0,84.25443286150966,21.373195802228196
a384c,-115.02986176404984,-62.466585364668965,0.8177633036200693
370e4,96.74939926474936,31.81403698736281,0.12272436108500308
17bf4,39.651816518998565,4.679028238014921,3.615280080938213
a612c,-170.39344000210238,-63.63806023635138,0.06285881909231866
4222c,66.34871251552477,47.86134359972227,2.986691890015026
14acc,24.524263979021583,41.99756675311401,63.58738273836963
812ac,-113.00119891646547,31.983551515285065,88.83208314126472
2079c,53.045892957322984,-37.75030364729291,0.016163696338024797
350bc,125.56578616403253,33.362013769046285,14.292898150753409
75814,-135.90396887455685,-25.372126973545118,7.413150064954113
2f934,93.41955272426037,-5.384407857958791,1.1218802569429063
25aa4,80.45490260135216,-10.832297804608743,0.7195838147520669
2e194,107.66888695938226,-1.4491492897945397,9.879610395052712
7447c,-148.7373633892556,-25.394596862508113,0.42324938188827893
4b7c4,-59.02829896166666,49.45079790906743,44.5597188714148
b1554,45.0,-59.961958281956676,0.2909465340844463
4ba7c,-48.17410482083969,47.68532471610378,11.167318203315354
1bdbc,20.712246534102874,-13.748476030622887,1.195514873593908
84e0c,-101.70682943311247,5.282394895551499,2.7406445124250935
4072c,41.765565811915955,38.78802813652384,15.539298735041099
11b44,6.067919378643024,11.643035046733166,2.0450069144701004
665dc,150.95400729756435,7.739355735949724,2.2623188319035448
0b5bc,-24.524263979021583,38.930548641292546,27.092151028789342
0abd4,-42.236243521522134,32.132289856590134,0.05447764321334283
4fdf4,-87.18408465227178,83.92479975682855,21.773696278159253
707ec,-170.45490260135216,-0.8931257916704965,0.004789243359414754
ac604,114.14159491674282,-53.37186097629764,0.09698217802814878
a54b4,-94.20320015103717,-85.9195166127918,12.881867325985835
9573c,-53.73691535997867,-34.98794930665092,49.15499787477326
61f7c,156.99880108353454,39.886079268593484,0.3939152663118636
0de54,-2.7779813362722456,25.25775022649982,3.3650421154087917
41654,52.11624430834786,52.43163615849796,1.9558072569010005
00c8c,-38.98767407801805,-20.160693994012927,40.715153764644604
bbb7c,-38.93400477295878,-69.57111288379565,11.46784322411863
9596c,-59.47209042638443,-36.785394332209016,60.80722696822936
1f624,44.700613777413345,-22.741235958893295,0.17241276093893115
05cbc,-17.668886959382263,-9.10254087821929,3.4009614406044024
1df74,19.188004740201688,-42.461763519206436,0.8004022964421909
bc184,-56.01468584334694,-57.00216544538504,9.723361330451805
976ec,-86.58044727573964,-30.48325354895059,0.13050688154405207
67a94,143.73691535997867,7.721219632000912,2.296442190839375
0c4dc,-11.706829433112482,30.730968605264106,37.9607401775612
84904,-109.18800474020169,7.0291646716886245,0.32207661592064224
a7904,-171.81705769251633,-47.47181170056475,8.503900240060823
53bcc,-114.41356881619215,56.3073407947916,52.642764351267054
4bc7c,-41.568762514656456,50.94136754086591,3.7236367119449714
8cb9c,-47.763756478477866,13.270279034614228,1.8821726402499985
171bc,30.527909573615567,7.626960333546036,3.034584323609174
69ff4,135.90396887455685,-16.36452019729046,22.379535563125224
0e4cc,-6.7493992647493535,10.90643177342653,6.601373315533313
1b5f4,4.069545381552292,-22.187776573068405,0.7561017953676044
b4394,41.49693751974239,-51.785668089124826,0.9584473273028778
3e5fc,55.13758339889485,24.498135770474303,12.293389048197747
45a0c,28.71684550711821,77.52469589612079,28.698942175872986
21864,53.045892957322984,-19.383971331546473,8.866685424536492
12ed4,5.393955134816915,37.515768361574,56.24666997922666
85c24,-95.39395513481692,18.351483429256266,50.25472788117887
76524,-143.045892957323,-9.402211122847113,0.40948030722996154
222ac,55.13758339889485,-18.546220588270543,11.455271460300166
b1894,73.25754362293101,-67.66579143629434,14.855035590064713
3397c,121.26263661074441,14.569223655328846,13.124921426476135
aea7c,130.4018390999434,-61.76772820501061,1.3290150322375944
a8a34,175.89326342641868,-62.38996592806342,0.5016732418986956
5a18c,167.66229184742906,68.84098675174229,2.2012559790710062
18864,42.86378750597118,-8.636223640219612,3.433288833280452
1a10c,19.188004740201688,-3.229994181271215,0.31489275088152013
943b4,-63.95861113661296,-27.91612681196103,69.33208014798763
0c534,-10.980700311326265,32.23854843456392,32.24417957267976
327cc,123.43835297887958,1.7902322482910544,4.129525086655372
37d84,97.43813547748366,44.45855482639744,0.3466214881376428
1f1d4,34.86241660110516,-26.480449788749667,21.81620081297406
4b5ec,-63.1044751063776,45.775177155762165,79.51281421926353
2a6b4,119.04599270243568,-37.19307341014534,8.787662909106148
3da9c,53.73691535997867,8.891780851633413,0.13948671284295472
1bb8c,16.158093659223756,-14.103275325138943,1.2368220975688604
0a90c,-42.236243521522134,30.33037985697482,0.1311055369639789
8051c,-126.95410704267701,30.379586698443756,26.189977310959584
4a384,-34.92246988500621,46.754875832531226,1.1470237845798337
3a87c,87.85497548307694,10.25297574802191,1.0919474859465639
27504,70.050314046443,-41.10107235513007,0.4908974443400123
46e6c,23.216983037604646,55.04470262343204,85.29402960949707
52de4,-101.21159794552351,49.14569271444778,94.86712842954724
0d474,-4.727752783554405,41.50424912559783,74.72357085984878
9b284,-100.98070031132626,-2.1057878072050538,0.7716668362857023
3753c,91.52086243796509,23.75583871718656,10.702162942032196
2ddac,115.28375849518459,-6.732470877910057,8.27281924796906
004ec,-36.26308464002133,-32.50380703131717,1.7235289539693845
9e35c,-130.3088625709177,-26.727715663100987,2.6670098957740915
00ef4,-37.63866215467042,-25.03122769064688,19.835848683856057
a4984,-104.58125496938315,-69.44114013135888,15.104076244754284
2c86c,125.56578616403253,-17.096598310568826,10.751252686466197
97a5c,-82.56186452251636,-36.032465347970906,4.358810112487353
b0de4,28.9438121935189,-70.83991637127826,7.805868020426122
a9e4c,159.85058834310854,-44.70770527513035,14.107314970576084
258b4,89.09433771003746,-16.15618043065923,0.8219538915595572
9c334,-124.15319471176817,-15.415056523477823,0.009578486718829509
0433c,-18.427604689791412,-11.121901459430575,3.087266000562736
1d75c,10.260012494026567,-40.50201874185927,3.372824635867841
8cf24,-53.045892957322984,12.419208046374585,4.3504289366083775
75a9c,-143.73691535997867,-28.67888168070639,0.5777024802294047
8cc3c,-49.04131198494017,11.17422346839294,3.8547422489089502
3938c,71.57239531020859,27.78394822238776,3.0399722223885153
84084,-112.23840170215038,17.854617717857828,6.9390149723720524
5f4bc,153.1044751063776,45.775177155762165,0.6758819690974073
46444,11.347941636103892,58.97478890868404,82.40252393125041
07334,-38.31657246874525,-17.786331504313793,32.15438125969074
1b234,4.069545381552292,-13.141972581036013,0.08261444794990452
55c34,-148.8818909870359,46.605272139218975,2.9274250034422686
4aa04,-40.60449569452961,37.49528536978142,0.7860345663639465
68ad4,156.99880108353454,-1.9746287671185931,3.9960249280116855
95924,-60.21107515044005,-38.2356241347838,57.30629007249717
077bc,-43.48373802573274,-9.092074165519705,31.41923240402057
ab0fc,128.90405614275178,-45.96948979854013,1.0254967343346844
b73c4,12.781953835924883,-61.856632407022275,0.10895528642668566
2b71c,126.95410704267701,-21.979343470429683,12.63641860381583
a803c,178.4303981763826,-45.893223117723416,24.8076819463485
aa70c,147.37542102545194,-41.60573629236065,35.20632659047779
48c9c,-11.69266411933763,65.01890988675524,23.72651025796062
172fc,25.283758495184582,7.363658284731875,3.166887171413006
34f84,124.86241660110517,27.138722967401776,11.367867768990846
4570c,17.334809471808633,80.75039029318577,15.514753862824096
773cc,-152.45041537145286,-6.602647587274033,0.19815494399578548
67a2c,140.34818348100146,6.279698310899544,1.9234798642249509
53c9c,-112.27574149702849,59.80677924730545,37.46385617902192
5fedc,136.28629694772997,38.52423659390317,21.624032423177546
3373c,126.26308464002133,14.40470227392114,3.951724426937099
49f94,-22.52895524460014,44.24290109197941,5.933273866894954
794a4,-151.70056500427594,19.10569853315086,14.107913625996012
bfc3c,-47.64636201976179,-39.771356319376864,9.402482025371018
694ec,155.47573602097842,-16.863750582871035,10.167563652037524
75a14,-141.01232592198195,-27.170044235478983,1.5594973689094294
aa95c,136.32426790395408,-39.80200008482852,7.6274687052879235
1f67c,42.86378750597118,-22.149422797197648,1.1242748786226135
4c67c,-64.0464907920773,55.20989754818526,27.01193120251914
12984,2.1450245169230606,39.63208580932192,72.55883286139331
5850c,168.3246194144881,52.46878194949771,3.758957381720655
2a2b4,113.76328281204688,-32.52047982839664,25.19680796930095
a4abc,-92.30102311103073,-68.50896472608729,12.45981525493741
2a95c,129.65181651899857,-33.755659139860136,17.63818463730461
1294c,4.727752783554405,38.89221219512187,65.79941451499931
8e15c,-73.08774897385113,3.894096927377199,18.32005316060129
514d4,-139.59816090005663,61.76772820501061,73.71543513269198
139fc,16.912251026148866,32.9862181299786,29.745990505325036
39904,82.56186452251636,25.850903994527272,2.656832753635335
877a4,-102.43805808577758,42.18594280545131,98.80448512640609
7514c,-140.34818348100146,-31.931492819221386,0.5603414730515263
7ea5c,-155.47573602097842,23.967342940059716,25.841559856562164
2b914,120.52790957361556,-23.511670956769443,22.72555839584294
8c79c,-58.00719220409735,18.451724868504336,29.740602606545696
25a14,83.93208062135697,-11.643035046733166,0.004789243359414754
96724,-70.050314046443,-37.26591817727422,59.55424117432248
0d60c,-0.9056622899625406,39.64829969516619,71.70934082051713
b2d04,81.24524909477098,-46.801267596105795,0.42624265898791314
a4694,-129.39168511278982,-67.59957402947143,3.4704054693159168
6b994,152.45041537145286,-29.665428114290084,45.89232583617196
24684,73.08774897385113,-13.334573709445825,1.3888805742302788
ae84c,121.75948008481281,-66.0252917730485,3.517699247490137
16f74,33.43835297887956,11.680508721212277,0.9656311923419999
4b164,-54.567565869516415,44.51208868240392,21.02717296951048
1369c,18.427604689791412,38.177930324714424,69.01479277542639
15b84,37.63866215467042,23.73875759036885,3.726031333624679
b438c,42.3979065053053,-51.391446934633116,1.0213061463951965
8992c,-70.81199525979831,38.052161509125824,89.25652983399284
8ee44,-77.56194191422242,14.329058301795524,33.610909896372746
21a34,53.045892957322984,-24.581900176383897,11.377446255709676
9a7d4,-92.14502451692306,-10.973192855806833,0.7782520459048976
b156c,46.13603659657797,-61.38056316359114,1.099730006405613
2c654,121.99280779590266,-16.443737456388487,9.88200501673242
7bbec,-164.5931920885669,14.878126208384254,2.6747924162331405
10c1c,16.912251026148866,5.80732410102043,2.146179680437737
811c4,-120.52790957361556,29.631406049653734,56.96864841565843
709b4,-166.0856009545901,-1.4762544176793033,0.03352470351590328
3ee6c,60.21107515044005,29.141643214882226,1.9857400278973425
0389c,-14.658782137556319,-22.3270772040894,0.7818439784244586
7254c,-169.73998750597343,-33.015015781382,2.245556480145593
a5774,-163.90364550835042,-80.07303608235408,13.333253512610677
049dc,-6.7493992647493535,-22.09916343472242,0.038313946875318035
1be2c,22.238401702150387,-17.854617717857828,5.638136744871019
38cc4,68.524714905444,36.3293298177818,7.12160487544974
b6d24,27.996441892673314,-63.49733364928539,0.9548553947833167
94a34,-49.04131198494017,-19.631888124678017,61.46874120724852
15a04,39.651816518998565,27.57938564949476,8.736777198412366
8fb3c,-80.45490260135216,6.656800873105075,40.70078603456636
46b1c,37.733667321518666,58.29058653655866,59.32495614849049
a70fc,-163.11580394471497,-51.133986083632394,0.9105548937087302
a9874,150.86612518233684,-49.97533560246704,2.1785070731137868
935ec,-49.04131198494017,-16.54658093580307,51.283816548033116
aba0c,130.15816381410264,-48.405967944278494,0.0053878987793415985
0488c,-9.54509739864785,-18.941408663830835,1.5325578750127216
41ab4,46.50545580924528,45.414180966971486,8.07945354733269
2290c,47.763756478477866,-5.007571355283759,1.0045437946372449
b9ee4,-6.971991429260446,-63.79049257823085,0.30950485210217854
93e34,-66.23671718795312,-17.666564346033695,27.664465610239404
16064,42.86378750597118,16.0854754337386,1.9342556617836337
8dc4c,-63.95861113661296,6.069580992380803,17.00480720302201
35a7c,124.15319471176817,32.54525452768337,12.469992397076167
b720c,19.135922568968837,-61.093445975121334,0.49448937685957334
29bd4,106.15809365922375,-36.52792822385739,2.6706018282936523
b29dc,89.62089543398321,-51.6828174154954,0.1676235175795164
6e63c,170.45490260135216,-18.1893864978447,11.201441562251183
6d934,176.58044727573963,-29.00267507290441,13.749319029459834
2307c,58.00719220409735,-8.727747490509463,3.6428182302548477
1651c,36.954107042677016,9.995937783121061,1.59541669410504
2b74c,125.56578616403253,-23.6527647662464,8.234505301093744
4f144,-21.094180587589545,73.54464120018999,29.690914206691772
717fc,-169.01929968867375,-21.869963233675737,11.136786776899084
6a26c,141.68342753125478,-19.057374778761424,23.219449117282583
40a34,29.340039489390264,43.206616676345504,55.78331068420328
8b994,-57.281862503683634,23.69664982383105,8.528445112277824
896b4,-73.08774897385113,28.709129510112103,41.85858561670488
5283c,-91.23448793724795,53.730571964205296,32.895516669560166
61b1c,147.28186250368364,32.97646252267219,5.896157230859489
41b4c,50.03261877014995,43.436313390030136,6.824671787166025
89eb4,-72.33111304061775,38.94892096015972,97.8143090618471
bcf3c,-74.80692886353218,-59.32436627519556,9.419244377128969
3922c,73.08774897385113,30.86581742608858,0.7956130530827761
332b4,134.70061377741334,8.378642882769926,0.7555031399476775
1ac2c,4.727752783554405,-7.413109783457122,0.8494920408761921
0b254,-31.992807795902653,37.5963256123314,8.714028292455147
8d18c,-50.34818348100144,6.825357017825637,11.584581031004364
9508c,-54.434213835967476,-32.10063874297545,69.16325931956825
47e94,3.9379502782575506,48.974256219587055,76.60035560131944
b0dfc,30.766022020600214,-70.51329242545995,7.835202136002538
20264,45.903968874556845,-28.97949212366343,0.7543058291078238
b40fc,45.97032310330245,-55.79951586342903,0.792021120563215
905bc,-83.25060073525066,-8.775993934314435,7.318562508605672
349fc,129.65181651899857,18.099341035138636,1.834280206655851
6be84,151.70056500427594,-23.278699537331775,40.78878838129561
88cb4,-83.93208062135697,22.88563726078904,57.79000365179806
9701c,-79.73998750597345,-33.015015781382,8.556581917014386
2fc1c,95.39395513481692,-4.0515851233155855,2.827449548314486
1319c,13.174034785657044,38.24254947042968,76.09987967026059
b987c,-18.607773833069782,-65.87171627123503,0.40528971929047364
00bac,-42.236243521522134,-19.888579543688152,52.323681012446045
54364,-140.0332895710093,50.02919322300604,16.812638813225494
b5e24,25.552717587331053,-45.45803113423271,0.021551595117366394
611cc,146.56164702112045,26.86797051407452,1.9737669194988057
8493c,-107.66888695938226,6.433740900129099,0.2873546015648853
15d14,36.26308464002133,20.196998693560715,2.9393981118408052
2d984,121.99280779590266,-4.0122300997632845,6.782765907771146
6b81c,156.23671718795313,-31.83570019257826,38.369023173951305
5261c,-95.98691232088234,55.70107520506486,39.5998587173209
5759c,-178.14700843381902,63.94678803566243,14.728719296460149
0fbb4,-7.438135477483652,6.693121974188508,3.603306972539676
1eabc,23.76328281204688,-21.947407644671447,22.242443471961973
22184,49.691137429082296,-15.471771172800237,3.729024610724313
87c84,-94.72775278355441,36.86033875522362,99.99820403374022
96c7c,-73.84190634077625,-25.14184454638634,21.46898066941649
4044c,44.30125099852618,42.16607131995883,30.56914170772445
740cc,-155.47573602097842,-26.09826914803977,2.237773959686544
7a304,-160.81199525979832,7.687540531486392,0.796211708502703
6594c,163.84190634077626,3.909296753010651,1.7115558455708477
67e5c,138.39881864214286,1.6043462476535153,1.1440305074801993
7c6b4,-163.84190634077626,26.613631244898155,9.834711238558198
678fc,137.13621249402883,5.466143800773496,0.6405612993217233
25ffc,89.70042152613084,-22.238127341862388,0.25861914140839676
53dcc,-120.25965931175556,61.32749256413404,41.053394076903274
5861c,168.2208251139984,48.43678959125255,1.9336570063637073
54254,-142.11624430834786,52.43163615849796,22.841697547308744
006fc,-42.236243521522134,-29.72486757785132,18.360163073736388
4744c,20.1527124825861,45.95799914919805,77.2618698403386
705e4,-170.45490260135216,-5.319709323664221,2.863368873510096
3941c,73.08774897385113,26.524062912466455,0.42624265898791314
85994,-94.0695453815523,12.407669803057514,20.42372830622422
b1144,45.0,-68.70813722522712,14.620961320873318
3238c,118.29943499572406,5.948897197309299,0.9740123682209757
71374,-160.05031404644302,-14.522536350750775,3.2866182553983756
af6dc,163.97695327936782,-75.54631767673361,50.36547913386534
958c4,-60.21107515044005,-39.45785755552516,54.01188929663975
af08c,147.7872601012979,-76.23842279066149,20.720062739088007
b9624,-31.641349698673242,-63.49823321701845,3.011835417651954
154cc,41.60118135785713,36.50181852401913,12.87707808262642
54ebc,-125.26895629622263,45.24747640845939,95.75134248477919
3dac4,54.434213835967476,10.171488646789511,0.5675253380906484
2c83c,126.26308464002133,-17.599655633687846,10.839853688615369
9317c,-50.34818348100144,-10.799179859642964,34.33109236654474
5ce4c,101.4870828632102,56.75247520485587,0.9171401033279255
9263c,-56.56164702112044,-2.854574309147885,25.894840188935653
334a4,134.09603112544315,12.318080179572533,0.30830754126232485
883b4,-83.25060073525066,42.038007974899514,100.0
51dc4,-95.50320556848864,74.52526256182065,13.8846151543633
70484,-174.6060448651831,-8.098317025311502,4.194778527427398
a4b4c,-90.94039043784001,-72.32888099998537,34.31373135936686
873e4,-106.91225102614887,37.75496260323445,96.11233170299506
bd5f4,-85.88784774838781,-45.22554300763289,1.545129638831185
3ea0c,62.450415371452856,20.624625803253508,0.626792224663406
6ab14,138.39881864214286,-35.34493833461831,41.68018630156668
ae674,117.07951012537636,-71.14533761083084,2.9411940781005863
21bbc,51.68342753125476,-24.828939422168716,8.6751156901599
6af84,143.045892957323,-29.104381286442692,26.585089888111302
5975c,159.59764914715868,60.900421060963026,0.4022964421908394
2b754,124.86241660110517,-23.83573773167138,13.941487419256351
6f154,163.84190634077626,-5.182064061820143,2.8118845073963876
43e54,53.393232648065215,58.67138639576169,1.2823199094833004
31af4,103.17403478565704,8.607253823770538,2.7705772834214355
1c794,12.438058085777586,-23.265455189452823,6.021874869044127
71b14,-173.25060073525066,-12.354514425113193,13.877431289324177
84104,-109.18800474020169,18.194087528627218,20.76136996306296
322e4,115.28375849518459,8.001322598711338,0.8476960746164115
ba2cc,-25.581342483764804,-67.2562643843543,0.5639334055710874
b1354,35.32189077703145,-63.38350517369021,1.4607192246215002
2a404,119.04599270243568,-35.92554179901662,18.25001047646985
053c4,-4.069545381552292,-6.7325380440551,0.25622451972868937
0e6f4,-7.438135477483652,18.28289331043274,1.3332056201770823
2e0cc,110.71224653410287,-4.423445176142906,7.269472764171671
8e96c,-71.57239531020859,14.651651118554073,45.85820247723613
4ace4,-50.884909096970816,39.285640974716806,2.56104788644704
bea9c,-47.06381972845696,-58.069683110648946,10.72191857088978
42404,70.7311946982001,48.717508978742806,2.6466556114965787
b0a6c,2.716337664703946,-71.55306914337505,6.441532318412844
195d4,25.283758495184582,-15.372483740562185,6.536718530181212
9de34,-132.23624352152214,-16.23948917501385,0.8021982627019715
21654,58.737363389255584,-21.987106726830593,12.54901491250651
0149c,-28.299434995724074,-21.88578095285648,1.3403894852162044
6f194,164.5931920885669,-8.52348273644076,5.750085308397339
8fc8c,-81.86614417328603,4.028742165264763,26.858675415017867
347a4,121.99280779590266,21.15354402371565,9.55573781287229
0e15c,-4.069545381552292,16.87203472493096,0.18498452475739488
06d94,-33.43835297887956,-15.538105279114951,18.946246729844766
b3344,74.12374715593255,-44.78995273295755,1.3182392346789111
bef7c,-48.17410482083969,-47.68532471610378,1.076981100448393
096f4,-30.527909573615567,16.68676971562891,0.18678049101717542
52394,-102.7819538359249,61.856632407022275,20.797887943678496
0822c,-42.86378750597118,3.9590320496750264,9.249226237869744
b5aac,44.24046383544929,-45.80210479311309,1.3439814177357654
2f0d4,95.39395513481692,-13.117720188172541,8.521859902658628
00394,-38.31657246874525,-34.25671231405294,1.0027478283774642
751cc,-144.43421383596748,-32.10063874297545,0.11314587436617358
6956c,155.47573602097842,-19.693345445538608,15.18609203728426
08abc,-23.76328281204688,0.8288897168092848,0.17780065971827277
225cc,51.01232592198195,-10.311497477976717,2.6891601463113846
4e4cc,-58.61930475341187,77.19560255766223,37.27408241090511
3d37c,50.34818348100144,1.651846794311962,1.9659843990397565
4886c,-2.3024536940616325,56.54036498654478,58.7700025742183
8dc24,-63.20321509152087,4.817593252229526,13.59426727569878
0b904,-26.041388863387045,28.611604801185074,5.68363455678546
4b85c,-53.857958763628346,52.27586356995914,11.158937027436377
5259c,-101.18359137887252,56.05465791457357,44.40167384055412
be7ec,-58.37676447585585,-49.97941594755353,14.682622829125783
72dbc,-171.16372449693972,-41.26178725173658,8.550595362815116
86c64,-109.18800474020169,28.397715520864125,70.98496776240563
b1dd4,82.63396161554013,-73.71454803140763,4.1289264312354454
296fc,109.18800474020169,-29.829461405757744,11.776749420800883
761c4,-135.90396887455685,-13.45722045024943,0.17061679467915064
9219c,-64.71624150481541,-3.6808260492433535,28.946785519722702
22bfc,49.691137429082296,-3.6086596856604585,1.6403158505995534
455bc,23.95705860974627,86.25895727027758,8.907992648511444
72194,-175.93045461844773,-24.46968637133483,5.3076789530714015
86234,-92.14502451692306,29.771611794378476,99.59590759154938
0576c,-9.54509739864785,-3.372320367858881,2.9393981118408052
65a6c,168.2931705668875,6.610258048933187,2.5592519201872594
7e9dc,-156.99880108353454,28.493911619105646,0.055674954053196515
2c52c,121.99280779590266,-9.344859428427629,16.977269053705378
7684c,-148.00719220409735,-17.78016175032608,6.9312324519130035
32bc4,130.95868801505983,2.5837039033352083,0.6285881909231865
4e164,-78.88188394866738,72.78322503624601,20.61888997312037
7f3bc,-141.68342753125478,21.617097706660733,0.39152064463215613
3f3a4,63.95861113661296,35.37462069834745,1.6480983710586026
0a964,-41.60118135785713,31.78902073999354,0.2508366209493478
a5724,-153.53617224099915,-80.92910387058008,15.975718536167768
86b8c,-108.42760468979141,27.058993917223,66.5728773175448
01054,-31.992807795902653,-27.91521574089634,1.6055938362437965
954cc,-45.299386222586655,-32.25589314198357,21.276812279619975
53a8c,-109.51783829184396,54.9850132757166,57.10813512850138
61c94,147.28186250368364,36.14069652661038,4.909573098820051
6a07c,135.29938622258666,-18.559133516671185,17.935117725588327
45e64,11.089902731004436,69.7014200322113,78.42625463209632
2239c,52.36133784532959,-14.157333673605404,4.072054166342395
4d8fc,-86.46968901001907,58.68906451725856,16.401362539735754
21944,51.01232592198195,-22.071687831171822,6.59239348423441
8e8ec,-71.57239531020859,11.81868196468604,38.797061799199
56574,-161.87372222104193,53.04350233839878,46.74181787704815
507fc,-178.3454061120059,79.73579883310431,1.338593518956424
3742c,92.77798133627225,28.27132198734355,0.5244221478559156
13034,11.706829433112482,36.377222783849675,67.30563155153526
31094,104.65878213755632,11.335798031220511,2.8621715626702424
5eaf4,134.00587827823384,56.70668032919149,0.0005986554199268443
adf94,91.98443781233038,-65.46275335378603,1.7636388671044834
9efe4,-123.43835297887958,-29.514872504150333,0.26041510766817727
697f4,145.84680528823185,-18.03339385133669,44.86862506809706
3835c,85.27224721644559,35.473445614849524,0.5872809669482343
35c64,117.54958462854715,34.36181713977171,5.5136164175262365
4c32c,-68.34228359226303,62.26722072605594,21.05231649714741
8e9dc,-67.76159829784962,13.610504456004845,43.55697104303734
0e49c,-5.393955134816915,12.384684157081379,0.6297855017630403
34854,126.95410704267701,20.6797119682245,4.092408450619907
07f94,-44.096031125443155,-1.0923688486582654,18.47989415772176
22e2c,55.13758339889485,-6.114392653992463,5.009548553947833
0bccc,-34.153194711768165,22.68307319106212,0.02095293969743955
4bccc,-36.667293799811766,49.776479030862156,1.5475242605108925
75b9c,-142.3613378453296,-24.385234133862816,2.7202902281475807
61ca4,146.56164702112045,35.295125983321824,4.607850767176921
3406c,114.52426397902158,21.829410180837385,26.910159781131576
3c664,62.450415371452856,11.724106083449582,0.3873300566926683
80834,-121.99280779590266,39.41221374839482,93.41299441454494
9628c,-76.82596521434296,-43.332777384253575,21.24089295442436
9747c,-85.27224721644559,-25.96444274322432,0.10237007680749038
605cc,141.01232592198195,30.316874003829735,8.591303931370142
2fadc,99.54509739864785,-8.022721977827985,3.84157182967056
4a2b4,-32.29370914161855,50.50781049426442,0.04010991313509857
47ce4,3.78433216370026,53.677248125625354,76.98169910381284
be744,-61.456076309206246,-47.34171624481326,14.57666081979873
19c74,30.527909573615567,-4.074784388404718,10.825485958537126
5d874,102.56459800361482,44.60497737612782,1.4463514945432558
796b4,-151.70056500427594,13.638546577614129,4.470160020593746
37eb4,94.0695453815523,40.237522107289585,0.09398890092851456
2fc54,97.43813547748366,-2.7546413857126257,3.7751210780586804
28ac4,91.52086243796509,-23.75583871718656,0.11254721894624674
6f3dc,163.08774897385115,-6.460019746300661,4.175022898569812
6742c,137.7637564784779,12.68678768629802,1.7726186984033858
00a14,-44.096031125443155,-20.538375754424017,55.29839979406253
97c4c,-83.25060073525066,-42.038007974899514,2.9136559287839514
61f34,155.47573602097842,37.66082504379215,0.6860591112361636
1f6fc,42.236243521522134,-24.20376384937014,1.8121299561185578
65924,164.5931920885669,2.6782994307686185,4.346837004088817
2fb5c,99.54509739864785,-5.319709323664221,5.519004316305578
a4bfc,-105.21618392485256,-72.51017388103469,41.259930196778036
0800c,-44.096031125443155,0.21515057063032147,12.43347441646063
0ae14,-35.56578616403252,33.362013769046285,1.8223070982573142
7687c,-145.84680528823185,-16.719060590769253,1.8420627271149002
0686c,-24.524263979021583,-10.676136624418177,2.762794762962386
444a4,35.57191556547452,70.39373877418582,73.34606473859711
0581c,-10.980700311326265,-0.8890835682230177,2.5233325949916487
b62c4,12.32446127377407,-45.84891593926636,0.023347561377146928
5048c,-126.64084663498613,79.9002652207651,5.87520429116205
43b14,67.84564356426408,55.253014484051405,1.2356247867290067
4cb44,-71.80141498523236,44.434100871248425,99.901820511132
42964,83.92969805543373,48.23881470028577,2.555659987667698
652e4,178.4791375620349,8.131028813219821,0.5717159260301363
b329c,78.43785833930204,-45.929502192492556,0.9961626187582688
6e2c4,178.4791375620349,-11.702819201342168,7.7017019773588515
76ef4,-149.47209042638443,-12.046239392299977,2.7388485461653125
3d10c,52.36133784532959,5.353921718713052,0.6992295304745542
32c1c,130.3088625709177,4.634446564698491,1.1134990810639305
292e4,103.17403478565704,-23.95225954133698,0.8159673373602887
07a34,-38.98767407801805,-6.3391185678063255,40.09674271586018
3f3e4,61.70056500427594,35.476967380290866,3.095647176441712
21fe4,45.299386222586655,-17.37764882158503,0.7016241521542615
a809c,179.6625914823652,-48.398325390302965,16.87010973353847
8d594,-48.39881864214287,0.6772649973773959,14.607192246215
4ea24,-51.19573787489083,64.11730105972669,39.084416400763885
97fac,-87.85497548307694,-42.843762923985864,0.5274154249555498
7bb0c,-165.34121786244367,12.759481645402277,2.1000832131033698
81574,-115.28375849518459,21.707964476655935,9.783825527864416
97fdc,-88.47913756203492,-44.69052069717471,0.16223561880017479
0e2e4,-2.1450245169230606,12.429613582627416,2.370076807490377
acadc,110.53666194351499,-44.02324821787178,0.3023209870630564
20a14,62.450415371452856,-40.664775856113884,0.5495656754928431
086b4,-39.651816518998565,3.1354373634949835,12.459216599517484
5de64,112.69296364318917,46.74539120867095,2.5472788117887224
103ec,4.069545381552292,6.052733715378291,1.2511898276471045
a5a14,-152.841753313266,-76.89002962437225,13.135098568614891
6855c,145.13758339889486,-7.855680584416097,18.221873671733288
5fe84,133.05730001399417,38.82692018284316,14.97536532947001
14dbc,32.71813749631637,36.76000268762952,28.592381511126007
19bd4,29.045992702435676,-6.511245473479812,10.885351500529811
92914,-51.68342753125476,-2.6841957416674935,28.721092426410284
4058c,41.398383310943764,43.50903614703879,27.25378799216959
4805c,-1.6386567432315247,47.12452690427598,73.58612556198779
1b0ac,10.260012494026567,-15.912899808829033,0.6609155835992362
85d2c,-100.26001249402657,19.65530170923179,60.682706640884575
42a6c,86.47107896773952,45.84962225625019,3.8900629186846345
b273c,87.34451265362519,-60.184526227288856,0.3352470351590328
ab12c,125.75926257486472,-46.458646395551945,0.0311300818361959
6b7bc,155.47573602097842,-33.71922177939378,34.753144437593164
2d224,130.3088625709177,-6.760646750626888,7.268275453331817
197b4,24.524263979021583,-12.021749744181408,1.3942684730096204
9e60c,-125.56578616403253,-23.6527647662464,0.04968839985392808
2f1a4,98.13385582671398,-14.517578668183452,5.9027424404786855
afd04,104.68493387032802,-81.59533562182591,2.2898569812201797
05764,-10.260012494026567,-3.364999330485692,2.0527894349291493
6b2dc,148.00719220409735,-39.41221374839482,37.68535868439485
7ab54,-179.70042152613084,4.727688451615034,0.17241276093893115
35c1c,117.54958462854715,36.309186485861666,4.7269831957423625
b5f14,28.036687248683048,-42.94262066485731,1.545129638831185
95494,-46.516261974267266,-32.20314289851373,20.19444328039224
6897c,150.95400729756435,-2.42904386252952,2.1443837141779563
bdc44,-67.13766480319694,-49.383811699558,12.120976287258816
4883c,-1.4095651533991598,57.273976422026216,59.09926305517808
50614,-157.06631653744353,79.6526890344408,2.9298196251219757
bbbac,-45.0,-70.69159714934962,17.622619596386517
94504,-58.00719220409735,-27.91521574089634,71.63869948096576
00484,-36.954107042677016,-33.51672890871387,1.1727659676366882
48e8c,-12.84729735686306,59.58078965872118,23.00991972030819
6024c,141.68342753125478,36.060947894446265,25.64280625714645
88a84,-89.70042152613084,25.283456036473027,73.28200860866494
372bc,99.54509739864785,23.47008388604243,0.8860100214917295
2e3fc,106.15809365922375,-4.541791969729521,7.452062667249358
ae404,108.05027303281818,-73.05238387522174,1.0638106812100023
43f94,49.34445893835986,59.87067107706932,9.739525026789831
7b81c,-169.01929968867375,21.11703169697173,1.0500416065516849
2e384,103.91439904540992,-4.589623573013964,8.96905550134398
004d4,-34.86241660110516,-32.32453846896422,1.346376039415473
2cb14,133.48373802573275,-13.590677642190187,20.889482222927306
6417c,160.81199525979832,16.02221242145516,1.3828940200310103
5fce4,128.93821121127138,40.58768348048545,5.421423482857502
1fd6c,36.26308464002133,-37.99908867177067,3.8134350249339986
0598c,-12.438058085777586,-4.617275231203042,3.03338701276932
a889c,174.9664250699722,-55.74387667893455,2.631090570578481
aec74,138.9906532500894,-66.1763879298699,14.482671918870219
8d9b4,-57.281862503683634,2.3377610643043614,17.689070347998396
68744,141.01232592198195,-0.7039775947866418,6.679198520123802
96ddc,-77.56194191422242,-27.735146807889652,10.851826797013906
643d4,160.81199525979832,15.303663973700727,0.9937679970785614
b1794,61.276262942059965,-66.6757716944857,25.022000586682314
4539c,65.46523065951783,83.33500398997819,2.5616465418669665
bef6c,-48.234263335393365,-48.48081466333102,0.5681239935105753
abd7c,145.80267613413065,-52.93708538517019,0.7704695254458487
08ba4,-26.041388863387045,3.0730928576132346,0.519034249076574
8ac24,-49.691137429082296,31.073097806802192,0.09279159008866086
9062c,-87.22201866372775,-10.248210967658475,1.0057411054770986
a56a4,-143.00192409033244,-83.25748162335006,17.04132518363755
1a62c,10.980700311326265,-2.7271978891345876,1.733706096108141
6675c,156.99880108353454,5.588684152020817,4.838333103848756
a4b34,-90.89905396444898,-71.57027972327883,35.82354032842237
9e4bc,-128.98767407801805,-27.170044235478983,0.8614651492747291
6948c,154.71624150481543,-16.067843589177304,9.49287899377997
11ab4,9.54509739864785,10.832297804608743,4.081033997641298
63c54,160.81199525979832,29.829461405757744,0.12272436108500308
1c5f4,10.980700311326265,-29.334593125037504,7.137169916367838
93ec4,-62.450415371452856,-16.457704240706327,34.61006579223065
8cbac,-47.763756478477866,14.448220667334475,0.6118258391652349
9fcec,-131.60118135785712,-28.74744771582003,1.9965158254560258
001e4,-40.95868801505983,-36.77191297764988,3.137553055836591
6af04,142.3613378453296,-30.783476263207614,32.56565753318048
35424,130.3088625709177,34.1006683972429,16.894654605755473
48c14,-11.517764563191712,61.96968662681796,33.39718991145887
09584,-26.041388863387045,20.171535103742293,4.541998670984968
0d2d4,-8.133855826713978,44.41099919467241,51.56698056165852
3a304,81.86614417328603,19.008895903899145,4.644368747792458
4e06c,-86.13912261048203,68.48032742060276,23.030274004585703
045cc,-13.174034785657044,-15.019888022540734,2.0737423746265886
71b54,-174.6060448651831,-10.933250827121238,5.050257122502859
4d894,-88.46444156170355,59.46308522708328,22.35319472464844
05944,-15.406807911433114,-3.9237668481438592,1.6367239180799922
4418c,38.80426212510917,64.11730105972669,70.59284846235356
6c2e4,167.56194191422242,-24.76220948115902,47.37998455469016
6ab34,138.39881864214286,-36.50181852401913,44.00117336462306
4267c,74.57480052589669,48.65133369071449,1.610383079603211
6d204,169.73998750597343,-39.85386376202764,54.91286570362964
2eae4,109.94968595355701,-19.56639466180004,6.904292958016295
237a4,64.71624150481541,-8.001322598711338,0.7435300315491407
91e04,-73.08774897385113,-0.28662234653018365,17.249657269772094
721bc,-176.58044727573963,-24.48572860396729,8.451218563107261
3edc4,62.450415371452856,29.665428114290084,1.7863877730617035
6b6f4,153.95861113661297,-35.37462069834745,35.89178704629402
2ddf4,113.00119891646547,-5.588684152020817,8.208164462616963
1a6c4,15.406807911433114,-3.2969432591548395,0.5968594536670637
0555c,-0.9056622899625406,-0.29954104980432233,1.2104812590920793
6ecfc,160.05031404644302,-13.109134943954519,8.640992331224071
2328c,56.56164702112044,-1.7902322482910544,3.8715046006669023
65984,166.82596521434294,4.603871192827219,4.279188941637083
4b4a4,-60.93926746388271,42.05462208914576,38.05293311222993
0bbec,-29.788924849559944,26.41847189805702,1.6624661011368467
5cd04,93.4312132473621,57.96098068427382,3.6104908375787983
009fc,-44.700613777413345,-21.54136147072474,63.58259349501021
43ecc,58.951466393915,59.47950099803648,0.1903724235367365
b9c6c,-6.879405743721339,-59.29063261787999,0.31609006172137377
b4ea4,55.367206090425555,-44.79237005714711,3.675744278350824
725cc,-173.932080621357,-31.848336807299006,9.246831616190038
9740c,-85.27224721644559,-27.4695853097944,0.06166150825246496
af574,177.50626612503737,-70.032897203505,3.5865446207817246
428a4,78.22082511399839,48.43678959125255,4.071455510922468
862c4,-91.52086243796509,33.429070875553954,99.99880268916014
4f7c4,-4.0995134034018905,77.53103280970713,31.623373902215622
8877c,-89.70042152613084,37.63828341448259,100.0
3bde4,73.84190634077625,20.70014969633777,1.791775671841045
22e14,54.434213835967476,-4.942181362418127,6.1811172107446675
3c3c4,60.21107515044005,16.127942973941526,1.0278913560143916
6c7dc,159.28775346589714,-32.397551362744494,24.837016061924917
5cea4,99.36620340345486,59.87839825797412,0.8818194335522417
a2b34,-90.33740851763481,-48.398325390302965,0.13948671284295472
97bb4,-83.25060073525066,-37.44614510974571,4.826958650870146
0461c,-10.980700311326265,-17.365007216481736,1.1817457989355906
88634,-87.22201866372775,35.5339166254838,99.99880268916014
24354,79.01929968867374,-16.61983555555819,1.1218802569429063
4baf4,-45.802136340374695,48.136977699666595,5.783610011913243
24a7c,67.76159829784962,-2.571635645844323,2.469453607198233
3b4bc,72.33111304061775,0.8629455946132061,1.4942439281374034
84204,-106.15809365922375,21.44107481914155,52.84630719404218
4bfe4,-43.954110329019144,58.55010691074132,17.66512413120132
588c4,165.74309905978964,48.15221105722161,0.5160409719769398
47aac,14.565344606483716,54.25489838314203,80.63529313162636
58c84,156.34871251552477,47.86134359972227,0.056872264893050216
76bfc,-151.70056500427594,-14.987562805224867,3.1052256631605415
4a7a4,-33.371509451459865,41.36504189829715,9.605426212726217
74054,-154.71624150481543,-23.12740398292017,5.236438958100107
6a3d4,140.34818348100146,-20.61689362397428,25.333301405044274
18e34,35.56578616403252,-11.393925764437396,4.703036978945288
408d4,36.3673334489978,43.507075678519925,32.47166863225196
3d784,47.136212494028825,7.557601150995467,1.3134499913194966
3dda4,52.36133784532959,16.66870475253947,0.3873300566926683
11d84,0.29957847386916836,13.914216236312901,1.388281918810352
04534,-12.438058085777586,-10.729028791069771,5.694410354344144
6bb5c,146.56164702112045,-24.864677679832905,24.700522626181595
0585c,-13.174034785657044,-1.4808548793816476,2.114450943181614
90274,-83.25060073525066,-0.29750233940053716,11.78273597500015
133c4,14.658782137556319,40.022451032148275,76.972120617094
4e344,-71.05019047518674,77.64242209937512,27.71475266551326
13174,13.914399045409922,38.15587411862506,76.71649475278525
7e55c,-146.56164702112045,30.170608245902173,0.1658275513197359
49cc4,-13.136636988569277,47.6433861017167,33.65281577576763
be58c,-49.752092057854775,-47.61284121968118,2.972922815356709
2f4dc,92.77798133627225,-21.452342605832268,0.7351488556701649
5360c,-115.39271187573394,47.46581540128125,98.45127842864926
95f64,-63.20321509152087,-41.455166343996204,47.59969109380332
36c44,104.65878213755632,26.041339516003536,2.417969241084524
67744,139.04131198494017,8.893782103692763,0.47892433594147543
706cc,-174.6060448651831,-3.404446255258013,1.2853131865829348
2dd4c,113.76328281204688,-9.406392708716838,7.911830029753173
48dcc,-15.321652439270755,61.59139612818143,16.384001532557875
bc554,-74.03894635284666,-54.79290909694311,21.312132949395657
37da4,97.43813547748366,43.24204818336049,0.8734382576732659
a578c,-171.65543595988945,-79.63257315025238,19.82447423087745
6d864,179.09433771003745,-31.98959144722066,21.325902024053974
347cc,123.43835297887958,21.512729487472253,8.432061589669603
4c27c,-59.73178338199795,63.82571730277205,23.116480385055166
ae374,106.90690121882231,-76.25296071432268,1.7977622260403134
5fb94,134.31212808469888,41.47710415465549,16.581557821133732
90d24,-81.86614417328603,-21.278656684940355,1.2871091528427152
a517c,-125.87577649464039,-80.84713979206367,30.61823145215845
8db24,-58.737363389255584,8.179431327471375,22.984177537251334
2c7ac,121.99280779590266,-17.110736903021493,13.666105926090003
bf1fc,-38.56192902140907,-48.30178127060079,0.24365275591022562
68c0c,152.45041537145286,-4.785359807481994,1.249992516807251
1583c,43.48373802573274,25.600117238007982,3.2165755712669344
11d64,0.29957847386916836,12.437893358057883,1.0554295053310265
b760c,1.6304649932737776,-60.94415810073505,0.21731191743344447
7c50c,-167.56194191422242,31.384563986472003,0.21611460659359077
a8e64,165.98148581689804,-59.45850134730846,2.180303039373567
30edc,96.06791937864303,13.839445639697182,1.922282553385097
07f24,-42.86378750597118,-2.985188905999224,24.17789644458546
b9644,-29.82708465447474,-62.259934730308125,1.871995498111242
67ac4,144.43421383596748,7.2071323073128175,1.7738160092432398
917e4,-67.76159829784962,-10.857537175334121,27.634532839243057
2bc8c,117.54958462854715,-28.98036909248364,29.425111200244253
3029c,98.83627550306029,0.29602293765890547,5.244820133979083
0cf84,-13.174034785657044,34.149087467214365,29.874102765189388
1082c,13.174034785657044,0.29169439152452636,2.9699295382570745
57c5c,-171.63513439676538,48.09438881137252,9.349800348417455
6b324,148.7373633892556,-39.63296572194453,32.967355319951395
770bc,-146.56164702112045,-5.069299518425874,0.41247358432959574
3105c,103.17403478565704,12.120520083794027,2.9202411384031466
64504,166.82596521434294,12.838961429450968,0.8764315347729
2a10c,116.04138886338704,-38.58071107057964,4.19058793948791
6abb4,137.7637564784779,-33.319599646819746,38.28341544890176
8112c,-121.26263661074441,25.394596862508113,18.534970456355026
51e14,-92.84105051804362,72.3107240310102,30.391341048006176
31184,103.17403478565704,15.75422382608411,7.234750749815913
68e9c,150.95400729756435,-5.906957391106125,4.35940876790728
102bc,0.9056622899625406,9.543926916597233,4.929328727677635
62c74,176.58044727573963,39.6016597497714,0.12212570566507623
1f24c,36.954107042677016,-21.979343470429683,6.714519189899486
b4464,43.31653538631363,-50.15706656164187,1.950419358121659
8cb8c,-48.39881864214287,12.809507491177563,2.2826731161810576
3603c,110.71224653410287,42.18631392467769,2.9172478613035127
57d64,-171.07238231887126,44.950208155123335,3.0124340730718804
b22dc,70.40482244777226,-63.37133290816159,3.8367825863111453
00694,-40.95868801505983,-30.827142524393693,12.101819313821158
1a56c,11.706829433112482,-8.655281310233645,0.70761070635353
89754,-73.08774897385113,32.9862181299786,74.6014451541837
3035c,99.54509739864785,4.662589476916744,3.954717704036734
6aa74,135.29938622258666,-32.25589314198357,35.864847552397315
ab1fc,129.30181232530512,-43.03529409739571,6.37208828970133
88b3c,-86.58044727573964,23.725649893967503,62.38288803347681
be8bc,-51.69129704046055,-49.91813774469114,5.345394244526793
bdf24,-71.0563798467985,-45.54294872249074,22.870433007465234
2d34c,134.70061377741334,-4.321014993696953,4.22471129842374
48204,-5.4502820810468275,45.16957970996707,66.325632629115
54ac4,-115.21415825043253,43.03720694749265,92.4288049041852
6c34c,169.01929968867375,-27.117733833200745,17.613041109667687
0efb4,-13.174034785657044,12.120520083794027,0.6932429762752856
34cbc,134.09603112544315,22.348449997824122,1.537945773792063
3b074,77.56194191422242,10.024144822138624,8.141115055585155
6bffc,156.99880108353454,-21.343092233157233,17.51725624247939
76584,-145.13758339889486,-11.490451451742143,1.1925215964942737
05264,-2.7779813362722456,-9.534086384122858,1.3308109984973748
2b1c4,128.31657246874525,-27.388688510315006,16.29779515208841
9dfbc,-133.48373802573275,-15.341471994039829,0.6010500416065516
ac754,126.36179163201875,-55.408341822182855,0.04549781191444017
72384,-172.56186452251634,-28.097803881433773,3.5853473099418705
953f4,-49.04131198494017,-32.04213923612552,34.77050544477105
53884,-123.95905981967626,53.79727252582643,47.503307571195094
0fd04,-2.1450245169230606,8.128232538578938,6.169144102346131
6795c,139.6911374290823,4.634446564698491,1.4098335139277183
b0b64,12.337708152570942,-68.84098675174229,1.669649966175969
ae9c4,123.61958126366045,-64.71228216899198,3.3847977442663777
3bef4,71.57239531020859,18.271048003574055,2.52692452751121
1461c,27.549584628547148,31.02614877134923,10.037655425913398
945ec,-56.56164702112044,-25.53364539662601,62.52297340173969
5737c,-168.69576264842146,64.28007403543927,48.27677037374058
41a54,51.09594385724821,45.96948979854013,3.301584640896546
838f4,-114.52426397902158,12.70174977877121,1.3379948635364969
b5fec,24.437246946495833,-43.216529213874374,0.04250453481480595
10dc4,17.668886959382263,8.425564918157926,0.6806712124568219
a5444,-135.0,-85.16974776134472,9.19893918259589
73b14,-167.56194191422242,-29.93594947703635,1.1637861363377853
a2d6c,-92.12652316113785,-54.41553637335721,0.3867314012727414
47604,16.31885382905861,44.12149610809212,77.26067252949875
531cc,-105.04002528080373,51.39147595109374,81.50633676761993
a82f4,171.43023253339913,-46.194975291222995,46.883100556150886
456d4,32.353178493757724,81.21473250634918,18.395483743512074
46864,23.686444834596102,62.715154609902164,80.18151232332183
1065c,8.133855826713978,3.3852332058229697,3.5715782352835532
bda9c,-75.18465796728117,-52.80847667016541,15.946384420591354
15f04,42.86378750597118,19.705009235516126,1.184140420615298
861f4,-90.90566228996255,28.296447173253952,96.69242880490418
665ac,148.7373633892556,6.965368528603564,2.2808771499212765
2c22c,115.28375849518459,-14.680343504232837,5.800971019091121
6ebe4,163.08774897385115,-16.949437119914325,12.466999119976533
3369c,129.65181651899857,14.38814571262858,1.910908100406487
aab44,131.85566824835507,-37.54982230095344,19.085134787267798
b364c,63.881069347344024,-49.34115165982926,2.4910052023155993
6959c,153.95861113661297,-19.46707202899472,19.819684987518034
854cc,-93.41955272426037,0.29904509336059515,5.95482546201232
38f2c,76.82596521434296,38.90298706077504,10.386671535730748
4411c,46.24558736669506,64.27569512459651,27.662070988559694
adb0c,103.62388312659297,-58.751704179927266,0.42923593608754734
6ee54,166.0856009545901,-12.800374409861249,8.799037362084757
480d4,-2.528073211890914,49.663612695782795,70.11392412641207
15eb4,40.95868801505983,22.127358811205276,1.0446537077723432
34f24,126.95410704267701,24.581900176383897,9.934088038266054
7c084,-160.81199525979832,21.84666507568174,20.641638879077593
96274,-75.34121786244368,-43.75300121674579,30.77268455049958
3e4bc,51.01232592198195,27.170044235478983,6.622326255230752
87204,-106.91225102614887,33.68371168667545,98.22199340281728
86a84,-109.94968595355701,21.75330443465964,34.32510581234548
3e53c,53.73691535997867,28.032530248023413,1.3242257888781797
bab74,-62.2353822771684,-85.403101400283,20.280649660861705
aa8f4,141.06178878872865,-40.58768348048545,33.84019492220473
ba204,-13.003361568941564,-67.23536023727098,0.23347561377146928
4b55c,-66.34128204750115,43.38993003734719,93.40521189408588
41234,39.86443754049385,50.858971300507655,38.24570015744638
066ac,-28.299434995724074,-4.752432127287483,1.9593991894205613
0063c,-41.60118135785713,-28.132788872874013,26.04869463185685
0b234,-31.992807795902653,36.359825624140896,7.939966834489737
2e21c,106.15809365922375,-0.8698919612987771,7.617291563149167
22164,49.691137429082296,-14.25609148567155,4.641974126112751
587ac,171.245249094771,46.801267596105795,1.434378386144719
136ec,18.427604689791412,36.85899053287267,60.35464347076466
723ac,-172.56186452251634,-25.850903994527272,2.1360025382989805
30c6c,96.06791937864303,18.33128022969922,1.9965158254560258
67abc,144.43421383596748,7.788744187163203,1.800156847720021
b9e5c,-4.241240596972444,-63.139936621549296,0.007782520459048975
794c4,-153.20321509152086,19.349447269958414,17.480738261863856
20a6c,63.20321509152087,-40.8558875026205,0.8231512023994109
3181c,111.47528509455601,9.561342572576075,1.2565777264264462
76654,-143.045892957323,-15.54095710175478,0.5525589525924773
3e00c,45.903968874556845,16.954614596068726,3.7930807406564857
a467c,-127.58989260697238,-69.00731127081404,5.572284648679067
08ea4,-29.045992702435676,5.309430592079316,0.3406349339383744
2eaec,110.71224653410287,-19.477402695136163,7.76635676271095
80854,-121.99280779590266,38.20693488934502,93.65185792709573
0ecb4,-22.238401702150387,14.309627838102958,4.50548069036943
ab29c,125.5760265081456,-40.61551064884704,7.917816583952443
60054,137.13621249402883,34.2257992232322,17.633994049365125
3967c,73.84190634077625,24.403416455304423,1.021904801815123
9779c,-87.85497548307694,-33.41988787433311,0.24125813423051826
61c34,150.21107515044005,38.2356241347838,3.396172197244988
1b65c,6.7493992647493535,-19.822232379650607,0.6686981040582851
53c14,-117.84550164859293,59.4601932867494,42.43868271861399
2e57c,103.17403478565704,-9.995508938445628,8.905598026831736
86d3c,-111.47528509455601,30.87245870854968,84.80432947599691
4f0d4,-21.968647130249252,75.83458791111674,44.554330972635455
5d17c,96.98041916308169,52.15500605504229,4.828754617129926
8fdc4,-83.93208062135697,1.5123454503652098,14.406642680539509
00b74,-40.95868801505983,-19.631888124678017,46.845385264695494
6cea4,164.5931920885669,-38.62529644671215,18.522398692536562
1fbdc,39.651816518998565,-31.317203446510682,4.659933788710556
402e4,51.676132885157394,40.20826519283275,17.592686825390174
65a54,166.82596521434294,7.244488084948083,1.725923575649092
9112c,-73.84190634077625,-13.384908643317148,9.95204770086386
12c64,6.067919378643024,42.07607891199186,76.19087529408948
3d54c,45.903968874556845,0.21515057063032147,2.160547410515981
970ec,-83.25060073525066,-32.537200843249195,3.4913584090133556
185dc,39.651816518998565,-6.825357017825637,3.3249322022736933
b12dc,30.751518563463538,-65.40267316717399,1.557701402649649
154c4,41.60118135785713,35.92532327626795,15.758406618734321
77a6c,-144.43421383596748,-5.498878562975525,0.0011973108398536886
13abc,11.706829433112482,32.88684586721839,37.136990319741855
8a96c,-51.01232592198195,34.61077234279663,0.6273908800833329
1a2bc,21.47528509455601,-8.8934113416673,1.7103585347309942
58824,167.4354019963852,44.60497737612782,0.5351979454145988
6a6c4,138.39881864214286,-23.17422877458926,13.251836375500625
18f84,36.954107042677016,-8.813717302124408,7.059943367197274
524cc,-107.0639661383417,58.33135887577051,35.250627091552374
1d0e4,8.133855826713978,-38.035102160262696,2.9711268490969283
5d814,102.07133935269927,45.263543657570025,3.1764656581318356
3f77c,55.84680528823184,36.91832120708247,3.1507234750749817
3eccc,66.99880108353453,28.493911619105646,0.43821576738645
8e0d4,-70.050314046443,4.4452257589501984,13.118934872276867
1a77c,13.914399045409922,-0.29078782004407033,1.2619656252057878
2dd44,113.76328281204688,-8.748930877307275,9.282750941385649
4f6e4,-13.560315031767395,75.70273996172007,41.28627103525482
ba734,-5.235780408978265,-73.77775961488571,0.7830412892643123
3634c,100.98070031132626,40.43529229171374,0.7644829712465803
0658c,-30.527909573615567,-8.862126450982606,12.289797115678187
6796c,139.04131198494017,5.107166609035744,0.16043965254039427
61c4c,149.47209042638443,38.02707123376612,2.987290545434953
20824,57.281862503683634,-39.78052447433195,0.7998036410222641
7df6c,-161.57239531020858,42.59077151379867,1.5511161930304536
b0c1c,19.270405368496693,-72.14605401736056,2.4922025131554526
a8a14,178.26429541107163,-62.43963131045236,0.6190097042043571
274dc,68.524714905444,-40.19338565312962,0.6998281858944809
4e22c,-82.63396161554013,73.71454803140763,22.38731808358427
5a7c4,172.69849784366997,78.20013802207902,0.6609155835992362
30d34,98.83627550306029,21.999777697477043,1.4355756969845728
b119c,40.34427053404915,-70.12176102515193,0.5411844996138673
afd7c,92.09515323436453,-81.86077585507789,1.0141222813560744
4d864,-88.55042105037222,57.998951108914525,23.194305589645655
14bec,27.549584628547148,37.581788855299465,39.85368861536988
89114,-75.34121786244368,29.705042955179085,66.65908369801427
50774,-173.0959725516524,82.50815082181377,1.0739878233487588
22b74,49.04131198494017,-1.620210034365064,1.5600960243293562
96e54,-76.82596521434296,-30.588979997473768,16.818026712004837
10484,5.393955134816915,8.098317025311502,3.396172197244988
a37bc,-108.81581376401853,-64.26614258290445,2.0450069144701004
07fa4,-43.48373802573274,-1.556709195191611,23.248184577439073
86144,-94.0695453815523,27.490312486074096,98.16152920540466
13764,18.427604689791412,33.46128033393836,31.294712076675786
94e3c,-51.68342753125476,-27.388688510315006,64.46441292856245
3108c,103.91439904540992,11.372386314888777,2.557455953927479
75e14,-139.04131198494017,-18.391822241899224,0.9368957321855113
a34dc,-91.85299156618099,-63.94678803566243,4.034338874887004
51684,-129.77953280153017,65.63775603701258,39.762692991541
36bec,107.66888695938226,26.430067269709813,2.8388240012930956
91b0c,-76.82596521434296,-6.573345772993678,14.717943498901468
2bc1c,117.54958462854715,-26.21504653184047,26.449793763207836
3a924,85.93045461844771,7.419590519801864,0.7776533904849707
30314,98.83627550306029,3.3790617660606386,2.575415616525284
44894,63.221237771662096,69.53355018181435,1.2236516783304698
910ac,-73.84190634077625,-10.556878871904864,13.791823564274639
6e8e4,166.82596521434294,-17.97420827902159,26.510856616040375
6850c,143.73691535997867,-6.5738228455309065,11.89288857226669
1be6c,20.712246534102874,-16.59166687143692,4.139702228794128
abe4c,136.96329137743183,-56.236765018076134,0.24724468842978667
1297c,2.7779813362722456,39.61871969016762,72.58996294322951
1b28c,2.1450245169230606,-11.698852515092762,0.46814853838279225
95684,-50.34818348100144,-34.95446210218104,24.29403559605127
1cb3c,0.9056622899625406,-26.793904496738218,0.6369693668021623
079ec,-40.95868801505983,-7.23698960809733,33.3624678971031
8aa3c,-49.04131198494017,35.611530073794945,0.2957357774438611
151f4,35.56578616403252,33.987177443352046,39.7716728228399
3dfbc,46.516261974267266,15.341471994039829,2.7933261893786554
2a43c,120.52790957361556,-34.885229604889595,21.19000724373058
0e7d4,-10.260012494026567,19.65530170923179,3.0208152489508566
183d4,39.651816518998565,-2.1395516579906064,10.12266449554301
6234c,162.33111304061774,33.575100397447606,0.04250453481480595
8add4,-49.691137429082296,29.842002836279555,0.001795966259780533
88dcc,-81.86614417328603,27.312718019472126,93.34414904125335
8decc,-61.70056500427594,3.0116579927121534,17.222119120455456
a5c5c,-158.60326369561722,-70.30996965290325,2.185690938152909
14f5c,29.788924849559944,31.1564292295809,18.91990589136799
8cc84,-47.136212494028825,11.989614165533006,0.8692476697337779
8db2c,-58.737363389255584,8.795447643003612,24.66639926724577
37ea4,94.72775278355441,40.862042932517184,0.36697577241515555
5a99c,160.59037115583445,83.56941792290621,0.15086116582156475
59ff4,177.86732525150674,66.98451796358763,5.884782777880879
94a9c,-46.516261974267266,-17.119041102169845,42.73621446231763
94f34,-53.73691535997867,-24.12241384841102,70.14505420824827
9182c,-70.050314046443,-9.656286349554549,17.65614429990242
107d4,10.260012494026567,2.1107559654380332,3.460826982597087
8448c,-103.17403478565704,15.019888022540734,30.991193778772875
520c4,-92.91355768088312,62.42001335438719,24.319777779108122
332ec,133.48373802573275,9.092074165519705,0.36398249531552135
a9144,154.29408723874198,-57.571165934964796,4.312114989733059
094cc,-23.00119891646547,17.050835970330272,8.181224968720255
53b34,-108.21287327022856,58.16789104439183,35.00098778144288
b0fec,39.058897245556,-75.05838425639848,2.28027849450135
0c75c,-22.238401702150387,27.917700728450736,12.580144994342707
20284,45.299386222586655,-28.13466601156657,0.6980322196347004
67d1c,143.73691535997867,1.7298364522676473,2.853790386791267
085cc,-36.954107042677016,4.855532422712758,3.4051520285438905
ac154,119.45376928573518,-58.26933778951356,0.6549290293999677
7e87c,-154.71624150481543,31.525659231383834,0.02095293969743955
90d5c,-79.73998750597345,-21.162489249791342,1.145227818320053
bfc6c,-47.686164375990366,-40.427712335862125,8.281799079267964
af3e4,160.72959463150332,-72.14605401736056,12.414916098442898
0d2bc,-9.54509739864785,43.69694056950432,57.98277069701451
a9a0c,158.4173186429141,-53.16090721947709,16.730623020695518
7c1fc,-157.76159829784962,26.490825895002967,3.02201255979071
56c04,-151.71499717704137,58.55686437019695,78.99437862560688
8be3c,-66.23671718795312,24.80852614270353,25.069294364856532
b0554,45.0,-75.64137885694485,6.321801234427476
3b63c,68.524714905444,6.284713478832996,0.2903478786645195
9d89c,-134.70061377741334,-10.532529163917905,0.47652971426176804
215cc,62.450415371452856,-22.723526496588267,5.80695757329039
b1ad4,53.62446124823294,-76.45075495510322,2.665213929514311
8af0c,-53.73691535997867,31.873726950482155,0.688453732915871
9017c,-85.27224721644559,-2.7685442096350066,6.6702186888248995
16f4c,33.43835297887956,13.591958437500063,0.4645566058632312
10fec,11.706829433112482,9.350088828879969,2.510760831173185
1caa4,0.9056622899625406,-22.99862436944427,1.4679030896606222
5132c,-148.78785291632678,64.44877033006063,59.558431762261954
698cc,140.34818348100146,-16.231483653523185,23.5654719500003
be69c,-55.73074929512097,-46.28200959288863,12.716638430086027
5083c,-175.9004865965981,77.53103280970713,4.511467244568699
3cf04,58.737363389255584,6.965368528603564,0.13709209116324733
59b1c,168.51291713678978,56.75247520485587,4.298944570494669
7616c,-138.39881864214286,-13.398237548972432,1.1619901700780049
57ad4,-166.4712770593826,52.26840899686509,38.58872971306446
adf3c,92.91355768088312,-62.42001335438719,1.1027232835052474
36814,111.47528509455601,31.570545099190248,8.373992013936698
96a14,-68.524714905444,-25.89430180954799,50.398405181961316
3b114,75.34121786244368,6.531636583387104,2.0521907795092225
b9ebc,-7.766262887991385,-62.23334175854222,0.21671326201351762
482b4,-10.581661070194832,45.41273367333123,47.05431600624996
4b4fc,-62.233539704615715,43.634136009905674,52.810387868846576
69f34,139.6911374290823,-16.084219222151972,30.58231212696284
4140c,44.09400477219333,53.14121048019183,17.663328164941543
b42f4,36.142041236371654,-52.27586356995914,0.15864368628061373
a4a4c,-99.34823403867527,-69.80337288343323,21.1391215330368
6d9e4,175.93045461844773,-34.0860257557008,46.10245388856628
393a4,70.81199525979831,29.115209099598097,1.1560036158787363
096a4,-29.045992702435676,15.56142854210079,0.7100053280332373
1939c,29.788924849559944,-16.805242298418563,9.89697140223059
7be6c,-159.28775346589714,16.59166687143692,14.81432702150969
24644,71.57239531020859,-11.81868196468604,8.542812842356067
58894,166.86336301143072,47.6433861017167,1.2871091528427152
96494,-77.56194191422242,-38.323907813475564,22.86504510868589
0c1d4,-19.188004740201688,21.84666507568174,7.814249196305098
0b504,-25.283758495184582,40.00248512758508,16.70967008099808
6ce14,168.2931705668875,-38.40001605776872,40.88577055932376
5c6dc,119.42193404367582,60.708493929595534,0.0419058793948791
05774,-9.54509739864785,-2.739580263727177,1.7007800480121646
687f4,144.43421383596748,-0.24369232979695102,4.179812141929227
22494,53.73691535997867,-12.527470409226614,2.7119090522686045
5891c,164.40948351268696,47.330326431250974,0.40948030722996154
b4f94,48.06101148336853,-46.13211658946158,3.283624978298741
495dc,-35.078382186658665,56.65769397979432,6.816889266706975
11c84,4.727752783554405,13.130766757258804,0.9015750624098275
5aaa4,161.69788504924077,89.04609143461263,2.992678444214295
a8474,171.8734420069938,-50.06381628141639,2.9884878562748067
091b4,-31.262636610744416,10.67691663865621,0.07602923833070924
33d54,113.00119891646547,10.126517461554037,2.3132045425973264
87cfc,-92.77798133627225,36.92174641570151,100.0
246c4,71.57239531020859,-14.651651118554073,2.2275968175477874
8a2ec,-65.47573602097843,33.71922177939378,30.424267096102152
51a44,-120.7232954254992,73.07581990089602,8.387162433175089
00704,-42.86378750597118,-29.47745784309653,20.37104662927066
aee0c,144.42808443452552,-70.39373877418582,5.441777767135015
93404,-49.691137429082296,-13.05416053251404,44.29930376374662
86d7c,-109.94968595355701,32.525510953582604,90.99981441681983
72c64,-173.932080621357,-42.07607891199186,18.621176836824493
3b1a4,76.82596521434296,6.573345772993678,3.6835267988098734
24b4c,72.33111304061775,-0.2854465298891241,1.4140241018672062
6511c,172.56186452251634,6.693121974188508,3.4997395848923323
69f5c,139.04131198494017,-17.15937218328387,27.241216228351124
3a584,82.56186452251636,10.89051862910894,3.730221921564167
96a54,-70.050314046443,-24.669596812149962,37.978699840159
33c64,117.54958462854715,12.388316173312047,4.019372489388832
49184,-22.854201295121502,58.923854359755566,6.898306403817027
48c44,-13.187636625549096,62.582143906577265,28.861177794673164
93e5c,-64.71624150481541,-16.76610682946157,27.198711693536314
54dec,-127.26172369070227,42.517319464368114,87.79102136601193
9567c,-50.34818348100144,-35.5481894226645,26.862866002957357
2f1cc,99.54509739864785,-13.729097250114187,3.0537412970468325
11e6c,1.5208624379650912,17.663049675859188,0.11494184062595411
5dda4,116.11893065265598,49.34115165982926,2.957956429858538
39b4c,83.93208062135697,34.00379334374941,0.3981058542513515
55cac,-142.29942617700206,48.63738698331817,8.150693542303985
b727c,20.326943966610376,-62.47702456373258,0.20952939697439552
1be94,18.427604689791412,-16.815281075012834,4.322292131871816
203f4,49.691137429082296,-31.684711654191638,0.11913242856544201
0973c,-32.71813749631637,15.00284655622201,0.051484366113708616
8f6f4,-87.22201866372775,14.642296370151014,39.61662106907885
5906c,162.1231589455922,55.979587859988776,1.6439077831191145
8e56c,-77.56194191422242,9.325049651035963,36.84664244107734
0fd7c,-0.29957847386916836,8.133746130714636,4.555767745643285
1f724,40.95868801505983,-25.255995892051974,2.979508024975904
8dde4,-66.23671718795312,4.939011247987346,12.58313827144234
6c43c,164.5931920885669,-29.61865183022891,10.8093222621991
2b35c,134.09603112544315,-21.744317783221597,15.933812656772888
b2f94,77.7340079905957,-53.80591188432351,2.426949072383427
5010c,-129.07843250648796,85.59841231395791,4.12234122161625
950f4,-53.73691535997867,-31.873726950482155,62.03866116701887
227ac,47.136212494028825,-9.735275419443907,3.37102866960806
151c4,35.56578616403252,32.73310504955696,45.52235678665717
6f64c,166.0856009545901,-1.4762544176793033,7.7238522278961455
97044,-81.16372449693972,-32.40782332145301,4.736561682461192
06904,-26.041388863387045,-12.548900526959356,3.7350111649235815
b1294,28.723737057940046,-66.6757716944857,2.2629174873234716
8550c,-91.52086243796509,2.144269588623415,9.91193778772876
63e4c,159.28775346589714,24.562599463621314,0.26700031728737256
30cbc,96.06791937864303,21.365839587102776,2.914853239623805
26ad4,67.76159829784962,-23.615730410557816,0.6202070150442107
54c84,-120.89610534115343,42.75636639199503,93.65245658251567
7666c,-143.73691535997867,-14.40470227392114,1.3284163768176676
5e7a4,121.23505511020556,48.65760491182264,0.4801216467813291
8b714,-53.73691535997867,22.158093013774966,4.233691129722643
4f4a4,-11.871782753510304,68.09932429226947,22.581282439640567
743dc,-150.95400729756435,-23.82356369983325,0.6609155835992362
621ac,160.05031404644302,40.47801707519148,0.06405612993217234
a4094,-130.26211649988187,-62.7267366783871,0.06645075161187972
2bda4,114.52426397902158,-28.913890489018247,27.986542226160044
7217c,-175.2722472164456,-25.96444274322432,4.184601385288642
5794c,-175.09356748763565,50.24480856359207,15.91465568333523
b4874,56.77854437352357,-50.21455375570108,3.28003304577918
7ad54,-179.70042152613084,10.259875226175547,0.21611460659359077
0055c,-35.56578616403252,-29.539206451029195,5.332822480708329
0d884,-0.29957847386916836,31.262289180367215,20.941565244460943
1ec94,29.788924849559944,-21.601149468244493,25.127363940589436
0d73c,-4.069545381552292,36.194125531043916,65.6587304913165
3aed4,84.60604486518308,7.405564981676111,2.9441873552002207
0888c,-33.43835297887956,2.318719170667086,7.186259660801839
4654c,13.92096036492075,55.04897287464383,81.36864602103675
11dbc,1.5208624379650912,14.653840543210354,1.0404631198328553
6b984,151.70056500427594,-28.812226273711914,45.58102501781
30d9c,99.54509739864785,18.941408663830835,3.002855586353051
8a724,-60.21107515044005,38.84953646655926,20.738022401685814
881f4,-85.27224721644559,43.998446835614075,99.99880268916014
72c14,-173.932080621357,-40.799393427296366,17.87824546069528
6696c,153.20321509152086,13.819268478526975,1.2164678132913478
88554,-79.73998750597345,34.43046004733547,99.88685412563383
9ef34,-122.71813749631639,-25.044120818207087,0.3855340904328877
6804c,136.51626197426725,-1.556709195191611,3.1387503666764447
7c9dc,-173.25060073525066,22.85822530716436,0.3364443459988865
0c16c,-17.668886959382263,25.698728137793335,23.22603432690178
3cdb4,58.00719220409735,2.9011390993544572,1.3810980537712298
6b08c,148.7373633892556,-31.43340380443903,37.03881083087386
09354,-23.00119891646547,14.933151014888207,5.810549505809951
11c1c,4.069545381552292,16.119471808747722,0.42743996982776683
38434,82.56186452251636,38.75111115735907,3.7888901527169976
44734,52.538385631350295,64.52892607689746,9.40367933621087
1ad0c,2.1450245169230606,-8.830181443627822,0.5836890344286731
3437c,118.29943499572406,28.812226273711914,8.96187163630486
590cc,158.33950494771008,59.139412121317335,0.4603660179237433
9d8ac,-134.70061377741334,-11.636830676427529,0.27418418232649466
8d5cc,-49.04131198494017,1.620210034365064,16.220568602917844
93c2c,-63.95861113661296,-14.591349678695908,25.394962913296737
a58ec,-174.20426286014364,-75.2691681021315,11.145766608197988
87b64,-95.39395513481692,36.1418948722705,100.0
b3fbc,50.349333044660405,-59.35089826440143,0.3316551026394718
16314,41.60118135785713,9.365584291161873,2.692752078830946
6a534,145.13758339889486,-27.79532180146212,25.02379655294209
24edc,74.5931920885669,-7.17367320076032,4.789243359414754
6f1dc,165.34121786244367,-9.93280897736126,7.6208834956687275
72f14,-173.25060073525066,-36.07324799476869,9.076813476930813
9172c,-73.08774897385113,-12.622925232790823,11.007477206194887
8da64,-56.56164702112044,6.217553843891918,18.510425584138027
4fc4c,-67.70611787322271,82.71097405866422,30.573332295663942
a4da4,-102.40731770513813,-77.2740812175216,44.31786208176436
b943c,-32.239419599467276,-59.15742577039064,1.0093330379966596
38aa4,68.524714905444,42.642002766346216,13.744529786100419
4de2c,-83.47903655698425,66.86473769866166,18.04527032285487
15d54,34.86241660110516,19.20390730744331,1.1368466424410772
51fd4,-90.82528989174013,70.04840762201505,17.34843541406002
892bc,-78.29317056688751,23.322260420335986,57.17877646805275
56674,-157.48684275528984,51.5469637399394,26.865260624637067
530fc,-108.22737656225758,51.61931526837801,74.14766434587916
9389c,-59.47209042638443,-19.402114616589966,40.94324147963674
84fac,-103.17403478565704,7.922545481844241,5.111319975335396
4e954,-46.38177237591502,67.21781084306039,42.861333445082344
71544,-158.524714905444,-20.10767082854326,4.659335133290629
317bc,110.71224653410287,11.65689240023756,2.08870876012476
afa0c,149.5752802768478,-78.14480789975661,33.872522314880776
6dbcc,173.932080621357,-31.120018546616496,22.744116713860667
76364,-139.6911374290823,-9.547367667029489,0.19396435605629755
14674,28.299434995724074,29.494805246003153,10.753048652725978
4e3bc,-77.13237987431333,74.98047538782362,29.19043827563293
93734,-53.73691535997867,-13.775159530110093,36.82748546763968
8c6c4,-60.21107515044005,16.127942973941526,48.80538310953598
764ec,-141.68342753125478,-9.817874491209725,0.0053878987793415985
23024,55.84680528823184,-7.33063371258059,3.990637029232344
2cf34,126.26308464002133,-13.149337179773594,12.643003813435024
7acbc,-179.09433771003745,6.06716699998546,0.49568668769942703
618fc,154.71624150481543,34.88818150017172,0.40648703013032733
9731c,-82.56186452251636,-24.341931729883502,0.630384157182967
18f1c,38.31657246874525,-10.406438114219084,3.117198771559078
804ac,-129.65181651899857,28.207535162817862,8.210559084296671
b3b5c,69.53855346030022,-59.3423458389848,0.7112026388730911
55eec,-150.3667979634724,44.39122860410229,1.1601942038182242
48f34,-8.361132471051455,57.00282949214565,34.93932627319041
9770c,-87.22201866372775,-32.68750781441284,0.07722654917056292
49544,-41.78191632581026,59.44045705297887,23.187720380026462
3ded4,47.763756478477866,12.68678768629802,1.6774324866350176
3d09c,51.68342753125476,8.08308350647456,0.3352470351590328
18b04,42.236243521522134,-15.042269500763611,3.903233337923025
52664,-96.4974342191368,57.84106046775715,31.95802228195473
0cd34,-12.438058085777586,44.02040062710977,49.402242563203046
a57c4,-174.1936504698991,-81.11888081083468,19.801126669500302
8eb54,-73.08774897385113,21.365003142141706,64.86072281655402
1beac,16.912251026148866,-16.22007128001321,1.795966259780533
60c84,140.34818348100146,19.985330598276107,3.8679126681473415
0e24c,-2.1450245169230606,14.648952529372687,0.984189510359732
0f8ec,-6.7493992647493535,1.5103272875840892,2.5885860357636745
40734,41.14909748673268,38.447726947825196,14.64311157141061
58fbc,163.26592001564634,52.54710960970293,1.521782077454038
5e64c,123.66695921373879,48.606455574940384,0.9069629611891691
7a254,-160.05031404644302,6.996354794695987,0.36458115073544817
214ac,66.99880108353453,-26.364150772805857,0.7267676797911891
bb50c,-84.34282848905272,-69.1950418325928,17.52683472919822
6e33c,176.58044727573963,-11.686559593277009,3.257882795241887
b745c,6.971991429260446,-63.79049257823085,0.5316060128950377
b1604,54.67810922296856,-63.38350517369021,1.7869864284816301
679c4,138.39881864214286,7.166834399470858,0.17780065971827277
22ff4,54.434213835967476,-8.376170440812716,4.699445046425728
8fb74,-81.86614417328603,6.007326102237385,28.967738459420143
2e264,103.91439904540992,-0.879090840894626,8.809813159643442
4a324,-34.34748654715859,49.10622990201941,0.7159918822325059
2ace4,133.48373802573275,-29.228944775263415,26.91913961243048
08aec,-24.524263979021583,1.383714688834304,0.01975562885758586
4b454,-61.711036577026675,44.12453989160427,56.553181554229205
7962c,-156.99880108353454,12.84635610607983,8.1063930412294
6895c,150.95400729756435,-3.559129537403696,2.3281709280954974
582d4,176.9224010748828,55.09878803397068,10.065193575230033
7732c,-156.99880108353454,-6.852641060845283,0.353805353176765
22d4c,54.434213835967476,-0.24369232979695102,1.5157955232547697
87e04,-90.29957847386916,40.30847621180785,100.0
b0214,81.54163777593249,-83.86586016743759,3.2099903616477388
6fb7c,174.6060448651831,-8.098317025311502,2.9154518950437316
94c04,-49.691137429082296,-22.952612376842477,66.15202255733622
763e4,-139.04131198494017,-12.341927202807222,1.1099071485443694
6cf9c,166.82596521434294,-34.845982406002406,19.535323663052782
68f54,145.84680528823185,-4.467866591342774,7.565208541615531
6e464,173.932080621357,-13.839445639697182,6.634898019049215
a7f14,-176.39497217243837,-46.45959431580319,20.033404972431917
b3ee4,55.43225835995452,-58.477168511386644,1.8306882741362898
068a4,-27.549584628547148,-9.761038926743103,2.2599242102238373
8eda4,-77.56194191422242,18.76952301023101,36.158787363581396
66ca4,150.95400729756435,18.979779853699615,7.115019665830545
3a3f4,83.93208062135697,16.822862953138337,4.329475996910938
ac014,131.78191632581027,-59.44045705297887,1.4212079669063284
9254c,-56.56164702112044,-8.589538306982812,27.50582192395879
38fa4,77.56194191422242,36.30257050937025,4.29475398255518
9521c,-49.691137429082296,-28.601726712547833,64.19621530043523
6ddb4,173.25060073525066,-25.130218647084984,9.425829586748163
91ed4,-70.81199525979831,-4.466197106962465,19.438341485024637
aa864,142.3880329236318,-40.482389045004425,33.89347525457821
3ce0c,56.56164702112044,4.5051803992964325,0.6824671787166026
1361c,22.238401702150387,36.84129701387216,49.029280236588626
abd84,145.0385313599614,-53.46880546748271,0.6669021377985046
72fec,-170.45490260135216,-35.18871942524917,4.358810112487353
005bc,-38.31657246874525,-29.92326440250948,11.057165606048814
1e52c,34.153194711768165,-31.904621905999125,26.880227010135236
b52fc,50.97188171992934,-39.93056134648982,0.246047377589933
976e4,-86.58044727573964,-31.217361046239517,0.2149172957537371
362ac,100.98070031132626,44.1713602807184,1.6947934938128961
0808c,-42.236243521522134,0.6705590618841707,15.677588137044198
65f9c,160.05031404644302,0.851324106128004,2.7867409797594602
04d44,-0.9056622899625406,-11.705407318599761,0.8848127106518758
51b34,-121.38069524658813,77.19560255766223,5.79558312031178
0f1cc,-13.914399045409922,9.269940520982745,1.0051424500571715
88f14,-83.25060073525066,32.537200843249195,99.93235193754828
5f9d4,142.50078133309515,41.148407335313706,21.5360300764483
1c31c,19.188004740201688,-31.247086426718507,46.17070060643794
4dfdc,-86.42110125229196,66.95854376921642,17.60645590004849
4c4e4,-70.0343158719362,57.13998965703688,7.6131009752096785
17944,38.98767407801805,3.1652875686128366,3.522488490849552
2f7cc,90.90566228996255,-13.172446408309268,1.2314341987895188
2591c,87.22201866372775,-14.642296370151014,0.7824426338443855
4629c,0.46631061267090934,57.280999568422494,64.38239713603248
2d23c,130.95868801505983,-6.695763946084693,7.232954783556132
11d44,0.9056622899625406,11.705407318599761,0.4741350925820607
3649c,102.43805808577758,38.9847718688047,0.26161241850803096
09dc4,-43.48373802573274,11.307065056511787,0.2897492232445926
52824,-90.40837468412406,53.73622125952698,35.55654001113499
7327c,-169.01929968867375,-41.70983968783382,4.482133128992284
138a4,22.238401702150387,27.917700728450736,5.193335767865374
2fbc4,96.06791937864303,-6.711930282920483,3.4602283271771603
4e58c,-55.31689829629497,72.35420120487676,27.775815518345798
1d27c,2.7779813362722456,-34.830824487537654,0.0311300818361959
1e10c,26.79678490847914,-39.02130175947947,4.925138139738148
619c4,153.20321509152086,32.54768494325666,0.4759310588418412
2b32c,134.70061377741334,-23.341823360355093,16.22356188001748
90674,-85.27224721644559,-8.806682868563472,3.379409845487036
38a04,73.08774897385113,43.43481605010357,32.6865859280057
944fc,-58.737363389255584,-28.101661176853007,71.91587694039188
bdabc,-73.83844333471956,-53.33427383859411,29.596925305763257
53adc,-108.35093747621843,56.64847927036074,52.92293508779282
bef0c,-46.619053002590334,-48.52589524195087,1.2901024299423496
212ec,65.47573602097843,-30.30537794398766,0.04609646733436701
8b014,-54.434213835967476,28.242552299670308,0.44719559868535275
238b4,66.23671718795312,-14.851311411716326,0.6309828126028939
ae754,103.00336156894157,-67.23536023727098,11.72945564262666
4fd5c,-88.21896282818803,80.45037409667792,19.902898090887867
60dd4,143.045892957323,23.28076747103044,1.8025514693997282
8979c,-70.050314046443,31.82845800142763,41.202459276465056
17664,29.788924849559944,1.8617988434109625,11.853975969971446
1fef4,41.60118135785713,-34.17305053565637,2.951969875659269
4015c,45.657403578474636,39.485513491967545,22.31128884525356
a9d2c,168.1914407964127,-46.52468706668804,56.930933124203044
ba33c,-26.778762228337904,-69.53355018181435,0.7561017953676044
bcbc4,-81.98172757125667,-62.97603693476558,8.429068312569967
5e3cc,122.23229258051376,42.975151608048876,7.352087212121575
a5a2c,-158.03135286975078,-75.83458791111674,10.846438898234565
50ee4,-154.4660134160641,74.64730470304673,21.6497746062344
80564,-124.86241660110517,31.044721837565138,44.06762411623494
24514,77.56194191422242,-12.154909286604633,0.8812207781323147
1b694,6.067919378643024,-18.33128022969922,0.9249226237869744
851ac,-98.13385582671398,7.364134964552616,7.468825019007309
044ac,-16.158093659223756,-10.556878871904864,3.756562760040948
7c5bc,-167.56194191422242,29.93594947703635,2.774767871360923
95644,-51.68342753125476,-36.65410460283039,30.13272190659778
66e54,148.00719220409735,11.865999385793918,9.689237971515976
ac504,110.54070662715847,-56.29245308549184,0.013170419238390574
27454,70.81199525979831,-40.611763405272214,0.44959022036506013
5866c,169.84637430197802,48.59310909877348,1.6020019037242355
be3bc,-56.409119321520215,-43.17378923690397,20.645230811597155
ae9cc,122.19966310428919,-65.06541423334525,3.6506007507138962
5618c,-162.22460678029313,45.11561412300014,4.332469274010572
16eec,30.527909573615567,12.69767543653611,0.19396435605629755
b2c24,82.05812681510973,-49.41852564202265,0.04430050107458648
b6aec,39.650666955339595,-59.35089826440143,0.6291868463431134
a3704,-106.30425843821664,-63.019314707576434,1.9133027220861945
8e1ec,-72.33111304061775,0.8629455946132061,16.236133643835945
30e64,98.13385582671398,15.259078240758138,4.374375153405452
22354,55.13758339889485,-14.008566506941234,2.0210606976730263
0ae24,-34.86241660110516,32.95931982196264,2.930418280541903
8c9c4,-51.68342753125476,17.153893844589273,2.5897833466035287
0b61c,-23.00119891646547,36.68889942170964,22.11433121209763
8c59c,-56.56164702112044,11.680508721212277,18.639735154842224
a8bbc,173.25280503010944,-63.04264428119356,0.8752342239330463
66a1c,156.23671718795313,15.55073032500612,2.1695272418148837
7317c,-166.0856009545901,-38.81585146645493,1.096138073886052
33c9c,118.29943499572406,10.990030543034747,4.993384857609808
22ecc,50.34818348100144,-5.206402448699949,1.825899030776875
5f25c,146.33304078626122,48.606455574940384,1.6816230745745058
88394,-83.25060073525066,40.76153511712557,100.0
4628c,1.4495789496277816,57.998951108914525,69.3739860273825
35824,124.15319471176817,38.12692767069564,17.036535940278135
b4e5c,51.672549625276154,-44.79104733547638,4.527032285486797
7bddc,-159.28775346589714,15.163388117398606,9.133685741823863
7c6ac,-163.84190634077626,27.346305268043164,5.427410037056771
31494,107.66888695938226,19.812867640909907,3.7086703264468
7585c,-136.51626197426725,-24.382868728712793,5.525589525924772
42a9c,88.4631677025113,45.28908000022231,2.1503702683772246
bec84,-40.38226202203248,-53.9054357254439,1.2895037745224225
60db4,143.045892957323,21.979343470429683,3.075891547584126
a9e1c,162.15720704400542,-43.88748970027488,22.360378589687564
b0724,19.409628844165574,-83.56941792290621,4.4659694326542585
58b34,155.27358350744987,45.65188037561498,0.3412335893583013
7d6b4,-173.932080621357,40.150132040497795,0.37894888081369243
2e06c,111.47528509455601,-1.4153219832216322,5.857843283984172
91b6c,-77.56194191422242,-5.926527549522397,17.62142228554666
37114,96.74939926474936,30.353859258393445,1.1111044593842232
4eafc,-45.0,62.827405589489466,36.72631270167204
490a4,-22.10737428838559,53.78692386488788,6.0039152064463215
945f4,-55.84680528823184,-25.348034046658903,66.50882118761263
48aec,-3.330513194528383,65.43914081040596,42.10403433887488
bf96c,-42.313835624009634,-40.427712335862125,0.8123754048407277
adc4c,103.61504539365652,-63.308811751089436,4.028950976107662
ac6ac,118.70053135423419,-57.66021212425392,0.20474015361498077
a48d4,-115.17619357039044,-71.4290453766728,21.562370914925076
18b14,41.60118135785713,-15.788083175936244,2.540693602169527
6a7d4,137.13621249402883,-26.439004138803337,19.345549894935974
0f2ec,-20.712246534102874,8.273345546952926,0.22329847163271294
6bc54,148.7373633892556,-22.66918179409472,46.68314964589532
94f1c,-53.045892957322984,-25.231714037078252,72.30260834166462
8f694,-86.58044727573964,15.380676611192422,45.39783645931239
861c4,-90.90566228996255,26.793904496738218,84.68220377033184
15134,39.651816518998565,31.317203446510682,19.449715938003244
9552c,-45.299386222586655,-33.411716657185565,14.218066223262552
58e3c,159.9061014311954,52.715411643815024,0.553756263432331
6be24,153.20321509152086,-20.75234857654368,20.38721032560868
141c4,26.79678490847914,21.455090467654877,0.4897001335001586
6cec4,164.5931920885669,-37.301042914278284,16.633042187247444
3376c,125.56578616403253,15.1647557541557,5.58306044623775
432f4,86.66332271505101,57.2376396393388,1.5325578750127216
12cec,6.7493992647493535,43.28482526521574,77.49235217701043
31a74,104.65878213755632,9.93280897736126,1.9899306158368304
a8794,178.76551206275207,-53.730571964205296,5.418430205757868
0776c,-41.60118135785713,-8.808028420087641,38.7168419729288
92d0c,-47.136212494028825,-6.500556467771984,29.344292718554126
36344,101.70682943311247,40.36339262075965,0.9015750624098275
0c944,-17.668886959382263,37.64100106501793,13.857675660466592
40194,47.53449977782884,37.87573204796738,11.932998485401788
0709c,-38.31657246874525,-8.656016729797063,48.10375895738172
a76fc,-164.73705943655514,-46.738263325953625,0.45437946372447485
97d4c,-79.73998750597345,-43.63460465979268,10.459108841541898
57f2c,-177.4719267881091,49.663612695782795,10.266940451745379
2f924,92.77798133627225,-6.060841687572114,1.9139013775061213
2ca2c,130.3088625709177,-15.471771172800237,16.9844529187445
84294,-102.43805808577758,21.01570994569848,69.64457827718942
0c254,-13.914399045409922,24.63100329032432,15.782951490951325
4e924,-52.12653645341999,68.02390876580509,49.668644225070494
23f3c,65.47573602097843,-16.161871185363534,0.6321801234427475
06f24,-29.788924849559944,-11.482827134843566,9.297118671463892
395c4,72.33111304061775,23.495328536392545,1.8402667608551193
8cc7c,-47.763756478477866,12.107209555401104,1.545129638831185
bffbc,-45.0,-36.70669284768608,5.679443968845972
1fe14,40.95868801505983,-36.19372721992571,2.488011925215965
59abc,165.7135690825996,55.72899015260519,1.726522231069019
0df7c,-0.29957847386916836,26.041079933185973,3.8505516609694626
3447c,119.04599270243568,27.957565013429697,19.69576331559318
ae64c,114.0708641931455,-69.13585913988896,0.5238234924359888
347ec,123.43835297887958,20.17386552384998,5.9027424404786855
bac5c,-67.70611787322271,-82.71097405866422,26.364186038158294
3229c,113.00119891646547,8.143582831364325,2.68616686921175
944f4,-59.47209042638443,-28.28472898351515,74.7307547248879
a7664,-163.46233057767785,-45.927740294795356,0.39930316509120517
1d094,9.54509739864785,-37.92863935472173,5.018528385246736
8f0a4,-83.93208062135697,10.920661827701046,40.65888015517148
2148c,64.71624150481541,-25.25295387609085,3.0130327284918073
1543c,41.60118135785713,32.98732197821246,14.33240940846858
a814c,175.20599681731852,-49.5920552204096,12.6669500302321
85c54,-97.43813547748366,19.038210577854326,65.4557863039613
b9fbc,-3.330513194528383,-65.43914081040596,0.5579468513718189
a368c,-102.2736872585719,-63.432347144997564,2.6694045174537986
58a04,162.92036772414409,44.00743844192521,0.02514352763692746
187b4,42.86378750597118,-6.500556467771984,4.031944253207296
5d8a4,105.5608599648067,44.22969814236995,2.7316646811261904
60244,141.68342753125478,36.65410460283039,26.462964182446225
3e26c,45.903968874556845,22.953068773657286,2.210834465789836
297b4,110.71224653410287,-30.29859114439072,13.031531180967548
9e034,-134.09603112544315,-18.73850329723632,1.6714459324357493
8e9f4,-68.524714905444,15.089241582502762,53.23184128447507
bd654,-81.99267312318875,-46.856214866534216,5.743500098778144
0cde4,-11.706829433112482,39.715777150276075,59.51892050454679
7ad3c,-179.09433771003745,8.835189051123407,0.27478283774642154
81a34,-126.95410704267701,24.581900176383897,3.783502253937656
27904,82.56186452251636,-41.99538434578463,0.24724468842978667
8eb8c,-73.08774897385113,17.681286999349986,59.04718003364443
8690c,-104.65878213755632,25.30114710928954,70.26239067055393
672bc,144.43421383596748,17.74573787868856,6.432552487113942
31164,104.65878213755632,15.658347088380404,3.9529217377769528
75734,-139.6911374290823,-29.222911554239683,0.6800725570368952
08e54,-31.262636610744416,6.965368528603564,0.40409240845061994
68a34,152.45041537145286,-1.9019921631746681,2.2509443789249346
4a6b4,-32.61104912349286,44.140037892724614,3.1890374219503
affac,135.0,-86.96789289553523,13.583491478140097
bec54,-38.828233388696475,-52.069829523111586,0.021551595117366394
05bec,-15.406807911433114,-5.85140259111105,3.966092157015343
96c04,-73.84190634077625,-27.346305268043164,28.03263869349441
bcf64,-72.9360338616583,-58.33135887577051,9.920917619027664
73a94,-167.56194191422242,-32.81557450533964,0.380744847073473
4595c,16.70506520110893,73.94861615728536,63.74722373549009
6bfec,156.23671718795313,-21.947407644671447,17.117953077388187
2bd24,115.28375849518459,-30.840633814108546,32.88174759490185
16e4c,31.262636610744416,10.67691663865621,1.184140420615298
3c0cc,65.47573602097843,15.462854266942093,0.18438586933746803
25a94,81.16372449693972,-11.571653989957689,0.24544872217000616
43e2c,50.078004227659726,57.497559387944506,6.3140187139684265
6124c,148.00719220409735,23.18805456340444,0.6345747451224549
bee34,-42.59546447355434,-48.10736815720819,0.30411695332283695
2df44,117.54958462854715,-0.8029843609450231,3.1806562460713237
981cc,-90.90566228996255,-42.23268113315113,0.032327392676049595
87f14,-93.41955272426037,43.43275980252028,99.6342215384247
54aac,-113.21735355100876,42.881959002655655,90.72563023449332
2ce3c,128.31657246874525,-9.23433943434018,11.430726588083164
767a4,-143.045892957323,-16.812531725828975,0.8674517034739975
05a7c,-10.980700311326265,-7.303437471808591,3.1309678462173958
6cb14,161.57239531020858,-41.98068044964524,17.24486802641268
3a7bc,88.47913756203492,12.433812792902112,2.064163887907759
8cd8c,-48.39881864214287,8.255615872061082,6.916266066414832
0441c,-15.406807911433114,-15.606215851514522,0.010775797558683197
29a34,105.4068079114331,-35.95203495587482,1.6522889589980903
718bc,-173.932080621357,-21.365839587102776,6.622326255230752
8692c,-103.91439904540992,27.593013082492426,90.6939014972372
5f894,140.80072408592244,38.65281228595875,26.63837022048479
14924,27.549584628547148,34.36181713977171,21.83475913099179
87ec4,-94.0695453815523,41.52937785655356,99.97964571572248
17fec,44.096031125443155,0.6504497952489827,1.930663729264073
0b924,-26.041388863387045,27.21821335920545,6.199076873342473
85c4c,-96.74939926474936,19.06465582593174,64.1441322789016
92a34,-49.04131198494017,-1.620210034365064,24.763381445273914
8d2a4,-45.903968874556845,7.406727048328205,3.9199956896809764
2c36c,117.54958462854715,-11.06464852405753,8.488933854562653
8dbfc,-60.95400729756433,4.718840901240843,18.684035655916812
bfb9c,-46.38621505275589,-41.8115576566299,2.430541004902988
64e0c,174.6060448651831,11.656411880678043,1.3110553696397889
29b04,103.17403478565704,-36.90228218996075,1.8163205440580457
a3384,-94.99337995347415,-60.86144198608293,0.8632611155345095
8fd04,-81.86614417328603,2.123465911345224,26.203746385617904
0642c,-29.045992702435676,-6.511245473479812,3.676941589190678
aa314,145.4528523313803,-48.31057252246749,0.060464197412611276
86034,-90.90566228996255,25.280994239444485,74.03092653899343
54dfc,-128.64924960062027,42.633162374183996,82.89581599727013
111ec,15.406807911433114,11.297143267702072,2.127022707000078
6a11c,137.7637564784779,-20.502804533236315,16.913811579193133
2c5fc,124.15319471176817,-13.483067858425228,10.900317886027981
56214,-164.12374715593253,44.78995273295755,3.795475362336193
56534,-165.18465796728117,52.80847667016541,46.17668716063721
093f4,-27.549584628547148,14.406711343761552,2.400009578486719
479ac,8.946251898069834,47.414541077371524,77.66715955962907
18a2c,42.86378750597118,-12.563921382463993,2.9783107141360503
2c3a4,116.79678490847915,-12.469541238496154,7.274860662951012
6a864,137.13621249402883,-27.658825445624032,20.272867140402656
a611c,-173.02800857073956,-63.79049257823085,0.31609006172137377
6e3bc,176.58044727573963,-14.633803881501283,8.06269119557474
b97f4,-23.782669222007353,-64.30568415579414,0.6333774342826013
2e17c,106.91225102614887,-2.658013731644096,6.205063427541742
5ced4,103.22893713963619,60.29533112474394,0.7219784364317743
21674,60.95400729756433,-21.74492536161725,1.0296873222741723
b35cc,67.30703635681084,-46.74539120867095,1.733706096108141
28d9c,99.54509739864785,-25.727662402262244,0.15924234170054058
a39b4,-114.29387383986004,-61.80422953341267,0.6010500416065516
41554,45.0,59.022217891573504,27.93386054920648
0e3fc,-4.727752783554405,16.105972202187242,0.5034692081584761
92654,-58.00719220409735,-2.356564744275554,23.07337719482043
b4244,37.72826158027942,-53.29225189782807,0.18498452475739488
1e04c,25.283758495184582,-40.61538726168023,1.4523380487425244
49044,-18.948345905390262,55.813978146447305,14.604797624535292
6fed4,175.2722472164456,-2.7685442096350066,3.409941271903305
8f3b4,-82.56186452251636,18.28289331043274,32.76441113259619
89d8c,-75.34121786244368,43.75300121674579,100.0
7e5ec,-150.21107515044005,31.821433305533095,0.7674762483462144
0e2b4,-0.9056622899625406,10.97936188820805,4.024760388168174
4c164,-58.951466393915,59.47950099803648,10.744667476847
2e80c,111.47528509455601,-10.235065322877118,7.844780622721367
6b92c,153.95861113661297,-26.518153368977586,50.82644380720901
211e4,60.21107515044005,-30.487970264623,0.007782520459048975
12f0c,7.438135477483652,36.032465347970906,48.96702007291623
548fc,-123.00420170434182,48.10610323618026,99.45402625702671
0d0ec,-6.7493992647493535,36.07324799476869,66.35017750133201
a94bc,144.11471964230006,-61.478770710529936,2.2940475691596673
4a164,-30.768154651987093,45.3662941867252,0.09518621176836825
49d9c,-14.342399265792247,44.997030776309764,35.733742015433336
76a1c,-151.70056500427594,-19.10569853315086,5.923695380176124
1b524,0.9056622899625406,-19.947390311961104,1.1051179051849547
b416c,44.073647956566454,-54.016409140456574,0.4771283696816949
84dd4,-103.17403478565704,4.603871192827219,0.3532066977568381
b04ac,62.45181041737095,-78.46124571879915,1.9180919654456092
1105c,12.438058085777586,12.875254365907919,1.5361498075322826
340c4,117.54958462854715,22.02359795533557,16.989242162103917
3ce94,59.47209042638443,5.231834937993015,0.7106039834531642
b95b4,-35.1986950809678,-59.970314743411876,4.082231308481151
3db9c,52.36133784532959,12.310142614205366,0.43163055776725473
3a4a4,80.45490260135216,15.945838084388347,7.003071102304224
61dd4,150.95400729756435,39.05434876601501,2.656832753635335
ac484,112.8542012951215,-58.923854359755566,0.9027723732496813
4f7ec,-4.362568002793945,78.26009620118838,42.05674056070067
3b914,71.57239531020859,13.937177505054072,0.8333283445381673
6db54,169.73998750597343,-28.655654494741135,18.1440484671428
af514,175.98340236691814,-69.24109750210583,5.642327332810507
2582c,87.85497548307694,-10.973192855806833,0.4795229913614023
4fe14,-77.47292710719559,85.83155656071217,18.622972803084274
0f5e4,-16.912251026148866,0.8664997744252795,1.4744882992798176
0454c,-11.706829433112482,-10.757671594397824,5.687226489305021
6e7c4,170.45490260135216,-20.44937718269121,19.76520734430469
760cc,-139.6911374290823,-16.084219222151972,0.6279895355032596
be9bc,-52.271738419720585,-53.29225189782807,8.672721068480193
86d84,-109.18800474020169,32.648380018365515,90.95970450368472
64d0c,177.85497548307694,12.429613582627416,0.42085476020857154
0eeec,-14.658782137556319,14.201245915425703,0.734550200250238
04fbc,-8.836275503060286,-12.294950712159705,1.7486724816063122
71c74,-175.2722472164456,-14.611044540404949,7.842984656461588
6d8bc,179.09433771003745,-29.78583866614636,11.136188121479158
8c7ec,-56.56164702112044,18.17471624984662,18.032099903616476
341d4,113.00119891646547,24.217244747104434,30.991193778772875
1f08c,37.63866215467042,-27.605429845566654,10.360330697253968
71a0c,-169.73998750597343,-15.171888058486429,20.86014810735089
6b10c,148.7373633892556,-34.038234712013,48.63057572691734
29a4c,104.65878213755632,-36.04756590113465,1.2511898276471045
70f6c,-168.2931705668875,-6.610258048933187,3.123185325758347
0c84c,-20.712246534102874,35.13316003847362,19.171341167737264
bcf9c,-74.93452323416187,-57.09995247055206,19.654456091618226
56934,-152.72384660719297,56.436746811525374,73.24130004010992
a9c5c,164.40948351268696,-47.330326431250974,41.76639268203615
2dabc,123.43835297887958,-7.9875482289387145,8.030962458318616
86e9c,-106.15809365922375,29.527504159191103,87.72038002646056
75c04,-140.34818348100146,-22.51685623479531,0.1903724235367365
b0fb4,33.58996656114342,-74.3051643088555,2.329368238935351
1b10c,6.7493992647493535,-13.821677873389621,0.32028064966086167
046ec,-14.658782137556319,-17.86649644906054,0.05387898779341599
1a6e4,14.658782137556319,-2.6876930055424206,0.7531085182679701
31f2c,109.94968595355701,4.4452257589501984,4.385150950964134
adcd4,110.32694396661039,-62.47702456373258,0.41067761806981523
be704,-58.512324537490706,-47.87566447030603,14.53714956208356
6a00c,135.29938622258666,-17.37764882158503,19.444328039223905
5cc7c,94.99337995347415,60.86144198608293,0.9386916984452919
94dcc,-49.04131198494017,-25.255995892051974,69.77927574667298
1f2ec,36.26308464002133,-20.196998693560715,7.148544369346448
52624,-95.03357493002783,55.74387667893455,36.169563161140076
3042c,95.39395513481692,7.405564981676111,1.1733646230566148
3c21c,60.95400729756433,18.979779853699615,1.7127531564107017
0c864,-19.949685953557,33.90583523107223,14.428792931076801
2281c,45.299386222586655,-6.815715856081469,1.714549122670482
72cfc,-172.56186452251634,-42.6224533270454,15.824258714926277
333bc,131.60118135785712,11.067472566473208,0.777054735065044
6839c,139.04131198494017,-5.630721747582544,9.427026897588018
21fc4,45.903968874556845,-18.141814967320425,1.3332056201770823
2dbe4,119.78892484955995,-4.6846177662765305,11.67078741147383
442c4,28.723737057940046,66.6757716944857,82.4647840949228
933dc,-49.691137429082296,-11.280720448058478,34.752545782173236
aac44,131.66945624233603,-40.074679906866606,11.813866056836346
738a4,-157.76159829784962,-27.917700728450736,0.03172873725612275
1f054,36.954107042677016,-26.528573776536476,14.323429577169676
5e22c,120.89610534115343,42.75636639199503,7.813051885465246
30e44,98.83627550306029,14.492168915893231,6.327189133206818
733fc,-163.84190634077626,-39.17371808499868,0.4118749289096689
911f4,-78.29317056688751,-15.839011896060603,3.637430331475506
21174,60.21107515044005,-27.784441672115037,1.3673289791129124
502f4,-100.52360002500274,81.7288995350233,15.817074849887153
0e434,-7.438135477483652,15.283249514920335,1.8492465921540222
6b294,146.56164702112045,-38.35954231007117,44.16221167258338
6a3cc,141.01232592198195,-20.796813830894564,25.550613322477716
a984c,153.67379927986684,-50.70069617138105,5.039481324944176
56184,-161.86021642000503,45.67772580183924,4.800019156973438
1ac8c,2.1450245169230606,-6.063699212695165,0.7339515448303111
4cd94,-76.86336301143072,47.6433861017167,84.95578929723841
72af4,-178.4791375620349,-42.85372203728297,40.59602133607917
8d094,-54.434213835967476,5.498878562975525,25.309355188247196
53fe4,-132.82334635153498,59.93909067593287,46.68793888925473
37fac,92.14502451692306,42.843762923985864,0.5507629863326967
96a74,-67.76159829784962,-25.055979166944585,54.75601798360882
4dfec,-87.94373154232115,66.22310336795633,14.306068569991798
3875c,83.93208062135697,44.53967090868012,7.388605192737112
68e1c,150.21107515044005,-8.927721135651993,7.822031716764148
1e404,29.045992702435676,-35.92554179901662,15.75301871995498
0ae1c,-34.86241660110516,33.590420655637665,1.6121790458629917
590b4,159.53855346030022,59.3423458389848,0.11913242856544201
07a64,-37.63866215467042,-7.5846439830760986,38.79885776545878
85dd4,-95.39395513481692,19.868273327145705,60.27083171197491
051c4,-6.7493992647493535,-9.480151715190546,0.31728737256122747
4e3e4,-76.20351021807825,73.38798152023494,27.93026861668692
a86cc,175.8763029786313,-50.27519441625543,10.53813135697224
06cc4,-30.527909573615567,-18.720398439954533,5.878197568261685
0e0fc,-2.7779813362722456,19.928088268327418,0.004789243359414754
9dfec,-134.09603112544315,-15.777037415758345,0.3591932519561066
00124,-42.236243521522134,-32.72745476823911,10.375895738172066
7ac9c,-178.4791375620349,5.392066192415118,0.8105794385809473
2cab4,134.70061377741334,-15.622813333598293,19.307834603480583
4ce2c,-75.87736336348632,51.50778866473619,47.57813949868595
a7074,-165.18465796728117,-52.80847667016541,0.26879628354715307
18444,38.31657246874525,-5.304978861765808,5.8614352165037324
46034,1.9167942038355301,64.70385485147231,69.84393053202507
2777c,79.01929968867374,-41.70983968783382,0.12392167192485676
34b6c,133.48373802573275,20.731961246443646,1.2182637795511282
0be74,-28.299434995724074,21.88578095285648,1.4613178800414268
34434,121.26263661074441,26.07378406365456,21.768308379379913
4f48c,-11.089902731004436,69.7014200322113,24.261109547955293
2fbdc,95.39395513481692,-6.719786080999267,2.9681335719972943
91644,-69.28775346589713,-13.748476030622887,16.560604881436294
4096c,32.8114034054449,43.42839456053729,44.6177884471477
95fc4,-66.23671718795312,-40.958502887684176,55.930579917505284
5ee3c,138.23426333539336,48.48081466333102,0.5830903790087464
12f84,8.133855826713978,34.59119242586573,40.53316251698685
5d864,103.58101814629102,45.091678725860824,3.21178632790752
04b24,-0.9056622899625406,-19.185782903319677,1.5056183811160135
08114,-41.60118135785713,2.5584268673839676,11.07512526864662
94974,-51.01232592198195,-20.796813830894564,67.59178884226029
4537c,68.36267586944888,84.19984661653012,2.112056321501907
10274,0.29957847386916836,6.74930785658339,4.002610137630882
4b914,-49.420689267953485,52.17326198706557,8.048922120916421
a8a0c,179.42574305723963,-62.44923523211633,0.10536335390712459
28d94,99.54509739864785,-26.476677789699238,0.14786788872193055
89284,-79.01929968867374,24.877295726589747,73.38856927341192
a473c,-126.08507304285213,-64.92612322019842,2.2317874054872755
39b84,84.60604486518308,31.149953835575754,0.3472201435575697
57514,-176.66948680547162,65.43914081040596,20.339916547434463
8cb1c,-46.516261974267266,14.170966559160528,1.4553313258421585
9278c,-57.281862503683634,-0.25204794089704946,24.440706173933346
2314c,60.95400729756433,-5.309430592079316,0.8482947300363385
90e0c,-80.45490260135216,-15.945838084388347,0.5627360947312336
59f84,174.9576290722962,66.9187836824231,4.668913620009459
08c84,-25.283758495184582,4.879860192524888,0.12871091528427153
b5c64,34.07655476746475,-47.044928700816264,0.17899797055812647
44f14,59.27670457450079,73.07581990089602,3.840374518830706
5d6d4,98.7489501522382,49.360021536615825,4.353422213708011
8ef84,-76.82596521434296,10.698470605531483,34.6579582258248
0bfc4,-24.524263979021583,21.829410180837385,5.744697409617998
653c4,175.93045461844773,6.7325380440551,2.5059715878137703
62b8c,176.58044727573963,40.25850071217,0.46695122754293855
a81e4,175.8878477483878,-45.22554300763289,36.49523170958028
4f6d4,-18.46035339390561,75.36240381981273,34.50470243832353
8c6cc,-60.95400729756433,16.240079925219437,50.892295903400964
a8fec,165.7135690825996,-55.72899015260519,4.282182218736717
26b4c,67.76159829784962,-25.77424067842672,0.12511898276471048
65674,174.6060448651831,1.5141310303495468,2.8801312252680478
1609c,41.60118135785713,17.00101129926914,0.9356984213456576
5e21c,119.81984065280993,41.84161343061532,9.36955597727504
56d9c,-157.01943197669826,62.042927918431744,77.06072161924318
6ecb4,157.76159829784962,-14.309627838102958,9.822738130159662
592e4,148.81448625430028,53.86254711992402,0.10057411054770984
3dfd4,47.136212494028825,16.683156537051556,1.3505666273549608
3334c,134.70061377741334,11.082530699522028,0.7578977616273849
1f4dc,42.236243521522134,-18.054916408571223,3.4823785777144534
8bcc4,-63.20321509152087,30.516213702750687,7.532282493519555
b108c,50.09045400521146,-72.10076915036585,7.630461982387557
63edc,162.33111304061774,24.965596060005318,0.005986554199268444
6a05c,136.51626197426725,-18.91779925522862,21.264839171221436
7ed84,-145.84680528823185,22.016350806407225,0.27298687148664097
becac,-37.393200757064506,-55.04583667690964,0.7507138965882627
0aa6c,-44.096031125443155,32.52368789567274,0.0011973108398536886
aeae4,136.17010194890767,-62.339246741838856,2.3072179883980577
2fbfc,95.39395513481692,-5.370210043351548,2.5867900695038943
7b8d4,-163.84190634077626,19.220476008754996,3.1962212869894215
08ca4,-23.76328281204688,4.939011247987346,0.26520435102759204
bcfdc,-77.09350963334379,-55.162495959114544,17.47415305224466
769c4,-149.47209042638443,-18.720398439954533,7.111427733310983
1cf24,8.133855826713978,-29.53979533645093,3.6954999072084096
703dc,-176.58044727573963,-5.384407857958791,2.1515675792170788
741d4,-153.95861113661297,-20.87700663741744,2.6807789704324088
a4dec,-108.94980952481328,-77.64242209937512,23.130249459713482
2facc,100.26001249402657,-8.697157382490781,3.087864655982663
76fa4,-147.28186250368364,-11.140823915058363,0.6184110487844302
5c514,108.94834590539027,55.813978146447305,2.8927029890865117
a8684,173.87889246474322,-52.20280465794845,2.9627456732179525
6e4e4,172.56186452251634,-12.336612431073625,4.8868241928628295
2cf2c,126.95410704267701,-13.036068810289104,8.41170730539209
4264c,76.3453374352207,46.9451967378181,2.272495974042301
554ec,-133.1115193267647,37.5863111149838,25.802647254266915
84504,-103.17403478565704,12.838961429450968,16.807849569866082
2a0f4,116.04138886338704,-40.43559311761145,0.6680994486383582
18894,41.60118135785713,-8.808028420087641,4.873055118204513
7df24,-162.33111304061774,41.486309857265994,0.5986554199268442
70f34,-167.56194191422242,-5.268076702305144,1.5810489640267957
1f7d4,44.700613777413345,-23.942563305597726,0.26939493896707994
40dbc,34.54714766861969,48.31057252246749,63.1473710047234
05574,-2.1450245169230606,-0.905027788608975,2.510760831173185
6cd3c,167.56194191422242,-43.41628969621862,51.90402356307733
2efa4,103.17403478565704,-12.120520083794027,7.263486209972402
ab17c,126.22382672831418,-44.22647158807585,1.0266940451745379
3fd0c,46.516261974267266,28.62771454021581,5.511221795846528
1075c,6.067919378643024,0.2979000519469485,2.0827222059254913
08ad4,-23.00119891646547,1.9746287671185931,0.030531426416269058
60e94,141.68342753125478,24.186831657583287,2.9202411384031466
8053c,-126.26308464002133,29.964867115802846,27.20769152483522
146ac,28.299434995724074,26.057871144061224,5.433995246675965
68acc,156.99880108353454,-1.399999019155087,2.008488933854563
166cc,39.651816518998565,14.38814571262858,1.0781784112882467
5390c,-118.75836257425851,55.29598328054702,48.42344095162265
9102c,-79.01929968867374,-12.941028014301455,1.496039894397184
75d4c,-145.13758339889486,-19.86314554639569,2.219814297088739
b0654,18.75244136765417,-81.41678029398777,3.411138582743159
48f74,-11.183591378872517,56.05465791457357,39.6423632521357
1f8b4,44.096031125443155,-30.761972269914192,0.8045928843816788
0ba14,-29.788924849559944,29.816293282977647,3.546434707646626
b422c,40.38226202203248,-53.9054357254439,0.8171646482001425
45f74,2.600890828057131,70.79365727216555,51.79806155375027
93de4,-66.23671718795312,-14.851311411716326,26.53420417741752
3dc44,51.68342753125476,14.650431279531434,0.6507384414604798
b26d4,85.00662004652585,-60.86144198608293,1.076382445028466
7c63c,-168.2931705668875,26.315151130864844,0.8536826288156799
21cfc,47.763756478477866,-24.82107307045357,1.479876198059159
4adc4,-49.79821410897153,41.34468428463309,3.4883651319137217
0ea0c,-17.668886959382263,21.285213972637514,7.557426021156482
b137c,38.597482963848144,-65.08832251476696,3.16808448225286
3f934,50.34818348100144,34.356900749170606,4.789243359414754
05fa4,-19.949685953557,-1.4296385237425584,0.20713477529468813
2aaf4,132.86378750597117,-34.80587245223096,19.9705461533396
9048c,-81.86614417328603,-6.007326102237385,10.104704832945204
956bc,-51.01232592198195,-34.00742246697243,39.01377506121252
7c1cc,-158.524714905444,24.451504626578796,27.727923084751648
10364,4.727752783554405,8.806682868563472,1.8779820523105106
5ff3c,137.53449977782884,37.87573204796738,28.51036571859603
246dc,70.81199525979831,-14.588398995075565,2.091103381804467
4114c,45.86814539049705,51.42511913840908,9.250423548709598
73924,-160.81199525979832,-28.397715520864125,0.380744847073473
bbf3c,-49.88741739488124,-63.69187152034352,31.85565220514724
2f3bc,96.74939926474936,-18.308439794756698,2.264114798163325
71574,-160.05031404644302,-20.29462688475159,3.7122622589663616
0fdbc,-1.5208624379650912,6.747043558276271,5.222071228021862
15fbc,43.48373802573274,18.316212768036227,0.592070210307649
3956c,69.28775346589713,22.3833741904082,4.612041355116409
2abfc,130.3088625709177,-32.89914084694641,19.0695697463497
95824,-55.84680528823184,-38.12692767069564,44.79558910686598
b9e9c,-6.332587856867622,-61.553943514485276,0.780646667584605
5741c,-172.472726857159,61.49308374517583,31.07979478092205
6411c,161.57239531020858,18.271048003574055,0.07064133955136763
bc1fc,-52.7876787053419,-55.938073290282134,8.306343951484966
1bc54,19.188004740201688,-13.169071737904858,1.44934477164289
8407c,-112.23840170215038,18.571157876435667,6.702546081500948
b5984,36.3673334489978,-43.507075678519925,0.7968103639226297
aa4f4,141.90832175087834,-46.292317807954085,7.909435408073468
533ec,-107.61325560271553,47.67539311526126,96.15244161613018
6415c,162.33111304061774,16.157008695111504,0.6148191162648692
3d86c,45.903968874556845,9.000929925448066,3.1004364198011265
5f404,147.5967879226049,44.863592196883815,8.875665255835393
80494,-128.98767407801805,29.691755465355367,15.614130662531952
9679c,-68.524714905444,-34.99475282118845,68.65619817889022
864ac,-95.39395513481692,34.035158804423595,100.0
22a44,46.516261974267266,-2.4825193448768266,2.0731437192066617
2d8d4,119.04599270243568,-1.8754518345261006,3.5308696667285275
13ddc,16.158093659223756,23.663765805455682,0.1526571320813453
0da84,-8.133855826713978,33.88456517456783,44.891373974054275
b9634,-29.365672029146058,-63.197013552285355,1.604396525403943
6a33c,144.43421383596748,-22.335063263414565,28.372674972012856
b6dd4,23.495794876455875,-59.582402835798476,0.5567495405319652
93aac,-55.84680528823184,-9.122012105372427,28.24935195550793
2b954,119.04599270243568,-25.20699334719844,18.19433552241665
4a07c,-25.51576737813813,42.36317877737694,4.931723349357344
93d7c,-66.99880108353453,-12.15909649211177,25.236319227016125
54d7c,-126.16596301772961,41.0190947269225,90.57237444699206
4c97c,-67.22302241783318,48.04784377424642,83.89497189312803
26a7c,70.81199525979831,-21.84666507568174,0.2526325872091283
6dd2c,169.73998750597343,-24.928910107682103,22.773450829437085
b009c,5.000886597987192,-86.56741167691544,11.036811321771301
609c4,135.90396887455685,22.953068773657286,1.8971390257481697
09324,-23.76328281204688,12.775112650553478,3.006447518872612
972c4,-81.16372449693972,-23.512010163275043,1.3751114995719615
59264,152.21054701627943,53.261339946688985,0.3322537580593986
4664c,17.648450232067997,62.85304685489752,87.53719146796296
5657c,-161.4276154040899,53.68755791966971,56.108380577223556
29ed4,109.18800474020169,-38.70167132797324,2.6131309079806755
7efd4,-145.84680528823185,27.337138226697565,1.3433827623158388
0f314,-20.712246534102874,6.316821583303409,0.5082584515178908
2dfc4,113.76328281204688,-1.3919738883226693,3.484773199394161
95a8c,-56.56164702112044,-32.11969199472045,77.96409264791279
b4954,56.990026405315724,-45.336043608223854,3.387192365946085
44664,53.69099244127657,68.43136947674648,10.31842481785909
92454,-58.737363389255584,-6.367712481364901,22.623786974455374
50624,-161.73136085709683,79.20788445447181,5.053250399602493
7b7d4,-171.86614417328602,22.03619849325973,0.07363461665100185
1fe2c,42.236243521522134,-36.22957402714178,1.1027232835052474
158c4,43.48373802573274,22.55562657597144,1.803150124819655
1eb6c,27.549584628547148,-22.02359795533557,27.74229081482989
21b9c,51.01232592198195,-25.262646854858446,3.192030699049934
123b4,6.7493992647493535,25.884552638427504,0.9901760645590004
4775c,12.600310298434563,48.348718346436286,78.14129465221113
55b2c,-138.9278794598583,47.26014508163989,15.680581414143832
3b044,77.56194191422242,8.632043683107192,4.280984907896864
37cdc,99.54509739864785,41.83899013783769,0.9075616166090961
160c4,40.95868801505983,15.936382340903982,4.547985225184236
67d5c,144.43421383596748,0.24369232979695102,3.548829329326333
bbe34,-41.4951257506078,-62.289678732672314,6.036841254542298
51264,-149.22874234743247,67.95094284367887,60.537832029262276
92ad4,-45.299386222586655,-1.5250186189755426,21.573146712483762
b0f0c,30.62211998756025,-75.62435104767744,4.627007740614579
4a66c,-36.50569283791808,42.80003188671871,5.818332026269
4608c,6.289043635724074,66.10890864954392,78.65673696876814
2a9f4,129.65181651899857,-36.72356167499764,12.829784304452199
be72c,-60.32014019321402,-46.35010205581778,13.68705886578744
31a94,102.43805808577758,9.325049651035963,3.2351338892846666
55364,-131.14909748673267,38.447726947825196,42.106428960554595
1b4d4,0.29957847386916836,-19.18776162974241,1.2404140300884214
890cc,-73.84190634077625,31.676987762200568,71.58122856065278
93fac,-64.71624150481541,-18.170057997619985,27.866212486754748
4dbdc,-80.90317004726066,59.15381285241129,7.995641788542933
4963c,-33.70876644801718,54.667665295691194,3.135158434156884
b4fac,50.29440226188669,-45.64152885832981,5.350782143306134
2c11c,116.79678490847915,-17.256391069266456,11.773756143701247
1cad4,0.29957847386916836,-25.283456036473027,0.47533240342191435
8d5fc,-49.691137429082296,0.22844991110517782,18.402667608551194
9625c,-76.08560095459009,-42.63250704443372,26.882022976395014
b9c14,-7.0846624492796995,-60.02137276792746,0.3412335893583013
38724,83.93208062135697,42.70331198675461,4.841925036368317
67f1c,137.13621249402883,2.507817288110056,0.15086116582156475
1e6ec,26.79678490847914,-35.197654397549805,30.287773660358834
892cc,-77.56194191422242,22.5157799772635,42.35606827066409
8598c,-94.72775278355441,12.397049219654017,24.32756029956717
40354,50.60763305322628,42.33321227719409,18.2332481247119
15944,40.95868801505983,23.378983694379578,1.4577259475218658
605b4,141.68342753125478,30.551296286379355,8.021383971599787
47404,19.718647808285702,47.975720793455274,78.18379918702594
75cfc,-143.045892957323,-21.329172660869656,0.5369939116743794
2ff54,90.29957847386916,-4.727688451615034,0.20234553193527338
62a24,175.2722472164456,43.38624540016119,1.0500416065516849
1dae4,13.174034785657044,-35.537284736374616,8.117168838788082
52694,-96.87940574372135,59.29063261787999,29.181458444334023
804fc,-127.63866215467043,30.783476263207614,25.20997838853934
75b94,-141.68342753125478,-24.186831657583287,1.4864614076783544
afd2c,101.69085981673534,-79.52739674297227,2.006692967594782
40e94,35.92013281361101,45.702291950979784,49.19271316622865
b74bc,9.179160652531877,-65.96319674473273,0.5621374393113068
bb804,-64.61339520538327,-65.6495672729129,54.35132691973826
1876c,44.096031125443155,-4.85811696854597,3.2890128770780827
50524,-130.36353041312708,77.55509612292114,8.508689483420238
22764,45.299386222586655,-10.532529163917905,3.3063738842559607
4514c,41.61243291036362,81.9078137439557,7.7681527289707315
875fc,-106.91225102614887,43.43481605010357,95.59389610933843
447d4,61.87303468382589,67.62882667182757,1.0141222813560744
b319c,73.87122326481358,-49.882761031639184,6.694164905621973
795c4,-155.47573602097842,16.161871185363534,16.398967918056044
4a33c,-35.23583055466275,48.80054454349141,1.5044210702761598
65424,175.2722472164456,3.407945440800114,2.5526667105680643
b30b4,67.94186431225873,-52.349886392994186,0.761489694146946
111ac,13.914399045409922,12.800374409861249,1.2631629360456416
61954,151.70056500427594,36.11973692882581,1.465508467980915
4a7f4,-33.71425362269801,40.04888954360015,10.004130722397495
8fc74,-83.25060073525066,4.695134976950256,24.543076250740835
50c8c,-163.6765523572787,69.282275584749,31.50663609532989
49cbc,-13.42638303375882,48.25389147815354,30.06866577666561
91fcc,-70.050314046443,-0.851324106128004,16.1972210415407
bcb64,-87.17700819106982,-61.67151413148926,2.391029747187816
2cfac,126.95410704267701,-10.594704023214943,8.379978568135966
aa91c,139.02359606289664,-40.375138801928365,20.177680928634288
6cb84,163.08774897385115,-40.97864658754306,20.29860932345951
0ca74,-22.238401702150387,39.41457879016172,20.11601942038182
92f74,-54.434213835967476,-6.062037606307421,22.702809489885716
4430c,35.08841013394314,67.84426742376807,79.48886800246646
bdc64,-67.55648872172056,-50.159122343329194,17.262827689010482
22c9c,50.34818348100144,-1.171079433159255,1.9588005340006345
227cc,47.136212494028825,-8.636223640219612,2.7789584593004113
05c14,-17.668886959382263,-5.783662041189879,2.0252512856125144
2412c,70.81199525979831,-16.02221242145516,0.08321310336983136
1427c,31.262636610744416,19.943864750088565,0.8824180889721684
7ee84,-148.7373633892556,25.394596862508113,7.672966517202363
74894,-153.20321509152086,-32.54768494325666,0.07123999497129448
af114,155.6561796670787,-73.98105966805308,16.210990116199017
186ac,40.308862570917704,-4.118346679435472,7.250315790734012
7288c,-177.22201866372777,-35.5339166254838,18.766650103866716
3185c,110.71224653410287,7.614529182720093,3.563197059404577
46b64,35.078382186658665,56.65769397979432,70.61619602373071
42184,66.83524929521684,47.30166702726149,2.829245514574266
562c4,-167.67553872622594,45.84891593926636,4.2666171778186195
588bc,166.5736169662412,48.25389147815354,0.7782520459048976
3eaa4,66.23671718795312,21.231627794278577,2.441915457881598
b1034,41.517415094451344,-72.64011187905886,0.8105794385809473
11e14,0.9056622899625406,17.66681695696371,0.06764806245173341
7027c,-179.70042152613084,-7.438034942173296,6.893517160457613
3be9c,73.08774897385113,17.681286999349986,4.017576523129052
33354,134.70061377741334,11.636830676427529,0.7908238097233613
1f254,36.954107042677016,-21.329172660869656,8.042935566717153
4e1a4,-83.58609325886927,71.46423574122913,35.41226405493262
1f324,37.63866215467042,-19.221297859493163,5.36095928544489
568dc,-152.98219468106922,54.96099896104123,53.39467555869517
2edfc,100.98070031132626,-16.61983555555819,3.065115750025443
b30a4,68.4173186429141,-53.16090721947709,0.22030519453307867
24504,76.82596521434296,-12.838961429450968,1.1548063050388826
23774,63.95861113661296,-8.591307346417883,2.0970899360037354
b0ce4,19.048690212203446,-68.19774572398886,1.0506402619716118
37ccc,100.26001249402657,41.14309063942707,0.6387653330619428
2b1fc,129.65181651899857,-27.57938564949476,16.96170401278728
2303c,56.56164702112044,-7.391431211613971,5.429804658736478
4a6a4,-34.011348903506025,44.337287873748494,3.3027819517364
874c4,-111.47528509455601,39.56481038928246,94.26069048916135
1308c,13.914399045409922,34.76239448311456,60.67612143126537
8c97c,-50.34818348100144,14.999482807152384,2.0521907795092225
b197c,66.76255423356812,-71.69061036253555,8.79125484162571
2f16c,96.74939926474936,-15.305057358898638,7.063535299716836
91fec,-68.524714905444,-0.8427966128275491,16.851551415520742
6af14,141.68342753125478,-29.92326440250948,26.484515777563594
40694,42.313835624009634,40.427712335862125,25.75415616525284
b11fc,33.80967114462443,-70.7761921541028,3.6637711699522875
3ff34,49.691137429082296,35.875922548461084,7.688531558120461
9e53c,-126.26308464002133,-28.032530248023413,0.8201579252997767
5f264,145.65251345284145,49.10622990201941,0.43582114570674263
248ac,73.08774897385113,-9.825118258429308,7.76276483019139
7023c,-178.4791375620349,-6.0657977546839055,4.97602385043193
5c814,110.90255478103833,64.76528733141801,0.001795966259780533
ba17c,-13.368343341243508,-70.31816058028132,5.002963344328638
2cc5c,132.23624352152214,-10.96054497467794,17.268215587789822
b5874,32.99102228837369,-40.28352615517721,3.858932836848438
7c004,-157.76159829784962,21.451055791804016,38.10441747834364
13e7c,16.912251026148866,24.319283705174357,1.0105303488365132
af764,162.88334062044822,-78.52361201156185,3.9984195496913935
b38a4,54.46347797071383,-54.87460338353091,0.5328033237348915
2c5a4,122.71813749631639,-11.773867865127725,10.52675690399363
5140c,-136.33282910659003,66.23306768810866,59.61650133799486
9e624,-124.86241660110517,-22.51010599503552,0.05328033237348914
424dc,70.8898796417981,52.88413674129635,1.2553804155865924
2b9bc,122.71813749631639,-23.022192803750844,10.84164965487515
36bc4,108.42760468979141,26.33165314837854,5.283134080854401
43044,76.39705217583638,56.536220128680554,5.844074209325854
3de34,47.763756478477866,16.23948917501385,0.6351734005423818
9e3cc,-132.23624352152214,-22.968655264245893,3.2758424578396923
01364,-29.045992702435676,-21.74492536161725,1.2661562131452757
60efc,142.3613378453296,25.676488691712994,5.531576080124041
1243c,6.067919378643024,30.38724914064403,12.153303679934867
b9e1c,-0.5742569427603903,-62.44923523211633,0.22150250537293237
83954,-118.29943499572406,14.311226290115636,0.01795966259780533
1860c,40.308862570917704,-7.307007661768922,4.8646739423255365
1ed04,31.992807795902653,-21.83142650728042,19.561664501529567
71b44,-173.932080621357,-11.643035046733166,6.103890661574105
3c514,57.281862503683634,10.512598134325497,0.7992049856023371
66264,148.7373633892556,0.7741751662053178,1.2416113409282752
45024,49.34306554035726,76.57998043981358,9.082800031130082
254a4,85.27224721644559,-0.9025813577752885,0.41307223974952256
733b4,-166.0856009545901,-40.75557168282636,0.8219538915595572
bcdf4,-84.01308767911766,-55.70107520506486,3.3812058117468164
6817c,137.7637564784779,-3.503922667648026,5.859040594824026
61abc,146.56164702112045,30.823472657289187,5.050257122502859
1a944,6.067919378643024,-4.046820851824216,1.903125579947438
5fc64,131.61894912055936,40.73647987778383,14.455133769553582
5e2f4,123.37150945145986,41.36504189829715,6.960566567489419
a904c,160.5534257944984,-56.47599556905541,1.0260953897546112
225ac,52.36133784532959,-10.500866364509363,2.8933016445064386
7929c,-145.84680528823185,17.375071672493835,1.400255027208889
243f4,74.5931920885669,-16.33745283010381,0.30411695332283695
413ac,38.828233388696475,52.069829523111586,39.27419016888069
5e91c,129.7573790807259,51.70059437819497,0.1245203273447836
b460c,50.80666165488229,-49.56797273455769,0.48191761304110964
b091c,13.560315031767395,-75.70273996172007,1.2404140300884214
55bfc,-146.17479887624077,45.0670934277919,0.36098921821588714
84de4,-101.70682943311247,4.629841106427516,2.133009261199346
72f3c,-173.932080621357,-36.10968507858502,10.409420441687969
7b934,-163.84190634077626,17.746180843172347,4.260031968199424
3a554,79.73998750597345,10.80928341809648,11.664202201854634
8d85c,-58.00719220409735,1.2899506859915897,18.584060200789025
b21b4,83.92915619564899,-65.35382906801952,2.859776940990535
56444,-161.6846201831937,50.22633861476628,19.59099861710598
1fea4,40.308862570917704,-33.501601935786724,5.090367035637957
15b1c,36.26308464002133,26.082856998558594,7.982471369304542
488bc,-6.149471408946352,56.40943572586405,41.95017989595369
4cbb4,-68.59740618934015,46.3593095463017,97.91787644949443
33ff4,113.76328281204688,20.516318940823194,18.470315671002925
167cc,35.56578616403252,16.449880813868898,1.32602175513796
b0f04,29.15092073568882,-74.9963782915458,3.9978208942714666
3e2bc,45.903968874556845,25.372126973545118,3.079483480103687
122e4,8.836275503060286,25.020573842379093,1.1787525218359565
2796c,83.25060073525066,-40.76153511712557,0.09219293466873402
1f984,40.308862570917704,-29.842002836279555,4.981411749211271
19474,28.299434995724074,-16.35003288094754,8.078256236492837
545cc,-132.50106633901336,49.72492365458286,65.47733789907866
04f4c,-9.54509739864785,-15.945838084388347,2.0755383408863692
67854,137.13621249402883,5.980458956320428,0.9422836309648529
9117c,-76.08560095459009,-15.707679893456044,7.607713076430338
803f4,-130.3088625709177,31.684711654191638,17.516058931639538
6c48c,166.82596521434294,-29.13456059129352,12.198801491849306
62bf4,175.93045461844773,40.237522107289585,0.8315323782783867
8f4cc,-86.58044727573964,22.20265626725466,52.17940505624368
bca5c,-83.92915619564899,-65.35382906801952,7.341910069982818
5fc5c,130.97640393710336,40.375138801928365,11.18886979843272
5e494,128.4387180006572,44.059208503645365,5.706982118162607
7960c,-156.23671718795313,14.851311411716326,10.696775043252854
3fc5c,48.39881864214287,29.971007309673734,3.9846504750330753
273b4,71.57239531020859,-36.19054884940218,0.019156973437659017
5f574,154.01094867540488,42.85203478806316,0.5513616417526237
6f434,162.33111304061774,-2.6471250696294124,3.2273513688256177
a434c,-148.653548341718,-69.54527696874202,2.4916038577355257
af784,169.07414687559103,-78.82164175779923,12.029980663429935
956e4,-52.36133784532959,-35.11071379862546,36.686801443956874
a859c,169.6525506071116,-53.988551759256055,1.0823689992277346
234bc,62.450415371452856,-0.8029843609450231,0.4938907214396465
51d2c,-100.92585312440899,78.82164175779923,14.693398626684468
7bdb4,-160.05031404644302,13.813846430614452,8.490729820822434
3f04c,58.00719220409735,31.888272218663683,1.7313114744284337
be734,-61.167991896649845,-46.58726262639177,12.50531306685185
81764,-124.15319471176817,22.68307319106212,3.747582928742045
6e3e4,175.93045461844773,-16.119471808747722,7.077903029795079
672c4,143.73691535997867,17.599655633687846,13.977406744451962
08a9c,-24.524263979021583,0.2725526012395447,0.9015750624098275
a887c,176.83986958313744,-55.806285546664945,4.926934105997929
73b94,-165.34121786244367,-28.978366015881978,0.9159427924880719
84744,-111.47528509455601,14.38311095887965,5.500445998287846
8607c,-92.14502451692306,22.986756852300445,63.057572691734364
429ec,83.73904634511496,45.73265729830893,5.672858759226776
95054,-53.045892957322984,-31.01323848655477,64.82779676845804
4f224,-27.07951012537637,71.14533761083084,45.306840835483506
6876c,141.68342753125478,-0.7106027289606748,5.9673972258307835
65a3c,167.56194191422242,5.926527549522397,6.518758867583408
53cdc,-112.98056802330176,62.042927918431744,31.806562460713238
ba03c,-3.86087738951796,-68.48032742060276,4.956866876994271
32554,124.15319471176817,8.519158157582456,5.220873917182009
1b094,9.54509739864785,-14.464406177064719,0.5238234924359888
64694,165.34121786244367,17.12793439136852,1.065007992049856
4887c,-3.1601304168625712,55.806285546664945,58.39464562592418
7920c,-145.84680528823185,14.767597302270715,0.5938661765674296
59244,152.58707554312085,54.10678894294902,0.13649343574332048
573ac,-165.04082000407135,63.171192234080294,53.87060661753701
1db9c,15.406807911433114,-36.62954741744262,24.312593914069
a81dc,176.54460961718985,-45.24726012362383,31.46473021593501
9050c,-81.86614417328603,-8.74876666456019,6.0087044498057365
0e0cc,-4.727752783554405,20.647728375777977,1.441562251183841
4cb3c,-71.02323775009286,44.30328091094406,99.96707395190403
673d4,142.3613378453296,13.53775596758893,6.061386126759299
55a1c,-141.45409150926966,43.33991804399095,3.546434707646626
44e2c,56.065239716913894,76.83715010290236,4.098993660239103
656fc,172.56186452251634,2.7546413857126257,7.189252937901474
43ed4,58.107335568498875,60.07932082743604,0.028735460156488528
71344,-158.524714905444,-14.38311095887965,3.121988014918493
4ec4c,-36.632380854192775,67.45171051004766,37.48480911871936
00e2c,-34.86241660110516,-26.480449788749667,5.2825354254344745
760c4,-139.04131198494017,-15.936382340903982,0.830335067438533
b4f44,51.31932244291301,-47.51193247891862,9.172598344119107
a4ad4,-90.82528989174013,-70.04840762201505,18.56430457193144
23a34,60.21107515044005,-11.482827134843566,1.845654659634461
3098c,91.52086243796509,16.15269848663217,1.7911770164211183
058ec,-14.658782137556319,-1.471380573527865,1.4816721643189397
0635c,-33.43835297887956,-3.9479297995687403,23.03446459252519
bcc5c,-85.29607462386056,-59.387439015326656,3.141144988356152
bda84,-75.53762600570691,-52.1557199532726,9.40547530247065
578c4,-178.12129713332388,50.99725983924485,20.201028490011435
50f5c,-151.28315449288178,77.52469589612079,12.678324483210709
a89c4,178.46444156170355,-59.46308522708328,0.4717404709023533
6c50c,166.82596521434294,-32.027143566450576,16.260079860633017
34d2c,134.70061377741334,23.942563305597726,3.2506989302027645
bc5bc,-69.49314536733847,-57.80552966485099,6.42357265581504
63efc,160.81199525979832,24.772451599518714,0.3065115750025443
8f29c,-79.73998750597345,20.4085536627115,41.69814596416448
80cc4,-113.76328281204688,35.87541774884259,95.36940032686586
7ab9c,-177.22201866372777,4.064779039993286,0.04070856855502541
46774,16.516169498905604,65.33373109466507,82.97603582354033
05144,-6.067919378643024,-6.034174091933428,1.1296627774019552
35a2c,121.99280779590266,35.103932894454374,8.487736543722798
5ee24,139.00133720431282,48.048317631437186,0.42624265898791314
59094,160.6391036529315,57.99262430481519,0.25442855346890886
b2eec,81.48243533464806,-51.373917012578566,0.48610820098059754
5e454,128.2118593524309,45.5354270916777,4.3378571727899145
4f27c,-27.480759318794163,68.5817723573054,40.45833058949599
5939c,148.70381231084957,56.18077693051417,0.022748905957220084
87d2c,-92.14502451692306,34.84358220965529,99.99820403374022
69184,150.95400729756435,-11.564831018353289,11.73723816308571
b7564,0.656605160225623,-65.47431518431466,1.710957190150921
af17c,155.74365471216205,-72.37029325573076,6.933028418172784
1a1f4,21.47528509455601,-4.4008684550720725,1.8791793631503642
3a794,89.09433771003746,12.436552615323379,1.8749887752108765
924bc,-60.21107515044005,-8.302709619180705,28.745637298627287
41ddc,59.648513141732494,42.298057035894395,5.8787962236816105
5406c,-133.98072998612307,57.62369745474279,67.51216767141001
a49cc,-108.35846912292146,-67.48555880870161,7.724450883316073
a5154,-135.0,-82.39417266711882,19.765805999724616
29e04,106.91225102614887,-43.43481605010357,0.09937679970785616
a77e4,-168.17363034834156,-44.68474723155496,4.254644069420083
6e77c,172.56186452251634,-22.069302785930073,9.56890823211068
b538c,46.97114526640877,-39.46538987156226,0.37655425913398505
9a7fc,-90.29957847386916,-10.980553861666237,0.8476960746164115
75e04,-139.6911374290823,-17.937278550537247,1.3577504923940829
652a4,179.09433771003745,10.258757985330412,0.8734382576732659
62b34,179.70042152613084,41.60079251286512,0.9578486718829509
3d604,45.299386222586655,3.8395887270637057,1.8007555031399478
1049c,5.393955134816915,8.797760945949623,4.593483037098676
1ed64,34.153194711768165,-20.684268820092367,8.879855843774882
45f24,6.706227303806849,72.21703328983288,61.92910722517227
49c9c,-14.573933037652196,48.76442656437357,24.086302165336654
39aa4,79.73998750597345,33.015015781382,1.0715932016690513
baaac,-45.0,-89.5763359200013,5.056243676702127
78d74,-144.43421383596748,16.449880813868898,1.3775061212516688
ba21c,-13.49606947693942,-67.97250749711985,1.4696990559204026
0f08c,-11.706829433112482,7.285091639287473,1.6504929927383098
b53fc,45.667218161868824,-40.136921795535066,0.3364443459988865
4d63c,-88.85397174343427,51.677851571926055,65.8658652666112
ae53c,126.87799751566139,-75.4770263313153,6.343352829544842
56714,-154.42938755806682,48.78081942003731,9.182176830837937
0cf7c,-13.914399045409922,34.06627961898421,31.12828586993612
91f14,-69.28775346589713,-3.1990165858821857,16.518699002041416
10904,13.914399045409922,2.696586608435648,2.141989092498249
0e3f4,-4.727752783554405,15.356866126088276,0.09698217802814878
97a0c,-83.93208062135697,-34.71157998986828,1.4649098125609878
71f6c,-176.58044727573963,-21.440522525742196,7.648421644985364
596d4,155.29203074055826,59.34508292032599,0.3496147652372771
5055c,-137.10899528954477,76.12229770361245,17.48193557270371
50544,-135.0,76.62336883347494,12.378996773247286
0d364,-5.393955134816915,43.35679360939653,72.98806879748085
0f574,-19.949685953557,0.851324106128004,0.0005986554199268443
96a24,-69.28775346589713,-26.73129353532836,49.189719889129016
26a84,70.050314046443,-21.75330443465964,0.06525344077202604
bae3c,-54.8616859081167,-78.38058480215777,25.310552499087052
00c94,-38.98767407801805,-19.525784845285855,40.176962542130376
21484,64.71624150481541,-25.959227786925627,2.324578995575936
4feb4,-40.70444246683318,83.77397757953572,28.91924737040607
3a004,89.70042152613084,22.238127341862388,17.8207745403823
aaddc,130.85123303293577,-41.721759592713724,6.86538035572105
15ecc,41.60118135785713,21.931239476655453,0.8824180889721684
942b4,-66.23671718795312,-31.83570019257826,68.56041331170192
3a024,88.47913756203492,22.23133077341103,13.922330445818693
88834,-89.09433771003746,31.98959144722066,99.96408067480439
bcf54,-71.9474885778359,-59.71024072571743,8.955286426685664
4007c,43.162458044728055,36.39318215113196,10.025083662094934
47134,17.516211433035302,49.00626713265131,78.24426338443855
69df4,135.29938622258666,-11.082530699522028,10.514783795595093
abdcc,140.47255278916532,-53.4183839296087,1.5289659424931605
b4704,52.11624430834786,-52.43163615849796,0.43163055776725473
68494,141.01232592198195,-6.889845069081598,15.417771684795948
8cdbc,-48.39881864214287,9.365584291161873,6.613346423931849
1d84c,12.438058085777586,-42.18594280545131,1.6403158505995534
b492c,55.0775301149938,-46.754875832531226,5.756670518016535
7090c,-165.34121786244367,-2.6876930055424206,0.5555522296921116
5319c,-106.12877673518642,49.882761031639184,93.05380116258883
68cec,155.47573602097842,-6.145393095518019,1.1554049604588095
1315c,15.406807911433114,38.62529644671215,76.87813171616548
8dfec,-66.23671718795312,0.8288897168092848,16.916804856292767
80a64,-116.04138886338704,41.04166513065583,91.5080728683377
2feec,93.41955272426037,-3.413478725603999,1.2775306661238857
3f424,61.70056500427594,38.016908811729344,2.658030064475189
58a44,160.64313475667618,44.85000457468852,0.19216838979651704
7176c,-168.2931705668875,-18.069437934075964,19.526942487173805
760ac,-139.6911374290823,-17.3172034053082,1.0530348836513193
527ec,-91.37136269915186,56.554099294931405,36.802341940002755
46004,0.7056923427965655,66.99723785580876,57.15363294041582
94cf4,-47.136212494028825,-23.375697575151214,68.68672960530648
43eac,60.54623071426483,58.26933778951356,0.020354284277512704
6dffc,179.70042152613084,-23.000917214328005,6.215839225100424
9e39c,-130.95868801505983,-24.630691671281394,1.6205602217419675
5195c,-109.2704053684967,72.14605401736056,16.491759508144707
96264,-76.08560095459009,-43.24376017704808,26.11634269430858
798e4,-154.71624150481543,6.1079744080672285,0.4813189576211828
1a3ec,17.668886959382263,-5.783662041189879,0.30471560874276377
2951c,109.94968595355701,-23.212564635548347,11.973707053956813
94f94,-54.434213835967476,-27.59103677292774,68.11381636843649
80274,-134.70061377741334,29.322205518882,0.46994450464257276
84494,-102.43805808577758,15.06181472802553,29.284427176561444
6da34,173.932080621357,-31.848336807299006,26.895792051053334
a337c,-93.85837396254495,-60.898790639857694,0.6184110487844302
24f8c,77.56194191422242,-10.024144822138624,1.7456792045066778
2ae8c,128.98767407801805,-30.939449859350088,14.447351249094535
62704,166.0856009545901,42.01400448482994,0.17720200429834593
47294,27.870298793555303,51.03245679829266,76.94937171113678
b3d5c,63.98123701390332,-64.71514632066754,5.530977424704115
4a0bc,-28.297742509584825,42.262282675194,3.4614256380170136
43f9c,50.49757835144893,60.29015604351339,8.596691830149485
451b4,49.97607210324483,78.52459753237967,5.97577840170976
0b9b4,-26.041388863387045,29.994135412896078,8.963068947144713
0868c,-37.63866215467042,3.224603626253997,9.446782526445602
bebd4,-47.77624264866575,-53.979335720052724,2.646056956076652
06894,-26.79678490847914,-10.479103932703298,2.605947042941553
b7614,1.5818143171622465,-60.20165857698619,0.16283427422010163
2b65c,128.31657246874525,-20.334971136158746,12.347268035991164
3a674,85.27224721644559,12.397049219654017,1.938446249723122
8cd2c,-45.299386222586655,9.446058713169403,2.2515430343448615
73ac4,-168.2931705668875,-32.172855495693405,1.3577504923940829
17964,38.31657246874525,3.71261786042224,3.2495016193629107
4de9c,-80.70056114945865,62.89698528182958,14.372519321603678
8698c,-106.15809365922375,23.663765805455682,67.27510012511898
b5c0c,33.631868855367905,-45.80895523301918,0.15624906460090637
4b93c,-48.578354905504646,52.64165894082608,8.574541579612191
bf984,-41.5666889262652,-41.41073562432287,0.08680503588939242
bae74,-58.726290041607044,-79.69145045911038,25.639214324626884
4361c,75.94114445360654,66.36546273975051,0.4244466927281326
61964,151.70056500427594,34.829286018179445,1.5241766991337458
4fff4,-18.30211495075924,89.04609143461263,6.845026071443538
9fa3c,-126.26308464002133,-33.13045314934312,0.3867314012727414
29414,107.66888695938226,-26.430067269709813,9.786818804964051
86564,-100.26001249402657,32.29955541026602,100.0
2ff04,92.14502451692306,-2.77603782198856,1.092546141366491
[truncated: 18,251,891 more chars]
