# Supplementary material for: Mapping the ionosphere with millions of phones
Source: Nature. 2024 Nov 13;635(8038):365–9. doi: 10.1038/s41586-024-08072-x (PMC11560844; doi:10.1038/s41586-024-08072-x)
Supplement: Supplementary file 11 — Source Data Extended Data Fig. 3 [file 41586_2024_8072_MOESM11_ESM.txt]

VTEC from Monitoring Stations
lng,lat,vtec
-75.916924,41.962425,68.05740356445312
-78.716019,47.040192,44.94439697265625
-80.565392,31.435513,93.83012390136719
12.655005,72.734856,6.769583225250244
11.499369,57.883194,11.605826377868652
-84.092331,36.02692,83.5450668334961
-140.054977,65.645309,5.932239055633545
-141.416031,64.220543,3.9947071075439453
17.647022,65.58429,14.23735523223877
-110.991348,31.903427,92.05887603759766
15.515301,54.945786,4.453944206237793
-77.675301,40.176926,89.41477966308594
-113.853874,37.855373,32.43218994140625
-115.139992,35.045204,48.97456741333008
-140.505219,64.41066,5.926876068115234
-117.216393,36.512321,38.542842864990234
7.016904,70.34272,8.649645805358887
-99.335976,34.359398,68.61345672607422
-103.618767,36.954845,52.066314697265625
-110.631294,40.417393,22.460397720336914
14.910666,56.095341,14.983807563781738
-96.495186,46.297775,39.54410171508789
9.081903,32.239235,50.15746307373047
-58.56633,50.752228,15.534929275512695
-74.107613,33.247845,95.07286071777344
30.14423,69.959641,11.045845031738281
-76.499359,21.742868,91.00765228271484
-75.819008,42.390854,68.19876861572266
-85.872871,41.226444,59.353599548339844
-109.915428,45.753613,18.848146438598633
-113.286446,43.279671,20.440214157104492
33.105785,57.380573,12.837593078613281
7.309666,49.317135,11.234610557556152
-11.965402,39.973728,25.17157554626465
-79.291351,44.333782,69.62728881835938
-98.202034,41.918877,22.279769897460938
-103.504845,33.958435,82.32028198242188
11.825952,46.630939,13.366552352905273
26.045927,68.737511,12.305126190185547
32.895348,46.09837,14.987919807434082
18.659592,42.683231,18.274154663085938
-72.181175,41.708706,76.17752075195312
-49.96666,69.934013,1.8251219987869263
-117.8573,40.585346,28.064817428588867
-66.863525,40.261879,86.15516662597656
-93.567841,47.242981,54.32905578613281
-86.428299,30.342043,96.2288818359375
-111.600204,30.031631,98.20758819580078
18.895725,48.451221,11.615884780883789
-84.901283,32.904282,91.43489837646484
-80.447807,37.415276,90.35263061523438
25.028826,48.883957,8.512412071228027
14.591281,35.787079,31.40243148803711
4.021353,34.321293,37.34251403808594
-81.746788,39.722134,85.91204071044922
-56.890244,21.443026,86.11629486083984
23.998165,50.431892,11.508564949035645
-30.030872,66.539314,20.848251342773438
-83.616791,36.933422,82.63453674316406
-132.238129,44.214058,20.512836456298828
2.386575,55.767902,10.67159652709961
-68.796837,37.421791,91.50202178955078
19.181648,63.336441,13.730133056640625
-98.55043,38.322727,33.17756652832031
-93.74733,27.532331,97.75348663330078
-3.490034,53.144505,4.180397033691406
-120.042702,35.722942,38.42414855957031
20.247631,55.444946,6.773138999938965
-120.802742,36.630814,33.75661849975586
-127.065071,52.176136,11.178940773010254
-131.16008,44.692459,16.043561935424805
-115.232849,36.578671,32.4050178527832
10.352953,69.870743,4.651762962341309
-129.73761,47.363266,15.113664627075195
-12.399603,34.827808,39.52248001098633
-132.269379,39.891922,28.44780158996582
16.335808,53.914074,11.326309204101562
13.761384,41.744858,21.231948852539062
-118.289238,39.783127,30.210777282714844
18.684383,55.025944,7.484247207641602
-96.747078,29.994501,99.6866683959961
-89.229881,35.93829,86.09418487548828
-119.869171,20.173964,92.56815338134766
20.436426,62.60162,11.923949241638184
1.86707,44.695427,19.246461868286133
-89.745743,28.167524,96.22543334960938
-7.212982,60.935375,8.099825859069824
0.373165,52.905556,5.33720588684082
12.331067,39.874954,23.84120750427246
-110.524422,33.536819,79.49642944335938
10.703993,55.101906,10.44803237915039
45.409664,41.213776,10.223260879516602
-100.531937,49.343208,31.421875
23.395758,63.466282,13.546465873718262
-81.209991,32.457745,90.0981674194336
20.096102,57.172077,15.867753028869629
31.715008,68.768829,12.896899223327637
-99.43354,42.385303,18.702611923217773
9.525808,42.979355,18.72421646118164
-131.334549,44.615635,14.631573677062988
-131.251755,66.908127,9.622360229492188
11.638088,61.756752,9.031052589416504
-130.718674,36.234764,39.70676803588867
-89.493111,46.540066,51.6434440612793
-81.815849,40.239815,80.88827514648438
-67.279617,46.587894,31.739042282104492
2.728474,45.021229,19.167804718017578
-110.86129,37.338329,37.15690994262695
-116.003624,33.276413,63.05265426635742
16.877502,56.300564,12.192764282226562
-99.735085,36.850403,49.2574462890625
-76.237251,36.350719,93.2365951538086
-76.776222,46.329746,59.15983963012695
-130.046341,43.892944,16.723831176757812
-70.249146,35.260624,93.83282470703125
3.074808,55.878868,10.885580062866211
-124.363174,47.868443,15.093493461608887
23.035761,64.260666,15.118833541870117
-115.879433,43.676052,19.012531280517578
23.013214,64.402985,12.602025985717773
24.215345,65.323456,16.1689510345459
-126.700859,49.656231,13.209031105041504
-112.984604,38.13607,25.606002807617188
18.6978,48.348534,12.570940017700195
-119.586388,45.516312,16.252338409423828
-94.50528,16.469696,88.4362564086914
-77.090973,35.054756,91.51422882080078
-63.636768,53.749725,11.101325035095215
36.570518,61.178848,13.151203155517578
-2.178317,48.37701,21.915515899658203
-62.90979,24.566092,87.26337432861328
-121.073395,42.925247,22.311172485351562
-122.328224,46.628929,15.636505126953125
-9.268129,73.19149,3.772325038909912
-97.948074,42.947346,19.24556541442871
-17.177565,37.728889,33.915191650390625
-110.04364,40.000759,22.40780258178711
11.741752,66.465996,7.640966892242432
-102.063461,42.643711,24.625324249267578
-79.011192,40.457737,80.8079833984375
24.507837,65.805656,16.398591995239258
-115.966232,45.739483,16.761913299560547
-103.674904,30.850023,103.28550720214844
10.859213,56.510494,9.939697265625
15.752302,54.440891,9.215465545654297
18.412647,55.267075,7.55953311920166
-66.728523,21.883331,93.38060760498047
-107.721329,34.747047,71.82938385009766
-143.386978,18.606083,65.63941955566406
-72.070351,21.573738,93.29226684570312
-96.190079,31.874521,89.9387435913086
-89.613113,60.631535,12.76207447052002
23.448936,64.776833,12.42170238494873
-90.226746,45.411999,49.40791702270508
24.614159,65.347343,16.010265350341797
12.776203,71.358047,7.55176305770874
-70.529678,39.392113,90.8321762084961
-11.832212,52.049294,7.14998197555542
-122.61087,37.290443,31.09703254699707
2.117131,71.527443,5.625757217407227
8.917738,31.490665,53.568641662597656
-1.802308,41.347019,24.417884826660156
-114.067444,33.828842,58.360713958740234
-85.185951,33.065414,91.11373901367188
-116.485909,36.110844,35.480918884277344
-131.252869,52.632416,11.751605987548828
-95.237991,48.398647,47.77587890625
39.542236,38.657036,12.870454788208008
-80.663246,26.906811,92.69454956054688
-71.144531,20.054729,93.42659759521484
-89.292328,36.264252,71.05097198486328
19.317579,57.69416,13.182381629943848
-128.623932,39.003479,28.353158950805664
-129.551346,38.32172,30.38840675354004
-98.221107,29.619577,94.62776184082031
5.513158,61.386097,7.132767200469971
-7.791273,58.96574,8.655242919921875
-130.922562,36.94968,34.45271682739258
-58.697449,22.789412,82.43379211425781
-132.968063,40.298347,28.01508331298828
-87.230217,36.034367,94.01185607910156
-81.986824,43.035812,58.323081970214844
27.730286,57.184017,10.641822814941406
-115.606575,36.787273,30.977645874023438
26.31144,53.71368,10.532511711120605
-67.631142,12.875496,97.05316162109375
-129.987045,50.650558,11.627923011779785
-123.855377,39.203342,23.767417907714844
-92.936752,36.943577,75.86508178710938
-3.11295,40.864986,26.772737503051758
12.053813,67.419182,9.011282920837402
12.413147,57.155815,8.494047164916992
-107.906631,44.689571,18.72661018371582
-14.784434,30.594324,54.86511993408203
-117.948975,35.144287,52.24293899536133
-107.660622,29.671614,96.87969207763672
7.024185,39.973122,26.654569625854492
-85.819107,23.812981,95.05467224121094
-111.206146,41.671196,21.62126350402832
-127.223526,44.299194,17.911022186279297
10.838458,43.619358,19.90889549255371
-87.111534,43.637493,51.255714416503906
3.894474,53.538532,9.01410961151123
-115.878326,36.153019,41.8790168762207
-118.306664,50.010078,19.065065383911133
-85.249161,43.345711,61.8243293762207
-118.705864,48.341965,15.053780555725098
27.874393,68.147057,13.165413856506348
-118.231316,39.93251,24.18223762512207
10.599432,60.254116,14.586060523986816
-134.167877,46.590809,16.03000831604004
5.895236,52.428406,12.756200790405273
-110.131088,41.316116,25.422325134277344
-122.460907,23.894848,101.0850830078125
30.333874,51.166145,9.165801048278809
-119.760231,39.245789,27.037099838256836
16.281195,64.972473,12.375295639038086
-116.971817,42.449825,24.508831024169922
-113.787865,35.413868,57.66698455810547
-117.931,38.984695,23.713729858398438
-108.477074,49.776501,21.834884643554688
-117.716675,32.191265,83.90583038330078
21.019997,58.773186,11.152313232421875
17.654251,41.890198,19.36711311340332
-130.239914,43.159325,18.657835006713867
-108.869804,38.515629,33.784576416015625
8.858153,53.755112,5.630266189575195
-87.879692,43.349098,49.64066696166992
-55.127495,74.633873,6.674195766448975
-76.88652,24.155413,94.1417007446289
-129.892639,45.213203,16.317691802978516
-107.146591,49.836945,29.052915573120117
-123.536644,24.12291,110.13285827636719
9.199555,45.267979,15.256278038024902
13.324308,31.290993,57.29147720336914
1.612519,44.457455,20.939502716064453
13.716371,60.832764,10.669366836547852
-87.383598,42.292988,45.18536376953125
18.903185,58.370667,10.693283081054688
-128.442596,40.200741,26.94057846069336
-90.626923,31.642946,91.10072326660156
-124.085449,40.118671,26.890474319458008
12.114405,58.8494,10.828508377075195
-81.63765,41.059105,78.32405090332031
4.309064,69.968132,7.0275068283081055
-88.825951,46.598179,66.81248474121094
17.298483,63.769032,18.92059898376465
22.670742,53.061871,11.157461166381836
-84.504448,43.58902,63.262996673583984
-113.351097,33.842068,56.80557632446289
-90.212372,39.562874,39.54704284667969
-114.617554,36.328983,32.68016815185547
-116.887215,38.23661,25.446977615356445
-125.353447,40.238297,22.79696273803711
-110.457359,35.93396,42.40609359741211
19.750257,59.153049,11.083203315734863
26.297873,66.232712,11.963838577270508
-121.85556,38.150105,25.83085060119629
-85.465767,41.978615,59.987300872802734
-92.092369,48.744366,68.64964294433594
-73.219833,43.61121,59.69838333129883
-82.483139,33.565617,90.25088500976562
-113.368195,49.408314,20.574905395507812
-115.0756,35.99321,49.26525115966797
-130.223602,42.616936,18.58420181274414
-62.296337,24.17576,87.87705993652344
-7.749394,57.658161,9.603446960449219
-0.733583,56.26141,4.842319965362549
-84.876007,31.049601,92.3122787475586
-77.013489,39.484077,89.0381088256836
-97.2864,32.360767,97.27164459228516
-10.243499,43.738892,20.450342178344727
2.049943,64.283737,9.206730842590332
-118.603172,35.931118,36.664039611816406
9.908019,45.248516,16.480682373046875
11.93168,57.021358,11.523307800292969
-109.756729,41.161224,19.316667556762695
-109.939987,32.617256,87.63216400146484
-108.884102,43.874302,16.88667869567871
-78.465836,30.481693,94.60616302490234
17.262388,59.000198,12.138319969177246
-80.86866,43.690151,67.3482437133789
-9.051192,30.471642,56.78531265258789
15.281068,43.01754,18.7669620513916
-70.61895,41.896,72.62849426269531
-83.03376,27.912235,95.25669860839844
-83.213379,33.41013,92.31123352050781
-68.089134,20.431902,92.56204223632812
-119.141418,42.907116,23.249526977539062
-86.463402,39.352043,66.06525421142578
12.629768,36.258656,32.69661331176758
-84.257927,33.035042,91.60247039794922
16.024929,56.882969,13.150613784790039
-123.591965,35.576263,41.1646728515625
-83.866257,37.724041,79.93182373046875
-72.196098,45.036724,52.579811096191406
-88.802673,39.385628,70.9282455444336
-66.520332,38.775192,89.23381805419922
-88.200729,30.58742,96.76344299316406
14.487214,57.30143,11.105463027954102
-127.62767,34.723797,55.948974609375
-114.539886,50.920002,20.13597297668457
20.97831,60.873001,14.784626007080078
14.432374,30.776428,53.96648025512695
14.275091,31.57926,55.52718734741211
-101.33062,31.527308,97.92426300048828
-4.34659,32.949207,52.8376579284668
-20.90785,71.11734,6.485404014587402
-116.474075,37.186489,29.41868019104004
-92.487625,39.075294,42.941551208496094
13.141348,43.271877,17.656160354614258
38.329468,62.091469,13.937662124633789
-107.930626,45.15155,19.51757049560547
11.570108,43.848419,18.198101043701172
11.441242,71.671158,7.342624187469482
5.527326,46.958733,14.502202033996582
17.219046,56.164204,12.015527725219727
-84.62516,41.534782,50.34835433959961
2.457186,68.704376,7.188018798828125
9.190127,55.814487,10.823081970214844
42.987705,41.709,11.999059677124023
-71.55172,38.917988,76.46834564208984
8.355194,52.603893,9.560561180114746
15.456922,66.111099,10.585558891296387
-109.486366,32.077198,87.97058868408203
25.219292,65.439919,11.58965015411377
26.066612,59.143795,9.778124809265137
-87.715775,39.053047,71.6150131225586
-123.028542,43.600025,19.68560028076172
-81.599976,37.095737,87.7275390625
-125.631409,47.041416,15.222047805786133
-108.747078,43.606144,21.199949264526367
0.173114,49.905216,16.146583557128906
-97.301048,41.026684,21.963899612426758
9.104766,49.116756,10.935556411743164
21.022852,63.285198,16.670310974121094
34.688431,59.117687,10.953556060791016
-76.038261,37.295708,92.31330871582031
-122.584297,39.876747,32.96154022216797
26.736183,64.171249,12.404999732971191
-114.381592,34.475533,58.9096794128418
-113.118515,42.871616,19.770708084106445
2.805182,51.120571,11.58114242553711
18.603662,56.884319,13.121074676513672
-113.023666,43.777699,19.706884384155273
-84.946487,35.166248,87.72337341308594
-130.192566,51.022301,11.701531410217285
13.381219,60.404163,11.81506633758545
-108.832504,43.693314,20.92367935180664
-83.488037,43.186947,60.90507125854492
-82.964081,39.259445,78.69713592529297
-111.500923,34.684582,58.49958038330078
8.7343,48.364426,12.13577938079834
28.990137,66.100151,15.613239288330078
-121.036552,47.478939,15.007472038269043
-114.073967,44.447262,19.50290870666504
-81.304039,35.093277,89.53887939453125
-93.379608,41.998558,27.28118324279785
-117.983643,32.02623,84.89060974121094
-94.260712,37.679317,51.5691032409668
-80.926369,45.106998,60.87535095214844
-129.722275,40.821785,25.942018508911133
31.248501,56.928017,9.907486915588379
-119.483978,45.010059,20.030467987060547
-58.456532,54.325085,10.560973167419434
-85.897385,30.09712,96.56500244140625
-118.280304,36.256577,46.44960021972656
-97.39386,38.186852,38.84969711303711
-123.022377,24.028698,100.27420806884766
-121.592644,45.098759,17.709354400634766
-95.81768,69.285652,6.293612957000732
-107.579582,43.496742,20.42031478881836
38.139748,60.045094,12.435688972473145
-72.283676,74.232315,4.584484100341797
-116.33065,43.444489,25.01624298095703
-7.123675,62.209293,7.277093887329102
-95.476006,30.243509,94.14881896972656
23.701023,61.748566,13.073797225952148
16.986225,48.561058,13.433256149291992
-82.279129,38.713154,87.31326293945312
32.222813,58.393921,13.037166595458984
-123.872185,24.546873,100.79866027832031
-117.046181,40.173199,24.191774368286133
-89.32235,34.787987,96.23631286621094
-80.987137,36.977383,88.15428924560547
13.081943,61.058697,18.780418395996094
-78.750366,44.236874,77.19696807861328
-91.529366,47.87587,68.94856262207031
-120.174988,35.199432,44.0626106262207
12.597,54.595516,4.059706211090088
-97.407822,40.922791,23.20269012451172
26.080046,63.753048,13.570557594299316
-110.215363,40.376514,22.689163208007812
-81.105988,42.704056,61.69511032104492
-129.67984,38.475273,30.199161529541016
10.430678,43.863895,19.657958984375
-109.351517,31.961634,89.7887954711914
-117.843269,54.374954,18.688077926635742
17.393946,40.344059,21.6153621673584
9.402981,50.538303,17.77901840209961
-98.247025,40.148926,27.35776710510254
-109.686531,41.906826,20.673351287841797
-2.997249,39.888996,25.446496963500977
14.957197,67.272041,6.077816009521484
17.287806,62.078819,18.035669326782227
-80.723679,38.288109,93.24559020996094
-115.289505,34.352295,57.004703521728516
-98.312691,43.598869,19.920839309692383
-86.103241,34.894962,83.523193359375
39.136612,62.584328,14.445953369140625
-9.953181,47.634911,17.321569442749023
15.232839,49.689819,11.32730770111084
-92.704575,30.439304,92.82149505615234
-53.632679,11.130339,93.11862182617188
-119.231926,33.703823,68.88085174560547
-117.371902,43.808933,20.814809799194336
-91.287712,40.177719,45.50918960571289
5.195925,48.537834,12.591421127319336
-130.832184,44.985039,15.682295799255371
-113.866043,35.175907,47.429161071777344
25.175234,63.86544,14.866873741149902
-111.408401,34.72591,47.30573272705078
12.177625,42.417393,18.256929397583008
-87.8787,29.302834,94.27403259277344
13.864292,31.159157,53.60325622558594
-62.740257,49.700352,11.653221130371094
-82.981781,33.966923,93.85062408447266
8.756709,56.849758,12.420621871948242
-3.562529,47.337288,21.245824813842773
-108.629913,39.376892,23.016040802001953
12.349765,60.636726,11.473934173583984
-72.101151,21.901609,93.4349136352539
-72.496452,40.422314,89.16213989257812
22.820568,72.666092,8.345799446105957
-74.494286,39.343983,79.00849151611328
-117.740097,36.939083,36.099273681640625
13.435276,46.502712,14.082159996032715
14.664148,40.619976,22.412033081054688
-118.310089,36.170258,35.39793014526367
-101.208069,42.613949,23.602441787719727
-124.537636,45.172066,17.376249313354492
-139.130127,62.526882,6.748185157775879
-83.595818,45.00288,70.59063720703125
-114.365974,55.878017,12.903766632080078
-98.498688,36.307766,59.93626403808594
-41.061218,71.008018,2.7287189960479736
-129.365128,35.908382,43.13563919067383
-82.601982,38.93523,86.52165985107422
-107.603966,34.886627,52.893245697021484
-118.525803,54.429543,17.50196647644043
15.240134,42.892471,18.168149948120117
19.131508,44.985676,19.787017822265625
-4.966056,38.878967,28.41114044189453
-116.594498,36.08744,42.20237731933594
-101.576721,36.985142,38.04361343383789
5.810473,59.547859,10.875330924987793
-115.696564,34.724354,54.843055725097656
-125.914619,25.669199,102.95906066894531
6.739472,63.698799,7.475175857543945
-82.698029,42.614586,57.20467758178711
-83.096687,35.761105,89.8350601196289
15.856919,39.106178,23.767061233520508
-114.779915,45.930374,16.754919052124023
8.259516,50.92205,10.999981880187988
-80.609657,40.758595,80.91055297851562
-143.918686,62.513428,10.008172035217285
-141.432556,59.822845,5.4824018478393555
-109.659637,31.948942,70.53059387207031
-130.250519,36.547859,37.47940444946289
-122.927429,38.281879,29.773693084716797
14.359596,62.760849,11.124711036682129
-111.37085,34.968773,66.70848846435547
-84.861038,46.900673,55.160377502441406
-118.3507,39.835575,22.74936866760254
-74.590492,52.013931,16.266571044921875
-109.460785,42.150616,22.780193328857422
-86.845612,27.927338,94.37291717529297
20.160599,57.58073,11.240647315979004
-119.155258,39.16687,28.129444122314453
-111.275253,34.797096,56.61845779418945
-121.573158,45.272636,16.874357223510742
19.805157,50.71167,5.653110027313232
-116.629631,38.68008,24.477638244628906
26.266722,58.410477,15.80242919921875
-120.381393,37.993061,25.99283790588379
-69.608543,38.779083,91.26387023925781
-6.080292,52.799545,4.5944719314575195
29.202669,41.220024,13.950937271118164
-120.037552,38.970741,28.00965118408203
-121.538452,37.926785,29.513002395629883
38.59013,63.303043,15.401896476745605
15.623886,56.544098,6.873211860656738
1.511135,45.578568,19.384700775146484
-122.638779,41.449959,29.70807647705078
-117.609474,38.34901,25.416887283325195
13.870611,52.797165,9.974250793457031
27.450005,53.607864,5.985514163970947
-122.479492,41.293728,21.664052963256836
-119.09137,40.130741,21.440486907958984
-95.821106,30.169518,93.99894714355469
20.088095,57.422802,15.886592864990234
-114.167778,34.378674,66.69773864746094
-112.5466,47.935001,21.371618270874023
6.728,67.103104,11.353687286376953
-89.045586,26.492582,93.37895202636719
-129.237381,46.552299,14.061043739318848
-67.3927,39.864136,87.0150375366211
-112.212837,47.275902,16.47881317138672
21.435089,27.582327,77.79437255859375
-86.853401,27.712967,96.69436645507812
-78.927742,51.491386,17.346235275268555
12.228821,57.239632,12.761805534362793
-79.955353,64.063156,2.822269916534424
-1.677006,58.135269,8.459085464477539
-3.042201,34.070938,47.588008880615234
-3.520016,49.531235,20.018465042114258
32.749969,56.286568,12.703058242797852
-86.892509,26.441742,94.04837036132812
14.11413,31.007221,54.37202835083008
-36.355492,51.62727,3.679316997528076
-41.596447,73.802902,5.048533916473389
-96.134766,45.448551,24.780696868896484
-77.036224,37.413124,91.99568176269531
-63.260994,17.533749,85.1083984375
25.17322,59.568954,11.427383422851562
23.8034,70.864166,8.620325088500977
-118.644676,35.625984,36.60869598388672
12.291185,42.38726,18.196014404296875
15.73021,56.478439,6.708096981048584
-84.881432,39.377316,59.121726989746094
8.999463,44.839428,15.844320297241211
26.036161,71.251442,6.4146199226379395
-112.66407,45.307575,19.818531036376953
-119.213882,36.939796,27.285388946533203
-12.202414,37.530785,31.620874404907227
-64.445526,21.171795,92.0618667602539
9.206493,56.114632,10.49606704711914
-100.253906,37.597855,35.40625762939453
-120.76976,35.270176,54.11984634399414
18.473267,49.4967,9.904295921325684
-110.103394,48.336395,16.6329288482666
-118.373276,35.38427,41.299354553222656
-12.444139,51.289562,8.321484565734863
-121.674942,37.888302,25.962425231933594
2.137197,71.468269,6.823369979858398
27.84403,64.831863,17.279129028320312
32.412239,55.717464,3.043936014175415
-128.850815,42.580795,23.425186157226562
-117.295471,49.222427,19.260826110839844
35.37991,66.038864,19.842294692993164
-95.954514,50.441208,67.936767578125
18.033587,68.248047,8.412896156311035
16.8328,50.722733,12.671026229858398
-82.715858,44.238792,69.1739501953125
14.544939,44.00573,17.274730682373047
9.742956,59.734955,9.728412628173828
-115.584557,60.21394,20.320907592773438
-83.451775,30.571552,93.93942260742188
-86.145309,40.746223,53.66098403930664
-17.133177,44.675846,17.87874984741211
-123.999352,47.006542,15.484538078308105
-119.305786,38.713757,23.019906997680664
17.483927,49.191254,10.883541107177734
-113.652267,33.750668,69.09699249267578
-88.003578,39.089592,56.41188049316406
-1.412785,60.571079,9.526928901672363
18.68922,67.316048,9.8887939453125
16.470938,62.573013,16.58338737487793
-136.794846,67.536613,4.609706878662109
-117.577347,39.447338,28.800695419311523
12.622038,45.341068,20.360410690307617
-126.737885,46.963169,13.17520809173584
23.091591,47.187428,10.591297149658203
-121.050491,39.041431,27.026865005493164
-97.0504,30.037798,92.97877502441406
-83.792458,48.803215,38.074737548828125
-89.494148,43.949612,36.302181243896484
13.443164,57.90683,11.172239303588867
-87.64312,39.795341,47.1763801574707
-93.447212,50.436497,64.90020751953125
-73.358025,20.994543,87.43692779541016
-114.874512,45.662621,19.254159927368164
13.595115,36.491451,27.79127311706543
-107.056068,49.477116,23.249759674072266
12.293325,58.065174,11.105796813964844
6.687821,58.588596,10.937102317810059
10.82374,54.317768,11.502041816711426
11.275366,32.451714,41.80265426635742
-95.009521,45.575035,24.395353317260742
-0.478633,48.858231,15.920858383178711
-120.758904,45.712009,16.035839080810547
26.726793,65.96759,12.875187873840332
15.124569,40.24736,22.587461471557617
-74.231628,37.504238,88.7410659790039
-87.037888,35.399265,80.2908706665039
-96.768715,40.613174,24.001476287841797
-67.094475,11.373312,96.8941879272461
-96.562614,44.829472,22.247373580932617
-109.880493,38.85714,26.194902420043945
-108.449471,41.656918,21.8629093170166
23.655554,64.762222,14.449649810791016
-122.328682,45.255791,17.650882720947266
-114.230637,32.300041,83.99036407470703
-112.75547,34.00547,62.97677993774414
22.631424,59.902569,16.57358741760254
16.751259,39.491467,23.355213165283203
-147.06105,63.471447,7.3918328285217285
-10.772594,47.45536,16.912174224853516
-109.183632,54.872444,32.036075592041016
-69.234871,41.721428,69.02500915527344
15.035277,56.27813,17.054704666137695
-115.121964,45.069328,18.982210159301758
-92.302063,42.363842,30.612186431884766
35.781162,67.934395,13.89857292175293
-112.014908,55.247093,14.961886405944824
-73.120605,15.739025,93.18804931640625
-84.366875,45.187626,61.4592399597168
-121.440224,48.283665,13.687531471252441
-85.660477,43.926994,53.8120002746582
0.727932,47.402813,17.33350372314453
-28.960732,64.897926,8.790658950805664
-110.19059,41.589401,24.685771942138672
-111.270035,35.390648,54.666831970214844
-22.483068,30.841669,63.14507293701172
-78.625229,37.801483,84.17875671386719
-86.66935,41.276077,58.19320297241211
14.782098,57.922756,11.799592018127441
39.398808,40.97794,11.512626647949219
-85.216057,42.813824,59.287845611572266
22.275034,54.843037,5.095483779907227
-104.464615,34.372456,59.069332122802734
-86.760757,46.52108,71.16514587402344
-81.590096,44.72187,58.8560905456543
-101.270576,37.048191,40.063961029052734
-81.392555,37.281445,93.16767120361328
-96.593719,32.95475,82.2469711303711
19.700251,69.053223,9.3380765914917
-143.402863,18.671873,65.33631134033203
-11.38441,71.919708,3.7408831119537354
-89.590851,37.451832,64.10660552978516
-96.355522,30.202896,93.30625915527344
5.548502,59.278019,11.340136528015137
21.288086,66.301277,14.73617935180664
11.905827,71.300339,7.922424793243408
-125.219398,40.823597,23.309619903564453
-79.066292,39.389481,83.53592681884766
15.106179,41.295383,20.79680633544922
-120.910217,49.882099,16.220687866210938
-95.549591,42.316341,22.252605438232422
-131.629242,41.662361,25.997417449951172
-84.827522,32.610695,90.04736328125
-116.526131,54.126575,22.25177574157715
-128.866959,41.648296,24.835084915161133
-93.680389,41.584858,27.307979583740234
-95.262596,38.060936,47.25831985473633
-128.509781,34.724792,52.05724334716797
-119.694496,34.384674,61.848506927490234
-82.129547,52.626209,15.00025463104248
-62.548592,11.670179,86.33098602294922
-129.357452,44.081085,17.054777145385742
-90.681793,44.648834,32.78981018066406
-7.957948,63.173695,8.586565971374512
-113.788025,45.430485,17.46017074584961
12.643783,52.430115,11.993040084838867
-109.294235,39.35461,22.86726951599121
-120.316902,47.628948,16.21951675415039
-127.187225,37.655594,31.48630142211914
-118.859009,43.13504,18.422657012939453
4.964782,46.207047,16.51835823059082
-123.207031,60.376991,5.8396430015563965
5.806743,49.004543,12.046513557434082
-115.351807,31.800879,85.76708984375
-80.393745,42.852982,77.01803588867188
22.349003,60.658604,12.564750671386719
16.688969,58.706749,14.633151054382324
9.791776,73.161995,3.8241961002349854
-82.554832,40.050915,62.87386703491211
9.885338,43.802784,17.244808197021484
-73.466087,48.19009,21.907018661499023
-4.157059,58.459381,9.543083190917969
-114.435005,36.202976,34.90010070800781
-96.091675,41.016411,34.16876220703125
-88.813194,39.952942,55.8965950012207
0.852066,43.422146,20.54473304748535
13.618102,58.825794,12.878761291503906
11.843714,40.250797,21.623249053955078
-86.930061,39.254391,68.49687957763672
25.199726,51.940865,10.523321151733398
-128.915558,35.059074,44.09223175048828
-117.32869,47.15099,19.070804595947266
-113.609497,33.928867,62.04824447631836
-59.270729,17.941969,84.75888061523438
-81.327377,45.296886,65.1530990600586
-83.144814,31.3888,92.26936340332031
15.400121,57.520615,11.346373558044434
28.275299,67.451553,11.200931549072266
-111.397339,43.800537,21.3830509185791
-121.602806,59.151585,13.673310279846191
-97.675285,31.881554,101.2259750366211
-96.722641,31.838797,90.90155792236328
-89.277512,36.851757,80.54560089111328
-115.121864,51.358475,20.230356216430664
-97.064987,32.069008,91.6719970703125
-82.19001,41.479702,76.5691909790039
-127.018288,47.640217,14.715618133544922
-3.367875,41.408077,25.202686309814453
-106.489014,41.977818,23.5133056640625
13.443225,54.027542,5.453144073486328
-79.730324,29.672676,94.74809265136719
29.598972,66.078484,12.546285629272461
-59.613495,14.451594,95.19452667236328
-128.472824,43.501678,17.344722747802734
2.838374,71.636002,8.450977325439453
-113.991196,45.654728,19.20711898803711
-98.387009,34.14027,78.83654022216797
-130.603027,40.271549,27.845840454101562
-114.000648,50.680241,20.494272232055664
15.493033,53.316799,7.410406112670898
-115.352333,34.181755,58.31308364868164
13.518549,28.803066,69.6541976928711
17.907288,57.817078,15.761215209960938
-109.886612,32.714607,83.63688659667969
18.58707,58.31699,11.055821418762207
14.544703,55.691086,6.21901798248291
10.991675,33.629951,45.7314567565918
12.393781,65.640991,8.064061164855957
-71.733452,38.344879,94.36595916748047
-79.254143,25.814768,95.68862915039062
28.888712,63.585751,12.715302467346191
22.063469,48.148071,13.215287208557129
-106.933769,57.170258,33.71282196044922
-105.336853,39.923889,19.20562171936035
-67.675911,38.495068,88.65617370605469
-116.670364,39.102028,22.40884780883789
-120.620743,54.678501,16.10110855102539
10.405232,57.747093,9.926901817321777
-114.970268,45.793919,19.070358276367188
-130.959549,44.573215,15.922353744506836
22.962894,63.819668,15.704048156738281
-85.004532,37.624821,82.59075164794922
-127.284981,36.763664,34.83972930908203
-113.227722,44.385414,19.790878295898438
-78.598946,48.198265,33.24026870727539
-122.918701,24.221155,102.74337005615234
1.44954,65.244858,8.08342170715332
-129.253647,43.362507,21.7466983795166
-92.997032,38.214504,53.23701477050781
-91.421227,40.245628,40.64260482788086
2.249739,41.201393,24.70566749572754
-146.402374,61.419617,8.429871559143066
-97.06086,50.201221,66.6432876586914
-110.290741,36.105228,50.48912048339844
-117.305283,40.125126,27.192052841186523
16.25926,38.687538,24.68851089477539
-85.507843,33.997475,94.77913665771484
17.831854,60.49398,12.681307792663574
-129.629532,52.78212,11.39908218383789
-67.635757,44.703995,70.72774505615234
35.948978,38.222115,15.607921600341797
-94.715508,43.216797,28.36296272277832
6.902427,49.871548,19.123348236083984
30.994976,56.257313,7.765934944152832
13.384888,39.733841,22.857797622680664
-131.915863,48.712574,12.497611999511719
-120.172508,33.685604,68.30062103271484
-7.010161,52.756886,5.114873886108398
14.565233,36.467957,29.96247673034668
-120.654778,23.850603,103.12045288085938
-79.069633,35.792583,91.86236572265625
13.265929,57.057087,13.033111572265625
-110.854599,36.419796,43.85404968261719
18.250832,61.041946,13.811216354370117
18.342152,74.851433,5.3553547859191895
13.766443,43.231281,18.78170394897461
-103.856598,28.993755,98.48294830322266
-75.993896,42.706497,84.2616195678711
-97.820564,30.018154,101.0812759399414
-94.140839,40.064388,35.69411849975586
-118.216164,37.132938,33.84698486328125
-109.364639,42.705963,20.102575302124023
12.642307,62.368752,10.619305610656738
-2.523603,62.132607,5.003911018371582
-117.768433,35.284805,56.26318359375
-123.305008,45.281773,16.684452056884766
8.876077,73.668648,8.162087440490723
15.603235,51.056381,10.295537948608398
-115.367592,37.598885,27.334896087646484
-129.807983,51.555119,10.723992347717285
-84.916283,27.207579,93.52824401855469
-92.25087,38.44466,75.20117950439453
-7.18505,60.402771,7.819888114929199
-101.989975,33.005398,85.33818054199219
-125.777092,51.950005,12.077859878540039
12.708584,43.964596,17.537517547607422
22.157106,61.105595,16.74280548095703
-64.270531,19.380119,88.50383758544922
15.745665,65.416275,8.723098754882812
31.709251,57.392441,14.59621524810791
21.783665,65.805443,11.728530883789062
-8.475428,61.439911,7.304360866546631
-121.244041,38.235546,28.16547966003418
13.887256,55.80867,10.567217826843262
-86.536438,34.075939,94.24407958984375
31.264526,52.579052,4.092672824859619
-63.770943,12.190129,96.14665222167969
35.74411,63.958847,12.534422874450684
22.168047,58.095039,14.997096061706543
8.684897,47.369083,18.063623428344727
-87.623116,42.539497,37.667240142822266
-124.889091,36.998344,33.42021942138672
-87.022141,21.634378,91.76240539550781
28.138063,67.485703,12.779799461364746
-120.652466,32.898197,75.98028564453125
21.560966,58.404861,11.74443531036377
-99.903625,51.831402,48.79431915283203
-86.563301,31.38669,84.31573486328125
-9.110269,39.419838,29.332490921020508
-116.798531,34.064316,53.63877868652344
-114.670235,47.742676,19.930530548095703
-96.437294,28.934025,94.55278778076172
-108.398911,41.551399,20.656179428100586
-113.198685,43.20953,21.558279037475586
-75.369453,52.710018,19.06462860107422
-120.158318,34.483219,51.982452392578125
11.944304,42.50996,20.70508575439453
-146.300568,64.696648,5.236971855163574
17.348001,68.147636,7.68219518661499
15.106808,52.395596,7.553234100341797
9.425494,58.2117,13.210762023925781
-125.961044,39.662228,26.38835334777832
-103.980011,34.358589,59.86338806152344
34.279964,61.772495,14.7860746383667
20.758923,61.10582,16.267724990844727
14.466042,69.82373,9.204233169555664
-119.885956,38.108173,29.199193954467773
-85.477798,32.732525,90.60055541992188
19.973555,59.160915,11.021718978881836
-100.640228,31.436043,94.90548706054688
-75.515694,41.502262,82.19407653808594
-93.802849,32.257847,89.91790771484375
-1.584071,44.148533,23.091127395629883
-111.733681,33.097961,70.94136047363281
17.951218,46.570675,19.821752548217773
-78.399063,45.610325,57.10419845581055
15.982807,55.689957,8.138529777526855
4.861409,33.767403,41.191036224365234
22.095587,61.668266,15.782731056213379
-111.670868,40.758068,28.401063919067383
-11.595289,36.38316,33.97282028198242
-109.711838,42.114605,20.262353897094727
16.767336,65.533081,16.770326614379883
17.854225,43.253048,18.24867057800293
21.838509,60.86718,9.822872161865234
9.472146,72.766495,6.564969062805176
-109.414261,45.478901,18.183940887451172
-118.878181,40.462002,20.890697479248047
-83.539757,43.49305,67.53919219970703
-82.706772,39.02404,85.79143524169922
-81.424461,23.017218,90.9371337890625
23.335983,46.059406,12.5185546875
23.721024,60.214363,16.461589813232422
-79.31778,32.837589,94.74125671386719
-110.53434,40.744038,21.95193099975586
-121.657799,39.083,27.054428100585938
-90.850883,30.648642,93.92627716064453
-91.543266,32.276707,87.3486328125
-112.439751,43.356277,21.300819396972656
-120.082008,54.204624,12.448552131652832
-117.811409,36.933308,30.757976531982422
-110.473511,42.738895,19.259231567382812
-78.504356,33.943871,93.9817123413086
-115.101166,36.67094,31.760534286499023
-93.232956,43.533611,27.652999877929688
-118.556923,50.239212,15.271575927734375
2.861497,55.957737,10.900577545166016
-93.892433,35.41534,70.44317626953125
-74.293594,39.319447,80.64793395996094
-75.336662,40.524635,89.83781433105469
-93.333412,46.998642,48.94859313964844
-106.694122,56.976089,34.31113815307617
-12.969905,43.917004,18.218799591064453
32.812675,51.164165,5.887344837188721
19.329702,56.225422,8.46126937866211
0.62814,30.834257,66.38436889648438
18.669455,58.853085,14.483917236328125
-81.608047,23.319042,98.73493194580078
-90.358414,38.13623,70.16570281982422
-109.850174,39.602879,22.56212615966797
21.802172,26.627735,72.11480712890625
-111.80146,34.763321,57.36274337768555
16.313768,58.968796,12.561417579650879
-122.065857,40.89072,21.573789596557617
-103.314552,44.788692,23.802730560302734
-82.177742,43.367657,72.0069580078125
-100.393333,32.249863,92.97666931152344
11.96094,62.204914,14.068553924560547
-101.35006,38.278496,27.397483825683594
-74.9049,42.865974,82.42362976074219
4.263688,38.115982,29.461563110351562
14.639182,48.140686,12.277796745300293
-108.928345,31.507584,93.89232635498047
-89.228851,46.502052,58.40839767456055
10.854284,58.30188,13.174894332885742
-130.957428,52.39399,11.633417129516602
17.665323,47.631935,17.29680061340332
-115.635269,32.101109,86.76773834228516
-122.966393,37.382149,31.438739776611328
9.040453,58.667267,10.535675048828125
-82.974586,36.516445,87.39862823486328
21.258013,60.443882,15.221161842346191
8.499509,52.092365,15.202853202819824
-133.77565,45.495068,18.061717987060547
-99.50544,27.532946,99.17596435546875
-14.432313,44.400124,20.03318977355957
-89.814102,38.408783,61.613250732421875
-75.43325,40.101734,88.1375503540039
-70.793747,44.243462,55.812049865722656
-73.889435,48.221336,23.12301254272461
-120.37796,35.512123,40.276302337646484
-69.278427,18.513744,95.2972412109375
5.668711,34.322697,38.60011291503906
-91.035484,30.423479,93.62187957763672
-81.006569,36.017643,88.93032836914062
-93.874489,37.360069,84.82725524902344
27.229458,65.199341,13.479400634765625
13.235319,53.401546,4.439874172210693
-31.072933,68.736824,7.187739849090576
11.659476,41.498062,22.175418853759766
-128.69046,35.837059,37.50658416748047
-93.157822,19.473475,89.82119750976562
-120.381905,44.836773,17.926557540893555
-115.206322,45.738335,18.949399948120117
-93.566566,31.595314,93.75137329101562
36.644917,62.704044,13.766342163085938
16.150141,39.474686,24.43346405029297
-78.048157,37.199238,89.906005859375
34.088566,60.535427,10.669656753540039
-96.150108,47.816944,32.4843635559082
16.805338,45.077816,15.679537773132324
-120.822731,65.785919,16.888778686523438
-89.633018,38.800262,48.314483642578125
-125.592651,40.635334,23.060523986816406
-122.264206,42.10854,20.64106559753418
18.384542,59.774921,11.546167373657227
27.415874,44.839821,11.660531044006348
-95.520775,28.887686,94.58870697021484
20.322508,68.13578,6.34612512588501
23.74221,67.552856,13.605843544006348
-112.909752,33.676449,66.37416076660156
-120.972366,37.759396,26.674222946166992
14.451087,31.221624,50.6470947265625
-86.339455,32.982693,91.86993408203125
-130.591049,43.146111,22.64635467529297
-92.447273,41.433334,32.37425994873047
-117.792557,38.059994,30.876779556274414
15.220326,53.020554,8.580140113830566
20.857197,46.722286,11.869812965393066
-58.148029,63.286316,9.410199165344238
13.132273,50.261852,11.181985855102539
-123.87458,37.249218,31.63983154296875
15.682848,56.261322,11.345110893249512
-119.765282,38.446651,23.88284683227539
-118.461662,46.650352,15.015915870666504
-9.073012,66.289986,5.716087818145752
-124.925774,50.497993,13.601288795471191
-89.184914,41.088776,46.607566833496094
26.554873,58.39399,12.845887184143066
-91.796059,35.242977,78.03807830810547
18.319927,67.10347,9.789984703063965
-122.451042,42.999817,21.330432891845703
16.496416,55.068298,7.942848205566406
31.804422,56.861065,10.780709266662598
-127.914597,35.540379,46.640403747558594
-126.979134,44.377419,17.84345245361328
-93.749687,35.009892,78.88894653320312
17.189798,66.14904,10.984247207641602
-126.235046,43.904392,18.850976943969727
-75.966187,40.73951,88.80479431152344
13.611968,43.66988,16.611671447753906
-114.88485,34.861847,47.264404296875
8.843429,62.147488,7.329564094543457
4.01102,57.895477,11.894267082214355
-113.210258,37.60762,24.603515625
-15.240294,34.057316,43.77499771118164
-13.684477,31.901978,50.06940841674805
-126.246696,45.314617,16.86899185180664
-124.309372,52.473278,14.428226470947266
5.444731,49.148609,12.177406311035156
-121.531464,45.67403,16.212675094604492
-8.312464,61.156937,6.523426055908203
-106.730377,33.977947,65.030029296875
-15.694147,26.418839,97.48873901367188
-68.547829,40.607178,85.29610443115234
-128.483017,35.470524,49.921878814697266
-4.043072,49.603409,22.439773559570312
-8.305774,49.577171,11.919158935546875
-103.237045,38.355236,23.589500427246094
23.026043,59.322002,15.428877830505371
23.924276,46.718441,11.069623947143555
-70.031776,36.467648,93.10134887695312
-93.46962,40.136127,38.327880859375
-56.055592,20.549814,86.95586395263672
-125.362503,43.051544,20.081817626953125
-113.290245,44.813633,19.483646392822266
32.913193,57.992874,13.414271354675293
16.848621,28.205763,64.94371795654297
16.733208,38.597511,24.996074676513672
-113.724602,33.32349,69.74746704101562
2.976269,40.930447,22.269805908203125
34.595181,65.102943,14.76667594909668
-88.920654,32.472382,92.79630279541016
-124.628662,41.358368,21.939855575561523
-142.849152,52.451172,10.854952812194824
-113.609985,30.902952,91.43647766113281
-119.416557,37.166393,26.962570190429688
-120.72718,43.135376,25.932443618774414
-55.993813,20.561213,87.0921859741211
-104.295609,37.766441,51.598724365234375
17.799454,60.771629,17.24169921875
8.427489,45.630573,15.021598815917969
19.82029,61.015659,15.88071060180664
-0.10776,49.268066,14.164155960083008
11.662887,63.431602,9.905311584472656
-98.37056,33.958141,80.50818634033203
17.694166,69.843544,7.013774871826172
-129.149536,47.143738,15.351510047912598
-119.930199,45.782845,16.22078514099121
6.346971,63.91526,7.770713806152344
-107.875862,56.549419,23.563318252563477
-113.768578,35.320126,48.22015380859375
-64.188278,18.432659,90.62114715576172
-118.530518,34.010487,55.86971664428711
-79.261436,39.851406,76.16313171386719
-9.627685,68.152969,8.040420532226562
-118.24025,46.961037,15.738487243652344
-85.121956,39.405617,74.03788757324219
-123.645409,37.013821,32.276580810546875
0.497419,61.939823,9.26423454284668
-83.75164,35.391281,94.09809112548828
-92.430481,47.243118,60.01142883300781
-91.253937,36.258575,82.34569549560547
6.614055,47.650257,14.735488891601562
-103.09742,39.712452,18.205270767211914
-73.895844,35.444824,96.16278839111328
-102.228615,37.147781,52.04692840576172
-17.373522,42.092285,22.552305221557617
14.375385,53.286633,7.847582817077637
-100.92025,36.739445,68.27118682861328
18.335627,45.991573,14.913223266601562
10.935646,61.213947,10.257492065429688
-104.559219,64.697243,5.3970770835876465
-99.363373,41.560944,27.642379760742188
33.862656,57.594238,13.236753463745117
-121.581375,40.7285,25.259552001953125
-97.180801,48.034805,40.44363784790039
-85.775558,37.188786,77.48075103759766
33.988308,58.070377,11.489873886108398
-94.528824,37.755974,62.89154052734375
-99.43811,30.693693,93.90271759033203
21.560923,59.367516,14.020605087280273
34.249771,70.640602,12.534927368164062
-125.766518,35.378174,44.3490104675293
-96.780922,38.423061,37.44178771972656
22.92201,39.585617,19.868314743041992
-109.571075,34.479893,61.74113082885742
2.025136,50.074055,15.929600715637207
23.864077,53.990536,5.2855401039123535
-128.956253,46.077408,14.377120971679688
11.916637,43.968086,20.547197341918945
-98.35231,42.916397,19.223390579223633
-106.522293,39.552734,24.54084014892578
-114.121902,32.659977,81.22113037109375
-15.2117,26.600138,103.38823699951172
-130.233124,51.03043,11.315616607666016
-8.616791,51.975494,7.559171199798584
-83.29805,35.474854,83.90897369384766
2.818829,38.614334,28.567829132080078
7.185424,50.328915,19.111806869506836
-43.74332,67.075966,6.1710710525512695
-90.81588,36.7547,62.45379638671875
11.205131,45.52483,17.10068130493164
-67.876595,46.549355,27.79236602783203
-121.593895,34.826481,59.93157196044922
-119.209038,37.217842,26.741413116455078
-115.854271,39.067108,28.448593139648438
-0.880633,67.191956,9.463741302490234
-95.635757,44.564445,20.802663803100586
16.704601,45.451412,15.228964805603027
40.066608,66.615334,18.356887817382812
9.235089,59.391186,10.263710021972656
-75.10923,32.075207,89.97921752929688
-81.476212,33.037041,93.55410766601562
-80.242813,32.803864,94.47632598876953
-100.644539,32.181107,86.27100372314453
9.397182,43.078529,22.576454162597656
-2.701516,45.108639,24.09982681274414
-110.180283,37.09631,47.895111083984375
-117.153099,38.400131,26.129013061523438
-95.086128,33.76886,80.9995346069336
-123.905632,37.609871,29.991779327392578
-70.513054,11.94486,94.64412689208984
-128.647919,43.049644,17.132701873779297
-73.753342,44.543941,71.8504867553711
-75.902046,43.028732,78.6478500366211
-124.458908,40.203011,23.24836540222168
-85.569649,40.844002,54.834014892578125
-118.190186,45.385395,17.635498046875
-78.427475,39.252693,85.63716125488281
13.935584,56.325237,9.626781463623047
-96.028618,36.626774,78.84748840332031
-51.15844,71.300743,4.722217082977295
12.889916,71.983841,7.357082843780518
29.787382,27.568703,57.485355377197266
-115.587967,39.543594,23.290685653686523
-117.314827,43.494064,18.433366775512695
-75.687012,41.708179,88.83926391601562
-113.260925,34.013428,58.752601623535156
-111.297859,47.449604,17.123111724853516
-130.693039,39.710785,28.545358657836914
-92.234268,39.021343,43.373714447021484
17.901783,60.054676,10.149078369140625
20.863581,41.535542,19.050575256347656
-70.198967,33.393948,87.18450164794922
10.2948,51.032673,7.056664943695068
-116.551109,43.027851,22.97990608215332
-126.172096,48.865181,13.969188690185547
-111.473137,42.783443,20.21354866027832
-69.751602,22.311413,93.46817016601562
0.999812,29.728529,105.00165557861328
14.813945,39.629467,23.49493980407715
17.899048,61.120598,10.186979293823242
12.614456,58.660259,11.436443328857422
-80.410667,38.78801,94.6069564819336
-89.386314,32.106705,89.4830322265625
-4.773098,42.418743,23.953020095825195
-111.700233,40.286453,23.952110290527344
-81.249947,32.661648,93.67438507080078
-140.505386,64.410721,5.7222981452941895
-97.137688,29.465776,97.83963012695312
-6.872762,35.572571,34.26240539550781
3.216403,44.140228,21.178836822509766
-93.040512,30.145548,93.21759796142578
-125.643684,46.146568,16.15367889404297
-89.576462,40.735825,54.20948791503906
5.033457,55.555183,11.290725708007812
-104.78495,44.274563,21.560279846191406
9.282362,61.071453,9.152242660522461
-1.57114,32.616913,48.101112365722656
-84.776901,44.438675,62.7117919921875
15.692096,47.685299,13.551889419555664
-88.702431,44.07634,38.91556167602539
-125.895653,36.538242,35.97658920288086
-85.510368,27.384798,94.92084503173828
-128.435776,43.632656,14.939311981201172
-88.743347,38.377258,70.50753021240234
-123.556419,24.174809,101.86532592773438
25.154512,70.742195,7.325223922729492
21.246552,69.703819,7.918026924133301
-111.070091,37.197323,26.877029418945312
-111.493057,34.86879,58.601318359375
4.313518,48.803951,12.810823440551758
19.414583,48.340763,10.883369445800781
-127.242203,40.410561,25.881710052490234
9.046441,58.658627,13.014298439025879
-95.504417,18.201017,96.66442108154297
-77.299683,34.11047,95.364990234375
14.028825,42.941536,18.22929573059082
31.446199,55.291409,4.351827144622803
-121.295097,23.15229,100.97267150878906
-111.001259,40.890289,23.815799713134766
-70.686592,44.62159,51.90133285522461
-117.555923,35.024521,42.903255462646484
-57.92049,21.71393,88.44346618652344
-12.906168,25.384039,106.45732116699219
-109.695808,48.492062,17.791423797607422
-115.833633,44.374847,19.942747116088867
12.063303,63.569748,10.808687210083008
-88.511261,34.840736,75.29315948486328
-12.317652,40.144379,25.811824798583984
-91.984207,39.541813,36.2286376953125
12.612737,65.75489,8.184745788574219
26.894506,53.513058,9.283178329467773
9.176761,45.078171,15.36849308013916
18.884041,58.198826,16.158916473388672
-93.158684,33.515343,91.32455444335938
36.407593,63.255444,14.033747673034668
-128.515976,43.246857,17.946163177490234
-109.956047,36.832516,28.40744400024414
-109.852272,37.50367,29.864500045776367
7.460677,58.657654,11.502287864685059
-120.386879,34.416168,51.9541130065918
-111.041016,40.024487,22.078083038330078
-115.703438,49.232529,16.123987197875977
7.134239,55.501369,11.171493530273438
-44.085484,52.973236,7.480269908905029
15.997216,59.963238,13.801397323608398
-118.287033,37.168533,30.25000762939453
8.021156,45.322693,18.515371322631836
-86.051689,42.807125,67.94371032714844
-84.861214,49.944065,22.439172744750977
15.734544,52.241138,3.8646810054779053
-118.003448,46.026482,15.964804649353027
-124.098747,54.436527,9.646722793579102
-9.107717,36.874447,32.768306732177734
-101.610092,32.048325,80.99249267578125
-102.474152,50.79961,42.90696716308594
-121.183662,43.3437,21.252456665039062
-108.329765,31.707561,95.53580474853516
-86.632217,40.599995,65.9235610961914
11.793798,57.739582,11.261272430419922
-43.061741,73.959625,2.3037500381469727
-128.883026,50.551094,11.49193000793457
-122.470222,55.875095,15.314325332641602
-93.451973,29.751694,97.76241302490234
-121.98468,37.397297,39.89405822753906
-98.012222,18.069258,97.83872985839844
-80.885727,16.549723,89.66370391845703
-121.071793,36.368832,35.90526580810547
8.729714,44.851158,18.707300186157227
15.89628,56.290672,11.594747543334961
-88.308571,45.793007,52.777976989746094
24.804502,47.187645,15.23935317993164
36.023544,56.150352,7.345635890960693
38.341007,57.674973,12.980005264282227
27.756536,42.335892,8.37758731842041
-124.758118,49.360439,14.139634132385254
16.308472,60.615387,16.294307708740234
-116.288605,35.848927,37.98587417602539
-47.642628,61.637054,6.546573162078857
-3.279397,51.30788,12.109221458435059
19.853825,48.752029,11.105047225952148
-117.438431,50.050987,19.206989288330078
-93.172729,36.60001,69.2033920288086
-74.512558,38.822269,92.2186508178711
-117.197433,38.300129,25.010791778564453
-113.304787,32.503849,81.46776580810547
11.349544,56.278275,8.772801399230957
-120.036255,35.826397,38.13007736206055
-116.664482,34.88945,44.52701950073242
-122.43914,24.415424,102.55411529541016
-114.593414,40.490601,22.382930755615234
-93.823624,39.28968,32.795230865478516
-82.522148,43.01759,62.70994186401367
-96.648514,25.840389,91.77952575683594
-129.310104,43.310928,18.6978702545166
-90.975761,36.405933,77.60426330566406
-117.166504,42.89846,21.236101150512695
18.560308,40.171032,20.74899673461914
-117.348534,50.994728,18.929027557373047
-85.6241,39.358906,67.07374572753906
-93.938171,49.170609,53.629417419433594
-127.948196,37.817612,31.01901626586914
2.777677,43.183426,23.043210983276367
-90.835808,33.560265,87.2850112915039
-16.797899,38.087006,32.4931526184082
-107.532837,72.37162,9.529913902282715
-78.34214,35.356934,96.89334869384766
-115.797028,33.847275,63.02931594848633
-120.715584,39.01725,27.819414138793945
-117.832741,47.949055,17.832965850830078
37.611946,48.335571,11.291911125183105
-104.373573,34.47023,65.5166015625
37.547298,44.058983,15.038232803344727
-0.99151,42.044235,21.865829467773438
19.10078,57.063015,14.076781272888184
9.079625,56.308971,11.701620101928711
-87.108299,47.760815,58.4056510925293
-79.401108,45.472839,56.46369171142578
18.87528,45.578857,14.891096115112305
0.953677,63.632069,8.449851036071777
5.97783,61.936207,7.063594818115234
-111.667213,35.532524,55.01615524291992
-83.16832,37.824596,87.1562271118164
27.088831,63.886608,11.933769226074219
-93.110245,28.049006,97.15823364257812
-88.227287,34.272907,90.72828674316406
-126.946526,47.355392,15.483524322509766
-80.565582,45.53001,61.064292907714844
8.684354,47.865734,14.21388053894043
22.301592,56.756165,11.113096237182617
-86.23278,40.289818,62.05794143676758
9.641133,42.735249,22.68177032470703
-117.6203,31.452183,88.25328826904297
6.881706,61.766239,6.90775203704834
0.852817,43.422367,19.715421676635742
-93.328453,43.364697,24.154760360717773
-84.687721,14.651382,84.08973693847656
-84.47805,28.122967,94.80394744873047
-119.315926,34.725159,47.394317626953125
6.58885,54.662601,10.996379852294922
-4.330745,34.661316,39.39604187011719
-5.855586,57.78944,9.091408729553223
-120.995262,35.225452,43.352664947509766
-121.279488,38.592484,28.759849548339844
9.451212,56.966331,10.35500717163086
-74.103546,15.019336,87.99520111083984
-78.615891,40.929115,81.93903350830078
11.382373,56.358006,9.259376525878906
-115.764511,37.294319,28.785306930541992
-115.379219,34.047947,54.536521911621094
-0.923066,39.345112,27.46171760559082
-90.940086,47.548996,65.41714477539062
-113.778183,31.072317,91.48103332519531
-103.481903,31.464544,86.88634490966797
-120.659065,45.379913,17.057247161865234
29.442059,44.939762,14.17265796661377
-115.218552,35.032856,58.824462890625
13.299019,39.385063,22.814109802246094
-77.077423,37.273312,91.88070678710938
-111.674728,40.112564,24.679561614990234
-99.132774,33.497753,89.11549377441406
-108.315926,31.769852,94.95848846435547
-85.506958,42.121552,61.51320266723633
-92.825645,45.883953,42.093570709228516
21.026131,55.44231,7.446475028991699
-0.314763,42.636604,21.72180938720703
13.970953,71.727112,7.928995132446289
-115.505608,32.830898,78.12228393554688
-111.287209,44.403431,20.1595516204834
14.656019,35.61327,31.503929138183594
17.494812,44.999668,15.867263793945312
-19.539703,31.780737,50.25434494018555
28.195925,67.515839,11.536934852600098
-115.899223,46.036041,19.990446090698242
-69.225098,17.996569,95.01241302490234
-114.04908,44.596733,18.907421112060547
-79.195732,41.872665,76.73925018310547
1.850868,68.690132,9.252899169921875
14.346121,42.821846,18.703598022460938
-83.841164,27.260206,95.51167297363281
-116.984924,42.388283,25.213022232055664
-142.453445,61.43935,9.422236442565918
-145.361359,59.801064,6.646214962005615
-51.379406,47.831203,16.904272079467773
-88.128197,45.0592,48.9858283996582
0.041058,39.874516,25.0677547454834
-3.524413,39.113155,27.245166778564453
-103.102272,44.13876,17.974143981933594
-124.818176,39.801914,26.05849266052246
-117.80957,34.425301,58.962032318115234
-117.623444,34.186142,51.30044174194336
15.939101,44.52898,17.062969207763672
13.17767,40.414417,22.30093002319336
-112.202805,51.788521,23.373632431030273
-116.760513,34.719116,49.013145446777344
-47.774685,47.696289,24.863649368286133
-1.209829,60.592007,9.455275535583496
-77.719521,28.729216,94.2807388305664
-110.901619,39.974747,30.472143173217773
-84.833076,36.218819,83.207275390625
-113.471405,35.877914,43.517269134521484
-76.44355,42.986565,63.09370803833008
32.900818,58.607838,11.60534381866455
-86.517891,43.327225,56.82225799560547
-120.816498,23.130852,100.36865234375
-144.852066,67.224007,4.23964786529541
-97.01841,38.058907,65.73672485351562
-81.042915,39.855537,80.19525146484375
-86.502541,30.348463,93.19280242919922
13.077611,58.724823,13.86640453338623
-115.183472,37.417099,33.46155548095703
-117.232567,38.563408,25.563718795776367
-115.522217,33.574825,73.7676010131836
-133.774902,42.604095,24.430660247802734
16.714729,61.706093,17.05962562561035
-122.290001,39.776642,27.23314094543457
-125.017693,36.058247,41.228416442871094
-93.78669,34.18243,87.26343536376953
-87.917625,47.676735,60.2797966003418
-94.810402,43.452312,33.72937774658203
-89.220398,31.28178,91.30667877197266
17.081808,56.348244,10.308632850646973
-86.861641,43.813705,51.58560562133789
-31.677353,66.804764,16.198720932006836
-126.315079,25.909969,25.56974983215332
14.650458,36.694115,28.760435104370117
29.330416,51.867264,7.986021041870117
30.685465,55.33585,4.564125061035156
-74.514915,48.930126,17.904462814331055
-126.905853,45.76181,16.434099197387695
-121.149658,39.240799,22.892681121826172
-87.349205,38.631397,68.19851684570312
-109.826195,39.851818,22.34740447998047
20.760996,44.230827,19.843791961669922
-112.040504,38.253754,25.0720272064209
31.836691,55.412312,3.7441389560699463
10.762449,65.016815,7.6795501708984375
-89.314796,48.347092,63.6507682800293
9.098391,45.426632,17.533201217651367
17.321718,67.34407,8.949115753173828
24.219122,44.192787,13.028637886047363
28.436525,61.854298,17.592744827270508
26.194193,51.248032,10.455011367797852
-138.682037,66.968636,5.36104679107666
-117.514481,37.896503,24.217689514160156
21.775497,63.648457,16.52020263671875
-94.841423,41.618515,26.135713577270508
-63.336761,21.298956,90.48724365234375
-7.005931,41.555927,24.002609252929688
-70.028992,11.475374,94.7979736328125
15.03511,57.191055,13.679773330688477
-92.472855,49.235294,70.04068756103516
-106.349075,49.265736,30.12471580505371
-3.814598,28.366913,78.71851348876953
17.874699,62.903755,15.955987930297852
-22.08889,19.062571,67.64456176757812
-115.135468,35.240471,58.45113754272461
12.420738,48.602062,15.505356788635254
-124.990425,25.151546,103.7833023071289
-120.374992,37.339573,27.010759353637695
-61.199528,48.899281,11.452763557434082
-68.239288,17.799133,95.23297119140625
-116.805305,36.014549,35.01387405395508
-97.368378,32.798615,86.4777603149414
-90.574463,27.543005,93.95850372314453
35.184669,66.584175,19.611858367919922
14.42607,59.917816,12.395369529724121
-118.319389,39.768543,27.572040557861328
-118.557808,36.876415,28.769580841064453
-96.144783,27.649176,96.46192932128906
-69.075714,36.643421,91.81873321533203
-115.421272,32.163307,84.72947692871094
-98.706863,39.047047,46.49736404418945
-120.618889,35.831886,37.79151153564453
-69.73011,38.774895,77.00740814208984
39.744083,40.415211,11.480940818786621
-63.652287,18.983782,87.76136016845703
-68.857666,44.410538,58.502925872802734
-95.964081,42.080479,25.385530471801758
-130.998596,70.245667,11.310251235961914
31.80372,47.604504,11.294997215270996
18.382177,59.870228,16.0430850982666
-88.371117,40.530064,54.848724365234375
-114.044334,50.123169,20.546659469604492
-2.795595,60.605785,9.635482788085938
-82.62075,41.096642,78.8956298828125
-81.741531,38.55724,78.96685791015625
17.681234,32.874134,42.708553314208984
16.375923,55.511639,2.9993770122528076
17.498064,61.292694,16.981910705566406
-115.79232,37.334717,28.70455551147461
2.777005,38.904797,27.01346206665039
14.055022,30.883602,52.135589599609375
-83.233261,39.545403,79.90168762207031
-123.44342,44.529339,19.217662811279297
-94.537857,32.255211,91.34706115722656
-12.71694,52.460823,8.926819801330566
-122.271927,24.419149,103.04413604736328
-115.284775,36.351101,33.83209228515625
35.400738,34.404125,26.12290382385254
-110.641121,40.945175,22.260183334350586
-115.725998,47.42461,14.849655151367188
-105.593681,22.720963,93.03900909423828
-80.39534,36.397724,88.71902465820312
-96.406715,37.860344,46.99700164794922
-119.274063,37.480114,29.62502670288086
21.88715,65.798409,10.573234558105469
-80.028778,34.650295,90.4330825805664
-131.005112,37.367275,33.9970703125
-118.231964,35.517609,54.68801498413086
-110.805458,40.159248,27.168949127197266
11.499934,54.859821,3.2358129024505615
-35.32008,65.623642,14.215450286865234
-112.788734,43.94791,20.861032485961914
-75.267876,34.156429,96.16109466552734
-91.007141,30.770565,100.0900650024414
29.105982,42.517811,13.632489204406738
-76.273346,37.381123,90.62408447265625
-1.860684,40.984356,24.025436401367188
-91.070946,43.566105,32.95842361450195
8.552352,45.51833,16.099945068359375
16.320148,60.00983,17.307764053344727
-14.965586,27.395977,71.15484619140625
13.52268,46.261757,14.751450538635254
-99.44664,25.91103,99.33296966552734
-117.53083,45.420628,17.450416564941406
-7.794288,61.364487,8.087320327758789
-94.54702,31.019957,89.13014221191406
-107.809692,41.16394,26.269302368164062
-87.9571,28.514381,94.17317199707031
-90.700493,28.43512,96.72172546386719
-77.771133,34.228153,91.90680694580078
-88.83194,33.347584,89.39539337158203
11.02455,45.254898,16.502168655395508
14.797301,57.465965,10.624723434448242
-105.646881,44.729145,22.160118103027344
-128.475861,45.23608,14.549954414367676
-108.508881,31.463434,95.19822692871094
20.475111,48.119778,11.114110946655273
-124.943138,40.686039,23.808414459228516
-10.449749,38.708054,29.2746639251709
20.933092,65.31974,19.229310989379883
13.092188,40.131916,21.653135299682617
-92.915695,42.485458,23.93079948425293
-68.24044,42.911671,66.05113983154297
-81.113396,29.779282,93.97610473632812
14.364197,63.46328,10.604424476623535
-121.038139,23.950296,102.58489990234375
16.014013,42.223827,18.243133544921875
6.780592,45.574703,16.186683654785156
-116.911263,33.319469,73.5330810546875
-129.811035,43.428047,18.45580291748047
13.259008,45.499958,16.251060485839844
-89.754005,40.560997,60.735992431640625
14.358771,59.289726,11.369075775146484
11.617956,56.615967,10.36453914642334
28.267708,38.242954,19.147052764892578
-107.102852,33.268013,70.67597198486328
29.761772,46.225945,10.7008695602417
-65.197296,16.803217,94.89830017089844
20.621857,64.066681,11.85441780090332
4.937405,44.347588,20.345373153686523
-109.154259,32.071869,92.78913116455078
-103.315895,36.688828,38.50039291381836
-97.710953,26.176764,97.67941284179688
-87.084183,35.137287,83.98870086669922
-93.935501,70.02607,8.000543594360352
-79.783707,36.640369,88.31480407714844
-81.047707,39.143806,83.05361938476562
-92.892334,39.151093,40.93635559082031
-94.341606,32.460205,97.65052795410156
-109.410301,31.481417,95.97541809082031
-90.648247,30.810556,92.32843017578125
-123.282784,49.149685,13.737682342529297
-125.246422,34.540176,49.54682159423828
9.849123,57.159672,11.656632423400879
-61.488056,12.124766,89.21668243408203
17.686972,42.227047,17.6977481842041
-124.878387,50.240643,13.973353385925293
-0.795699,44.344318,21.065208435058594
-118.027161,38.015923,30.927988052368164
12.154583,44.128304,20.234621047973633
14.233735,57.455978,11.13896656036377
11.209654,70.10041,7.722218036651611
-106.275513,34.349133,63.468021392822266
-95.367088,41.451881,30.760358810424805
27.259663,65.019264,12.331936836242676
12.705735,51.842651,10.690884590148926
-110.994873,51.056656,16.951507568359375
-9.694249,65.583458,9.572240829467773
7.631762,44.928329,19.433303833007812
15.606226,42.025612,20.073787689208984
-95.880089,18.290598,94.14228057861328
-95.931717,43.849743,22.831829071044922
14.042701,45.634708,15.550307273864746
-92.989548,31.732437,89.840087890625
-109.726646,44.965096,21.17363929748535
-115.502937,40.368462,25.307228088378906
-118.987885,20.339134,93.6886215209961
22.698877,59.96925,16.051362991333008
-123.788727,43.765572,25.41767120361328
27.040113,64.41906,13.597528457641602
31.094702,55.178982,3.7295520305633545
-108.686119,43.643147,21.199363708496094
-93.417763,34.015839,89.29856872558594
-132.512848,65.744507,9.873348236083984
-133.084717,67.001411,4.987968921661377
-79.386772,37.365257,89.46908569335938
-117.812881,39.52256,23.19731903076172
-83.516083,38.813858,80.79254913330078
-119.993874,32.534489,78.8421859741211
14.304161,55.546932,9.768379211425781
-113.46624,44.987743,19.32782554626465
-84.343819,39.066856,70.0655746459961
21.206667,63.149055,13.010220527648926
-80.233078,28.178314,94.81906127929688
15.577078,37.668644,26.216299057006836
1.834495,59.746269,9.803329467773438
-108.637199,41.58963,20.806732177734375
-109.180122,39.611328,22.804052352905273
-133.123398,56.556309,8.451451301574707
-127.862701,46.938644,15.189996719360352
-113.518593,44.319244,20.949731826782227
-99.100288,59.307518,16.963106155395508
12.792614,58.288567,9.405656814575195
-94.962715,44.100159,23.67449951171875
-102.550346,28.770189,97.13628387451172
18.66156,55.595825,8.544098854064941
-101.712334,23.586458,96.75822448730469
-117.087898,42.700031,23.902328491210938
-9.03684,49.869347,11.817879676818848
-115.750282,39.890327,24.71259117126465
7.190668,39.245998,25.931026458740234
15.952567,38.872513,24.04014778137207
23.4163,60.574261,13.948616027832031
-120.425117,48.843754,14.186773300170898
14.757087,41.643234,20.921585083007812
-124.491669,37.772518,30.53801918029785
-127.499229,44.12735,15.3755464553833
-104.023277,46.78186,25.445316314697266
-93.223938,30.880766,91.41848754882812
26.548872,63.234615,13.21914291381836
20.826408,59.75119,15.745162010192871
11.337399,42.890209,18.3848876953125
-98.231613,30.563793,93.31763458251953
-74.298813,32.616867,94.78772735595703
38.917637,37.971203,16.500246047973633
-99.210991,37.366066,46.29365539550781
-120.542091,36.4109,35.640281677246094
-82.263306,41.337421,79.0120849609375
-86.084198,41.214283,51.63328552246094
-78.145164,33.176411,94.2748794555664
-86.702171,42.460957,67.34767150878906
-90.892387,30.3347,89.49080657958984
-90.968941,39.913612,42.78971862792969
-123.376617,38.295643,28.98188018798828
-12.401468,43.400658,20.468992233276367
-129.609207,49.151073,12.886573791503906
-90.392677,40.874065,39.5239372253418
-106.093742,34.115448,65.30412292480469
-117.812515,35.356853,41.04668426513672
-123.308067,36.596245,34.39815902709961
-111.041199,34.466911,63.563865661621094
-93.527779,30.003786,93.89334869384766
-109.934044,50.882023,17.328388214111328
-116.61908,34.827381,46.7588005065918
-117.180481,37.480797,38.62347412109375
42.799568,15.545972,33.210750579833984
-63.890167,21.239737,92.120361328125
-130.502853,42.819149,19.20608901977539
2.050372,69.534988,8.779718399047852
-0.193558,46.942776,19.982486724853516
9.699539,43.455471,20.26324462890625
23.421717,63.725658,13.348939895629883
-6.627646,36.738178,34.532203674316406
-120.083511,39.187782,27.955598831176758
7.966269,51.122944,14.857819557189941
20.670387,64.696754,18.769649505615234
30.50861,55.484478,3.8239169120788574
-114.969009,45.17485,18.674028396606445
24.776325,57.480991,14.337398529052734
6.772072,33.067638,46.452491760253906
-113.58728,34.114651,63.59208297729492
-74.937157,33.291981,95.11968994140625
-122.844376,46.786774,15.379112243652344
31.17902,57.449306,13.49044418334961
27.597822,60.73531,17.830448150634766
-64.393173,16.145706,96.53246307373047
-120.198204,37.197159,27.101083755493164
-108.682381,41.690277,20.8079776763916
12.578194,29.147371,75.48949432373047
14.011268,58.124668,13.138760566711426
-120.498886,38.979115,27.990447998046875
-78.141495,38.372986,86.02725219726562
-85.925995,37.388947,79.45433044433594
-89.721542,33.019051,91.65045928955078
-81.05761,40.048203,71.91048431396484
15.178026,46.765675,13.70094108581543
-101.719238,30.707327,105.28516387939453
-85.073479,36.284336,85.09310150146484
-120.670082,49.990162,14.36355972290039
6.9135,45.739025,17.66509437561035
-79.828156,67.820831,9.045868873596191
-127.657242,35.04541,51.49064636230469
-108.473587,44.782242,22.359779357910156
16.891121,56.524429,8.023871421813965
-101.90963,50.859779,32.25691223144531
-118.211967,42.113678,22.339584350585938
-89.379532,33.248898,87.72544860839844
10.501941,46.989563,14.874865531921387
-99.478165,39.850681,25.866146087646484
-85.941376,37.77776,80.45697021484375
-12.351703,51.579304,9.846077919006348
16.021198,58.327202,11.422014236450195
-80.092148,40.727081,84.2303695678711
-111.657204,37.988064,34.87091827392578
-102.456818,40.239716,22.886672973632812
-119.703293,40.76165,22.315750122070312
-109.336655,32.643799,82.72421264648438
-123.09343,24.845449,100.9483871459961
-70.133873,42.95266,67.6463394165039
27.966488,61.931244,19.163869857788086
11.416644,58.528728,11.492300033569336
-104.379051,37.139023,33.885826110839844
-97.599922,41.571598,30.951068878173828
2.933321,50.350418,15.430770874023438
12.274547,44.505974,17.7585391998291
-2.564031,39.029377,29.59835433959961
31.354486,63.205353,19.296966552734375
-117.285896,35.900822,37.5730094909668
-126.465759,33.293594,62.390708923339844
-100.306908,45.688866,20.904024124145508
-107.533539,42.53001,24.003856658935547
-117.201126,37.569504,26.949729919433594
6.605149,57.548824,12.585884094238281
15.192695,57.752831,10.653794288635254
-89.996834,49.475128,56.46754455566406
-88.389114,43.733685,44.08932876586914
-114.687515,34.331329,58.17549514770508
-86.640129,39.022762,54.7253532409668
-106.79438,45.617016,23.173301696777344
9.167033,44.765533,18.27690887451172
-83.41423,33.46664,92.11686706542969
15.766943,63.416008,17.26215934753418
-96.964653,26.932817,95.86217498779297
23.450914,55.568714,7.142412185668945
19.433018,59.288494,16.155548095703125
-131.4077,47.696953,14.795742988586426
-84.199493,44.674046,57.388397216796875
8.971288,60.462067,10.048306465148926
28.556252,41.712593,13.014740943908691
-80.052231,44.356636,70.75638580322266
-96.017036,30.937517,90.73812103271484
-127.393822,52.876167,11.484195709228516
-8.045767,61.173397,6.4735260009765625
-102.055702,52.199234,42.8587532043457
-116.394531,31.944923,86.06290435791016
13.980173,56.979469,11.161447525024414
-106.672485,38.926903,24.139556884765625
-104.597176,35.383362,50.54754638671875
-79.181374,36.685905,86.14080810546875
-107.079788,38.768143,24.320499420166016
-127.312851,44.376732,15.628152847290039
-10.27379,54.074726,10.810762405395508
17.296404,67.883698,6.928296089172363
-92.758583,37.894703,56.35788345336914
14.778993,68.11364,8.099064826965332
-42.752888,63.958904,11.657217025756836
-124.749817,24.890518,106.5479507446289
-94.554031,42.85001,24.772567749023438
-17.054296,42.090637,22.388885498046875
21.615055,59.859417,14.84758186340332
8.895682,53.128162,9.982505798339844
44.889793,40.117748,11.788152694702148
9.97379,54.542973,9.88855266571045
17.720078,66.091034,10.549629211425781
-89.938087,45.700005,48.03095245361328
-95.010521,43.409962,22.677701950073242
-81.295029,41.931007,75.89092254638672
14.905677,31.233021,56.473812103271484
-115.02092,37.542927,27.765911102294922
-108.071442,40.07196,24.253822326660156
9.334645,59.944447,11.075597763061523
-87.204536,35.748211,86.81526947021484
-94.049255,33.141075,79.38661193847656
25.44096,66.618065,11.151163101196289
-127.21537,37.79948,30.465688705444336
-108.210091,51.627674,29.977632522583008
21.057686,44.009655,19.848684310913086
-118.894485,34.721535,49.917236328125
-116.689995,34.768986,46.84010696411133
-8.434251,33.051422,52.12726974487305
-123.362022,38.2127,29.486398696899414
-80.0345,26.946104,93.3340835571289
-95.308968,38.586174,60.26137161254883
18.914263,57.532253,14.171035766601562
2.270535,43.450989,21.949525833129883
-137.664413,59.982555,10.380819320678711
-111.520187,35.092911,68.56414794921875
-116.171448,48.290928,16.18303871154785
-111.35099,40.508003,22.301380157470703
-117.809166,39.030499,23.734718322753906
-80.575943,39.212273,81.92796325683594
-110.856712,34.655788,67.28506469726562
-105.77433,49.311947,29.37705421447754
19.729788,37.441597,25.85865020751953
17.244896,63.160046,11.147160530090332
-12.502085,36.231342,43.545501708984375
-118.803696,32.027058,83.84205627441406
-108.317909,31.260233,94.82261657714844
5.630997,50.701202,11.622244834899902
13.296026,48.24173,16.14228057861328
-70.525719,16.629284,84.26749420166016
-137.723679,63.360867,6.733205795288086
12.278168,61.851814,12.236895561218262
-54.958042,18.604643,83.8577880859375
-107.82737,30.720356,99.3716049194336
-5.0308,48.193192,26.067167282104492
-3.18593,61.406811,8.3551664352417
16.211964,54.350407,7.463831901550293
-119.920876,35.09827,43.507102966308594
-131.62355,46.584061,14.08418083190918
-73.102882,40.03957,87.71051025390625
34.271072,56.481972,10.361266136169434
-90.631012,35.548321,93.33614349365234
15.036896,69.271721,7.714522838592529
14.196191,57.951981,10.470101356506348
-79.741234,45.430073,58.047611236572266
-95.096519,48.052402,42.73226547241211
-120.03273,46.368687,15.722268104553223
7.751334,50.179928,11.671380996704102
-70.784767,38.161915,93.03558349609375
-102.515045,22.99345,98.02519226074219
-141.46936,65.401337,9.928216934204102
-118.728706,35.305614,42.1822509765625
-129.11676,47.065464,15.56483268737793
-133.645111,46.656548,15.804274559020996
14.868129,60.46777,12.543079376220703
-143.08754,61.056297,5.03940486907959
12.807285,42.895508,18.279077529907227
-69.738914,24.677628,93.96836853027344
-94.835152,39.159847,31.928327560424805
2.259227,46.81073,16.685466766357422
-93.927383,32.214256,89.6417236328125
-66.467598,11.4284,97.03301239013672
-111.051559,51.048023,23.790454864501953
-114.153687,36.533424,32.041358947753906
34.009342,56.898895,11.863374710083008
-105.387344,44.216705,21.173444747924805
-109.11039,44.282391,19.096025466918945
-146.961014,55.687504,13.524296760559082
7.778655,45.996536,18.807756423950195
-104.554138,66.461563,7.323698043823242
5.320199,70.913055,7.512761116027832
-118.028755,31.731955,86.60041046142578
-124.034561,47.684315,15.591525077819824
-90.922539,41.525959,53.31937026977539
-113.296715,33.590733,67.4474105834961
-124.82132,40.187107,26.22282600402832
18.138975,39.701103,22.969823837280273
-60.984596,72.407021,4.302475929260254
14.642237,55.232624,9.837358474731445
-98.541527,39.808632,24.716833114624023
-88.507156,33.63522,79.9554443359375
-110.483604,44.028904,20.82073974609375
-109.947128,39.739338,22.319677352905273
-83.501701,41.85128,75.99310302734375
3.927034,45.392277,17.757530212402344
-81.474655,47.33078,56.58844757080078
-120.077225,49.280792,14.581296920776367
-96.23513,18.505856,98.1839599609375
-79.936783,30.042057,94.2672119140625
10.740174,58.124447,12.880569458007812
-114.467697,31.622265,87.77971649169922
-7.049881,43.052937,20.861309051513672
-108.761856,31.945095,92.77992248535156
-80.814224,38.974937,78.79267883300781
17.577135,40.147472,22.003376007080078
-69.589684,42.295231,88.10946655273438
30.258348,68.949837,9.893966674804688
25.057491,37.026024,18.6529483795166
15.195771,52.878777,11.09932804107666
17.603901,56.984093,12.558991432189941
-126.600067,68.541229,6.023386001586914
-111.99427,41.719135,21.852563858032227
-117.247116,38.430115,26.337482452392578
-110.363564,37.516418,36.37659454345703
-96.285591,28.51366,94.46125793457031
-92.882866,27.959373,98.50035095214844
10.631071,57.731861,12.060654640197754
14.349419,55.171181,9.849754333496094
-97.698166,33.880981,83.92791748046875
-121.811813,38.292824,35.82878494262695
-95.457314,25.152428,97.7880630493164
9.853514,43.198318,18.634994506835938
-87.302567,29.435385,96.67893981933594
-82.22187,36.473801,93.40876770019531
-70.384842,33.894848,89.77597045898438
-95.448479,33.383057,84.38970947265625
2.746787,32.500931,44.59471893310547
-120.885864,45.182091,17.017778396606445
-67.519127,18.799004,92.95719909667969
-116.662247,33.553207,60.36119842529297
-88.70047,36.090099,72.51576232910156
23.272194,65.439316,15.666833877563477
4.86677,36.883801,30.557533264160156
14.267658,37.197426,25.704343795776367
-85.084747,31.396122,91.40320587158203
20.069313,54.954773,6.044662952423096
24.004868,58.081665,12.927956581115723
-94.000252,37.456913,50.752201080322266
-3.156256,28.197563,80.60785675048828
0.4233,61.723812,9.108939170837402
-75.486488,32.007832,94.59673309326172
-80.77536,37.908119,85.98632049560547
-77.405586,41.563808,85.67575073242188
-93.958351,37.041321,58.85340118408203
-88.619408,37.439724,72.0630111694336
-65.914223,42.359165,64.8128433227539
-82.12661,34.87413,85.96623992919922
-82.540627,35.738754,86.60035705566406
8.923553,50.523769,14.819120407104492
-69.912109,18.38011,95.21696472167969
-86.567955,36.874088,80.98206329345703
-13.331995,47.11668,16.432865142822266
-80.752327,32.051853,93.36295318603516
26.515467,68.363731,14.901837348937988
-112.124779,42.511936,21.72799301147461
-87.631699,29.777412,93.3508071899414
-123.266235,44.102749,19.923742294311523
-86.75563,42.176437,54.08445739746094
16.422316,38.714714,24.30284309387207
13.961938,73.283073,7.604286193847656
-98.833694,36.345608,62.15034103393555
-106.634705,45.00589,20.180612564086914
-124.798943,35.491966,43.24571990966797
-1.336982,41.362965,24.625194549560547
-131.731842,50.590054,11.469138145446777
16.719126,65.613686,15.885350227355957
-7.798305,60.450691,4.71481990814209
-114.535179,34.056431,62.70185470581055
-126.792488,38.675659,28.905406951904297
17.57765,62.661297,12.958283424377441
-121.287666,37.521233,27.428632736206055
-113.962685,37.764397,26.645479202270508
24.768818,64.64653,12.39214038848877
19.847963,57.303719,13.75299072265625
15.852016,59.530449,12.678019523620605
-128.926834,35.127071,46.25419616699219
-98.255791,31.085077,91.48793029785156
32.938145,33.486774,27.9049129486084
19.369865,56.907387,13.011371612548828
-99.284119,35.177986,63.529727935791016
18.646786,42.235298,18.853059768676758
-86.997849,41.048595,58.09039306640625
-93.727318,40.255871,28.114892959594727
-17.239059,38.629784,31.403852462768555
-115.057747,41.807384,24.980113983154297
-71.644226,40.096191,75.7259292602539
-121.75592,40.599976,25.34404945373535
20.980314,55.192425,6.115415096282959
13.754,66.053139,15.399785995483398
-120.542351,38.722534,24.1058292388916
-116.674477,33.73315,60.250823974609375
-85.827148,25.651228,96.0013427734375
15.210075,39.337284,25.889202117919922
-111.617569,44.605843,20.006044387817383
-85.728828,31.538494,93.06278228759766
-115.279274,38.481094,26.085834503173828
18.164803,40.483776,21.230527877807617
-119.910896,37.397903,30.354108810424805
11.323084,43.097767,22.07850456237793
-128.324539,50.470955,12.7383394241333
-92.184349,28.386492,97.11270904541016
-97.676643,28.547171,95.40120697021484
-122.18158,40.948997,24.312719345092773
41.769379,55.630058,10.993897438049316
-122.68576,24.736034,102.95482635498047
37.24054,45.275452,14.187308311462402
-108.462143,60.05722,35.144378662109375
-134.791733,48.119984,13.727869987487793
-129.349518,39.255173,28.751222610473633
-85.773384,40.902485,54.12076950073242
-105.641327,16.852795,91.75051879882812
-112.167618,32.774433,74.56918334960938
-11.389539,30.241978,57.77010726928711
-79.354668,38.658756,83.5073013305664
-116.855118,41.385464,20.662458419799805
11.373463,56.588203,16.243844985961914
-105.809517,33.822601,79.27276611328125
21.253273,63.732056,16.898229598999023
-133.434113,42.657593,23.900096893310547
-106.479744,44.482826,19.632688522338867
-105.582123,50.677158,33.907535552978516
-96.821831,44.794075,24.103599548339844
-109.285133,35.107082,61.49189376831055
-114.552116,45.374722,20.05496597290039
-123.330078,39.430363,27.474794387817383
-131.730927,44.844242,15.72657299041748
7.458724,71.987381,8.295022964477539
-105.622963,37.960629,30.325294494628906
-72.955475,41.884254,88.48990631103516
6.477464,47.467545,14.844305992126465
-85.901237,39.232861,70.61363220214844
8.866848,57.770145,11.48627758026123
-78.346626,41.145809,81.37702178955078
11.906669,42.146591,21.064292907714844
-110.155426,42.269276,21.41105079650879
22.592775,62.044922,17.113433837890625
28.491135,55.379002,4.42595100402832
-119.4347,37.008244,27.411109924316406
-78.966408,38.955215,87.70467376708984
17.851679,65.621346,11.08119010925293
-112.450188,31.652988,89.525146484375
-65.158287,53.352768,13.19672679901123
-11.796332,38.205246,29.653066635131836
-110.839989,41.228809,22.067951202392578
-118.343788,34.253704,53.84624099731445
-2.569162,43.877647,19.437177658081055
-119.17363,44.010307,20.39379119873047
-98.014603,42.780125,27.718599319458008
-100.267952,28.384821,94.71620178222656
-93.3675,34.25848,97.20247650146484
-39.450539,35.946861,78.04603576660156
-122.115211,37.234982,32.777503967285156
-95.420235,47.697723,44.80537033081055
-76.947296,39.481892,87.33061218261719
6.992574,46.701599,16.598417282104492
27.404015,69.497215,9.881691932678223
12.540283,43.092953,17.391773223876953
-119.164551,32.38102,82.1341323852539
-119.51841,23.195389,100.93638610839844
-74.013435,43.773872,75.5978012084961
-109.652817,44.832012,18.956754684448242
-89.544518,39.069,74.18281555175781
2.605314,38.668507,26.598546981811523
-129.436691,38.567818,29.797195434570312
24.834772,59.107185,11.1288480758667
-68.410141,41.237206,68.25615692138672
26.132462,47.65472,15.207438468933105
13.750551,71.58091,10.402859687805176
31.037481,55.435452,3.9481120109558105
-94.023033,38.701862,62.16690444946289
3.302771,37.51078,30.037506103515625
-86.532158,43.369892,46.337425231933594
-104.804993,38.031784,24.974687576293945
-78.853622,28.78001,95.6753921508789
-126.014542,46.824287,15.722043991088867
-64.97551,16.640902,95.063720703125
-98.468697,41.767914,25.72466468811035
-124.072098,39.011471,27.428512573242188
15.040467,55.259197,9.960467338562012
-117.694069,34.122944,71.86329650878906
-115.470848,34.141232,67.40937805175781
18.866877,58.685768,11.23630142211914
-57.451057,64.409653,4.57098388671875
-95.621239,44.895012,24.570363998413086
-84.601021,47.352432,54.69608688354492
-117.855103,43.180569,21.91569709777832
11.879415,54.27124,7.580778121948242
-70.797455,39.036602,92.5501480102539
-98.396416,30.871172,92.73109436035156
-116.629265,41.235939,20.49547004699707
-65.023361,64.371696,10.274016380310059
-110.377548,42.439182,20.017162322998047
-115.092827,37.463585,32.67941665649414
-120.554771,42.621323,22.137849807739258
-114.800179,46.999977,16.54923439025879
-109.051758,44.714195,17.739927291870117
-118.769867,34.695389,46.778480529785156
10.599796,57.803467,12.228870391845703
-85.048683,40.178444,59.70381164550781
-121.75882,40.638817,25.4720401763916
16.630024,45.400322,11.850360870361328
-115.389946,32.37875,83.52700805664062
-113.709534,34.607101,55.914100646972656
-66.82019,43.171295,57.87995910644531
-116.284798,33.709496,60.23264694213867
-118.366058,45.153999,17.686660766601562
-77.302132,18.520168,90.52080535888672
33.783588,63.802204,12.367477416992188
3.444921,48.255257,20.435026168823242
-98.756767,18.31727,96.35718536376953
11.51105,31.152864,49.9207649230957
-109.054176,42.363628,23.7761287689209
13.922449,57.662006,11.889140129089355
-129.146484,43.453526,18.256715774536133
-98.926682,35.326748,70.12242889404297
-92.567085,44.23093,25.79246711730957
-104.142776,32.336201,97.10897064208984
-124.498642,62.963718,5.059126853942871
11.689002,56.161182,10.58233642578125
-78.611595,41.438358,81.9796371459961
-86.343842,12.3955,79.00748443603516
-128.215027,45.720894,16.74457359313965
24.205172,56.921555,13.159865379333496
-117.674446,34.553413,48.3203239440918
-140.662781,63.669243,10.199044227600098
-114.290657,35.927971,37.8446044921875
-78.859901,35.536983,90.30093383789062
-113.098511,33.064667,73.62459564208984
-145.496231,63.254566,8.081450462341309
24.841303,46.659103,12.624140739440918
-88.584373,39.322399,69.50564575195312
3.439086,37.982014,28.679513931274414
-119.422546,35.052605,43.6334342956543
-97.847046,29.497955,92.70738220214844
-129.837448,48.491047,13.958303451538086
-81.912697,43.686005,66.31364440917969
-114.96917,31.865538,86.8139419555664
-117.177139,35.588551,52.47787857055664
-114.977531,34.75893,47.44929122924805
-16.936438,44.928429,17.859582901000977
-69.928482,17.666693,94.99140930175781
-73.22924,16.986483,87.04608917236328
-93.463348,31.213053,91.25824737548828
13.522213,38.72316,23.014244079589844
-85.255211,25.187195,93.38572692871094
-125.589905,36.109962,39.08698272705078
-85.115692,41.220325,67.15282440185547
-68.215767,45.113396,52.24579620361328
-126.544685,25.865702,101.48839569091797
3.321955,46.273071,21.34950828552246
15.641377,49.602196,11.49596118927002
-88.488022,41.809864,43.311405181884766
-115.413864,46.333397,19.105762481689453
-4.844744,31.459028,42.34904861450195
-131.187317,49.058418,13.773727416992188
-118.640938,31.783558,84.51421356201172
15.870412,55.581463,9.643040657043457
-120.221588,42.707787,19.20435905456543
-112.044914,41.191063,21.66054344177246
15.655101,43.7425,17.897899627685547
-125.307289,40.81514,24.836824417114258
-129.537338,39.967861,27.228601455688477
-91.325081,44.895664,34.38457107543945
-84.631317,41.2052,74.02928924560547
-66.792343,42.305618,65.57316589355469
-109.0009,44.469795,19.598764419555664
-83.456772,33.170639,90.11160278320312
11.58856,52.639908,8.360950469970703
-8.673471,59.044281,9.10582160949707
24.758654,65.977211,9.724427223205566
-110.844833,33.962151,61.16816329956055
-66.718544,18.922729,92.83834075927734
6.067801,51.291161,8.829059600830078
-118.973732,50.318466,12.984911918640137
-102.799019,37.068523,57.01521301269531
-85.810753,37.212048,89.83187103271484
27.247395,64.306084,13.233988761901855
13.975041,67.998665,7.64296817779541
18.194487,62.743774,11.654902458190918
1.931946,64.647644,8.070839881896973
-122.85096,38.770851,24.881990432739258
17.555513,60.851879,9.985297203063965
34.60165,30.881512,24.90218162536621
-72.642883,47.74464,25.06516456604004
24.391073,63.776005,13.237801551818848
-117.784035,34.711063,58.767303466796875
-114.371056,34.500553,59.52394104003906
-112.06794,44.025192,19.775894165039062
-74.805428,32.67202,94.72288513183594
-120.939766,38.063152,29.301118850708008
-75.780136,43.876865,73.6535873413086
-125.223808,46.159897,16.11725425720215
-110.825722,49.533245,17.01987648010254
13.240353,40.685463,23.81597900390625
-92.917931,38.663147,45.97372817993164
27.341198,53.783104,5.400343894958496
-67.680244,45.502048,42.71723175048828
7.702428,45.18372,16.088897705078125
-115.838562,45.110626,18.023113250732422
12.632412,53.834469,4.319668769836426
-109.685387,33.218929,70.81133270263672
12.234395,52.921413,9.590239524841309
-85.972755,24.340912,93.30646514892578
-0.465806,45.834084,19.843568801879883
-101.989334,33.005062,85.34547424316406
-107.583534,36.435387,37.39710998535156
-114.592339,36.444881,33.78688430786133
-94.496727,43.04488,34.99124526977539
17.57744,56.09988,10.396525382995605
-122.277321,23.648529,99.34297943115234
11.610571,55.089169,5.7326459884643555
24.381029,63.330711,13.299859046936035
-127.706345,35.567722,42.87196731567383
19.0138,56.987186,13.879534721374512
-125.676224,49.05143,12.364442825317383
-87.484322,40.396042,73.72420501708984
6.119856,58.862846,11.001707077026367
15.763954,59.754196,11.959245681762695
-7.4158,54.756802,2.3290491104125977
-115.72934,35.40686,48.31782913208008
-77.054077,51.56683,16.15552520751953
12.724982,65.908508,10.811293601989746
-68.265724,41.268589,89.00863647460938
-92.031647,30.836721,92.88853454589844
-128.959152,46.258919,15.01328182220459
5.433405,70.815865,7.881680011749268
-133.774841,46.111904,17.097328186035156
-6.118838,38.220257,29.03378677368164
-112.771042,68.648079,9.068758010864258
-80.664963,39.61417,80.66152954101562
-95.813766,32.718594,89.7217788696289
-81.783447,32.941486,90.84068298339844
16.653358,46.965881,18.209701538085938
-130.441589,43.65477,17.321313858032227
-119.667793,45.454327,18.865907669067383
22.500605,55.520332,5.380837917327881
-88.163795,34.366047,95.11225891113281
-116.804657,36.494141,35.4123420715332
19.812578,57.236568,15.56801700592041
20.476158,48.117985,11.078700065612793
8.862128,56.217392,11.822758674621582
27.801403,48.610584,9.069454193115234
-127.069382,41.830715,23.898347854614258
-5.817834,53.605568,4.001848220825195
-119.673492,39.102505,22.940288543701172
-123.641754,37.50246,39.8284912109375
30.587812,49.089634,9.693674087524414
-104.410103,35.343716,53.949745178222656
-111.110153,45.199196,17.307634353637695
16.550348,64.774727,16.358949661254883
-117.472702,45.458714,18.14082908630371
-93.07074,39.563305,56.06168746948242
-124.492546,24.705288,104.10948181152344
-96.727615,20.563293,95.85162353515625
12.989055,66.747742,7.888535976409912
-9.110937,63.077713,7.201135158538818
-81.98835,30.694551,93.69168090820312
-102.202637,34.001476,77.56751251220703
-85.953171,33.445862,89.74161529541016
-118.047585,48.366379,14.634387016296387
-75.377647,37.899326,89.0304946899414
28.579008,68.319412,16.52203369140625
11.688517,43.325298,17.239097595214844
-110.455368,44.796452,20.742490768432617
-99.229591,47.936806,29.353168487548828
-113.441475,44.548161,18.197668075561523
19.812187,44.258739,20.577442169189453
-122.317703,23.802549,100.72956848144531
-48.096306,50.203979,4.906394958496094
20.539371,59.256145,16.605018615722656
-114.133728,39.971508,22.271188735961914
-138.971542,66.638618,4.102619171142578
11.669869,54.015472,5.669151782989502
-82.457924,39.318199,65.3865966796875
-94.321884,32.842213,85.13277435302734
-8.40093,53.232922,8.73914909362793
15.574138,43.950649,17.409196853637695
-113.959969,39.878956,22.19075584411621
-117.671333,38.21423,31.01239585876465
21.619711,56.762959,11.146221160888672
17.114855,56.509029,14.011082649230957
-101.764252,31.842333,94.78672790527344
-69.575012,42.311249,88.30956268310547
10.998429,56.217953,8.143351554870605
-115.878723,30.965807,89.930908203125
-109.173798,35.30505,57.75889205932617
-116.232002,40.478596,23.091421127319336
-109.4935,35.090488,70.51579284667969
-82.726715,45.680954,57.2663459777832
-111.528526,37.156384,41.44826126098633
-12.170129,50.428635,10.487847328186035
28.915985,46.503593,12.207182884216309
-76.594482,38.237312,88.54389190673828
-109.079819,32.689499,87.30464935302734
-103.604729,32.695637,84.67210388183594
-78.00898,33.420784,95.34687042236328
41.022915,43.40173,10.570627212524414
-79.102531,44.307041,69.49888610839844
-69.23938,21.516785,93.5941162109375
-86.997864,40.219109,56.6338005065918
-117.045799,46.077366,16.55259132385254
-92.88678,29.996927,93.588623046875
21.118586,51.853249,3.3344929218292236
-78.913666,42.698494,75.09883117675781
-86.761841,43.001293,55.10186767578125
18.105255,48.410793,10.982016563415527
-98.118713,34.858704,74.92182159423828
-87.640526,31.188196,93.57569885253906
-49.579086,43.930576,34.76927947998047
-125.324272,25.426455,99.77581024169922
-110.072731,39.859306,22.113264083862305
-74.369171,40.016613,77.85131072998047
-91.992989,44.23912,45.65409851074219
-69.187103,39.016739,73.43901824951172
21.285393,58.793179,15.579781532287598
-60.990559,16.328217,97.50834655761719
-111.443665,40.4743,22.25746726989746
35.205303,49.117565,8.824210166931152
14.556786,42.17181,20.536951065063477
-5.825062,39.051086,29.814130783081055
-114.321014,32.029675,84.1150894165039
-83.063805,42.313862,68.32325744628906
-72.868134,32.941616,94.68765258789062
-111.379372,45.236614,18.837980270385742
-112.863739,45.522884,20.31537437438965
-122.432892,35.347187,53.919456481933594
-89.850899,32.008015,96.2175521850586
-77.034401,40.898087,90.05948638916016
-102.161194,38.26992,26.137725830078125
24.218973,47.580444,10.891940116882324
-76.551338,37.850227,91.57467651367188
-111.716133,39.998287,28.49287986755371
-117.579239,37.249043,34.99314880371094
-131.150726,37.270287,34.259639739990234
-113.411682,31.511492,89.47319030761719
-137.630539,59.9156,10.516514778137207
-132.738876,39.80777,28.761049270629883
-82.107925,33.476547,90.52826690673828
-124.104446,46.710812,16.066783905029297
31.395254,41.021847,13.534719467163086
26.140537,64.169968,13.295713424682617
-115.903702,43.966404,17.978126525878906
-76.299515,42.378948,67.94686889648438
2.164826,56.122044,10.613977432250977
16.595846,38.659168,25.06439781188965
-122.596649,48.837872,14.334413528442383
-131.915527,49.402882,13.10830020904541
-110.160118,38.475357,38.13531494140625
-93.619591,38.10841,80.32363891601562
-72.232254,44.697788,52.6063232421875
-103.19072,45.286987,20.001733779907227
-11.648004,35.206875,37.78163146972656
-115.2631,35.013557,55.51316452026367
-146.664902,51.682232,12.819464683532715
-74.005219,45.364246,54.135658264160156
-123.748314,44.19088,19.862918853759766
-62.39772,45.623104,37.44482421875
-84.583374,35.898727,88.09646606445312
-131.301132,37.549587,34.673179626464844
11.186252,64.348717,10.979233741760254
-105.906982,44.287781,19.928544998168945
-112.358078,32.90839,74.09905242919922
2.677134,71.015244,9.53770923614502
-85.508072,46.56403,46.77173614501953
-116.059959,36.460148,34.37472152709961
14.73117,57.733318,11.34269905090332
-119.786362,36.200436,35.494544982910156
-0.816731,64.765724,7.807013034820557
-120.21669,36.517799,34.63844299316406
-115.234261,51.422855,21.071256637573242
6.99301,70.936531,7.70951509475708
-71.397865,33.290051,95.06390380859375
-86.451965,40.545704,70.80110168457031
-108.304321,35.674854,46.29800033569336
-114.353157,39.476959,23.953847885131836
20.579987,60.763794,16.769405364990234
-99.189194,29.424065,94.23486328125
-129.425079,43.09547,20.61341667175293
-125.779655,39.173897,27.077924728393555
-89.337395,36.707062,63.17047119140625
6.306733,58.430805,11.060224533081055
-78.005516,43.503868,64.3030014038086
-100.966415,34.217262,75.71855163574219
-93.804749,29.258169,97.8671646118164
-96.362656,39.477695,32.55210876464844
-87.564903,42.429676,64.27780151367188
-109.232018,40.584293,21.90878677368164
-119.595551,35.836845,37.708858489990234
-71.818382,41.08017,84.54426574707031
14.859855,51.837406,10.18962287902832
-116.051643,39.929981,27.089656829833984
13.686379,53.704678,5.800543785095215
-16.140076,57.118603,9.399251937866211
-115.12925,33.83588,58.5259895324707
21.653028,58.661213,13.779990196228027
-115.564064,42.748512,22.9379940032959
-73.355278,34.679859,94.71357727050781
-74.395088,39.059589,82.0085678100586
7.807141,54.214985,11.08496379852295
-119.590462,42.642426,24.15460205078125
-105.317741,37.966415,29.450624465942383
-78.871002,34.757763,91.20024108886719
-72.662819,40.350704,92.08367919921875
21.232571,39.000538,23.439207077026367
12.584331,45.219357,16.5195255279541
-93.534027,40.121746,49.85819625854492
-96.372223,43.321514,21.94856071472168
-92.768456,51.872837,28.234020233154297
-83.337059,44.836712,57.48862075805664
-123.69207,46.114136,16.485342025756836
-102.200287,36.788681,39.90495681762695
22.89925,61.832912,13.459759712219238
33.890919,58.331429,11.766510963439941
2.576366,56.564892,11.588168144226074
-118.008362,40.193611,26.719913482666016
17.064257,57.976051,11.214062690734863
-128.881683,35.303558,47.45734405517578
-98.090744,48.565701,28.291357040405273
-108.963448,36.813732,45.24279022216797
12.278829,42.109531,21.529638290405273
-105.40451,46.664711,24.836078643798828
-143.545227,62.743912,9.979657173156738
-124.245697,47.452026,15.045001029968262
-87.53476,37.431915,61.2363166809082
-108.83223,34.991547,58.04450607299805
23.13592,59.802029,10.827550888061523
-6.229532,45.097046,21.772790908813477
-76.265762,39.771572,86.60588073730469
-92.975731,37.190075,67.60049438476562
6.097173,41.618393,24.810205459594727
-118.262489,35.207458,59.70092010498047
5.803983,36.671448,31.034549713134766
43.344463,18.91667,26.318906784057617
-80.327309,40.774727,78.57389831542969
30.513952,36.45882,26.70417594909668
-61.352669,20.668604,89.97418212890625
21.573912,62.159325,8.216972351074219
-80.778542,42.088734,77.8394546508789
-119.06089,40.206226,26.297748565673828
-81.91581,37.251492,86.29821014404297
-124.612289,43.264629,19.7037353515625
27.664085,42.99725,12.495482444763184
20.170639,63.980099,19.497716903686523
-109.379387,35.773453,39.276241302490234
-101.409798,41.039928,20.0703067779541
-102.307472,32.004147,90.41090393066406
-93.537552,29.326593,94.8355484008789
-118.191177,51.653568,18.90631675720215
22.101538,60.502926,15.83700180053711
-117.582512,44.255863,21.090715408325195
12.417829,57.117035,10.846421241760254
-100.420563,33.427956,100.66497802734375
28.063353,33.185734,27.785579681396484
-120.290054,48.483734,15.46845817565918
-67.005714,46.867851,25.362436294555664
-75.536018,45.772285,51.71149444580078
-103.567192,36.234798,35.8298454284668
-93.829483,46.867676,42.860198974609375
-41.816929,69.45977,6.993359088897705
37.986572,46.311665,11.556188583374023
-109.836777,42.045662,20.555801391601562
-90.224861,35.0289,95.20767211914062
-119.179222,39.304359,22.8646183013916
14.259273,29.610636,65.49806213378906
-126.033081,47.769619,14.621602058410645
20.376657,56.277145,8.217717170715332
16.227566,56.27438,7.77911901473999
-117.118835,44.673836,18.968875885009766
15.509973,57.185444,13.750853538513184
29.604242,36.357651,17.374849319458008
-99.503426,28.669012,95.8628921508789
10.336714,31.044781,64.34117889404297
-125.356506,37.314919,32.143287658691406
-85.509933,34.3097,89.72258758544922
18.824055,48.203091,12.408445358276367
8.658026,53.221813,9.95885181427002
-85.073303,41.396263,61.39099884033203
-131.03627,38.741356,30.427207946777344
-87.458405,31.845013,91.79728698730469
-85.846397,38.186466,73.1491928100586
-79.340187,43.389225,71.4945068359375
-97.800865,29.154947,97.5977783203125
-107.077583,46.949287,24.892229080200195
25.231342,48.635784,9.000421524047852
15.959211,56.525936,12.623250961303711
-113.819099,45.328426,19.094512939453125
-110.400696,48.481461,17.120176315307617
-115.000137,46.479946,15.80097484588623
-88.076393,38.748814,52.56013107299805
-92.269028,36.190395,80.0887451171875
-89.06295,43.98938,42.919952392578125
-121.100052,43.973732,20.242656707763672
8.027967,71.755409,7.875575065612793
-78.698425,51.441788,16.490337371826172
-94.518707,38.91634,62.36421585083008
23.197245,53.187389,6.426654815673828
-95.681915,40.911125,27.444286346435547
10.615264,30.658253,58.736602783203125
11.352926,59.929039,14.32997989654541
-72.187386,43.712524,57.17778015136719
36.748375,33.06525,39.18153381347656
-118.033447,31.690832,86.64814758300781
-115.505562,34.54752,56.65084457397461
-117.494202,37.121754,29.08592414855957
-75.568184,33.609737,95.85596466064453
-110.888023,42.702789,20.86020278930664
-72.981674,41.820267,85.4088134765625
-98.099541,33.772709,81.98381805419922
-89.879395,40.270412,60.563045501708984
9.269553,31.184214,52.89468002319336
11.293041,66.52758,7.529722213745117
-101.340317,20.323685,95.46414184570312
7.236918,45.444809,19.248167037963867
-79.980927,39.664352,87.69850158691406
-112.778992,40.48325,29.050737380981445
-102.837128,39.32169,25.65536117553711
4.022618,56.986107,11.141284942626953
-116.487564,35.681404,43.229129791259766
-129.099258,46.897453,15.6322603225708
30.745407,55.803925,0.700098991394043
29.246307,40.234123,16.011104583740234
-96.155952,37.273735,67.8585433959961
-92.440018,41.545509,28.0428524017334
-113.035439,44.527725,17.534873962402344
-83.800606,33.036945,89.55072784423828
4.221846,37.351513,30.048431396484375
-125.900269,62.416,5.006166934967041
-84.627197,39.840576,57.71048355102539
-90.918198,28.343512,96.85124969482422
13.710984,56.607918,13.392026901245117
16.561251,36.859901,27.82332420349121
15.492247,55.043083,9.918986320495605
-89.556648,33.801136,86.45384979248047
-118.37381,40.418476,21.899269104003906
-73.87854,39.37875,94.09346771240234
-84.688431,40.546391,59.146480560302734
28.275408,67.451538,13.010605812072754
42.059013,66.02021,11.371642112731934
-99.043793,32.827991,80.76251220703125
-105.843796,71.32682,5.780425071716309
-111.877258,33.028419,70.93147277832031
-111.024368,33.896606,70.71221923828125
-126.141754,51.880112,13.776991844177246
-133.921936,47.691555,14.987640380859375
35.169033,60.112438,10.228629112243652
1.645605,40.554661,22.661386489868164
-142.664505,59.137302,8.283590316772461
8.947944,54.856384,10.205792427062988
-116.628418,33.209763,73.57653045654297
11.51853,38.555595,23.1314697265625
3.599986,37.455406,30.170764923095703
-110.989738,29.0221,81.32108306884766
16.028948,38.631149,23.935401916503906
-130.995651,36.894505,37.090248107910156
-115.730125,33.305538,75.30577087402344
10.433593,61.862316,8.540006637573242
-97.150566,32.459072,89.84607696533203
-9.555084,46.16143,16.87497901916504
1.617054,50.011162,13.239399909973145
30.36097,45.026981,11.89042854309082
-125.932053,39.502499,26.56314468383789
-120.418236,35.799793,37.75838851928711
15.834319,57.601547,11.985940933227539
22.738678,56.200081,8.649505615234375
10.489696,55.972015,9.16244888305664
-118.507607,33.971592,55.394752502441406
-62.329838,35.891571,78.36976623535156
-84.889954,24.156328,95.47840118408203
-146.715652,55.859253,12.719673156738281
-87.630829,41.57719,37.00639343261719
17.845167,58.060177,9.971789360046387
-120.245056,47.009907,16.777727127075195
20.639866,47.754181,11.025102615356445
8.292878,44.896011,18.628910064697266
-108.316277,37.356453,42.30057144165039
20.509241,64.749496,12.274239540100098
-115.854858,36.541737,41.49030303955078
-123.550873,44.753082,18.301803588867188
-99.631302,30.281666,92.32648468017578
-134.491241,68.998413,5.59368896484375
-102.144035,46.897774,23.746889114379883
23.110741,38.157364,21.53281593322754
6.606734,58.210655,10.85096263885498
31.218233,57.858555,15.074947357177734
3.588581,52.661369,7.832336902618408
-78.293472,43.739273,84.21514129638672
1.204012,66.129562,7.4660258293151855
-117.645744,34.444359,50.3558349609375
-76.462654,40.103661,76.80990600585938
2.042047,51.530636,10.245336532592773
-1.029331,61.106102,9.148269653320312
-116.140839,34.681286,45.935157775878906
-103.872574,39.275551,25.654478073120117
-113.289581,30.506384,93.60105895996094
15.514605,73.548355,9.908295631408691
-108.666641,43.473862,21.516408920288086
-121.774559,42.360493,27.48923683166504
-121.550499,47.033585,16.628807067871094
20.593849,41.748665,22.055742263793945
-9.403534,55.075882,6.39268684387207
-82.928993,40.290169,78.2844009399414
27.51763,35.538998,23.95383071899414
14.982916,39.719257,23.273773193359375
-70.29969,34.861279,94.09370422363281
-99.34919,46.571762,31.55106544494629
9.37544,42.854794,20.951217651367188
-115.091537,37.401218,33.6829833984375
-84.227364,37.635593,73.09130859375
-86.26371,43.634453,58.41215133666992
-112.193176,33.195724,70.89557647705078
17.353106,57.173843,11.606086730957031
-86.053131,39.639332,65.99351501464844
2.29582,43.093487,23.357622146606445
-126.462631,45.554794,16.59804344177246
13.88904,56.964066,13.08858871459961
-75.965714,39.32021,80.60519409179688
14.014685,68.408951,6.8389739990234375
-88.324318,38.037502,63.13721466064453
-69.658157,39.676296,88.1202163696289
-86.140991,30.373499,93.40877532958984
-124.131493,42.864288,20.307767868041992
8.597075,63.972057,10.179924964904785
31.804359,56.861115,11.653306007385254
-117.79229,34.661308,46.744449615478516
11.190397,45.695892,16.851734161376953
-117.174667,35.972946,52.721187591552734
-6.253348,51.480362,9.455939292907715
-126.712257,55.86755,11.064448356628418
-90.377808,51.171135,36.708953857421875
-83.445518,33.170219,90.31495666503906
-4.082507,47.117805,21.629926681518555
-108.834427,44.489475,22.09807014465332
-118.081718,37.632069,37.346351623535156
-109.539505,43.915096,20.872543334960938
-53.369694,68.767174,3.746701955795288
-88.291618,42.074081,50.80039978027344
23.101248,55.551796,7.311281204223633
-76.096275,44.365364,72.16299438476562
4.084388,69.500053,9.513694763183594
-98.625153,36.138176,60.68703842163086
25.181475,60.330601,16.025007247924805
-124.943199,36.151745,37.925052642822266
-87.9384,44.750553,52.61355209350586
-122.75489,48.585106,15.7192964553833
7.961426,36.64407,28.65704345703125
-75.785957,45.735031,48.968231201171875
-1.80695,45.938049,21.491926193237305
6.322594,62.753445,6.391115188598633
-82.020416,40.526443,79.34236907958984
28.070368,44.40189,12.786575317382812
-82.479553,37.654655,84.61813354492188
-112.889351,45.785107,15.656963348388672
4.724654,36.876099,31.437633514404297
16.798927,55.163769,7.856710910797119
20.593451,49.298435,11.194028854370117
-90.209763,41.702747,37.23478698730469
36.399113,63.66671,10.323542594909668
28.416273,64.86554,12.472830772399902
-76.592873,36.970676,92.49220275878906
13.898451,38.616215,25.258970260620117
-119.412445,49.909561,14.602599143981934
16.379837,67.2323,9.541296005249023
28.127731,37.922894,19.046045303344727
-90.987747,50.14624,51.34710693359375
16.715816,58.435696,11.660755157470703
-124.596191,40.877304,24.93235969543457
-65.562828,48.344906,25.586170196533203
15.551391,61.602798,18.3327579498291
-66.41317,12.51646,98.24466705322266
15.065016,38.821358,23.903850555419922
-120.361122,51.25124,12.86747932434082
19.11834,58.139416,14.502695083618164
10.080463,50.375362,9.091530799865723
-114.839012,37.055763,29.923076629638672
-6.897178,50.364239,10.269087791442871
-72.409912,20.570751,87.17758178710938
29.01199,41.393509,15.485969543457031
5.681705,46.054199,18.107158660888672
-83.143021,30.970425,95.74988555908203
-83.390762,42.539303,67.33682250976562
11.42629,53.761692,4.7908549308776855
-92.011223,38.40295,44.897010803222656
-94.966537,27.875275,96.20948791503906
-95.745804,33.898712,80.87230682373047
-58.909782,65.719261,10.3982515335083
-109.310783,41.783192,20.23970603942871
14.104919,57.794724,11.662400245666504
-18.019039,74.06382,5.547987937927246
-69.703522,43.299202,59.93846130371094
-75.989189,39.168644,87.2855224609375
-88.74752,30.205669,93.81331634521484
-8.006929,58.541779,9.561211585998535
-85.759567,48.656311,44.737335205078125
-116.848366,33.353012,75.52356719970703
-87.384087,41.948311,64.36847686767578
-98.238136,46.05159,31.766891479492188
-88.191307,39.092716,74.57556915283203
-117.971504,59.233101,11.459918022155762
-0.932072,60.60984,9.545818328857422
-117.75618,37.489536,34.11003494262695
27.354753,63.582947,14.10897159576416
-7.533436,59.375916,9.066841125488281
20.320749,62.915546,13.325597763061523
-102.634705,43.623138,19.211362838745117
6.185648,54.579781,10.82718563079834
-4.834064,42.235958,22.601993560791016
-99.705162,24.780725,98.91212463378906
5.970049,59.549702,11.014216423034668
-121.975731,36.601513,33.91675567626953
-119.817696,40.309921,26.32561683654785
-90.363991,45.984776,46.40550994873047
-116.388985,32.11729,81.76058197021484
-110.431602,48.801289,22.898195266723633
2.769771,43.249599,20.16196632385254
-6.027419,57.735203,8.560446739196777
-122.218117,45.262329,18.01171112060547
-113.951172,43.999336,17.975616455078125
26.402136,66.122025,11.777145385742188
-125.375221,36.395741,36.64901351928711
23.925289,48.968746,9.757617950439453
-97.349945,45.035843,30.464942932128906
-141.107697,53.499718,10.031181335449219
-18.10561,44.011044,18.57047462463379
-70.345612,44.516212,59.79058837890625
-70.580269,44.814274,49.62758255004883
13.798896,56.780209,10.739961624145508
-122.941544,44.455627,19.315113067626953
-84.20359,36.389683,85.21416473388672
21.90106,57.87743,16.089324951171875
-115.213715,45.427261,16.936437606811523
-96.942963,43.343842,21.626434326171875
9.414762,49.011963,13.219724655151367
-129.267914,48.574329,14.15315055847168
-101.034073,35.585175,53.97581481933594
15.405247,37.855026,26.27079200744629
-97.091812,59.242458,9.611769676208496
-87.880722,27.150217,94.25260162353516
-115.900871,42.198444,20.008623123168945
-117.069229,34.951584,43.4053955078125
-86.765564,33.118401,94.62184143066406
18.465576,46.543621,19.362382888793945
-116.68148,38.632778,26.092546463012695
-114.881073,45.303753,18.13249969482422
-2.138915,62.244068,8.384035110473633
-124.033409,42.498543,22.110830307006836
-99.078308,31.714151,92.84127807617188
-115.728043,43.640049,18.146541595458984
-121.393623,38.001713,26.26140785217285
-121.811104,37.877895,25.910371780395508
-114.918777,34.483311,51.061214447021484
32.962765,57.333603,12.525359153747559
-98.993202,46.220257,25.417207717895508
11.997794,39.727203,21.400693893432617
6.236351,34.231514,38.114620208740234
-119.714844,49.07629,13.819372177124023
-95.524384,29.460932,94.4960708618164
-107.058853,41.296665,25.055400848388672
-121.39547,47.418972,15.210639953613281
-94.986435,42.600361,25.513526916503906
-103.800224,39.683338,18.444238662719727
-8.93294,49.73959,15.025553703308105
-109.447861,35.119946,61.069313049316406
-84.907936,29.508863,94.27518463134766
21.275925,57.821632,15.25730037689209
-114.257133,47.492901,20.4649658203125
12.725504,62.707031,11.654300689697266
-131.645721,47.057674,15.346802711486816
-115.268517,34.851799,54.12361526489258
-92.823105,38.671307,60.412296295166016
8.728011,56.313778,11.83504867553711
-117.31176,42.419411,26.68794822692871
-130.665054,50.656921,11.826560974121094
-98.106468,48.220917,26.18413734436035
-91.370697,16.314356,92.12726593017578
-83.435852,49.835224,18.956859588623047
38.796921,56.259563,5.597146034240723
-57.736385,51.789303,15.894124984741211
18.17882,57.992634,10.525397300720215
-0.68127,62.516476,8.565637588500977
-68.957558,19.274427,92.94758605957031
18.760571,57.912891,12.40771770477295
-123.306931,44.678478,18.351762771606445
9.249807,48.743153,13.067255020141602
-4.500093,52.68531,5.038859844207764
3.76243,60.017834,7.884136199951172
-88.18335,37.230389,71.5341796875
-61.036289,13.263809,89.74002075195312
-81.340378,35.051731,89.57839965820312
-117.422691,34.018215,52.446895599365234
-79.185165,49.430756,21.859989166259766
-131.87764,51.394562,12.231461524963379
21.604618,63.592312,17.107250213623047
-108.063057,34.049938,73.27119445800781
-125.059746,39.884792,23.89826011657715
-97.040741,36.844242,58.28973388671875
-113.658173,30.495243,93.46500396728516
-84.602768,45.496265,71.1456527709961
4.417087,36.734432,30.733673095703125
10.840677,44.887001,17.441177368164062
-103.545082,23.76824,92.85448455810547
-125.852036,43.749454,19.86957550048828
17.65056,40.125141,22.350317001342773
-108.65461,40.18803,24.166667938232422
-81.922203,36.783249,86.57755279541016
-92.472099,46.080338,45.43428421020508
-104.424088,36.683743,35.17595672607422
-87.867218,42.792633,44.01605224609375
-8.577067,50.401939,13.501530647277832
14.893069,60.8988,12.400202751159668
-99.428734,29.689447,95.12027740478516
29.187273,61.295689,9.37333869934082
-116.665085,32.526127,81.54851531982422
0.752889,46.148628,16.98798370361328
-115.501747,31.968939,86.83485412597656
-71.205246,44.272129,53.36286926269531
-80.243431,36.03233,93.86307525634766
-107.493301,42.851585,21.464996337890625
-114.005928,34.29147,59.77326583862305
-125.934151,36.824375,34.72547149658203
-92.381744,73.733307,6.323791980743408
1.775317,44.837437,20.750560760498047
10.611243,53.58971,10.399505615234375
-100.756866,30.43754,91.31290435791016
-114.774361,37.462414,28.120744705200195
-111.777939,32.509014,85.23944091796875
-122.312828,24.306309,103.8304672241211
10.245656,49.327843,18.256511688232422
26.414473,65.18428,14.534637451171875
-99.739532,17.116053,96.56278991699219
13.71929,59.003326,9.716176986694336
30.403137,65.632713,13.060066223144531
5.922114,36.447376,30.348371505737305
-113.048615,44.441856,20.442209243774414
3.34504,38.814598,26.900630950927734
-67.524597,42.951233,59.88255310058594
-113.756248,34.467129,55.11475372314453
-105.388054,39.211037,24.52347183227539
19.126888,49.6255,10.998064041137695
9.799572,53.296417,10.27390193939209
-118.783531,47.550774,15.935457229614258
-108.799301,39.326305,30.39449691772461
40.483543,64.563286,11.01321792602539
8.447928,62.797985,6.3584208488464355
-114.17276,46.853584,16.559049606323242
-109.677444,31.897011,89.83110046386719
-100.950829,33.75106,81.27277374267578
-88.48629,59.259945,12.581567764282227
20.641956,40.228062,20.8101749420166
-6.912891,64.90181,8.18310260772705
-2.435012,62.908466,7.831891059875488
-110.559578,42.358711,19.971267700195312
-116.911568,53.261921,19.341625213623047
11.185072,69.254013,8.644965171813965
-108.65509,43.591702,21.219263076782227
-132.751419,46.979012,15.539629936218262
-59.420044,48.663857,13.317370414733887
29.094929,40.779205,14.626466751098633
34.713997,50.983429,9.060477256774902
-128.590759,45.073036,17.60256576538086
7.163638,50.2925,14.267366409301758
32.449261,47.046673,10.184460639953613
-116.329109,40.386272,23.58639144897461
-130.257904,43.789059,16.59463119506836
-88.189903,43.437321,37.79316711425781
-82.078102,36.472279,81.46725463867188
-127.739601,39.873375,27.155315399169922
8.948954,47.11433,14.139883995056152
-128.309723,38.562023,29.501279830932617
-131.437958,48.283394,13.295690536499023
-122.151672,38.931183,24.489028930664062
1.000218,32.844524,45.50971603393555
7.613164,40.644093,24.70012664794922
-71.449463,22.744068,93.29077911376953
3.014494,56.265518,11.517865180969238
-97.804253,27.981907,94.5609359741211
-83.059631,39.677017,62.86803436279297
-64.936607,20.006901,90.22205352783203
11.088305,58.328239,12.396714210510254
-90.223221,40.383625,33.88387680053711
-125.263863,44.182095,17.569501876831055
-17.960022,30.815365,47.66286849975586
10.838412,43.950802,17.928272247314453
-106.179787,42.316879,20.90032196044922
16.854292,43.683556,17.34458351135254
-119.734657,36.082127,36.04701232910156
-75.649582,45.775642,50.721336364746094
-0.879842,61.514194,8.952260971069336
-95.558105,47.769276,42.610504150390625
-5.116942,58.330353,10.966792106628418
-119.816238,44.38039,17.648578643798828
-95.041763,33.268658,85.12043762207031
-121.674149,37.68095,26.55354118347168
-73.754677,43.93911,61.130088806152344
10.935272,58.138332,13.226852416992188
-9.742065,53.201176,5.221598148345947
6.726253,42.683537,22.792774200439453
-97.717178,51.303967,66.63810729980469
-113.5009,41.608421,26.48459243774414
18.518427,52.833313,5.11773681640625
-114.165253,37.053982,30.412614822387695
-81.829163,39.231895,79.46314239501953
23.699072,45.119308,13.402030944824219
-129.153442,35.200001,49.86532211303711
6.013298,61.014835,8.977598190307617
-108.43293,43.608772,20.23928451538086
18.124485,58.64698,10.549901008605957
-91.490211,48.112335,53.63581466674805
-115.263947,49.387573,19.982799530029297
-130.157104,52.184509,10.598376274108887
-117.003433,47.908474,14.367979049682617
-100.070152,40.5028,24.926836013793945
10.875091,55.702015,11.141058921813965
10.895058,53.921261,10.380034446716309
-120.39521,36.364872,45.44458770751953
-119.66993,45.406212,17.731647491455078
-73.037148,38.570061,91.18045043945312
31.484718,56.95573,11.23372745513916
-125.295067,44.007248,17.913738250732422
17.795734,59.505882,15.2040433883667
-98.140045,29.759129,93.91775512695312
-84.465065,45.899544,59.6129264831543
-10.25213,64.669022,7.684135913848877
22.117229,64.190918,15.670022964477539
-81.581779,39.409988,73.16152954101562
-79.775131,36.670086,87.44110107421875
26.185345,63.965298,15.4923677444458
25.32618,67.622032,10.055217742919922
-123.336037,41.617229,24.29796600341797
13.949193,40.608971,22.23660659790039
17.947433,61.18232,13.522027969360352
16.770498,57.634563,12.028756141662598
-61.902477,45.412865,39.12081527709961
28.763083,41.867416,13.739468574523926
-121.248116,43.865551,20.74427032470703
-120.849518,36.440666,35.619659423828125
-88.621864,43.401836,42.367610931396484
-125.69146,39.533733,26.455068588256836
-108.047394,33.634995,82.05315399169922
-105.52977,40.086231,19.465656280517578
19.717611,70.712105,9.116255760192871
-119.32885,47.466545,16.439132690429688
21.858006,70.187355,5.942374229431152
-142.456696,61.273266,10.202814102172852
6.877405,62.045197,9.926321983337402
-119.937485,35.495972,39.92448425292969
-66.898697,37.810513,90.5772476196289
11.608865,64.022293,12.048789024353027
-111.510201,41.064171,22.716474533081055
-15.278763,34.110428,43.00566482543945
-69.292618,31.156172,89.06086730957031
-74.438362,40.226814,87.35138702392578
19.933439,57.191914,13.10444164276123
-1.150782,64.478714,7.495232105255127
-117.991051,38.284382,30.489625930786133
-77.393211,37.203716,96.23804473876953
12.551249,47.498318,16.910802841186523
-125.744507,36.608208,35.536956787109375
11.196143,65.922188,11.23277759552002
-82.600746,36.691757,85.37549591064453
-19.263807,71.024536,5.559025764465332
22.081656,65.873787,21.612991333007812
-126.47979,48.714794,14.019356727600098
11.611393,40.755089,24.170934677124023
-113.271721,31.049271,93.07064056396484
-94.940025,40.198364,27.21138572692871
-105.80629,49.465588,31.40119171142578
-107.937645,34.323032,73.35808563232422
14.889889,40.877193,21.20618438720703
0.887068,62.137772,9.370494842529297
18.487026,65.566269,14.466656684875488
-107.746597,38.475464,24.786354064941406
-98.739456,40.97961,30.04387664794922
-89.255905,35.565739,94.49479675292969
-81.220215,42.826427,72.6096420288086
-97.612602,45.334976,25.569183349609375
-107.755089,38.653725,33.391239166259766
17.767818,26.652905,78.77447509765625
28.518375,55.405304,5.361553192138672
-69.385582,42.908409,67.35447692871094
-69.212837,49.969631,15.188508033752441
-14.722117,31.170986,47.875160217285156
-0.907993,61.734364,8.80615520477295
-7.370195,43.208115,21.130083084106445
21.02109,57.866829,15.200977325439453
-68.67923,45.990189,36.070838928222656
-115.025543,38.833881,24.087770462036133
-104.035538,36.888386,37.276424407958984
-80.533562,32.975666,93.9445571899414
-72.714569,43.73233,68.65933227539062
-122.799187,49.434284,12.925341606140137
-127.989807,46.087463,13.543702125549316
-118.662384,35.364243,41.179927825927734
-106.223145,36.234135,53.609867095947266
17.088699,66.41687,9.831157684326172
4.042636,48.902885,15.939488410949707
-8.00251,63.67329,9.275984764099121
-115.232277,38.042416,25.13323402404785
-105.784782,42.109821,25.080625534057617
4.667365,36.937191,30.664011001586914
5.504991,47.187717,14.547147750854492
-125.017944,37.006737,33.517669677734375
-106.815231,54.751194,33.53483581542969
7.962377,47.459087,16.043638229370117
-86.809326,43.742516,58.243873596191406
22.640629,50.118404,10.35438060760498
13.566902,71.528404,8.447892189025879
27.366688,64.546783,17.091005325317383
-108.47261,44.891262,21.69892120361328
-5.177053,39.523926,27.69976043701172
-107.064949,32.575333,91.11890411376953
-99.951294,30.403044,93.7125244140625
-122.02285,42.91098,19.35295867919922
-9.784256,45.768131,20.958837509155273
1.594158,55.318951,10.398094177246094
-80.249275,44.354294,65.3194580078125
-125.271683,47.805531,15.315006256103516
22.631451,59.902653,16.17496109008789
20.6737,57.633038,14.86263370513916
-0.39291,30.317745,71.09142303466797
23.729319,65.077728,12.087343215942383
-61.603317,24.137274,85.68389892578125
-123.828133,44.594467,23.671831130981445
-129.750732,37.858757,32.22218322753906
11.383119,60.4076,11.093855857849121
-114.657539,33.903328,63.481849670410156
-118.172653,33.937916,55.238189697265625
-117.778297,39.653061,27.71116065979004
9.630339,57.684628,10.937432289123535
-122.961098,39.904369,26.258281707763672
-124.488503,49.326015,14.252625465393066
6.91103,43.800201,19.811840057373047
-84.321053,33.67572,91.7440185546875
-117.068214,39.833557,29.77182960510254
-95.311188,38.007622,47.66228485107422
17.925709,41.481918,19.443862915039062
18.001347,41.671913,19.79741859436035
-115.885315,39.869717,21.47817611694336
7.616988,59.763336,11.075419425964355
-120.40271,36.017654,36.48672866821289
11.352353,38.725994,23.240493774414062
21.25647,57.34594,11.353985786437988
-114.658844,47.202679,19.988643646240234
8.514185,50.878353,11.29886245727539
-95.459709,21.094934,96.01708221435547
16.108772,69.164261,7.407916069030762
-127.579292,35.756084,42.41387939453125
19.98329,58.871563,13.575139999389648
14.463974,40.445118,22.943857192993164
-7.75175,47.701988,17.23172950744629
-74.655296,45.365658,68.98487854003906
-119.006874,37.058479,31.537126541137695
-113.686508,46.292503,19.571090698242188
2.469989,51.925755,9.072375297546387
13.789492,51.259586,11.049132347106934
-119.56971,35.01989,47.12211608886719
-108.577019,40.013123,24.00295639038086
0.815182,69.732666,9.136958122253418
23.591845,50.538815,6.169248104095459
-53.606747,48.15345,19.944923400878906
-97.178429,38.630222,32.26639175415039
13.503866,53.779011,8.982871055603027
-115.479866,49.045647,15.98081111907959
-84.749702,33.798931,89.46983337402344
-138.53537,57.86237,7.501719951629639
-113.905281,45.891724,18.56252098083496
-67.821594,39.705265,72.26885986328125
15.079911,59.300293,12.322123527526855
9.211213,63.622868,6.350247859954834
22.91622,65.176247,12.829480171203613
-83.696266,30.713425,93.57108306884766
11.545919,57.046368,11.050447463989258
7.249031,64.666603,8.65356731414795
-123.297226,42.539463,23.27433204650879
-122.167366,37.478989,30.30971336364746
-87.336433,43.805962,46.80097961425781
30.908535,38.405727,16.856836318969727
0.239853,42.425171,22.27647590637207
-71.491409,46.387016,38.28696060180664
-123.464615,24.915018,102.67266845703125
30.463671,25.148426,71.63294219970703
-126.625252,46.654415,15.46721076965332
-114.715355,47.514912,17.730701446533203
-62.49181,19.987549,88.88898468017578
-97.127625,30.671768,93.29021453857422
11.186239,64.348671,9.863286972045898
10.343049,28.660049,69.41311645507812
-87.702766,42.06255,63.671836853027344
-117.975616,45.696068,16.72052001953125
-117.332817,34.763599,58.305076599121094
31.211599,57.303417,13.749702453613281
-121.233994,36.198483,36.26641082763672
-91.818512,45.960857,45.98976516723633
-5.478766,40.165234,28.131990432739258
17.843435,58.426613,10.558344841003418
16.83717,54.000317,4.535190105438232
-87.196854,37.764935,72.54840087890625
-124.783264,41.397736,23.60188865661621
-104.262611,31.778194,91.01849365234375
-98.255302,50.620224,49.03898239135742
-105.599792,29.90387,91.18301391601562
-100.723183,36.505322,73.66490936279297
-84.373642,38.762447,63.023563385009766
-118.683975,34.255291,53.988765716552734
-88.058426,35.159809,78.4094009399414
-93.098076,40.495419,33.162384033203125
26.479137,66.16613,14.982816696166992
-121.991425,42.581577,26.959285736083984
14.19413,64.886963,10.067846298217773
-87.135315,27.037586,94.16668701171875
-114.090172,59.575584,27.835607528686523
-119.977524,36.075394,37.63015365600586
-117.171074,38.465584,26.188188552856445
-121.645065,38.66848,28.07830047607422
20.229431,57.44709,11.823180198669434
19.026922,57.903122,14.983081817626953
-129.404541,46.132072,16.338909149169922
12.473262,51.418346,11.030872344970703
-134.452591,53.475742,11.86109447479248
-78.880173,35.817291,95.23759460449219
27.732649,62.011765,11.891101837158203
-129.369415,40.139816,27.06682586669922
-109.468597,35.127087,68.4964599609375
-87.044342,35.590767,92.10807800292969
-117.445984,33.235031,64.70467376708984
24.938366,72.123688,6.272407054901123
-122.989815,47.790764,15.391845703125
-13.326706,48.324333,22.184892654418945
17.931084,63.581223,18.674240112304688
-127.764824,38.432674,29.515636444091797
-88.606812,35.301205,78.68388366699219
-5.727317,29.495258,77.3725814819336
-102.235756,41.020401,28.549327850341797
-116.90152,31.65237,86.44338989257812
17.4172,65.057663,10.7916898727417
-115.284447,45.604061,18.95912742614746
5.847048,47.404552,14.280508041381836
-77.83004,30.855513,91.66112518310547
3.795108,43.025314,21.8785457611084
-93.160614,43.789661,27.384302139282227
-60.041416,11.40658,95.1353759765625
-119.329979,22.631149,100.07673645019531
28.56002,55.988407,9.314159393310547
-89.072868,38.116833,71.44857025146484
-60.268173,15.677022,96.615966796875
16.214628,74.692017,3.699876070022583
-125.833603,36.516048,36.05385971069336
-79.744011,39.483356,76.4970703125
14.570707,45.933102,15.220813751220703
-90.814117,33.556885,87.27841186523438
-128.898483,46.606781,15.81298542022705
2.096034,48.035389,16.750762939453125
-122.089165,34.738956,60.02206802368164
-85.768204,34.868759,87.21893310546875
-99.889412,19.667204,100.2116470336914
-116.835075,43.240917,22.98576545715332
-119.509888,35.076748,43.36956024169922
15.080183,47.037327,14.033520698547363
-70.956123,44.92588,49.551822662353516
-74.801727,40.489864,75.00667572021484
-121.317314,36.062302,38.00935745239258
-87.767418,45.126972,47.21581268310547
23.983196,60.989426,12.949152946472168
-113.981934,42.560284,22.2038631439209
20.348051,43.736778,14.538986206054688
-117.62207,49.120106,15.606371879577637
23.291386,67.041245,10.216273307800293
17.960255,58.081802,10.69743824005127
-116.806076,34.642715,56.85722351074219
6.664093,42.398479,20.337684631347656
-96.47065,30.734421,90.24398040771484
-121.877052,35.578014,51.85361099243164
4.537655,46.540398,18.195995330810547
-70.859489,44.236481,52.99697494506836
-83.424057,37.749237,80.8013687133789
-114.139763,44.701351,20.06606674194336
-83.533722,37.610012,83.08404541015625
-90.195473,47.459251,56.642677307128906
-120.70636,51.861118,13.243830680847168
-87.554108,47.871498,54.634552001953125
-67.06263,74.69503,4.517187118530273
-116.566406,51.845196,18.62185287475586
-118.321404,48.724228,15.882031440734863
-105.471321,38.230602,28.355512619018555
15.400063,62.61375,9.796297073364258
14.236527,55.525745,3.1307740211486816
-109.966019,41.684059,21.958484649658203
-69.422028,45.89711,58.281639099121094
6.938284,51.988529,5.759307861328125
-15.22513,72.894966,5.680678844451904
-5.192654,52.391266,5.843226909637451
-71.441299,47.278206,29.008607864379883
-88.934174,45.961647,61.01465606689453
14.560121,55.613052,10.051933288574219
-99.37674,52.18655,48.838253021240234
24.709951,70.173462,7.922028064727783
-106.987617,33.723007,77.31723022460938
24.67651,61.426628,11.56162166595459
-116.174255,32.925854,77.17911529541016
-92.191116,39.087166,40.760162353515625
-86.58934,34.793175,80.90684509277344
-123.055031,44.114773,19.326047897338867
-17.099361,31.109388,53.5991096496582
16.50742,60.918476,17.907915115356445
28.306824,39.630173,14.824519157409668
-85.404358,32.684105,91.7875747680664
9.600589,53.279144,8.614262580871582
21.741205,55.037464,4.02554178237915
-120.989182,33.908466,66.39395141601562
-117.507835,40.338547,24.64207649230957
-119.848946,37.836704,25.979503631591797
-64.526405,21.510674,92.2313232421875
21.078251,45.931095,14.161362648010254
-3.445932,46.947311,21.458839416503906
35.15546,32.421394,30.043560028076172
-113.920357,50.140903,20.92774200439453
22.13582,47.176884,14.4757661819458
-10.043551,68.808289,17.169647216796875
-81.706924,39.348995,86.03736877441406
-126.247414,42.105476,21.889076232910156
8.120442,46.182766,16.91626739501953
-6.205768,55.580292,5.813155174255371
-10.952211,54.676884,5.812561988830566
-103.183945,37.64793,45.63840103149414
6.018963,42.694588,21.774669647216797
-89.789146,45.948353,52.628623962402344
-91.442986,45.054554,55.888790130615234
-91.034172,44.770725,32.20854949951172
7.047149,46.223656,15.072476387023926
-115.869064,34.47467,57.80376434326172
16.693815,59.631737,15.1466646194458
-85.99218,43.741737,59.1714973449707
-127.750648,34.631828,46.726051330566406
-80.201683,40.843185,78.79939270019531
22.378998,59.971657,15.163225173950195
-8.335272,41.955853,22.129905700683594
-121.712265,37.911221,26.04590606689453
-76.59745,43.096035,81.388916015625
-122.594597,39.288998,24.54991340637207
-108.80645,45.64497,19.03531837463379
24.733854,48.370468,10.971596717834473
-82.496536,35.50486,88.77223205566406
-114.802185,45.725079,20.91240882873535
-83.522789,45.322838,65.00607299804688
-125.984718,43.451134,19.21666145324707
-81.277039,40.496468,77.85295867919922
-72.510452,45.663754,49.23571014404297
-129.339279,35.777344,42.513206481933594
-92.605957,20.089664,92.9139404296875
-114.638588,49.606674,14.814444541931152
-115.215431,36.043213,36.06245040893555
26.847267,58.150894,13.81081771850586
-109.581902,40.630444,26.590471267700195
5.73109,50.076187,15.77247428894043
-84.044373,37.394539,91.33964538574219
-94.55455,45.904099,30.739587783813477
-68.836884,41.129284,88.10627746582031
-83.562576,43.486313,70.73101806640625
8.788567,47.957844,16.37135887145996
3.803246,53.535568,9.097502708435059
-71.932762,21.365889,93.10433959960938
-112.819466,44.321423,19.819673538208008
-1.693546,62.250389,8.33328914642334
-125.57991,41.907803,23.626873016357422
15.401176,55.71228,8.28657054901123
29.022861,51.235912,4.084628105163574
-83.026695,40.78075,73.82389831542969
27.710043,31.920874,28.551822662353516
-120.953224,41.743088,21.75027084350586
32.453659,57.731529,11.377252578735352
-113.620621,46.168381,19.662158966064453
-128.563416,45.237858,15.246635437011719
21.734964,61.722492,14.217743873596191
-118.188271,37.800865,32.86329650878906
-120.270348,35.589954,39.4311408996582
-128.675079,39.076328,28.351320266723633
-126.72435,42.62775,20.81521224975586
-84.471832,40.64109,75.22636413574219
-124.918343,36.325058,36.66716766357422
13.599545,53.027416,9.04187297821045
-81.551323,32.791897,93.27180480957031
-118.85289,36.617054,43.31998825073242
-67.402657,11.29627,96.5986099243164
-71.943604,16.349604,90.28335571289062
-85.353271,29.72929,94.28883361816406
-111.817276,46.970737,15.022592544555664
16.122829,67.139381,8.811393737792969
-6.91893,60.149632,8.555525779724121
7.202713,43.661312,20.54642677307129
-65.149261,25.093697,88.92051696777344
40.780712,44.144886,9.184593200683594
-97.162209,30.591578,93.4248275756836
-14.764147,38.465488,29.08207130432129
-69.564194,43.108856,66.64334869384766
-78.748711,15.560793,86.7620849609375
-109.657021,31.513664,95.54503631591797
-89.55619,46.688812,63.307926177978516
-113.040733,43.304855,20.165172576904297
-120.040115,46.929516,15.147361755371094
-61.78154,48.735531,14.198244094848633
-97.266167,37.210606,48.95185470581055
-119.195488,38.580326,27.068971633911133
-81.047699,39.143818,83.06329345703125
13.582545,39.889736,22.30925941467285
-112.075806,45.233112,19.674076080322266
13.432334,55.432693,12.84417724609375
12.190004,32.489906,52.30479431152344
2.020097,55.720486,10.82019329071045
12.936298,43.65012,20.326515197753906
2.223062,41.382912,21.769485473632812
-110.677376,41.052979,28.37548065185547
-108.856377,39.380161,23.007244110107422
-124.730537,38.988396,28.033252716064453
-110.836807,42.871773,20.996667861938477
-113.32103,33.594261,68.41574096679688
-89.396461,43.897346,45.65603256225586
-0.128818,64.192795,8.494634628295898
15.280116,57.566154,17.011920928955078
-128.385391,36.667339,36.222137451171875
12.013873,52.702335,11.03487491607666
15.949364,57.659943,13.275422096252441
-118.426239,42.560078,20.780048370361328
-90.144211,28.053753,96.30850219726562
-81.990311,41.901009,75.13948822021484
-76.205681,38.907764,95.05724334716797
-80.861847,37.876453,88.4791259765625
15.688065,67.856133,7.679999828338623
-1.788697,62.280609,8.271357536315918
-115.062073,38.221893,25.3382625579834
-2.700172,38.249069,32.169742584228516
-64.268562,15.96749,94.4837646484375
-93.912498,44.329044,23.30781364440918
1.516971,47.3297,17.025358200073242
-121.858482,40.835594,25.321552276611328
26.605358,66.932762,11.198267936706543
13.212261,47.886189,11.994058609008789
-119.667336,32.797325,77.78339385986328
-127.523575,34.818287,46.729496002197266
19.613123,55.747776,9.719440460205078
-92.730698,51.701508,28.22950553894043
-24.75264,39.079044,43.64085388183594
-122.795021,37.835732,30.47037124633789
-84.323364,29.327736,92.64103698730469
-127.198318,37.14016,33.359527587890625
-130.428619,46.132679,16.63426399230957
-85.874458,40.706764,49.27363204956055
-118.960098,36.980724,40.78606033325195
22.348764,61.481533,16.584636688232422
-118.076317,51.46067,16.254396438598633
20.03747,66.211723,9.558335304260254
-76.353996,40.158115,87.76995849609375
-123.526848,46.246311,16.45956039428711
-92.506409,41.203373,36.78290939331055
-72.226952,45.15741,50.40835189819336
-7.056631,61.594364,9.208789825439453
-139.05191,61.958405,7.0997748374938965
-70.963875,39.219086,92.60761260986328
-73.193481,45.795883,49.574493408203125
-105.726227,20.56818,96.4273452758789
-92.824089,44.79739,30.218246459960938
-83.529289,42.354435,68.1048355102539
19.525085,56.023354,8.713652610778809
18.637779,54.943153,10.010428428649902
-114.144424,33.969677,63.36787796020508
15.524584,59.78968,13.422443389892578
-81.011459,41.870312,65.23171997070312
1.193495,30.378565,67.8448715209961
-2.043007,64.312447,8.55502700805664
-118.448433,40.782337,21.45999526977539
-111.793335,49.364429,16.102941513061523
-76.246239,40.572166,88.71986389160156
16.195019,38.918064,23.97314453125
-20.476542,40.308765,39.5391731262207
-84.620674,41.538441,67.6683349609375
-87.244247,39.605946,49.40266418457031
1.483866,33.651424,49.222450256347656
-61.202629,16.485283,97.6297378540039
-82.300056,40.615761,76.99903106689453
12.021656,29.548374,68.78102111816406
-102.108986,35.706684,77.15962982177734
-88.826019,40.354576,39.21151351928711
-78.510399,14.071482,77.37137603759766
7.596156,43.579391,19.586423873901367
-93.392365,49.399727,64.16649627685547
-103.28894,22.397877,97.25599670410156
-0.865693,53.929604,6.628005027770996
-120.160477,41.781349,24.3470401763916
-85.952766,37.931694,61.11927032470703
25.002739,63.554382,14.05753231048584
-72.599373,42.331692,65.48660278320312
15.299273,60.50032,12.727762222290039
-120.184547,34.623653,49.995277404785156
-16.999697,39.677006,27.333654403686523
-91.125839,43.031227,48.10441589355469
-89.817223,38.407009,70.14466857910156
10.246857,30.485886,68.33650970458984
27.349949,64.502113,14.375471115112305
-96.897621,34.001434,80.96241760253906
-5.039739,68.136765,8.43936538696289
-114.551636,37.992043,31.808502197265625
-119.99765,38.683502,26.969707489013672
-90.811043,42.794781,30.94295883178711
-120.17804,38.654198,28.3164005279541
-73.900513,21.310305,88.68274688720703
-134.014877,55.675308,9.903849601745605
-84.314659,35.519005,86.18501281738281
-87.620628,41.792904,52.662986755371094
-114.856133,33.97327,58.03197479248047
-122.886024,41.021938,30.631826400756836
-85.728424,39.953781,58.9457893371582
-77.603462,26.795774,94.40318298339844
-129.637054,42.487755,23.702571868896484
-92.908821,39.293194,41.31864547729492
-117.986229,35.058193,53.64984130859375
-77.869095,39.476959,88.02286529541016
0.940972,40.40126,25.865636825561523
-60.357922,23.934715,85.08914184570312
11.637104,58.314232,10.728586196899414
-85.025566,43.46587,51.47354507446289
-81.455887,42.299179,75.37953186035156
-16.495441,45.68745,17.011676788330078
-2.634341,44.893578,19.89189910888672
-1.60994,61.541351,8.559100151062012
-113.166924,35.214687,55.378849029541016
18.298956,58.156166,10.531474113464355
-111.798492,37.446152,37.55781555175781
-108.12722,39.294678,23.148290634155273
-72.927345,43.714935,74.20675659179688
-107.568375,38.143318,26.301939010620117
30.175892,52.332741,8.326672554016113
-1.241834,45.537445,18.921403884887695
8.310223,49.445553,12.414201736450195
-126.818253,36.574867,36.12763595581055
-93.116531,37.799034,76.46293640136719
17.996164,67.260689,9.795412063598633
33.212334,49.340721,9.65361499786377
-116.769211,32.736656,81.67566680908203
11.381199,50.428806,10.656045913696289
-75.820061,21.598907,90.63307189941406
-86.673882,33.764076,86.58675384521484
10.95668,60.070038,11.500584602355957
14.12326,44.874352,16.628082275390625
14.032527,49.165321,10.799527168273926
-124.474434,43.143761,21.395353317260742
-85.612381,41.784008,60.16476821899414
10.649587,43.165356,21.513412475585938
-86.216499,26.779037,94.574462890625
-81.557602,33.444492,93.121337890625
-109.853737,32.041924,88.83673858642578
12.363738,58.120461,8.746116638183594
-84.754921,11.454304,81.5760726928711
-88.196007,37.236111,80.43148040771484
-88.475655,38.837177,70.15852355957031
-72.875473,43.740231,76.48094940185547
-123.774452,39.058895,27.666431427001953
1.121165,43.190289,21.756052017211914
-114.463638,34.469841,59.762733459472656
11.943433,58.413097,9.453131675720215
27.171118,45.260811,13.039899826049805
-76.075691,49.401604,19.469247817993164
21.207729,59.382751,10.152457237243652
-87.012848,39.301083,51.496864318847656
-93.293411,27.905546,98.47048950195312
8.910564,51.857655,8.347973823547363
-145.878754,59.578655,8.755002975463867
-107.970314,40.436687,27.60226058959961
-84.181435,39.322212,77.14920043945312
-63.791653,40.291817,84.36763000488281
-118.057831,33.919415,55.25578689575195
40.901436,39.857323,10.63318920135498
-80.008286,42.682076,75.5430908203125
-101.590263,27.73403,97.21273040771484
-128.988541,47.985405,12.768269538879395
-118.536171,40.469692,22.796232223510742
-121.456085,34.477596,61.64404296875
-81.41861,40.151936,81.57075500488281
16.08057,59.830811,13.81552505493164
-5.486334,41.17408,24.70623016357422
-79.635979,37.723068,86.60364532470703
-120.188087,33.415817,71.0682373046875
13.765994,55.768219,14.895936012268066
-115.397118,47.609684,19.117050170898438
-107.515022,41.248852,26.07668113708496
-132.677353,46.620564,14.374858856201172
-106.694832,49.103321,25.104583740234375
-90.671303,43.122704,32.01913833618164
-114.433273,45.666142,19.04973030090332
-116.744835,37.794064,28.993066787719727
-117.670837,41.529793,26.134721755981445
5.514304,63.951401,7.822216033935547
-109.748581,33.131668,85.3058853149414
-99.414665,33.358212,77.00508117675781
17.008724,57.164852,12.54421329498291
-121.511002,39.905445,26.576539993286133
-70.513069,45.653545,53.888336181640625
21.801474,58.570362,16.958635330200195
-83.91288,29.467104,95.80184173583984
-73.975945,41.344757,95.65779876708984
-117.412323,37.833607,28.931997299194336
-130.512665,59.56517,9.159000396728516
-97.10202,39.119781,50.96825408935547
13.633173,46.779003,14.56653118133545
-84.058212,41.666458,69.20881652832031
-89.134705,33.193848,92.33683776855469
-81.868675,36.168625,91.80475616455078
-63.928242,18.314104,90.50093841552734
-130.542603,41.091373,26.81304359436035
8.920257,46.348186,18.325000762939453
26.802048,66.443138,11.291919708251953
-117.582512,44.255863,21.088300704956055
-112.396866,35.112988,52.53765869140625
-113.943192,43.770828,20.923778533935547
14.843437,29.791206,55.71426010131836
18.551722,41.668221,19.954299926757812
-115.819992,46.074474,19.143043518066406
-114.350967,32.710487,79.49138641357422
19.182709,63.361813,14.210158348083496
-120.902802,41.054989,23.913183212280273
-102.776825,45.144691,24.893413543701172
15.753754,62.929916,11.991999626159668
6.864944,42.355057,20.46356964111328
-117.808601,45.937126,17.10478973388672
28.422535,50.826866,10.573958396911621
-92.899673,18.844734,91.63643646240234
-117.700493,36.553757,32.99003601074219
-72.148949,46.21777,42.9785041809082
-113.277649,46.541386,16.698593139648438
-75.676857,38.403969,87.0908203125
-89.259178,33.998508,86.15763092041016
24.793278,57.224342,14.182428359985352
-76.400139,37.147873,90.46723937988281
-59.34568,44.969498,41.423919677734375
-125.866356,53.441994,11.820606231689453
-74.756126,45.275616,56.15877914428711
-113.506836,31.594957,89.48939514160156
-125.007957,40.725739,23.80385971069336
6.37461,50.314903,13.42968463897705
28.413858,62.925533,15.737369537353516
-89.682175,32.340759,92.97705841064453
7.847412,58.328663,12.060506820678711
22.684204,61.035519,16.019514083862305
-117.642624,34.849609,66.01546478271484
15.408659,57.577679,9.10214900970459
-106.393784,39.454155,23.420135498046875
18.227076,68.795418,7.964625835418701
-90.436264,32.965645,89.7627944946289
-108.79216,52.47686,11.903907775878906
-3.075305,68.820473,5.647007942199707
30.314371,38.117973,17.87278938293457
-110.659546,33.467903,82.3949966430664
-122.829681,45.144337,17.857107162475586
17.879623,44.366604,16.598020553588867
-116.59346,34.422642,49.35623550415039
10.905756,30.411354,51.66644287109375
14.495232,40.13356,23.126623153686523
-114.097321,31.949617,84.53995513916016
-11.676905,52.223541,6.137510776519775
-91.86673,38.303482,62.18564987182617
22.315367,55.283077,3.909881114959717
19.142672,42.651241,18.21002197265625
-89.455185,31.371778,94.85142517089844
4.173683,48.527374,12.638507843017578
-89.02037,36.249832,66.58683013916016
-118.419823,31.440722,88.25890350341797
-118.326706,44.310001,19.603805541992188
-122.749687,38.061924,30.350358963012695
-74.763336,41.289612,82.15153503417969
-119.897736,36.887737,32.44586944580078
-84.162308,30.495499,93.4815902709961
28.863295,62.21933,16.0386905670166
-145.608521,55.954464,13.13565731048584
-132.60318,64.859039,7.68953800201416
24.112288,57.252079,13.309074401855469
-118.660759,53.269608,19.63471031188965
-118.558487,47.911762,15.21038818359375
-81.212524,29.339949,94.25665283203125
-114.48465,51.380909,21.105632781982422
-19.079483,55.001827,10.454291343688965
-60.039783,56.11805,10.746190071105957
-5.959016,41.583416,23.513320922851562
18.6161,45.143913,19.49735450744629
30.722607,59.983459,10.771309852600098
-67.838989,42.532993,79.82548522949219
-129.922455,47.537704,14.996603965759277
-75.881546,41.987648,67.6386947631836
19.666122,37.067337,26.201648712158203
-5.748112,54.097012,4.392755031585693
-117.814964,31.212746,88.78009033203125
-127.816132,34.401016,55.35662078857422
-115.457443,34.652607,51.61206817626953
22.779455,60.017979,17.068302154541016
-84.427315,40.987648,74.24149322509766
14.919708,48.511559,12.281471252441406
17.330589,60.479996,12.960149765014648
-124.229469,25.610401,101.70765686035156
23.577465,61.834808,17.468748092651367
-116.217224,45.889927,17.51844596862793
-95.777504,30.230001,93.92699432373047
-71.554039,41.012047,91.05191040039062
-129.938461,49.348953,12.94266128540039
-72.858521,18.951809,93.1639633178711
-131.107193,39.130562,30.717613220214844
-128.13324,50.795235,12.090470314025879
-92.915787,38.932899,62.88840103149414
1.753242,43.267654,21.939794540405273
-11.877731,39.811878,26.3750057220459
-114.875465,47.949593,17.61473846435547
-121.107941,48.391716,14.49225902557373
-119.215736,42.730003,18.9478816986084
-113.743874,45.504173,19.947023391723633
-46.392212,44.824966,34.46207046508789
-121.094833,37.386303,27.21470832824707
-79.149788,39.554565,86.13536071777344
-8.360374,60.725994,6.672464847564697
-122.21553,34.60577,49.174686431884766
17.597992,59.498241,12.910272598266602
19.407356,57.380753,15.111806869506836
-89.72274,36.392689,75.31483459472656
-87.733086,43.976952,43.14881134033203
-113.627815,36.07531,37.3798828125
-91.262932,34.279438,85.59999084472656
-90.120003,31.408104,100.28150177001953
-121.530319,37.743107,38.01837158203125
15.253854,65.238434,11.109272003173828
-89.252472,30.25514,99.82260131835938
-102.766846,41.191647,27.75303840637207
-122.086807,36.226212,37.008323669433594
2.842795,50.954548,16.035451889038086
-120.36985,37.262939,31.945600509643555
-0.497837,61.77713,8.810726165771484
-117.361893,38.11375,31.151012420654297
-63.806717,12.510471,97.65437316894531
-10.159568,66.162422,4.954686164855957
-11.173183,42.957771,21.141448974609375
-87.952652,25.287569,93.5470199584961
-130.667587,52.440784,10.437576293945312
-127.22644,48.264256,13.590995788574219
-87.28125,38.970322,65.69961547851562
-73.035454,39.609478,79.73161315917969
16.130632,61.112835,17.215503692626953
-78.481071,47.733238,39.84248733520508
-1.145727,42.189106,24.980499267578125
-90.302017,31.676588,96.65508270263672
27.865114,66.406525,12.378278732299805
-79.916275,36.737591,94.54607391357422
-95.052299,30.955057,93.56486511230469
-97.174828,19.845425,95.01876068115234
15.125532,40.454967,21.961881637573242
-98.89859,49.220387,41.06967544555664
-133.005676,69.655228,11.104358673095703
-87.352966,37.427052,67.85478210449219
-4.555968,44.544231,20.40876579284668
-116.55748,51.831974,20.376476287841797
-89.187904,27.657379,93.74287414550781
-120.762352,47.889759,16.582380294799805
-119.356277,40.621563,21.776500701904297
21.542002,63.961174,17.484146118164062
-82.080467,41.914169,67.25279235839844
-2.618228,53.911339,4.649693012237549
19.666637,69.756454,8.354496955871582
-71.755577,39.324734,76.42988586425781
-96.149551,25.337849,96.62578582763672
-89.324631,43.332802,38.441619873046875
2.56843,56.000526,11.085236549377441
27.776714,53.730244,5.298521041870117
1.415549,57.463161,8.637330055236816
-86.722679,39.373672,51.91801834106445
41.577465,63.730927,12.522116661071777
-97.177094,29.174965,97.20553588867188
18.711182,73.990814,7.280238151550293
-113.078377,32.781456,80.51599884033203
-89.148453,43.898071,36.50152587890625
-120.333313,47.371685,15.936638832092285
-130.059326,36.464088,37.83381652832031
-122.646851,24.173395,101.55022430419922
-102.46981,32.223934,96.33670806884766
-123.100754,44.347092,19.329435348510742
-70.079964,38.8666,75.9273681640625
22.042423,59.614792,15.815723419189453
7.641769,44.079029,19.838415145874023
24.09083,56.461048,5.6255412101745605
21.273178,62.777744,9.381101608276367
-116.652176,52.349442,20.423847198486328
-101.48127,36.921375,34.92948913574219
-12.826052,41.467587,23.437204360961914
-128.052719,34.811825,51.64523696899414
-93.348885,38.884586,42.28313446044922
-101.018967,34.68108,74.72335815429688
-117.458832,39.104977,25.09808349609375
-128.872162,35.053734,43.719093322753906
-70.816109,42.578121,71.10060119628906
-73.401329,44.048199,56.93688201904297
-117.754761,35.711723,40.50831604003906
35.568726,60.971706,13.266607284545898
-83.176781,38.180023,85.15094757080078
-75.558632,38.448051,95.37755584716797
-114.595909,49.671295,19.690858840942383
-13.319441,38.48658,30.057891845703125
21.015236,56.665844,12.190411567687988
-103.927071,31.726213,82.68110656738281
-83.40313,42.591476,59.709407806396484
4.848748,45.851959,16.880613327026367
-114.134056,33.77914,63.6054573059082
-84.758598,33.926609,91.08979034423828
16.171881,44.175144,12.223949432373047
-4.890556,42.486187,22.568073272705078
-124.135544,38.54007,28.22276496887207
17.632051,58.096973,11.65552043914795
30.770325,64.930161,15.861821174621582
-130.844101,42.042248,24.615365982055664
-114.433426,42.966129,23.336793899536133
-108.894547,44.139919,20.560148239135742
12.105644,55.11087,10.07234001159668
-86.909302,38.970394,54.24827194213867
-42.702297,67.724739,2.7095930576324463
-111.535812,28.955053,82.51649475097656
-130.287674,43.854801,17.254112243652344
14.257873,35.491699,32.363853454589844
-5.702315,38.792942,28.722091674804688
38.438244,44.419353,10.049134254455566
-110.494965,42.252239,19.64200782775879
-102.592873,41.655674,27.022296905517578
-111.576584,41.364773,21.701801300048828
-89.04557,44.5247,40.6445198059082
18.166494,48.344448,12.206162452697754
-117.75045,37.138306,30.73075294494629
-119.815125,36.528503,44.55567932128906
-124.799675,60.891087,7.445827007293701
-137.839539,58.542892,12.554476737976074
-66.523201,46.716427,26.717260360717773
-118.721779,44.959244,18.58007049560547
-130.10466,46.679886,13.752388954162598
-122.221443,46.294834,16.449148178100586
-88.498695,47.424072,61.592769622802734
-115.479492,38.757481,24.153175354003906
-142.845322,61.330826,5.134954929351807
-115.420013,36.077183,35.78305435180664
-12.522215,17.421415,61.592613220214844
-116.336884,47.709358,16.243703842163086
13.975122,67.998642,6.123144149780273
5.399205,55.331146,9.959975242614746
-141.044998,63.61747,6.658143043518066
3.268318,51.838299,8.477219581604004
-111.451668,50.287785,23.733013153076172
-111.276794,37.563213,30.03107261657715
-90.089081,31.04635,93.82552337646484
-117.957291,45.817627,16.950008392333984
-77.948708,31.778856,92.55723571777344
10.340691,61.377293,18.510629653930664
-117.418488,45.441078,17.686582565307617
-101.933151,42.130386,22.92633056640625
12.185366,65.736549,7.534177780151367
-117.437416,51.450882,16.68096923828125
-118.062065,52.903664,14.290114402770996
-119.784363,37.9828,28.851524353027344
15.328757,53.109863,8.106978416442871
5.120594,49.47411,18.70452880859375
13.7256,67.389145,6.291698932647705
-85.733116,39.514591,67.11643981933594
-113.507996,43.487156,19.89025115966797
15.981619,55.967926,16.334548950195312
-122.321892,24.650766,104.8533935546875
-115.4254,36.958344,29.630794525146484
22.100435,63.542706,17.45246124267578
-113.333649,35.415131,47.50382614135742
-115.080544,35.763054,38.53386688232422
-132.904312,43.806164,22.56143569946289
13.497103,54.839043,8.596741676330566
-86.453125,42.757759,54.13328552246094
-60.510479,50.8503,14.473143577575684
-80.113029,25.811031,93.6543960571289
-99.65873,38.655582,27.248123168945312
-124.308891,35.992348,38.848388671875
-92.144691,40.232262,29.195802688598633
26.781853,53.283218,6.813330173492432
-80.684608,36.046612,89.11531066894531
-94.89267,31.950583,91.6714096069336
-130.201309,45.511047,14.1871919631958
-114.125908,35.171505,48.83012771606445
7.732112,49.338326,14.965218544006348
-121.044327,40.899433,25.44786262512207
-85.272392,44.64994,69.21836853027344
-93.945236,31.142218,90.2765884399414
-117.289909,39.907978,24.10450553894043
23.084398,61.726025,16.54651641845703
-91.545929,30.24564,99.14379119873047
-126.930542,47.406361,12.985116958618164
-89.596893,43.945263,39.26258087158203
-75.981529,43.283173,79.44770812988281
-96.634033,18.970406,94.55471801757812
13.686591,60.352333,11.414813041687012
9.317567,49.920559,8.767711639404297
-101.246315,30.603918,94.17017364501953
-111.636459,41.388412,21.7844181060791
-94.654854,31.07613,92.80045318603516
13.559535,29.873493,67.65165710449219
35.669949,37.941631,22.173002243041992
19.024551,57.445332,13.324540138244629
21.900154,65.419487,16.1855525970459
-116.10508,34.130981,59.59539031982422
10.18736,47.38319,14.781902313232422
-117.641968,34.24395,63.31187057495117
-57.327396,45.560982,32.890907287597656
-134.529633,68.901939,5.997532844543457
-97.153328,42.743736,20.41231918334961
14.60156,63.657139,10.065956115722656
7.126643,47.363613,14.166963577270508
-108.111122,39.086594,31.446565628051758
-8.946379,49.466763,15.457910537719727
-7.842983,38.626068,27.684968948364258
-73.600548,36.328693,97.0998306274414
-84.337502,37.67762,80.47437286376953
-72.540916,45.601032,62.520084381103516
9.13093,53.989864,10.41073226928711
-113.891731,49.996052,20.488323211669922
24.247414,58.693474,12.638662338256836
21.19031,62.742836,10.035822868347168
10.308095,74.917633,5.739461898803711
-23.924429,37.872482,47.21339797973633
6.349983,49.643158,11.400595664978027
28.699589,55.037289,8.816311836242676
-81.177765,35.83374,85.90510559082031
-76.859207,11.689513,82.02713012695312
-78.049271,44.837887,56.99634552001953
38.480061,60.873795,13.993696212768555
14.094123,43.604969,18.859697341918945
28.545313,48.167782,10.646760940551758
-113.563187,38.668728,26.462600708007812
15.48542,58.245777,10.166102409362793
-86.683891,43.318302,66.29607391357422
11.761003,37.698967,30.66188621520996
-62.755562,23.655909,87.74606323242188
-131.140121,48.644985,12.462432861328125
32.032627,47.446972,12.181129455566406
-87.871674,43.322372,43.45123291015625
8.802259,49.360317,12.761420249938965
-75.147972,43.381107,74.17540740966797
-76.842812,36.842983,91.62083435058594
-121.518272,40.521191,31.093473434448242
3.899731,68.702225,9.24009895324707
-119.303658,34.442947,62.230934143066406
-70.159058,42.720692,69.12643432617188
-89.05529,44.728809,42.38582992553711
-98.403809,45.428734,28.07880973815918
16.428846,49.974007,11.982994079589844
-116.258064,38.077915,23.62709617614746
22.488426,62.680794,15.047138214111328
27.062222,45.240856,12.231410026550293
29.470758,46.768879,12.033982276916504
-118.55056,40.448528,28.39478302001953
-116.32943,49.422848,16.09798812866211
27.987082,65.422356,14.882343292236328
11.496185,54.704407,5.371441841125488
-115.176888,46.833286,19.32645034790039
3.676818,55.770889,10.585927963256836
33.887909,59.252441,10.603318214416504
14.802361,40.06575,23.169803619384766
1.179288,40.621674,25.78680992126465
-123.799004,47.522743,15.63016128540039
34.150105,30.560448,38.84498596191406
-109.655151,42.927261,22.569570541381836
-102.756966,42.754654,22.677452087402344
-124.061081,39.294285,27.774978637695312
-116.607971,38.187622,23.494953155517578
-116.373634,41.598137,25.61615562438965
13.541026,44.32003,17.772869110107422
41.002907,31.098051,48.66935348510742
-12.785054,39.406357,27.973039627075195
-79.463821,25.01218,96.37127685546875
16.245022,41.159931,20.804698944091797
19.035255,58.585114,14.64608383178711
-79.866646,42.867123,78.82368469238281
-96.508194,36.366829,63.344703674316406
-95.599319,40.346115,34.907203674316406
-97.501503,31.639818,88.68954467773438
-82.954918,45.326015,66.20747375488281
20.531832,54.633827,6.462648868560791
19.516167,67.591866,8.881382942199707
-137.250168,58.074524,7.205093860626221
-113.6502,44.37785,19.466838836669922
-93.037567,35.300846,93.7713623046875
-118.648117,37.031857,40.81675338745117
-112.299225,43.615307,20.744651794433594
-124.847122,40.752125,23.767337799072266
-120.484924,35.977734,36.99704360961914
13.547888,47.04221,13.996929168701172
19.180614,58.421257,14.862327575683594
-118.22023,36.010967,36.19877243041992
-120.637062,43.165707,19.0944881439209
-80.209435,38.385769,94.253662109375
-7.043317,61.119125,7.180210113525391
16.860903,36.775742,26.803592681884766
-63.542934,55.052315,13.440534591674805
-0.878963,32.949619,50.890987396240234
-120.824791,37.126011,29.104337692260742
28.703508,56.338337,7.98533821105957
15.239288,56.352985,11.555116653442383
24.727999,70.081741,8.1245698928833
-126.896996,45.018909,17.090227127075195
-109.323364,35.179817,60.8592643737793
-58.048775,47.98851,10.297019004821777
0.500291,30.792458,68.66841888427734
-76.766357,42.44376,64.63101196289062
-118.295937,47.491455,15.497186660766602
-116.995483,32.923641,73.57794952392578
-71.10569,43.285934,68.13014221191406
-119.872887,34.819416,47.467369079589844
-73.80574,38.796917,92.36322784423828
-0.568821,67.382462,8.571168899536133
10.411023,28.439724,74.90067291259766
30.35552,67.045486,15.453344345092773
-69.993355,44.811268,57.73786163330078
15.551057,60.511208,17.481689453125
15.681283,41.692623,20.507421493530273
-108.042152,39.27071,24.515649795532227
-80.36499,15.952428,86.86573791503906
19.239391,44.236286,21.325376510620117
-87.782349,41.056858,51.789886474609375
-94.189911,47.591618,46.58167266845703
19.514952,56.021858,8.60414981842041
19.290924,60.330021,11.6168794631958
-76.487923,40.165195,87.66081237792969
-68.490768,38.973495,73.53274536132812
0.723371,70.978004,7.934117794036865
28.426922,45.131409,12.182021141052246
11.05483,33.362286,46.544677734375
-119.63224,48.955894,16.019546508789062
-116.798607,43.649864,21.987606048583984
15.782069,59.314163,12.644031524658203
-78.49794,35.537521,91.6666030883789
-92.683365,50.174999,43.31741714477539
-118.273506,31.551371,88.09423065185547
-86.577019,37.571075,75.76941680908203
-114.640434,44.623993,19.2851505279541
-15.785155,27.092848,63.7210693359375
8.454451,60.147472,11.227148056030273
10.892797,43.775528,21.107868194580078
-120.116066,47.086601,15.160323143005371
-116.899216,39.51915,23.607933044433594
13.572821,58.461655,8.262433052062988
-120.786972,40.064632,25.085886001586914
-88.874626,44.868099,44.731876373291016
9.520008,52.264332,7.592719078063965
9.930389,56.733433,11.051531791687012
-79.007385,40.283585,74.32406616210938
-104.804962,52.404011,23.940509796142578
-85.717407,36.941574,78.4835433959961
-115.208374,40.362862,22.33875274658203
-119.204498,37.33173,30.303354263305664
-94.884209,42.344273,29.843955993652344
11.043872,36.884995,30.835390090942383
-74.285576,41.442528,71.32251739501953
-97.210579,29.823744,93.34749603271484
-9.457497,55.129196,5.952587127685547
21.221287,57.092045,14.273069381713867
7.563095,59.712711,15.376360893249512
-114.121918,36.118099,36.19879913330078
-10.763486,68.134346,11.543931007385254
-114.289391,32.001442,86.80875396728516
22.450083,43.898922,19.94508171081543
-124.169212,24.684961,102.9019775390625
12.338774,58.168251,11.506974220275879
11.541719,47.923985,14.429261207580566
-111.305466,37.455265,28.928695678710938
13.602063,43.162598,18.92999267578125
-95.285744,35.836536,83.07173919677734
-85.066254,42.723812,47.92803955078125
-123.702385,38.028877,30.149349212646484
32.900593,69.754059,14.427216529846191
-125.427429,48.223701,14.945296287536621
-117.412827,41.266098,26.355548858642578
-96.043839,46.342175,26.78508949279785
-93.242363,46.792717,47.909889221191406
-86.298286,36.792229,78.0730209350586
-82.399025,42.929626,58.97208023071289
-126.332932,46.211815,15.9365816116333
-90.590378,42.262482,31.509540557861328
-71.508904,39.050228,93.91688537597656
-92.933975,33.659229,90.48246002197266
-94.570297,21.241833,97.71174621582031
-119.293594,37.231136,29.99408721923828
-87.92025,30.166965,85.64297485351562
-12.262091,42.930706,20.521045684814453
-105.914978,56.438732,47.29005432128906
-110.518929,42.530285,20.626405715942383
22.423597,66.124306,12.082958221435547
-87.636787,36.139088,81.64328002929688
-77.499176,35.447746,97.04728698730469
-5.413323,35.672665,35.29267501831055
1.461695,50.014256,13.218340873718262
-97.32869,26.206692,91.58675384521484
-110.068115,41.593487,22.08006477355957
-79.106049,43.001877,65.29489135742188
-91.324028,42.912643,30.129323959350586
15.049183,57.980297,12.795266151428223
-98.963776,44.322235,20.482593536376953
-124.249977,48.338326,11.711549758911133
18.087559,45.664829,15.416494369506836
30.620632,63.690926,16.030866622924805
6.056904,59.537865,10.939852714538574
-109.313156,32.405029,85.04938507080078
5.722779,46.098816,16.703886032104492
-71.338394,44.019943,56.971046447753906
10.172445,63.992386,7.4258198738098145
14.267458,61.595905,14.004770278930664
-116.93264,36.015282,34.936370849609375
-105.057388,31.458691,100.26152801513672
-82.27066,42.826633,62.90629959106445
19.619827,59.507439,13.58922290802002
-123.797394,45.95462,16.62129020690918
21.498615,56.338413,9.820242881774902
-118.295738,47.491486,15.623634338378906
10.364853,44.037941,19.607101440429688
-72.07782,34.930542,94.26547241210938
-84.136993,34.978909,91.93819427490234
-105.718575,57.354237,40.09028244018555
-94.150352,35.574703,68.90869903564453
-72.177376,34.042957,94.51109313964844
-68.347099,37.159271,91.51029968261719
-90.692879,35.10339,88.32901000976562
-69.692863,21.824926,93.44072723388672
-120.739418,36.883751,32.93056106567383
5.32084,54.151043,10.170208930969238
-3.025185,70.254761,11.762752532958984
17.37248,59.424255,14.26260757446289
9.293238,45.259266,15.221121788024902
-81.597565,30.536692,91.58475494384766
-118.325897,33.945206,56.51682662963867
35.823418,24.781345,54.88778305053711
-92.528046,41.499264,27.598711013793945
10.64111,59.682571,10.283390045166016
-116.447166,36.401665,32.153900146484375
14.622876,66.930733,9.774313926696777
-127.629028,46.190491,13.413182258605957
-110.475624,47.544739,22.446887969970703
18.164701,41.842869,18.760990142822266
28.564133,65.581932,13.473909378051758
-121.646446,38.193916,25.770246505737305
-128.719376,39.994213,27.00646209716797
21.710768,55.873486,9.305238723754883
-105.291924,44.492153,19.344139099121094
-5.082884,39.928894,28.400548934936523
-3.877294,51.106632,19.327556610107422
14.631171,39.166901,27.282215118408203
19.870853,63.669701,15.655010223388672
-86.369804,44.176102,52.49717330932617
27.931738,43.941978,13.611528396606445
7.812812,59.229836,11.391992568969727
29.486471,41.824856,13.068957328796387
-111.432014,44.059196,20.200075149536133
21.910538,58.790581,10.987042427062988
-129.835342,60.017345,10.184800148010254
-112.181335,45.841686,19.73577308654785
-131.7397,52.597164,9.32808780670166
-66.90213,19.108154,92.92118072509766
-129.521149,49.256237,12.39635944366455
-73.121368,15.739195,83.13353729248047
-97.229088,48.867771,46.59012985229492
-87.387405,34.078064,90.98189544677734
-110.840065,41.228878,22.021692276000977
21.421713,43.604912,20.604835510253906
19.809757,44.783733,14.817732810974121
27.657154,45.494053,12.486615180969238
-121.769135,42.15126,27.810495376586914
11.383786,51.386829,12.45483684539795
-121.396194,42.795769,26.75279426574707
-114.738708,53.163857,13.692788124084473
-113.873474,48.102348,15.459662437438965
-83.557251,36.580162,87.80937194824219
-90.947922,42.522373,47.85720443725586
10.341855,45.537991,14.547968864440918
-115.671486,35.16283,51.108604431152344
-0.391764,62.94825,8.262604713439941
-115.099045,31.551649,88.42509460449219
-84.932304,38.583366,78.755615234375
-96.640221,26.081793,97.71146392822266
-121.741745,51.170105,13.49158000946045
-122.652489,51.042847,14.24968433380127
-92.298897,37.984806,84.02933502197266
-125.603745,48.33868,14.399409294128418
-98.126793,34.858761,74.88976287841797
-20.857279,30.607441,58.16286087036133
-109.278526,40.012817,23.018054962158203
-8.228293,54.801636,6.897049903869629
-81.841408,36.116562,90.36661529541016
-80.682915,44.161655,62.89278030395508
9.08486,66.550415,7.097397804260254
-111.165672,34.298851,68.8849868774414
-79.840843,39.498405,86.37439727783203
-129.974548,43.653976,14.84241008758545
-96.717133,43.607441,19.849245071411133
30.612251,56.96785,8.772123336791992
11.976595,43.199604,22.02757453918457
20.80514,62.814011,9.364201545715332
-123.236183,36.010193,48.806602478027344
-94.05397,29.77182,94.65288543701172
13.549888,31.24087,53.808326721191406
-98.311218,44.540249,30.219852447509766
25.1768,59.567963,11.504915237426758
-105.095688,34.692036,56.78115463256836
6.488812,58.464592,10.679985046386719
-8.202145,60.658009,9.739791870117188
13.515034,60.466454,12.22548770904541
19.775265,57.049919,13.420793533325195
-72.393173,17.31694,94.49876403808594
-109.193321,31.402391,95.25204467773438
-98.485832,28.446239,96.51361846923828
-107.071251,44.167427,18.43922996520996
-89.14093,28.521151,96.34996795654297
20.007914,40.931252,19.664104461669922
32.754261,56.555988,11.035350799560547
-121.338089,34.174519,64.5780258178711
12.461817,60.574272,11.362616539001465
-63.625271,45.2742,42.25863265991211
-81.068703,31.703873,93.21106719970703
-6.487192,48.696663,15.524225234985352
3.654738,52.701092,8.950282096862793
-119.639778,36.714645,32.94729232788086
8.07011,43.726402,19.222169876098633
6.09114,56.871304,13.072481155395508
-92.437965,42.440887,33.8403434753418
-99.53083,32.916271,79.72425842285156
-86.349159,37.982052,78.3305435180664
-145.714981,62.35202,5.495145797729492
8.857604,45.286419,15.336366653442383
-4.14789,58.429066,9.650883674621582
-125.251701,45.393261,16.703702926635742
-80.922752,15.912857,86.73511505126953
-95.135277,37.662323,53.057273864746094
-105.601273,35.674187,43.71944046020508
-101.777473,32.369022,87.8028793334961
16.769192,58.175922,11.470526695251465
17.158455,56.272854,10.419933319091797
-18.391113,43.69331,19.514175415039062
11.475818,56.360031,10.328783988952637
1.408851,35.545322,33.24723815917969
28.545149,46.171894,12.526100158691406
0.913565,65.130165,7.5287981033325195
17.792931,40.551464,21.193758010864258
-89.879005,42.788498,35.393856048583984
29.339579,58.123615,11.825407981872559
-9.701362,39.096004,26.725872039794922
-120.978333,34.971062,56.65981674194336
15.544598,65.748825,10.746976852416992
-71.163254,22.411358,93.1009521484375
-89.898262,40.880142,43.524417877197266
-7.93317,56.233055,5.682252883911133
-84.919342,42.041492,68.63911437988281
19.734282,67.171059,9.584717750549316
-83.587196,38.831245,69.84378051757812
-83.779175,39.348778,72.63253021240234
-92.041252,36.455814,73.04708862304688
-109.453079,39.26078,22.238771438598633
-145.03009,61.244549,12.92303466796875
-108.143448,41.348763,20.912927627563477
2.838407,71.636032,6.372404098510742
27.28581,42.056343,18.98263931274414
-63.908161,11.192262,93.83517456054688
-90.522186,45.861538,44.517677307128906
-114.883408,32.223831,83.8946304321289
-123.659752,46.135563,16.491897583007812
-82.29538,41.071068,74.42540740966797
11.635763,40.818657,23.665771484375
-59.677212,52.763924,11.491153717041016
-105.189392,43.873241,21.615407943725586
-122.314011,40.027214,23.07769012451172
-118.232132,50.842918,18.16582489013672
-71.267334,35.933887,93.87529754638672
30.89872,53.458054,11.662839889526367
-129.698151,42.507233,23.410127639770508
13.890179,56.026722,6.234437942504883
12.818802,52.374802,12.188563346862793
-80.609459,38.427612,86.74832916259766
13.815451,45.916859,14.353921890258789
-88.794655,38.251831,63.65813446044922
4.318445,42.60675,24.10430145263672
-88.748116,31.579624,96.31245422363281
10.097573,48.599327,13.394584655761719
-128.835434,52.380424,11.336532592773438
-125.696449,47.449871,15.03182315826416
21.051563,64.898064,13.106806755065918
13.414554,43.751274,17.76607322692871
-98.181595,50.52026,50.67439270019531
16.52457,61.457016,16.439666748046875
18.591835,64.528702,17.472246170043945
-2.466249,29.308674,73.14018249511719
11.970967,57.517239,9.552811622619629
-130.456635,37.877087,32.3988037109375
5.110437,36.710274,31.331995010375977
18.431341,38.915276,24.937211990356445
-59.946507,53.286835,11.702012062072754
-7.993431,61.809471,7.050110816955566
25.252878,62.426418,17.05499267578125
-67.05072,41.583637,65.43743896484375
13.975122,67.998642,6.184220790863037
-91.888626,43.378929,27.550403594970703
-93.943985,39.373665,35.30219268798828
-122.360817,45.374371,16.80451202392578
-21.719213,35.666016,52.66370391845703
-89.033684,29.93841,93.88116455078125
-143.107147,52.341164,10.950307846069336
34.038555,47.889114,10.944820404052734
-105.72818,36.635849,57.060752868652344
-106.296844,38.484753,24.8682918548584
-75.505547,50.540024,16.681337356567383
-122.23671,37.039925,33.15604782104492
-94.31176,27.300268,97.88386535644531
-67.676476,46.188091,34.265621185302734
-73.458488,39.539165,79.05951690673828
13.692425,29.356701,64.43526458740234
-17.464205,45.318668,17.50103187561035
18.341965,74.85141,4.91956090927124
-124.761734,44.258331,17.609760284423828
-125.780121,26.019859,105.4342269897461
-72.354622,40.94532,85.92505645751953
-5.882418,39.867954,28.13197135925293
19.490065,58.760887,14.0844087600708
-121.472336,46.570236,15.49439525604248
-118.272118,23.674145,97.98893737792969
-113.73745,36.510925,32.62437438964844
-145.852417,56.216709,12.86038875579834
-109.774605,33.956253,75.10552978515625
-114.534592,31.846691,87.44110870361328
-108.645882,41.519783,21.697341918945312
-116.828339,43.147358,21.40083885192871
-91.452888,28.11515,97.27848815917969
-76.79985,39.166832,86.81226348876953
14.849425,39.18766,23.810195922851562
-112.650848,35.519493,42.214927673339844
-113.553474,35.038078,51.27730178833008
11.419073,32.529129,48.304630279541016
25.488401,47.671906,9.42962646484375
-115.853172,39.851688,21.060579299926758
17.900501,62.362125,18.42453384399414
-76.076973,21.920652,92.0140151977539
-119.755516,34.32132,52.08530044555664
-128.449432,41.177441,25.476877212524414
-78.257591,42.47097,77.59559631347656
-11.956614,42.712307,20.17251968383789
12.331498,52.688465,11.035161018371582
2.22194,55.793095,10.779875755310059
-10.847482,37.219032,29.479780197143555
15.710599,66.577042,11.08497428894043
-116.952034,42.412689,24.920808792114258
-8.042962,31.337126,53.129295349121094
-118.951866,34.832706,57.6183967590332
-121.319229,38.302422,25.662385940551758
-72.416245,43.104916,82.99555969238281
-85.664337,35.913712,84.58611297607422
7.096849,52.674694,7.116663932800293
-8.322551,42.419525,21.09096908569336
-119.236511,37.348972,30.560710906982422
-7.893363,72.316856,4.897483825683594
-78.073738,34.754845,88.01490020751953
14.019155,35.521854,33.360389709472656
15.552671,65.512497,8.861351013183594
18.059721,49.872025,11.856670379638672
10.84775,61.501572,9.2117338180542
12.686399,47.0196,16.477062225341797
-99.488838,33.009296,78.22823333740234
16.199982,54.054398,7.107736110687256
-125.012856,53.873367,11.702213287353516
-78.01635,44.696419,81.25537872314453
-103.828346,45.847973,20.985271453857422
-88.366508,27.072592,93.81549835205078
-4.333803,46.581966,21.981258392333984
-122.154739,48.328579,14.242827415466309
17.362768,44.245785,15.839364051818848
-101.14917,45.202293,23.513561248779297
-118.275291,40.207935,29.27947235107422
2.404892,63.158379,8.946592330932617
-108.966599,40.572067,22.456125259399414
-108.157883,32.334743,88.5547103881836
-81.988052,46.771919,46.290287017822266
-80.850319,37.323296,85.16299438476562
-117.84024,40.919323,25.856218338012695
-121.084282,23.150085,100.70265197753906
-93.620987,34.304886,81.82459259033203
-75.605682,48.43071,22.308626174926758
-130.891174,52.459118,10.793777465820312
5.777469,35.929337,32.463741302490234
11.959634,33.388279,48.39857864379883
-14.05186,42.009655,21.639638900756836
-80.239105,35.925346,93.85397338867188
-120.506226,35.282196,41.79132080078125
-58.844891,50.014725,13.373513221740723
17.885897,57.543972,11.272289276123047
16.903097,58.097481,15.447328567504883
41.419411,43.190044,10.170042037963867
-112.196358,41.407066,21.58362579345703
-80.2994,34.519302,88.66482543945312
-94.229103,31.219332,97.79279327392578
-113.614578,41.034805,22.86263084411621
10.197571,47.449829,14.12681770324707
-114.235611,45.791264,19.3203182220459
12.757097,66.591675,7.9014458656311035
-82.760544,33.905422,92.05718994140625
-103.260498,40.222668,18.54607582092285
-119.632065,37.618748,29.6340389251709
27.052317,63.812263,17.4119930267334
7.497029,57.630493,10.619502067565918
-102.408661,40.372272,26.523700714111328
29.484568,41.823734,13.913678169250488
-88.884445,44.739216,45.43921661376953
1.948878,39.258774,27.88313865661621
-125.414734,41.211266,24.744281768798828
12.624578,56.279049,8.544376373291016
-65.823341,17.337456,98.10784912109375
-93.72049,40.270458,48.430843353271484
17.610792,63.174885,17.962072372436523
3.012464,41.828613,24.173748016357422
-88.698845,41.694275,54.25325393676758
-71.255608,43.79517,76.23936462402344
-118.015617,39.380821,31.812211990356445
46.286034,28.127422,30.768030166625977
-95.141937,46.464851,39.46176528930664
3.375603,43.495052,20.046661376953125
-81.521622,29.644594,95.92581939697266
18.575888,40.869949,20.329471588134766
-83.939133,37.455566,83.63765716552734
-116.539513,35.142204,43.02204895019531
31.801628,57.782562,12.264300346374512
-77.507187,44.144196,58.11893081665039
-6.887635,60.896694,6.303913116455078
-83.059067,34.888165,83.97142791748047
-61.088657,14.084525,90.06657409667969
15.115214,55.955479,10.031698226928711
-61.23304,48.220623,19.571659088134766
-114.300285,44.862061,19.50828742980957
-100.236908,20.249317,94.46855926513672
-81.713989,42.408569,75.422607421875
-117.324211,38.34708,27.000436782836914
-128.709625,44.346764,14.69512939453125
-117.955902,33.393265,72.86318969726562
-88.351448,37.454987,76.05058288574219
-101.645164,34.869476,67.39604949951172
-77.43821,33.748619,87.77558898925781
-114.512383,31.459385,89.06769561767578
-114.506477,36.795952,31.191591262817383
-98.818962,42.524464,18.791889190673828
5.804154,36.432098,31.47238540649414
-76.565773,37.597832,96.9788818359375
-130.005341,43.708519,15.89313793182373
-109.536514,35.2505,61.334346771240234
-117.436752,36.710381,36.60947036743164
-144.654877,61.825245,5.059963226318359
-117.915451,45.382317,17.48361587524414
-117.378799,42.333454,20.221216201782227
-21.603157,64.120331,4.716379165649414
-145.546204,56.020264,12.939323425292969
24.208448,59.020782,14.1342191696167
-78.669418,40.319221,87.74585723876953
-132.371002,58.851353,9.803730010986328
19.359333,45.192619,15.052818298339844
-2.586532,50.968449,10.359888076782227
-122.346321,37.230534,32.137176513671875
-79.612656,37.418556,88.75140380859375
-104.846176,47.312748,25.777496337890625
-116.753578,36.506046,33.193321228027344
7.825009,63.310627,6.33090877532959
-7.923135,41.263889,23.578876495361328
-118.553223,33.101768,76.38035583496094
-81.059189,46.908115,55.12089157104492
-86.018684,38.995506,67.97250366210938
16.122835,67.139351,10.08310604095459
4.540302,41.444401,23.839033126831055
-84.166458,14.575252,85.16015625
-87.080574,35.542088,84.57827758789062
-125.035446,47.888775,14.772815704345703
-75.973457,37.289291,96.9277114868164
39.136723,62.584309,15.084014892578125
-127.219635,49.957008,13.64416790008545
-120.909004,39.360958,27.656827926635742
-130.03154,43.59412,17.920391082763672
-4.153251,49.654804,21.047821044921875
25.600689,43.851177,15.971314430236816
-88.665306,12.510921,81.54627990722656
-81.191612,40.738895,76.58332824707031
-121.388329,42.842682,26.817829132080078
23.799868,58.869434,16.694076538085938
16.153719,58.581532,11.169727325439453
-128.597473,43.964939,20.87063217163086
9.774665,71.250908,8.882500648498535
-63.131687,40.582207,81.74185180664062
-0.832003,42.531532,22.108327865600586
-109.096024,43.75898,21.1256046295166
-4.180976,34.731129,39.668724060058594
-94.780777,38.87178,38.493812561035156
21.111868,39.34507,22.929855346679688
-1.752301,64.552353,7.986273765563965
-23.642111,67.837402,6.747156143188477
-93.886055,30.974665,93.04082489013672
-105.661736,49.717808,30.788591384887695
-103.686897,32.608788,93.03427124023438
-115.676163,34.577911,65.67231750488281
-63.627361,24.513428,87.53858947753906
30.759319,66.148598,18.707067489624023
1.324536,44.536163,20.201269149780273
-102.883575,33.306892,74.03453063964844
-130.073959,51.496677,12.809516906738281
-124.020927,35.389412,43.42430114746094
-89.851418,23.395233,93.17023468017578
-117.051277,42.394756,24.542888641357422
-81.476562,44.651005,64.6765365600586
-119.454468,37.797375,29.184364318847656
30.548182,59.502464,10.143921852111816
-20.900534,26.409187,80.3466567993164
19.346525,44.223843,16.478408813476562
18.392693,46.57106,18.63837432861328
-68.180878,41.570015,67.0842514038086
-15.450051,46.171207,16.869714736938477
-130.303818,41.468708,24.934940338134766
-110.870598,49.21291,23.6959228515625
-82.341072,33.253227,83.65741729736328
-127.490288,38.862839,28.644559860229492
-126.9785,36.189571,38.34986114501953
-117.011086,37.496056,32.28878402709961
-109.440224,35.216553,62.37126922607422
10.70074,32.919514,50.45927429199219
-17.224377,41.185516,24.299970626831055
-143.240356,61.348568,5.066636085510254
-78.41674,38.157261,85.9570083618164
12.646243,53.426537,9.595747947692871
14.130599,55.589809,13.425501823425293
9.870902,45.501682,16.789226531982422
13.640318,43.794556,17.934072494506836
-121.642708,36.931297,33.8361930847168
-119.709732,39.306404,22.93984603881836
-42.978989,66.294922,4.365087985992432
-84.364372,39.681709,59.29899597167969
-93.746483,39.189861,51.325740814208984
5.343199,34.355015,38.66979217529297
-96.777031,39.357185,29.561119079589844
4.312599,34.341728,38.7492790222168
37.057293,74.634125,10.16657543182373
-92.153114,38.302872,74.0457992553711
19.366945,58.592289,10.6704740524292
-126.356888,42.145718,22.68152618408203
-119.980904,22.956308,101.30227661132812
-116.02916,40.04047,20.654512405395508
-117.476891,19.625208,94.14920806884766
-95.971581,55.948299,11.844033241271973
-140.089005,53.382019,9.820483207702637
-80.62677,27.337849,93.23272705078125
-116.403252,38.790684,29.11602210998535
-128.913651,42.651241,22.91936492919922
-115.804237,46.350441,18.956083297729492
-92.270195,45.992035,42.87567138671875
-122.287361,45.158611,17.6392822265625
27.146563,64.51683,17.099332809448242
-85.026192,38.530483,79.94469451904297
28.688326,44.497849,14.211531639099121
-114.795036,36.196465,35.70979309082031
-8.043627,58.244637,9.894760131835938
-113.423508,31.996935,86.91865539550781
-121.866997,37.635471,27.619110107421875
-0.669857,64.613998,7.532365798950195
-84.724693,35.846176,78.42161560058594
-110.173027,40.992104,25.59366226196289
-107.296478,42.989227,23.475753784179688
-131.020309,48.351345,14.429940223693848
-130.109406,43.167305,22.170581817626953
-7.685277,49.05217,24.77779197692871
-51.378887,47.831013,21.03961944580078
17.278004,56.745785,12.242401123046875
-83.992775,44.171883,64.84400177001953
-126.283234,45.220566,16.62837791442871
-121.494827,24.145805,101.9617919921875
8.182745,46.332355,14.520438194274902
-60.386562,66.532173,7.404253005981445
-8.139021,53.331322,9.226407051086426
-83.586372,40.631695,71.45947265625
-116.884178,32.193996,83.74488830566406
-69.446671,45.254158,47.167903900146484
-109.582466,44.716648,18.03708267211914
-122.036713,41.44389,24.18163299560547
-80.171135,37.6824,90.43795776367188
-2.284078,62.082283,8.632235527038574
-117.674194,34.516094,62.38013458251953
20.780363,59.768051,10.604401588439941
-106.792786,39.670242,23.13648796081543
-112.935516,33.280746,72.89373016357422
26.479919,50.452114,9.71062183380127
-118.662018,39.021378,26.273038864135742
-79.940582,28.008905,96.35560607910156
-110.605003,35.460461,59.42934036254883
-103.333145,32.203087,81.10799407958984
-90.571365,41.234455,27.427597045898438
-137.084427,66.327354,4.879271984100342
-109.993111,33.411552,82.5236587524414
19.032301,53.642185,8.489505767822266
-94.275688,39.007477,51.30923080444336
-111.462532,36.643997,32.51600646972656
-112.741798,35.386276,43.92368698120117
0.940001,45.931488,17.66046714782715
-74.571091,21.605408,88.94764709472656
13.485642,57.884205,12.06986141204834
-118.55452,34.757896,46.795780181884766
-113.529526,50.42128,20.742610931396484
-74.612854,37.911949,96.5191879272461
-124.187111,24.75732,103.58688354492188
-99.033501,66.835541,4.834221839904785
24.328388,55.901608,15.45228099822998
-98.071976,46.594952,27.400585174560547
-118.371117,37.306969,39.75221252441406
14.522307,35.672722,31.63075065612793
-74.07605,43.9935,60.89530563354492
-11.647514,36.776173,33.69464111328125
-65.004799,46.366554,30.7933292388916
-111.562927,34.551758,64.56361389160156
-146.677612,55.829994,12.914887428283691
-100.94828,26.965437,99.40824890136719
-40.890182,69.818146,5.464756011962891
33.823997,51.341846,5.481150150299072
9.575442,45.070412,17.48466682434082
14.158902,30.817886,53.81019592285156
-97.369553,31.239065,93.07242584228516
24.128569,51.837742,8.575480461120605
-94.657257,39.729053,36.93345260620117
-7.122734,29.467623,72.38565826416016
-112.110184,42.101032,18.972389221191406
-120.817719,36.570183,35.23644256591797
-84.75798,34.972786,91.77336120605469
17.54318,64.610062,17.573162078857422
-57.594341,50.098305,13.27517318725586
14.255715,66.734001,9.777100563049316
-61.110912,20.528084,89.55182647705078
17.020651,42.178143,19.085071563720703
15.632052,56.724571,12.821186065673828
-98.574387,31.203085,97.57754516601562
9.383503,60.623917,9.959094047546387
11.508195,39.213947,24.367612838745117
-84.116714,42.392414,62.713050842285156
-119.392601,34.960945,44.132320404052734
-83.531509,37.36536,84.90802001953125
-115.750114,39.870495,20.4814510345459
34.206188,58.275463,12.401297569274902
8.478257,63.972546,10.23986530303955
-7.921884,50.836166,18.054738998413086
-67.822769,17.519785,98.14096069335938
10.056244,62.491425,6.984152793884277
-81.969452,33.343349,91.72029113769531
-120.532005,20.706423,94.16160583496094
-122.250618,47.429573,15.287721633911133
11.534462,44.033752,18.24080467224121
20.365343,63.810593,13.139345169067383
-74.953041,41.786331,89.39708709716797
-111.597099,36.224167,49.173702239990234
-125.782974,52.484398,10.028837203979492
-96.957016,40.965878,31.403947830200195
-71.156509,71.558754,9.306438446044922
-117.30677,50.862244,12.790118217468262
-89.328171,37.286732,65.40436553955078
-109.486313,35.778782,54.54862976074219
-81.15593,39.568237,88.41020202636719
-94.356339,39.862343,34.5552864074707
-6.870747,58.201981,10.09599781036377
-64.406807,16.784655,99.50215148925781
-118.177505,34.719742,58.45137023925781
-124.522232,46.118675,16.302900314331055
-90.499504,50.601086,42.42339324951172
-131.451141,38.379333,30.890268325805664
5.917385,59.049046,11.123384475708008
-87.051628,31.488466,91.83080291748047
-0.308506,62.500076,8.816957473754883
-96.733475,32.459908,89.94947814941406
-92.199852,36.127712,68.30560302734375
-90.876801,44.900928,35.42014694213867
-116.091423,43.083263,20.032739639282227
-99.905342,36.526096,55.43882751464844
15.766545,52.289433,3.731060028076172
7.423105,62.269745,7.4964280128479
-5.367069,46.974434,22.04397964477539
24.418093,43.583584,15.348959922790527
-111.064346,20.188833,100.06714630126953
-111.528397,40.989056,19.523550033569336
-109.227936,39.412834,22.82016372680664
22.22724,63.287731,17.592866897583008
22.546129,66.971397,9.791422843933105
17.572674,41.426868,20.132545471191406
-78.70369,37.926575,88.17950439453125
-75.406517,43.315968,65.29927062988281
34.384579,53.522099,4.9419379234313965
-128.777832,43.021172,18.143686294555664
15.167944,47.007309,13.709068298339844
-120.60257,46.707623,15.06580924987793
-112.48127,36.318424,36.537803649902344
-108.336853,40.315231,21.871227264404297
-89.541054,44.499504,40.201988220214844
-94.815895,46.428997,34.10173034667969
11.316232,55.561562,3.145327091217041
-99.849564,41.171078,21.53257179260254
-110.917404,46.262775,21.20134735107422
12.146032,57.259068,10.74376106262207
-124.63591,39.404827,27.32636833190918
-114.419998,36.285355,34.233856201171875
11.530556,53.131165,9.563425064086914
-103.618813,57.242825,21.76741600036621
-109.099846,35.510189,47.31755828857422
18.070057,42.079727,18.402658462524414
5.639695,38.040783,30.11188316345215
-93.397255,33.614456,84.8519515991211
-84.548775,42.910339,60.23415756225586
39.021477,39.171417,12.386045455932617
19.646362,54.495209,6.399555206298828
-76.256424,35.497849,96.86070251464844
-111.567253,34.915493,65.314208984375
-94.09568,50.781757,58.053001403808594
20.244003,43.392498,18.528120040893555
-125.701111,46.780968,15.874770164489746
19.438292,67.523933,10.546561241149902
-112.055885,41.832035,21.334455490112305
18.329296,42.259365,18.506629943847656
-96.66671,30.682018,93.07705688476562
-83.495895,48.655849,33.469722747802734
-3.485285,36.388134,35.356563568115234
-83.442299,27.025984,92.68804931640625
11.560134,40.228436,23.258089065551758
-114.534081,34.364643,59.76052474975586
-66.545212,46.413639,28.13609504699707
-5.05071,35.983006,32.69099807739258
20.466148,57.650089,14.28931713104248
-84.23616,14.506333,84.99369049072266
-85.20359,37.041718,76.55378723144531
-119.614899,52.147217,14.060249328613281
32.022484,43.46978,13.927413940429688
-138.536407,57.82996,7.477276802062988
-119.256081,37.306007,30.575414657592773
-77.608093,38.192211,88.08991241455078
-74.871964,39.125107,95.84932708740234
-128.517731,35.109409,55.29349899291992
-91.588791,43.178139,29.801071166992188
9.936162,55.682911,10.77097225189209
8.822407,52.374916,12.153498649597168
8.056381,45.293255,16.042770385742188
-123.534721,25.453671,103.61345672607422
-121.174461,23.887682,103.3006820678711
-122.053757,23.955746,104.10527801513672
6.671296,32.704681,48.99334716796875
-129.947876,45.504337,17.19797706604004
-50.113556,19.764816,84.14725494384766
-86.470207,31.990677,92.20796203613281
-86.184555,27.23078,94.71406555175781
15.772505,66.654976,10.101746559143066
14.828184,30.317013,59.929141998291016
6.930198,44.494759,20.234800338745117
-111.164253,40.689728,22.30959129333496
-144.911407,61.646065,7.54325008392334
-90.581245,37.063755,60.7775993347168
27.59697,64.44445,16.535520553588867
-124.96814,41.425507,22.16069793701172
1.531817,64.188789,6.776532173156738
2.415546,39.14732,27.195053100585938
32.216599,33.689156,16.5784969329834
-121.731987,36.48777,35.853092193603516
-125.292831,36.181808,37.860443115234375
28.389524,65.032585,18.34402847290039
-77.566536,35.355438,90.32530975341797
-143.459137,61.000057,5.206925868988037
-109.328674,41.946049,18.711753845214844
-6.303518,38.441601,29.24010467529297
-128.804199,36.423546,38.143470764160156
21.62285,43.286858,20.45298957824707
-82.001648,37.320808,87.00738525390625
14.641478,50.982517,15.059174537658691
-91.751747,41.527363,31.605134963989258
-114.18045,44.908695,19.104629516601562
-5.834881,38.112404,29.209033966064453
30.133118,40.002888,15.831463813781738
30.860868,57.886791,11.396137237548828
-96.701126,34.340477,94.84362030029297
17.321899,67.713089,8.10958480834961
12.254935,43.991798,18.181137084960938
-102.352997,36.091694,69.86829376220703
4.905461,53.756969,9.512093544006348
-76.94754,37.753048,91.66112518310547
-99.993347,71.517815,3.71299409866333
-79.012802,37.145866,94.2121353149414
-121.470734,42.807888,26.657451629638672
-122.252106,45.310368,17.383647918701172
-125.374397,49.116463,14.001678466796875
18.189129,73.713448,8.646215438842773
10.956995,71.695168,8.198310852050781
7.934421,65.3367,7.827226161956787
10.353567,39.987915,23.1021671295166
-109.504219,43.605755,21.590486526489258
-117.145561,35.797588,42.21574401855469
9.51956,55.588051,10.710529327392578
18.490479,40.413155,20.553537368774414
-72.648277,40.787086,85.31851959228516
35.816086,64.441307,13.334834098815918
14.621725,57.381092,13.200396537780762
-137.615982,49.483681,12.57813835144043
-114.130875,33.63781,65.92803955078125
-88.237213,37.926258,68.25748443603516
-110.228928,43.413586,20.378087997436523
-121.136009,34.313782,63.24748992919922
-115.744064,35.109814,42.92140197753906
-87.428619,36.351437,84.25501251220703
-98.75309,31.776808,90.9737777709961
-64.553253,51.388851,10.915864944458008
-131.452805,38.288067,30.78049087524414
-7.447645,62.145191,5.755856990814209
-119.212761,42.347778,22.53479766845703
-115.135902,31.980043,86.00900268554688
-116.927696,44.746559,18.30785369873047
-94.065178,29.664478,93.63671112060547
-78.923927,47.64962,40.61314392089844
-76.645821,18.327286,89.3742446899414
-72.028259,43.876091,73.5234603881836
13.756831,71.994797,7.556521892547607
-120.642921,40.69981,30.41088104248047
-95.399139,29.959719,98.52033996582031
-93.665817,50.236389,49.321495056152344
-6.468735,37.141903,29.880647659301758
11.804597,58.684593,11.866131782531738
27.701616,67.106438,11.139533996582031
-88.019562,43.596111,45.474891662597656
-108.624832,47.217129,16.8233699798584
-91.727386,32.728668,89.6319808959961
-81.923531,38.173717,76.81332397460938
5.269899,41.799099,24.41326141357422
-116.40197,34.042217,68.07633972167969
13.86442,59.155209,8.593997955322266
-128.936081,43.29504,18.718250274658203
-2.41825,36.855297,32.191280364990234
-119.923401,32.827503,77.57538604736328
-67.715965,38.850445,73.25228881835938
-83.508476,37.492603,83.71617126464844
-10.758632,63.849403,7.213197231292725
-87.946335,30.890882,93.33023834228516
-81.927094,39.701504,85.30462646484375
-14.198042,22.350082,103.70502471923828
-117.189438,37.644035,27.05088233947754
-126.053795,47.218388,15.042682647705078
-92.391464,41.48159,28.21917152404785
16.817863,38.390957,24.81833839416504
-104.215446,33.290333,82.52001953125
-97.973259,29.795605,92.7114486694336
-17.830418,45.861206,17.336721420288086
-113.539101,36.996605,29.887168884277344
-99.152763,66.742424,6.762773036956787
-71.746239,33.357048,95.0355453491211
13.473445,45.713161,15.70471477508545
-78.527672,61.107208,8.81874942779541
-7.955959,33.663773,41.78901672363281
20.784241,57.540596,14.774505615234375
23.502483,61.982368,17.025259017944336
14.795127,47.217648,13.77061653137207
-80.959038,37.539928,94.07648468017578
-84.481903,38.839817,79.6454849243164
13.390428,57.154675,12.326898574829102
9.594848,71.878616,5.662642002105713
20.575403,59.02541,14.777853965759277
16.129053,66.65786,14.36268424987793
19.750248,59.152966,11.26001262664795
-105.47908,38.974457,18.300155639648438
-125.046494,35.899467,39.854583740234375
-116.731209,33.643528,74.0440444946289
27.220863,50.805332,13.496628761291504
-80.667198,41.622257,76.18376922607422
-143.341553,62.350506,9.635676383972168
-9.04446,39.184769,26.671920776367188
-115.201271,52.277393,19.994434356689453
-108.767189,43.895077,20.855636596679688
-93.142502,18.371758,96.7323989868164
-86.636482,42.827011,57.79090118408203
16.520372,58.781956,11.897047996520996
-80.00174,38.242046,84.5948257446289
20.785162,49.557415,7.7492852210998535
-108.269005,30.894018,97.61206817626953
-119.906288,22.783646,100.76316833496094
-5.074237,39.248325,30.15414810180664
-123.868034,40.435768,25.465007781982422
-1.019101,66.949814,7.756324768066406
-116.766914,35.608318,39.9570198059082
-121.759811,23.64534,106.81383514404297
-103.10054,48.354866,15.774578094482422
-90.630447,49.440308,61.635765075683594
-83.965065,36.154408,79.97093200683594
-133.876831,47.39201,14.530163764953613
21.887209,65.798439,10.540514945983887
4.100211,45.335403,17.351608276367188
-120.142433,44.714649,17.228050231933594
3.837659,44.582314,20.276777267456055
-129.685257,40.401176,26.763774871826172
-108.603142,30.164282,97.03302001953125
0.195603,68.450607,8.692143440246582
-118.266235,31.583208,86.69474029541016
-108.375061,39.542225,23.299619674682617
-125.139473,60.925854,11.62468433380127
-99.811501,29.821903,98.99527740478516
36.426792,60.75729,10.032285690307617
-103.929878,34.047394,79.60505676269531
24.309786,63.0788,13.281230926513672
-5.724528,42.435799,20.99671745300293
28.062828,41.922504,13.84817123413086
-92.110237,44.261238,32.12097930908203
4.733484,49.041241,19.17192268371582
-61.890564,23.853453,87.2723159790039
3.862317,40.612488,26.282161712646484
-75.746536,42.879147,86.74097442626953
-81.46875,24.815212,93.1274185180664
-118.314072,33.286587,59.544071197509766
-111.099564,34.340351,67.73640441894531
-95.347534,34.936771,87.78166198730469
-90.941727,73.432907,3.911602020263672
-82.390358,61.216827,9.714648246765137
-80.810249,33.53751,93.13198852539062
-49.400429,18.339527,82.35078430175781
5.020126,63.749371,9.82885456085205
-81.454239,25.646662,96.40672302246094
-112.99044,34.505825,56.73053741455078
-67.335655,45.067692,50.67373275756836
-1.957884,62.167263,8.367532730102539
-108.559525,39.565693,23.051332473754883
-86.223206,44.342354,53.05043411254883
-81.175751,43.816441,63.08285140991211
19.609509,41.142841,19.673574447631836
-73.135635,29.803371,93.6999282836914
-132.535812,39.846516,28.796804428100586
18.595684,60.360371,16.80868148803711
-118.836876,35.94146,36.93584060668945
-108.376625,56.28442,20.02031135559082
13.438913,70.972847,9.83171272277832
-131.290741,52.438728,10.777053833007812
8.601831,58.334728,12.78298568725586
-126.716454,36.613129,36.153255462646484
-124.114334,46.854694,16.918014526367188
18.797947,32.089458,39.33704376220703
31.895908,69.203522,14.721217155456543
-130.059036,44.449738,13.984102249145508
-21.882168,49.857697,16.45469093322754
-124.909309,39.720116,26.769344329833984
17.778946,37.918354,25.177982330322266
0.02541,51.338501,11.288497924804688
-100.490585,36.717037,50.59324645996094
-121.640694,23.928362,101.52198028564453
-6.897441,50.364449,15.380624771118164
-69.914375,12.042864,95.9917984008789
-116.015152,46.256081,19.02082633972168
-70.455429,38.658611,92.2885513305664
-90.204605,36.000286,71.606201171875
-61.842705,52.814438,14.720342636108398
-88.686722,39.657948,58.921165466308594
6.740672,67.206322,7.001708030700684
30.228539,66.040199,20.688932418823242
13.213541,67.126778,9.43823528289795
-2.926083,48.915764,21.398439407348633
-137.989227,53.27821,10.529138565063477
-110.832077,48.447514,13.557735443115234
8.155896,54.662266,10.071791648864746
15.305138,56.186771,15.929115295410156
-83.80925,41.307049,70.08941650390625
19.487686,65.707603,20.86772346496582
18.934977,72.435303,8.585831642150879
-121.080193,36.30024,36.35892105102539
-75.878922,31.822021,94.45535278320312
-65.201027,20.126528,89.37476348876953
32.751553,56.061329,12.36923885345459
-9.226999,63.911674,7.674059867858887
-125.35656,34.040142,55.04503631591797
9.898949,63.135803,10.349466323852539
-124.826202,25.122526,104.7441177368164
-73.410629,49.149605,17.083173751831055
-85.047363,36.992756,80.10142517089844
-0.017237,52.814716,5.297016143798828
-23.11721,63.143314,10.1589994430542
15.528616,56.465435,16.622657775878906
-99.052986,28.74185,95.5020751953125
-116.117714,46.360546,16.430978775024414
-3.952514,49.540535,21.55472183227539
-126.300262,36.508873,36.54086685180664
-110.098938,46.061726,20.223997116088867
-116.706009,35.354301,49.38134765625
-96.954712,42.417179,23.831348419189453
-104.616417,43.056438,21.511672973632812
-99.220634,41.15789,26.709386825561523
4.619104,47.569977,14.42861270904541
16.870798,63.839249,15.469101905822754
7.97466,54.632866,10.553848266601562
-7.540517,62.24136,4.967557907104492
27.511265,47.204464,11.34802532196045
-112.083977,48.09832,21.24965476989746
5.82022,38.982437,25.73952293395996
-99.820442,43.991577,20.37834358215332
-64.58416,17.126728,99.3089599609375
-89.209686,34.016933,86.09861755371094
-79.056831,51.214947,14.517178535461426
-77.687843,35.475327,91.49781799316406
-112.406517,42.667572,20.97171974182129
-84.361176,32.112362,84.25927734375
-122.772072,46.529461,16.017656326293945
21.57509,53.344315,8.507673263549805
20.868298,46.446796,12.465568542480469
-129.990479,47.622475,13.168981552124023
-110.125984,44.59552,21.544897079467773
-125.056145,36.309032,36.73726272583008
-101.564667,32.002934,88.56331634521484
26.7759,72.588226,7.501642227172852
5.665054,39.662361,28.4697322845459
-120.581604,36.760559,28.974994659423828
13.708593,43.62051,17.56818962097168
19.51697,66.130104,16.048749923706055
17.846422,42.926781,18.16724967956543
-110.841599,35.618183,53.983402252197266
-105.958488,21.517212,96.2184829711914
-116.055984,37.359776,29.335180282592773
-132.128235,50.463409,12.92082405090332
-71.918861,22.592581,92.76173400878906
-7.781538,59.356892,10.908316612243652
-116.460915,30.372025,92.23979187011719
-109.835953,42.529621,19.03684425354004
19.663849,62.987858,13.598904609680176
31.63588,51.627213,2.3670670986175537
-116.484291,35.41745,40.0534782409668
-110.72802,33.352905,87.47010040283203
27.035929,54.646069,9.394390106201172
-104.864815,41.83744,22.409475326538086
-104.962654,59.898094,39.95470428466797
-95.052361,37.127628,65.91959381103516
-128.509369,42.252903,23.7582950592041
-10.167183,33.502274,42.1500129699707
-74.90406,45.586376,78.3864974975586
-7.195757,29.506874,76.92317962646484
25.899002,57.673923,12.452622413635254
-118.802704,53.879681,19.22496795654297
-82.179527,49.755119,24.849061965942383
16.242134,56.429703,4.702637195587158
-99.705292,46.103207,25.39161491394043
-85.851273,32.553116,94.45877838134766
-109.241829,45.889687,21.15382194519043
26.682249,33.453342,27.07003402709961
-1.211552,65.778534,8.377854347229004
18.61508,59.305195,15.615939140319824
-121.121994,39.208298,26.599363327026367
-78.181839,38.434139,95.84273529052734
-89.583054,29.537376,98.16185760498047
-87.63002,38.784004,59.69990158081055
-122.863022,44.130333,24.523685455322266
-97.061974,41.905483,27.367502212524414
12.163871,42.252003,18.576122283935547
-126.668236,42.979767,20.059709548950195
-8.650171,29.45846,65.14055633544922
17.839245,63.997566,12.75821590423584
-93.394234,36.576679,63.436195373535156
13.36309,42.602539,17.180627822875977
13.77702,47.662708,15.113835334777832
-126.86528,41.052902,25.1467227935791
-4.093455,44.995907,20.662887573242188
-90.80201,36.411633,62.77774429321289
-119.028664,23.556444,101.79359436035156
-77.56929,46.772125,48.07894515991211
-116.91433,47.504772,18.75615692138672
-96.869202,34.128635,73.87483978271484
25.805273,45.787449,13.184133529663086
-29.567116,71.509857,6.088426113128662
-120.550674,33.424683,71.10845184326172
-68.707115,74.937599,5.739113807678223
9.295535,59.246117,9.583172798156738
-109.357071,40.312622,27.168407440185547
-99.637779,32.622135,93.10130310058594
-88.528755,34.498695,82.0688247680664
-88.006317,38.98875,69.49420928955078
-128.101715,38.618549,29.160053253173828
4.294019,48.29575,14.985149383544922
-83.843384,45.135929,70.1293716430664
8.884426,48.547077,12.160069465637207
-88.364464,31.397907,92.47900390625
8.485825,38.827965,27.972309112548828
-104.918083,37.870892,28.585254669189453
-107.808617,30.903076,100.05132293701172
-117.057076,35.884579,47.391761779785156
5.506846,36.187847,32.27684783935547
16.187544,61.272045,11.59789752960205
-126.345566,45.999039,16.344350814819336
-8.390863,58.565121,10.135307312011719
32.540489,56.111176,9.095905303955078
-83.882729,48.506729,60.78944778442383
-78.580917,32.931976,94.52223205566406
-75.200104,38.894955,94.70059967041016
13.991943,39.888878,23.558643341064453
11.854353,59.765358,10.232501983642578
14.377046,52.161118,10.437549591064453
-116.714714,44.652737,19.812171936035156
-7.490947,57.207203,9.549084663391113
12.606936,59.338242,7.579131126403809
-90.52494,30.129827,98.60000610351562
15.203644,64.17321,16.070749282836914
-117.970161,46.466694,16.545015335083008
8.268366,54.829693,10.131710052490234
-64.729263,42.688633,76.65857696533203
-119.360497,36.22979,35.4663200378418
22.426884,54.794579,6.2989020347595215
-115.355698,33.070686,63.357730865478516
-84.447014,32.640446,91.05280303955078
14.222874,43.216751,18.61410903930664
-95.006721,36.724922,59.525634765625
-94.204224,40.538074,30.855188369750977
-103.586197,37.138611,32.697792053222656
22.4851,58.261826,13.894410133361816
-95.989555,45.953648,23.903968811035156
-77.883659,35.127361,96.42276763916016
-0.735068,40.05032,24.024221420288086
20.817299,53.582603,3.4003279209136963
-86.575821,43.225159,42.89053726196289
13.117024,66.853462,14.047484397888184
-89.826813,41.887161,41.054874420166016
-65.212357,20.130724,89.41693115234375
1.514643,64.4813,8.848185539245605
-118.848969,34.112511,55.223628997802734
2.262804,40.998657,23.606990814208984
-133.692383,57.069088,8.8886079788208
-119.121475,44.040688,18.798830032348633
-81.209801,35.204594,91.53710174560547
10.231374,58.27597,12.949889183044434
-129.63385,45.194134,15.125810623168945
-78.049438,44.825211,61.48704147338867
-48.857937,60.744617,7.078381061553955
11.917711,52.823597,9.216696739196777
-81.69838,44.528297,58.56743621826172
-113.766922,37.375923,41.01387405395508
-109.728088,45.187428,17.452003479003906
-62.746094,43.552212,59.1612548828125
-85.778008,11.658466,86.76953887939453
-131.287582,45.762016,14.093238830566406
-68.513298,38.492069,75.76643371582031
-104.182037,38.463013,28.565101623535156
-84.192368,18.355091,93.39607238769531
14.116951,58.309223,9.98426628112793
17.457762,47.536846,13.77660083770752
-99.120941,43.478542,19.775632858276367
-83.561104,39.728043,66.03833770751953
9.377905,55.736523,10.7733154296875
-95.207275,35.256794,86.31377410888672
27.59593,42.819847,12.219602584838867
32.510826,58.155422,13.017691612243652
33.16386,60.373104,11.064217567443848
-68.759247,11.859577,99.54078674316406
-104.883705,45.121834,19.624364852905273
-108.001137,38.381645,24.75419807434082
-86.29612,38.159077,75.44420623779297
-111.056335,34.512596,68.19895935058594
-99.595779,28.107044,94.6934585571289
-131.714325,47.707859,12.545377731323242
-126.896187,48.969063,14.049959182739258
-130.283966,36.735916,37.75855255126953
-120.24752,42.073654,19.916770935058594
5.01396,54.209183,10.308412551879883
-115.435707,35.594296,38.96086120605469
-116.25518,35.294998,46.27576446533203
-86.788055,58.016159,18.71859359741211
24.386679,55.17585,4.878950119018555
-113.401482,46.004826,18.64055061340332
-85.424156,37.827827,76.27108764648438
18.968021,57.04697,14.005121231079102
7.660156,71.398224,5.28945779800415
-115.132088,45.740871,18.738821029663086
-118.489662,34.216621,54.25605773925781
14.048585,55.758186,10.37508487701416
27.000925,39.329113,18.631690979003906
-125.870949,45.168621,17.906705856323242
-120.097832,34.614025,59.36233139038086
-99.040367,33.743057,77.52381896972656
-116.682938,47.037937,17.06774139404297
-91.771431,43.633656,29.671401977539062
15.33848,48.345367,12.909963607788086
-79.836548,40.250584,73.50486755371094
-133.838837,47.46656,15.524945259094238
-117.89212,34.864754,44.085968017578125
11.189256,33.269638,50.5165901184082
-122.237656,37.196598,31.88227081298828
-77.666626,40.400158,86.43501281738281
-130.241501,51.837116,11.124670028686523
-114.592026,35.257423,43.776275634765625
-4.47415,41.392593,24.70003318786621
-121.378433,40.419697,31.087709426879883
-125.281273,36.849018,34.43667984008789
23.910105,60.371098,14.588379859924316
-102.698921,37.475826,37.92491149902344
-103.168694,37.745701,27.658782958984375
-84.788399,42.233524,61.32667922973633
-118.013184,35.403038,40.72636413574219
-93.331429,44.52935,22.896198272705078
-87.902046,45.263996,53.662933349609375
7.715078,57.65638,11.835591316223145
28.934847,47.894547,8.818512916564941
-128.824081,36.166252,40.623104095458984
-89.997879,35.344128,87.61524200439453
-107.312973,52.369289,31.462867736816406
-121.199242,23.095854,101.0710220336914
-92.218613,40.473255,33.447242736816406
38.059631,48.320766,11.810633659362793
-126.38871,48.641441,13.92158031463623
-115.362671,35.881336,39.0423698425293
-131.111969,44.346867,15.072693824768066
-78.325089,39.620487,90.83168029785156
0.925835,63.290245,8.32301139831543
-115.064507,31.681488,87.1199722290039
-122.962845,58.675674,13.99931812286377
-117.816551,47.10759,14.969629287719727
-10.477942,46.035538,16.727943420410156
-7.567118,41.464794,23.35841941833496
-126.045357,41.344166,23.94082260131836
-93.027252,38.428322,50.2376823425293
17.298681,67.822594,7.995954990386963
28.294889,65.201843,12.302726745605469
9.343938,59.71077,9.76340389251709
-114.044746,47.360992,17.956989288330078
29.20479,39.992584,15.298259735107422
-119.374916,37.739735,28.88456916809082
-113.607697,43.944237,19.455821990966797
2.323057,38.868027,26.85835838317871
-99.534065,32.668552,87.82854461669922
-127.635651,37.838226,30.984521865844727
12.750018,41.275402,19.945308685302734
-104.870964,38.191692,26.22216796875
-94.658821,42.357616,25.38123321533203
-14.40523,27.593374,69.27791595458984
-16.831129,29.427797,45.98515701293945
12.129256,33.144188,47.58506393432617
-86.745216,33.546757,90.41448974609375
-78.67942,37.914433,83.80425262451172
-115.083572,36.841576,32.420440673828125
-6.920684,58.731827,10.438797950744629
-116.121292,31.064573,90.93714141845703
-16.815653,45.397324,17.40366554260254
16.881947,42.296967,18.192373275756836
-118.005997,35.556423,40.5894775390625
-117.238274,39.315422,30.93107032775879
-70.343742,11.278343,94.42449951171875
-118.766731,32.93895,61.401607513427734
-53.359077,50.05291,11.82966136932373
-121.656517,35.53968,52.1151123046875
-73.606941,40.696606,77.65603637695312
-9.585417,45.746471,16.780004501342773
-65.707771,43.099701,61.537017822265625
-99.578484,40.478603,28.22356605529785
21.676516,67.586136,8.626152992248535
-117.410011,22.5835,97.76158905029297
21.039799,44.067348,20.408594131469727
-110.681503,40.115574,23.930994033813477
-86.154335,33.790417,86.4246826171875
-104.266006,37.035313,48.09634780883789
-87.575302,30.512989,93.74005126953125
-84.847183,42.790493,63.09769821166992
-89.650894,43.176052,35.85652542114258
19.191313,42.439232,18.442651748657227
-83.441681,40.853035,69.83653259277344
-114.101288,30.758972,93.3117904663086
-70.210403,47.57819,24.269100189208984
-89.591927,33.884712,86.73563385009766
-121.777191,51.797112,9.735648155212402
-119.450813,42.921108,23.52267837524414
26.726976,64.320328,16.389373779296875
-7.894907,30.319721,58.65182876586914
-128.810867,45.015186,14.096657752990723
-86.439064,40.60228,60.92091751098633
-126.006653,43.008713,22.12681007385254
-116.62693,37.447418,39.3402099609375
-98.155655,34.603153,74.59530639648438
7.784774,49.21069,14.873688697814941
17.52006,42.136047,19.205337524414062
16.222969,46.86314,13.789840698242188
-74.453522,38.265434,93.8926010131836
-80.898621,16.064371,86.89476013183594
-80.969772,33.908085,93.32283782958984
-84.341507,36.610603,83.29790496826172
-16.29949,38.572296,29.441654205322266
18.271494,59.842686,11.52513599395752
-0.625859,62.482895,8.594734191894531
15.067426,66.996346,8.546313285827637
-77.082916,42.668316,67.23773193359375
-108.235916,39.752102,29.438879013061523
-92.398323,41.584251,28.0949764251709
-114.007835,37.467216,26.536714553833008
-83.911407,38.249954,65.99168395996094
-83.208023,41.793091,65.0100326538086
17.93046,62.763412,15.434488296508789
-117.305138,46.428574,16.771766662597656
-113.777206,31.299486,91.45893096923828
-126.268517,49.003391,13.74246883392334
-7.906341,57.706215,9.7200927734375
-75.467827,41.632332,86.42489624023438
-100.890182,32.758934,101.09663391113281
12.004339,29.475758,72.6335220336914
-82.050323,38.715874,85.67558288574219
-116.458351,36.637688,33.63411331176758
-85.209167,26.507683,95.96717071533203
-145.421005,63.804939,4.306093215942383
11.26016,58.504227,11.3310546875
-71.106575,43.476521,69.87875366210938
10.71033,61.407028,9.31319808959961
-92.911423,32.482761,91.64772033691406
-99.401901,25.98012,99.31388854980469
-93.212273,27.082527,97.3053970336914
-75.060295,48.872917,21.44441032409668
-88.545998,44.309994,62.72026062011719
-109.921486,41.354416,25.243738174438477
-77.897308,34.086678,95.29473876953125
-122.548096,24.114634,91.201904296875
-110.843323,31.881266,88.77482604980469
-72.064873,18.797276,94.97872924804688
-120.605057,33.57626,69.83918762207031
11.937557,58.252712,11.993325233459473
30.164351,69.087791,14.617420196533203
-104.473747,47.991943,27.825366973876953
-79.579292,36.786293,89.59452819824219
-112.963837,33.616379,66.10446166992188
14.984879,52.991142,6.611763000488281
-119.50647,41.824314,25.495885848999023
-22.378769,72.50827,4.894568920135498
-124.297379,36.141563,37.78388595581055
4.969809,37.148682,30.18284034729004
-133.405609,60.71978,9.423447608947754
-122.241287,37.537384,31.17584800720215
28.6709,65.804016,14.125596046447754
-113.315063,37.458595,39.44538497924805
-122.594513,39.288937,24.5635929107666
-76.660492,34.295315,95.86428833007812
-93.679077,45.897285,31.874317169189453
-70.150948,32.104771,89.13216400146484
-118.035522,35.002087,56.94376754760742
-95.601379,39.249165,28.530786514282227
-5.35413,45.991722,22.21660804748535
-118.728554,40.063248,22.17142677307129
27.663347,64.378853,21.427722930908203
-95.121544,37.282547,57.164337158203125
-116.965012,42.432331,25.765296936035156
-74.406136,32.378906,94.4974365234375
-101.668854,39.812546,25.870588302612305
-90.380013,47.893276,67.08135223388672
-88.220322,28.41503,96.810546875
-92.547386,34.632126,73.88298034667969
-100.874916,45.751705,22.948257446289062
-110.482834,34.777504,70.26885223388672
-113.971519,44.893993,18.410205841064453
-19.098225,26.050203,82.50474548339844
-99.725616,37.603546,35.71654510498047
-114.731094,31.523933,88.31275939941406
-128.529633,35.377232,50.775028228759766
23.212706,65.558731,21.215505599975586
-116.97419,42.421288,25.162446975708008
-115.195587,34.028748,54.40816879272461
19.978901,62.531097,14.43433952331543
12.734755,53.281345,5.975866794586182
-133.030472,40.566673,28.190080642700195
4.647604,45.699173,17.519283294677734
11.179051,44.206474,18.73415184020996
-118.165771,36.20155,34.10881042480469
-82.208939,47.421539,43.20442199707031
-86.866165,42.982513,51.551414489746094
3.404394,43.874161,20.595478057861328
-82.297699,35.336845,93.3128662109375
-119.991051,38.935558,28.03864288330078
0.808958,48.578575,13.636127471923828
-86.84166,38.53791,80.39462280273438
14.109152,63.460918,21.37478256225586
-126.053497,25.904608,104.6806640625
-118.919273,53.418842,18.7947940826416
19.38802,57.870411,14.822819709777832
-60.039135,56.117901,13.99262809753418
-88.640221,37.658989,76.7889404296875
15.623914,56.544106,8.306070327758789
25.623857,47.027302,10.881035804748535
-114.386604,34.434399,59.399105072021484
28.558321,65.166901,13.951532363891602
9.555079,61.589504,8.614835739135742
-123.33654,24.098284,102.13370513916016
-81.631676,40.084267,79.60391998291016
-75.822098,41.16991,74.77547454833984
-5.140652,40.003967,31.07234001159668
-107.321037,23.81443,97.82506561279297
-92.067001,35.901112,78.07100677490234
-121.935265,41.011803,24.2867431640625
10.643549,56.502026,6.645613193511963
-119.238647,37.428211,30.007722854614258
12.180048,42.199898,18.352933883666992
-113.119118,43.841423,19.826528549194336
1.814356,55.226395,10.133990287780762
-115.503426,38.930157,24.04292106628418
-86.626343,44.380157,60.482582092285156
-82.104782,39.977589,68.88971710205078
-94.080048,31.966154,92.0578842163086
-115.260223,45.157879,19.41925811767578
-129.717865,43.111752,15.379066467285156
-94.430534,35.735874,67.40140533447266
-112.76149,30.707172,92.2978515625
-123.413757,25.430607,105.56088256835938
21.708593,57.834808,11.54564094543457
2.010069,41.157688,22.74463653564453
-126.140327,48.281105,14.395566940307617
0.138256,44.34774,22.283477783203125
15.114342,55.955532,9.423881530761719
-123.611275,39.087643,27.69913101196289
-60.398735,19.846676,89.02295684814453
26.727894,59.166386,10.45425033569336
36.630802,68.911354,18.50556182861328
21.043505,69.526031,8.52389144897461
-118.105194,41.741539,27.611459732055664
1.328016,65.284599,8.557002067565918
8.499366,44.084099,19.077957153320312
-77.884209,48.274166,31.79789161682129
-86.181816,37.077644,81.7553939819336
-7.558429,57.896812,9.498241424560547
15.971839,57.756435,11.050318717956543
-86.605858,36.031525,76.11723327636719
-3.657558,40.997074,25.641254425048828
-130.574371,46.716614,15.988611221313477
24.673996,67.566628,9.207951545715332
0.791016,44.751961,21.301137924194336
-80.415092,38.233635,86.1615982055664
20.365196,55.38311,9.156710624694824
15.900613,54.785824,7.982034206390381
22.854498,51.31982,12.535222053527832
-124.211304,39.815304,26.789884567260742
11.062062,44.160675,19.60965919494629
-74.971542,44.696507,55.72689437866211
18.549835,47.364613,15.553272247314453
-107.518379,44.423019,19.71534538269043
-12.856226,35.453568,37.77800369262695
8.746843,29.119617,78.86286163330078
-59.734692,19.405546,88.18017578125
13.978481,74.724899,5.380931854248047
-81.537819,39.941811,78.97860717773438
-81.853798,47.796223,42.376861572265625
-138.400497,63.651333,9.926132202148438
-87.913155,29.96032,93.69347381591797
-115.724907,31.280561,89.63129425048828
-109.423882,35.097282,60.867733001708984
13.956261,43.038395,17.697219848632812
-93.072952,31.502691,89.65504455566406
4.253112,46.371777,16.30049705505371
-1.724498,61.396469,8.770357131958008
-130.345566,56.028973,11.200860977172852
10.53106,53.861858,8.296404838562012
13.054259,42.099503,17.508041381835938
16.344551,62.43185,10.338873863220215
8.3507,60.349304,19.433414459228516
-115.748421,34.138554,52.503963470458984
-79.343491,46.029514,71.19170379638672
17.12347,60.480732,13.339217185974121
-111.076233,43.077892,20.105426788330078
-117.36113,39.660923,30.177587509155273
-88.712303,15.773336,88.54997253417969
31.89576,69.203537,14.128876686096191
4.919138,42.142696,22.412199020385742
-85.783943,39.140713,56.93706512451172
11.885376,56.926617,11.138511657714844
24.127134,57.162571,12.340568542480469
39.898842,38.727795,12.760541915893555
-124.529922,40.81115,24.794572830200195
-76.382835,38.535568,94.42040252685547
-105.817657,41.187546,21.23710060119629
-124.767448,41.04475,22.53853416442871
34.401981,58.145206,11.662249565124512
-22.060722,18.648848,61.516448974609375
-108.534706,38.483368,25.29197883605957
-67.829727,18.452663,97.4383773803711
10.781292,56.769505,12.203577995300293
-76.006149,42.477276,79.5485610961914
-116.181534,43.48299,18.30921745300293
-66.111511,17.349602,97.97396087646484
15.172414,65.980461,11.39378547668457
5.94582,63.876442,11.070995330810547
-121.509407,37.615971,30.62440299987793
-120.218376,38.868458,28.112478256225586
-129.238846,35.808956,42.412513732910156
-128.730591,39.4692,27.908695220947266
-78.061485,41.653214,78.13330078125
-123.475754,39.181171,34.68388748168945
-85.329124,44.076691,59.55574417114258
-110.442337,47.10733,15.260047912597656
-6.92736,61.021622,7.3896331787109375
-94.447113,36.414364,62.82146072387695
-96.691193,35.129139,85.72889709472656
-101.891434,34.092117,73.5705337524414
-102.729675,45.982903,25.624984741210938
28.268883,47.07769,11.369178771972656
-139.724045,53.266621,9.552398681640625
32.674919,67.427826,12.253511428833008
-110.757561,39.347481,32.10829544067383
-108.139359,39.298195,20.133047103881836
-117.916374,41.002682,25.582380294799805
13.286318,67.241013,9.132458686828613
-134.545166,47.225277,15.25759220123291
-116.985214,38.256771,25.52802276611328
-64.10408,71.137512,9.17624282836914
-118.545586,39.675175,22.469635009765625
-112.459015,40.888821,28.20765495300293
-4.726213,37.750507,29.678672790527344
-69.715538,45.622192,43.754154205322266
-117.287148,35.274124,44.090431213378906
-92.227463,38.641937,42.76624298095703
20.193647,62.948864,13.400612831115723
17.381508,60.079208,11.477631568908691
-143.332199,18.454594,65.30963897705078
2.185625,58.254967,12.132329940795898
-129.954346,49.29932,13.651639938354492
-110.556206,40.06216,22.493806838989258
-76.264893,51.957073,16.36178207397461
21.077322,43.521049,14.820119857788086
-131.311493,44.562191,16.035057067871094
19.086452,48.814835,15.84995174407959
1.45911,46.593647,16.54898452758789
-89.429825,43.821175,39.73652267456055
-54.648018,47.113846,16.824552536010742
-88.247108,43.83651,39.992496490478516
-112.03392,41.796986,21.712125778198242
15.233348,74.280792,9.082442283630371
-18.554865,72.777908,5.776045799255371
-116.074806,39.00771,29.410873413085938
-123.291275,38.343685,28.739242553710938
-75.731216,37.1049,91.5033187866211
-78.865082,24.297674,95.79354858398438
-59.30098,60.826782,7.129509925842285
12.912538,40.686272,22.281646728515625
15.204424,48.205059,9.920613288879395
15.383824,38.997845,25.736452102661133
-48.808681,67.90007,5.951467037200928
15.630767,57.894051,9.482938766479492
11.988118,62.485668,19.847793579101562
-84.875244,44.892387,56.41847229003906
-84.709641,35.178429,87.81956481933594
-107.19912,33.862644,78.96011352539062
30.391127,55.829475,13.7139310836792
-81.594818,40.557205,82.37368774414062
-60.159435,44.740238,65.83534240722656
16.063587,60.900024,10.857046127319336
-119.216087,35.297909,40.848934173583984
-128.533905,34.930473,53.858028411865234
22.547598,57.01215,16.25417709350586
-81.825272,35.810314,85.53565979003906
-96.291138,48.209393,44.196895599365234
17.9991,61.489063,17.95183753967285
5.658689,60.782097,10.228553771972656
-131.499405,40.674225,26.49744987487793
4.0599,37.347191,30.46786117553711
-113.10817,35.818729,39.078582763671875
-84.656281,12.538138,87.81281280517578
-107.96563,30.671009,99.2882308959961
18.926203,51.528645,12.885395050048828
-68.333466,17.530312,96.11002349853516
-87.382812,43.312885,65.04716491699219
-104.235237,34.899914,60.4928092956543
-120.094978,38.461826,28.785917282104492
-28.126007,73.110641,5.46973991394043
-81.235947,40.534538,81.3175048828125
-8.276944,58.403248,9.702484130859375
18.615862,42.162663,19.101476669311523
-125.84874,25.931431,102.06797790527344
-90.395012,32.814751,90.14354705810547
-58.401886,46.601261,16.255727767944336
2.5742,29.999203,83.32684326171875
13.417518,44.422707,19.6669979095459
-121.64241,38.943085,27.86290740966797
-115.276543,45.637424,18.54878044128418
-80.512329,39.073906,98.64576721191406
-77.433037,32.515591,95.78673553466797
-131.058746,52.167488,11.379066467285156
-119.766273,23.889938,101.82144165039062
-110.298439,43.810032,20.9464111328125
-86.731613,32.835133,92.44723510742188
8.801025,44.945007,16.561437606811523
-131.24437,37.341492,34.16218185424805
-71.101631,19.474314,93.0892105102539
-109.259819,33.016846,75.92276000976562
8.830706,46.875153,14.16434383392334
-6.371821,45.352043,21.5130672454834
-98.386139,48.372917,31.746212005615234
19.511461,62.05925,11.28127384185791
-79.061768,36.302063,95.7087173461914
-98.364914,39.156586,26.58469009399414
26.023863,43.520691,12.715790748596191
19.347111,65.035805,8.323801040649414
14.194147,64.887001,10.217851638793945
29.241217,64.437737,19.681781768798828
-83.003014,39.293854,85.18925476074219
-86.150955,30.43421,93.94450378417969
-114.187195,31.170887,91.72853088378906
-121.239876,38.440247,35.3558464050293
-67.89122,39.340141,70.16814422607422
-109.070671,41.69875,24.75119400024414
-82.457787,35.861004,87.43368530273438
9.857308,64.178696,8.343414306640625
8.690876,42.210865,19.55848503112793
-121.265625,47.506458,14.896142959594727
-88.616867,39.854805,67.70018768310547
6.51538,62.942455,9.26729679107666
24.822376,58.256416,17.972028732299805
5.731321,52.583275,7.408596992492676
-53.14682,70.704742,11.083723068237305
-80.0812,42.035851,77.69297790527344
8.954143,45.569778,17.747684478759766
-8.216101,49.972366,11.352609634399414
-105.356438,35.010284,53.078697204589844
-83.332596,33.599918,93.68579864501953
-85.889122,32.700634,91.88024139404297
13.781324,38.431595,25.287446975708008
-122.75058,47.787148,15.435693740844727
9.993944,32.809273,58.27123260498047
8.213758,44.587353,16.847034454345703
-97.431252,35.746021,68.41798400878906
-87.021622,41.985615,58.108741760253906
-116.165794,41.353149,26.128236770629883
-99.509354,45.741253,24.9788875579834
-116.880035,36.655087,30.286502838134766
-108.170341,41.801937,22.298250198364258
-86.079117,26.71627,94.66797637939453
-1.619542,61.012009,9.362955093383789
15.466891,56.197826,10.988348007202148
16.105181,55.289101,3.3038620948791504
-94.509979,32.570793,87.04539489746094
3.872887,43.673084,20.401288986206055
14.447628,65.528633,7.79196310043335
-123.515663,35.652855,40.310794830322266
-8.112273,66.359856,6.938559055328369
-123.294533,49.338963,11.828923225402832
-99.004555,32.694126,81.34717559814453
16.254049,57.830948,10.944795608520508
-115.056534,49.353188,15.841829299926758
-79.243141,17.170004,87.72822570800781
-4.170881,46.858032,21.869953155517578
13.676404,53.459927,7.126397132873535
-84.648232,34.256863,94.63823699951172
-114.237396,49.371708,20.475984573364258
-106.819344,36.883701,47.72856140136719
-1.243443,39.81395,25.919212341308594
14.74204,49.759422,11.941634178161621
-113.159019,43.732395,19.77437400817871
-77.715347,42.051182,81.36553192138672
-129.045761,44.29567,17.120363235473633
-112.629715,33.032192,72.49813842773438
-72.281677,39.082359,93.35111999511719
-121.02858,38.740265,24.03585433959961
-0.229262,37.488789,30.623029708862305
16.130571,61.112877,16.5461483001709
14.886481,59.570972,13.191951751708984
-121.306328,35.701969,39.52461242675781
-89.170654,45.492451,52.766456604003906
-77.866623,33.960094,94.37639617919922
-77.155899,41.019299,86.26882934570312
23.111956,49.280239,8.368736267089844
35.056557,37.328941,33.07536315917969
-51.405052,50.19101,6.621504783630371
16.186665,42.700714,18.58540916442871
-7.149404,60.700607,6.749049186706543
-113.648079,32.837685,80.44371032714844
17.206097,64.772003,11.958647727966309
7.667858,33.181885,51.12148666381836
22.162661,63.250648,13.134930610656738
-130.520905,43.240604,18.602890014648438
-113.872177,36.847862,31.772672653198242
12.092993,42.427292,21.551136016845703
-87.56015,35.477039,81.28731536865234
-109.455482,39.786152,28.495027542114258
-77.66684,41.020885,82.18989562988281
-7.053094,61.392952,6.539669990539551
21.919987,72.773514,5.671299934387207
-121.020981,36.991222,32.72940444946289
-89.294006,36.087547,79.05794525146484
-116.419235,32.91378,69.46173858642578
-129.877823,42.988178,18.355777740478516
-133.65712,44.155331,20.95161247253418
-123.893845,39.314098,27.638444900512695
-114.138008,33.689404,72.10481262207031
-111.974998,41.325493,19.718103408813477
-4.56699,50.198555,19.19782066345215
40.863487,63.502644,12.84494400024414
-112.094849,32.158356,76.03781127929688
-95.237991,33.107891,87.49532318115234
-88.974121,45.324032,48.11859130859375
-120.477859,46.00412,15.974151611328125
-63.6577,16.985312,99.4059829711914
-123.957298,40.338951,26.75830841064453
13.293282,42.151897,17.67743492126465
-114.495865,50.550648,20.133800506591797
-97.049767,33.259621,85.02635955810547
14.114885,66.088295,11.246097564697266
32.226845,55.815014,5.300917148590088
-4.162176,44.45068,20.14444923400879
-104.071007,37.067104,32.639854431152344
18.495964,39.173058,24.855920791625977
-71.231735,38.294155,93.9554214477539
-85.222122,46.351906,76.86776733398438
-121.944778,37.374821,27.78402328491211
-88.14122,39.032925,50.78974914550781
21.729429,46.08094,10.82070541381836
-99.097328,34.617798,76.75729370117188
28.747908,67.168907,11.856368064880371
-116.906693,31.574642,88.69015502929688
-82.261337,32.46862,94.3587417602539
-6.589456,29.036386,68.63451385498047
-97.57724,38.410374,32.948299407958984
20.318773,54.4016,6.004641056060791
30.080936,63.565357,11.665826797485352
-79.284142,32.026966,94.9142837524414
-110.48024,48.195713,18.772315979003906
9.417637,56.043381,11.132718086242676
-113.916641,34.319778,58.59136199951172
13.271018,46.526081,14.284473419189453
-113.107956,33.766514,64.89688873291016
-119.564507,46.258652,17.084096908569336
-128.081467,44.2369,15.867297172546387
19.136047,57.968262,14.622021675109863
14.982993,37.957138,26.98555564880371
-119.174026,20.40048,94.96995544433594
-127.208694,51.08057,13.265850067138672
-10.886953,47.41264,17.13333511352539
14.563949,42.013294,20.021865844726562
13.305932,65.25975,8.883842468261719
15.887661,37.587173,25.24736785888672
-125.531319,41.565334,22.133560180664062
8.023417,31.30817,54.95349884033203
12.066582,61.628609,10.65019702911377
11.644573,57.683777,10.390837669372559
-112.061272,44.721306,20.200584411621094
19.981567,57.923759,14.323817253112793
16.945568,37.007957,26.827438354492188
6.009662,49.064209,11.927298545837402
-94.193153,43.457718,24.280229568481445
-113.872581,44.50066,20.23354721069336
13.40563,59.464729,10.42457389831543
-114.950333,34.674568,62.80767059326172
-9.05289,57.441288,9.88836669921875
16.640415,51.156342,13.982298851013184
29.065456,64.654175,13.001150131225586
-107.617477,39.068401,22.528423309326172
-114.934319,36.001102,51.07324981689453
-69.262627,44.671429,69.89082336425781
-130.439255,43.512825,17.742477416992188
-130.385406,50.382252,12.494136810302734
15.18122,53.258183,7.75531005859375
25.733494,66.881844,12.394673347473145
-120.148994,41.827972,22.600786209106445
11.499861,54.859776,2.8577721118927
8.379279,50.575123,18.38694953918457
-129.812622,48.663929,14.064680099487305
-94.920654,34.03656,75.53510284423828
16.982731,38.000725,26.022994995117188
-81.325096,37.699249,86.10265350341797
-105.764626,40.427464,20.471311569213867
-76.990311,33.732574,94.49348449707031
-6.897333,60.968754,6.717947006225586
-80.870262,49.167263,25.109426498413086
-115.292351,30.761744,90.49691009521484
16.666052,48.682877,15.489594459533691
20.617922,60.27972,15.408564567565918
0.476716,62.995075,8.778848648071289
-104.437782,31.38726,103.28092193603516
-6.304139,57.355881,8.643247604370117
-109.268608,40.303722,23.161394119262695
14.453313,61.077442,10.914822578430176
16.808125,58.963867,12.501314163208008
14.778323,56.308903,11.592824935913086
-121.122833,39.206753,27.547990798950195
27.306658,29.487114,46.34408950805664
-61.188316,21.158525,90.00566101074219
-120.243935,48.268047,15.65750789642334
-114.97525,30.390844,95.86042785644531
-114.444855,51.348583,20.74574851989746
1.449505,65.244766,7.523114204406738
-97.489044,39.722908,23.47834587097168
-6.60417,41.369511,26.897361755371094
12.5067,49.396595,16.44292449951172
-121.634918,39.927437,26.548534393310547
39.652584,64.121735,13.722638130187988
14.929635,58.737717,8.635176658630371
-67.83522,37.951908,90.80245208740234
-93.680084,47.214966,53.255130767822266
-104.365112,45.687351,22.975017547607422
-100.213097,39.992565,23.91037368774414
-92.236397,36.591564,61.94443893432617
3.924627,48.482018,21.593658447265625
18.296825,46.353722,18.04659080505371
10.753135,48.015236,14.575518608093262
28.361177,61.135658,17.126615524291992
-65.131844,43.749512,57.53314208984375
-61.277168,23.21822,87.3062973022461
-71.506973,42.100948,85.69695281982422
-110.661034,46.354649,20.480676651000977
-95.070244,43.348179,23.148778915405273
-118.239319,47.728809,15.521865844726562
16.039776,73.949883,7.898540019989014
-125.886261,41.192982,22.316871643066406
-7.944099,57.412022,10.823246002197266
17.055346,61.686066,11.87529468536377
-119.700233,47.479687,15.595245361328125
-114.788689,32.224018,85.72936248779297
23.17565,48.450356,9.484057426452637
-92.563957,39.806816,35.414894104003906
-116.7612,31.455893,88.49620056152344
9.509494,44.7859,15.92771053314209
-104.1222,74.015244,9.092594146728516
13.080126,43.763355,18.364286422729492
-70.926086,39.042553,76.6061019897461
-120.96759,48.381279,15.771968841552734
-107.799934,38.533588,24.53815269470215
16.500483,64.277878,11.337306022644043
-118.727066,32.246815,83.4443588256836
-96.670471,42.875427,31.11134910583496
20.283577,58.114487,14.682132720947266
-120.17942,50.811348,14.322287559509277
-14.5176,42.264648,22.739744186401367
-114.477104,36.347469,34.109012603759766
13.726827,40.567055,21.41550636291504
-110.20945,61.098633,17.490306854248047
-121.654625,23.444706,101.7032699584961
-6.956327,60.604568,5.270864009857178
-74.507523,43.629753,63.8367919921875
-130.462555,41.840454,24.42429542541504
-98.117134,27.127766,97.26185607910156
2.597953,38.723949,28.68574333190918
-103.485725,18.268335,97.5880126953125
37.525616,58.641167,12.693292617797852
-91.93502,43.685032,27.66305923461914
5.043628,55.586155,11.316391944885254
6.868768,71.720688,6.906792163848877
-115.026299,39.482174,26.851314544677734
-76.491837,39.02832,93.9032211303711
-123.085022,39.720291,23.676250457763672
14.86911,55.860683,14.27442741394043
-17.994331,39.79023,27.797561645507812
16.201046,54.91655,7.860599040985107
-118.838722,40.576694,26.85418701171875
-122.498909,38.034824,26.502338409423828
15.119766,66.905823,10.404960632324219
28.462366,50.515251,7.508407115936279
-89.538498,39.096367,59.28836441040039
-117.510902,44.260162,20.991750717163086
-114.86927,42.436268,22.712785720825195
8.173809,47.541824,14.111271858215332
19.502359,37.152138,26.113271713256836
-123.719727,47.496994,15.651412963867188
-118.693756,47.74334,16.470474243164062
-107.810829,31.128996,99.0981674194336
7.334477,46.422325,15.245814323425293
-100.081062,34.777908,84.11536407470703
-88.311859,42.078346,42.44977569580078
-116.54052,34.881512,46.57982635498047
-131.411041,38.894939,30.127464294433594
-115.625275,55.733864,14.17685317993164
11.606946,33.584972,42.364959716796875
-2.184153,46.325466,17.895503997802734
20.580572,57.363499,13.222501754760742
27.903109,63.385433,16.520957946777344
-131.179749,38.936882,31.0349178314209
43.175735,40.909851,10.766263008117676
-82.772926,47.235313,46.49982833862305
-73.530128,38.963161,79.09125518798828
-89.380508,46.922001,48.75062561035156
-126.242851,39.904301,26.238061904907227
-92.279228,43.770924,28.045690536499023
-115.994865,51.147572,18.621625900268555
-87.565681,44.945614,50.877342224121094
-120.287056,38.613937,28.03725242614746
3.273508,46.611923,17.400482177734375
-74.505508,40.436417,76.86246490478516
-88.956238,38.735504,75.99308776855469
-64.850708,43.517189,58.114681243896484
-98.694153,43.264259,21.5252628326416
4.190684,48.01873,14.096383094787598
-131.93898,44.11618,20.813922882080078
-122.955048,44.660103,17.860654830932617
-90.19529,47.361893,62.43278503417969
31.160732,33.89188,30.414417266845703
-128.041367,44.43124,15.53494930267334
-64.185333,54.781551,23.222999572753906
20.624281,58.045017,16.2396240234375
10.555909,47.448406,16.486478805541992
-96.872543,48.650944,46.57391357421875
30.806889,56.953167,12.030288696289062
-69.717026,15.794333,82.35403442382812
-14.263156,39.988079,26.024999618530273
-75.646286,20.48185,90.1979751586914
-7.19542,57.374565,8.760452270507812
-117.191833,46.959633,15.231574058532715
-117.673645,38.197613,34.799285888671875
-102.098862,36.54184,66.46009063720703
-93.918243,40.823517,27.19727897644043
-5.388208,43.704479,25.604141235351562
-81.996643,44.677135,65.19625091552734
32.131989,70.745255,9.743782043457031
9.818167,45.405918,14.024026870727539
-114.574081,37.395996,26.773204803466797
7.68039,50.573139,18.646902084350586
-16.063404,22.830523,116.1263198852539
27.913868,39.624382,13.827428817749023
-124.061974,50.459599,13.138258934020996
-3.603886,54.732456,5.105877876281738
-94.010445,32.331993,91.16120910644531
-90.621758,38.933796,42.773956298828125
-120.221481,49.420738,15.303754806518555
13.148252,55.483475,8.302262306213379
29.232559,59.898048,11.073179244995117
-58.592587,67.372787,9.82977294921875
2.100029,64.449768,8.817481994628906
8.117948,41.89706,20.31313705444336
13.582091,43.415859,18.77096939086914
17.834047,62.341507,19.27581214904785
-72.741302,47.090408,32.79317855834961
-88.238274,39.943546,56.625244140625
-66.728394,46.557266,31.28769302368164
-98.065689,35.266148,71.28711700439453
-138.744919,59.148914,7.333324909210205
-99.851456,36.997368,62.74180221557617
-113.982002,33.334934,71.56393432617188
10.216074,45.058449,17.550554275512695
-123.573753,39.789783,26.41830825805664
12.981941,52.640972,10.79836654663086
-114.676918,34.249454,59.92597198486328
-85.237167,42.204735,60.451778411865234
3.931379,43.431416,19.361278533935547
-73.300919,38.922848,92.20684051513672
17.257574,39.901047,22.38498878479004
19.627195,56.327831,10.116730690002441
4.838215,42.869244,22.00298309326172
-74.556068,44.177959,69.18585968017578
-99.045212,27.462301,99.07548522949219
21.334087,55.697475,7.708487033843994
-78.361755,44.693661,61.92146301269531
-81.935707,37.601543,85.56414031982422
-114.130379,40.008469,25.592018127441406
15.108513,57.717319,11.707181930541992
21.859076,60.176289,11.090435028076172
-118.308327,36.364223,34.32821273803711
-79.36454,12.264471,81.54429626464844
-116.784599,43.779438,17.95414924621582
-123.214989,36.830944,43.03129959106445
-120.233124,38.190407,28.930124282836914
14.10487,57.794689,11.627524375915527
23.771124,63.755474,12.682656288146973
-128.909027,39.474045,27.907312393188477
-85.728516,35.850422,78.89102172851562
-108.758636,40.142773,23.228553771972656
27.63179,50.245575,11.128971099853516
-119.846451,35.380493,40.48815155029297
4.917439,48.007374,19.69549560546875
-118.446121,39.821217,22.630861282348633
22.792542,56.470039,10.081977844238281
22.342186,55.030857,6.449666976928711
-92.829994,42.617115,24.441059112548828
-125.359795,48.378826,14.796618461608887
-92.04422,39.135532,45.88762664794922
15.683496,68.679077,7.748490810394287
1.542518,40.379978,26.649566650390625
18.538389,59.199257,11.644451141357422
17.43906,48.274624,12.377028465270996
-94.878593,49.372971,54.46478271484375
-4.265538,45.75573,19.452220916748047
-83.693687,53.167675,20.507566452026367
-82.146996,46.522869,65.20123291015625
-75.951225,39.318218,91.85879516601562
21.453939,43.993153,19.6762638092041
9.10175,51.297367,12.422124862670898
18.859606,58.605427,10.528717041015625
29.540916,43.565605,14.479537010192871
9.519247,65.720276,7.49876594543457
-65.432243,25.151096,89.43730163574219
-110.142174,38.747673,32.53056335449219
-78.86972,38.5564,92.42031860351562
-96.469849,28.24976,95.30890655517578
-77.647408,44.833977,55.524810791015625
-123.029129,37.954971,30.428171157836914
8.708831,59.2934,10.35512924194336
-119.985283,48.93803,14.934236526489258
13.104874,61.586945,9.80650806427002
-89.741493,35.759727,94.29255676269531
24.902697,69.171768,14.06629753112793
-119.208557,38.985153,32.4413948059082
-87.375618,32.386791,88.54920196533203
-114.037033,48.137779,20.0938777923584
-83.699402,44.805248,55.47494125366211
-86.884415,33.812721,94.61344909667969
-111.657951,36.619316,45.71898651123047
22.592129,63.550404,16.739459991455078
-82.913185,35.852787,89.59587097167969
-84.895958,34.944016,86.46736145019531
-89.149773,28.79738,96.60620880126953
18.356815,63.414551,19.6951961517334
-131.605606,37.769588,32.30501174926758
-83.61985,30.269127,93.67926788330078
9.763712,45.578186,16.016447067260742
19.373205,67.365341,11.320176124572754
9.19784,45.335232,16.687620162963867
-88.937454,39.29121,61.49811553955078
-99.804527,49.906422,42.35906982421875
21.781729,59.504269,10.48888111114502
-117.996681,33.528946,59.09245681762695
-109.278046,39.229801,20.17457389831543
9.392528,44.699554,16.1387882232666
-103.472679,51.980347,43.31793212890625
-121.163872,35.533737,40.37403869628906
-144.78331,54.920513,8.640031814575195
-118.554749,34.956654,56.64862060546875
-86.497955,42.557491,67.4396743774414
-104.302025,36.15559,42.40766525268555
-124.112083,45.145264,17.9025936126709
-90.303101,35.741753,80.48175811767578
-114.947762,37.464699,32.92826461791992
-93.091415,35.397205,81.95269775390625
34.688431,59.117687,10.953556060791016
-89.396477,41.01936,45.483394622802734
-75.275642,32.604092,95.55351257324219
-119.007256,37.31881,29.626869201660156
11.622695,32.442257,51.87614822387695
-72.096161,44.370758,70.21526336669922
15.3261,55.377102,10.324164390563965
-110.384048,37.570015,32.594810485839844
11.295121,61.230179,9.873279571533203
-119.088974,36.934654,41.010372161865234
-105.828957,42.447617,21.14752960205078
-119.478806,40.590015,26.641101837158203
2.404861,63.158344,8.873062133789062
-123.684151,49.555233,14.84443187713623
17.426975,74.467232,6.818978786468506
-81.115005,47.665955,53.14434814453125
7.524013,47.246883,13.87969970703125
-114.86908,34.941162,60.623687744140625
8.023612,57.445663,12.008699417114258
-116.681648,36.682335,33.07008743286133
-99.526703,48.250328,39.057472229003906
-97.192558,38.01553,37.536766052246094
-126.020172,49.786911,13.52074146270752
-119.234322,39.333553,30.30949592590332
14.057243,61.363667,10.19961929321289
-66.903748,45.734154,44.33515930175781
-90.201996,35.873775,79.56263732910156
-119.652687,52.585609,14.312026023864746
15.320181,46.120579,13.771960258483887
-125.75769,36.454128,36.27873229980469
31.069859,70.339478,9.928556442260742
15.723847,54.858101,4.47960090637207
-14.001549,31.47644,50.54545593261719
-87.0159,12.353887,87.21681213378906
-3.696137,59.134033,8.926050186157227
-116.26947,46.363953,18.810470581054688
-113.160706,39.135159,27.579818725585938
24.417328,58.7318,11.017271041870117
-89.073227,38.546085,50.141563415527344
12.500664,41.513123,19.358198165893555
33.252216,58.82497,11.643120765686035
-124.1437,24.772591,103.52335357666016
33.718712,58.099327,12.214434623718262
-127.704727,41.023167,25.21160125732422
-94.6586,40.697323,39.0886116027832
-109.517365,36.697948,33.880027770996094
9.065216,64.095222,10.111248970031738
-2.898698,53.736969,4.599081993103027
7.920268,58.887295,11.5402193069458
-142.204941,60.532951,9.910913467407227
14.209362,59.273735,11.692937850952148
5.588233,36.381886,30.733051300048828
-120.019295,23.381102,101.65128326416016
-76.056488,42.910641,82.31236267089844
17.529036,43.136009,18.4328670501709
-96.863144,43.005714,21.01538848876953
18.06426,74.308128,9.008587837219238
17.742905,56.253284,11.454533576965332
-138.503235,59.059219,11.937417984008789
15.941225,58.016232,11.771592140197754
-99.242706,37.484818,42.06814956665039
-7.991205,57.779297,9.712150573730469
-33.356956,63.949493,7.570149898529053
22.073679,66.483406,12.944805145263672
-122.183426,39.118469,34.37210464477539
8.749309,45.28767,18.288541793823242
-108.944427,36.539345,32.02768325805664
-82.241829,34.712166,94.48281860351562
22.731947,34.204208,28.62513542175293
24.139889,64.875122,16.243680953979492
32.267628,59.183109,10.044347763061523
-85.33007,32.333752,91.77135467529297
15.084657,58.176517,15.549571990966797
-89.774933,33.121063,96.11475372314453
-73.259377,49.111645,16.9102783203125
-114.37455,33.696209,64.46442413330078
14.172872,31.552813,52.89670181274414
13.938612,66.189957,11.179349899291992
-85.445961,38.783001,75.78905487060547
-88.732491,48.984253,60.78518295288086
22.854486,62.426346,12.36402416229248
9.302758,44.652943,18.754520416259766
-73.565437,47.310265,30.729822158813477
-96.154434,36.349545,78.60523223876953
12.58707,52.141228,12.723943710327148
38.849316,62.171379,13.493034362792969
12.565219,41.832718,19.287900924682617
-3.433706,49.202255,20.26237678527832
12.207323,42.081589,21.375797271728516
-122.052879,46.484997,15.561944961547852
-142.451401,61.518066,5.567777156829834
-107.539169,38.740932,24.05689239501953
11.666909,41.458424,22.019947052001953
-72.615204,45.231888,58.9713249206543
6.765432,61.573978,7.5435709953308105
32.559185,57.061382,14.165816307067871
20.515753,46.103634,11.298404693603516
-2.030046,48.481483,21.019264221191406
-115.235443,31.977758,85.12230682373047
31.631453,44.987541,12.638067245483398
-63.109039,13.451449,91.18889617919922
-116.248627,36.974854,31.17274284362793
3.779879,71.036621,8.975619316101074
23.048767,63.741756,17.3939266204834
-143.583984,19.721064,67.48873901367188
-115.833626,30.397337,92.51496124267578
-4.771285,51.495682,19.544597625732422
-22.821859,27.043327,71.99349212646484
-131.612366,67.669601,5.6143598556518555
14.131793,57.7099,11.444311141967773
-94.88308,52.780544,61.48436737060547
-118.072029,39.222183,22.950607299804688
-100.86132,36.271717,56.22038650512695
-82.687576,45.178398,56.965084075927734
-97.518539,28.960733,95.29551696777344
30.608759,58.979259,11.240416526794434
-87.402969,42.089134,47.99533462524414
18.21711,63.164314,17.722450256347656
-114.192802,31.920601,86.48649597167969
0.673314,62.266743,9.92581844329834
-117.012924,38.575024,26.22432518005371
-103.246506,37.090801,50.94600296020508
-127.868729,37.958954,32.76803970336914
-129.540497,37.44368,33.759803771972656
17.475409,62.015697,10.064648628234863
-118.346703,38.740562,27.76571273803711
-111.008057,38.708931,26.907289505004883
18.102238,60.200077,16.795949935913086
-122.841278,47.67606,15.032580375671387
28.861504,57.272877,12.434918403625488
-87.460732,42.856369,48.819759368896484
-7.853141,38.554039,29.169525146484375
15.436148,56.925308,13.213179588317871
-97.601822,45.268513,29.88128089904785
31.888374,56.80806,10.61787223815918
-111.744942,37.546131,37.79731750488281
-102.233559,46.862431,20.7435359954834
-117.521858,37.128014,34.29707336425781
-80.572083,39.368729,85.70503997802734
-87.231926,33.030106,91.80231475830078
-8.601503,52.096916,6.8542561531066895
-88.67009,37.943832,77.44320678710938
-88.305214,31.379286,93.7486572265625
-117.714851,31.363649,88.7528305053711
-77.611633,47.723671,35.237918853759766
-73.32505,17.011583,87.40172576904297
-83.96682,35.388515,94.15259552001953
-121.616333,43.403973,25.655811309814453
-128.545532,43.295883,17.34343910217285
-114.972931,35.223213,56.94225311279297
-91.167931,36.108986,70.04765319824219
16.897158,53.607388,4.877299785614014
-7.325783,58.868011,9.503676414489746
-84.237503,14.670194,85.41695404052734
22.34868,61.481533,16.350605010986328
-117.817207,34.922836,44.970638275146484
-118.801872,34.179321,55.16140365600586
27.154331,52.342144,7.7069010734558105
28.676865,68.165337,11.852449417114258
-122.79718,23.580387,100.38227844238281
-119.390656,46.8307,16.210712432861328
-86.628586,34.465073,89.86568450927734
-133.611237,44.889442,19.46480369567871
-0.722642,28.779383,76.78707885742188
-51.375175,52.081657,7.913617134094238
-84.494759,38.570705,83.93040466308594
-9.572474,62.601074,7.918307781219482
-80.020561,36.152512,89.41473388671875
-17.055536,37.300274,35.057716369628906
13.07583,40.689274,22.34953498840332
-122.2696,42.359486,20.420751571655273
-91.196815,27.967575,96.74714660644531
-133.441528,42.05687,25.72893524169922
-7.668488,58.562256,9.625861167907715
-115.568626,38.728672,25.72902488708496
10.459528,56.281441,8.698233604431152
-114.942162,36.565502,32.609947204589844
-106.222198,33.431091,85.49524688720703
23.677311,57.651138,15.197709083557129
-78.39666,37.838905,89.48332214355469
18.713625,65.04007,10.981996536254883
-62.574547,23.144106,88.68536376953125
18.578871,59.069714,15.543954849243164
2.831826,48.966335,13.717531204223633
-114.872925,33.626282,72.20529174804688
16.538355,45.302273,14.479582786560059
-61.157288,45.609711,40.80625534057617
21.91242,62.939587,15.243064880371094
-129.462067,35.688286,50.3825569152832
-3.11283,62.977795,7.490458965301514
-73.697365,40.002544,77.43865966796875
-122.678917,44.944302,17.805437088012695
-116.981888,35.015686,43.275020599365234
-116.384491,36.014851,35.36073303222656
-22.88019,26.32493,76.20914459228516
-93.120125,30.31612,93.63082122802734
-127.38578,37.702366,30.957433700561523
-133.834991,47.754326,14.676998138427734
-77.508965,44.567368,61.108978271484375
22.965387,70.480003,9.187454223632812
28.560188,58.740761,10.853793144226074
18.389725,65.134483,11.278434753417969
-92.424515,31.363371,89.0359115600586
-15.186145,42.891659,21.10381317138672
-86.189308,30.033426,93.91139221191406
-90.969711,34.881672,80.88642883300781
5.178205,45.129189,19.94511604309082
15.747132,39.305771,23.58408546447754
-7.329687,32.36301,43.348934173583984
-78.745026,37.544468,89.78836059570312
-88.667061,41.7374,40.678321838378906
-88.867386,42.790592,31.26913070678711
10.691099,54.362316,10.735878944396973
-121.015442,44.003746,19.689687728881836
26.748907,66.232269,13.249043464660645
-110.355179,34.585083,74.66666412353516
-72.904831,42.22295,83.84159088134766
-109.681725,31.996868,87.88493347167969
-114.658821,50.734486,19.68881607055664
-67.419746,25.687757,91.51509857177734
-8.822928,43.238232,21.416240692138672
14.803606,37.911552,27.011194229125977
-116.852074,31.256884,90.25141906738281
6.534632,49.833012,11.856650352478027
-78.961494,36.623615,90.25629425048828
-80.496422,39.933983,73.6511001586914
-90.162048,35.878868,86.25650024414062
-77.452385,43.954483,77.74826049804688
-121.837029,44.305161,18.79620933532715
-3.994152,50.305431,22.427284240722656
14.305552,58.672749,9.42151927947998
-81.704506,33.117516,89.54783630371094
-126.846344,41.211613,29.311182022094727
-116.67627,40.275394,28.604001998901367
23.907438,24.91527,74.43546295166016
-130.649765,60.115765,6.524903774261475
-87.170074,46.370251,67.721923828125
-115.752151,46.528858,16.08355712890625
-85.950592,39.770512,71.70085906982422
31.146309,45.916916,10.42302417755127
-125.402084,48.56768,14.214303016662598
-115.25531,31.251394,90.27104187011719
-114.87822,36.314667,35.27647399902344
-80.576561,31.062117,94.33915710449219
-87.527184,31.479752,93.34394073486328
10.989777,58.314148,12.904645919799805
-124.006996,52.064564,12.565447807312012
-123.936417,43.783722,20.08224105834961
-82.860962,38.871105,75.84725189208984
-95.524513,46.476967,27.821311950683594
-87.889488,43.648331,44.83925247192383
-28.959484,71.887474,5.503036022186279
15.030598,68.133614,7.655168056488037
-122.846725,25.211119,102.70431518554688
-109.196243,38.982162,25.61427879333496
-104.602158,37.922844,29.514209747314453
-109.291489,44.484772,18.20086097717285
-78.547882,47.382584,43.443363189697266
4.444254,33.375465,47.203887939453125
41.807674,65.248093,15.031216621398926
12.885134,37.224781,28.687150955200195
-107.106979,30.52965,99.07547760009766
-92.664688,33.351826,86.09170532226562
18.251787,40.765362,20.95401382446289
-91.172798,37.474667,64.5538558959961
28.24044,60.441372,11.118254661560059
-7.696957,45.293457,20.396976470947266
-6.827041,41.355412,22.972091674804688
-120.16362,38.442955,28.87031364440918
2.140649,58.786648,13.434242248535156
-77.546822,32.698837,95.45159912109375
-116.776405,36.956242,33.101531982421875
-82.284622,44.302746,57.620975494384766
-74.671883,32.342705,94.3847885131836
4.711667,43.643742,20.043577194213867
31.763948,57.734196,12.014663696289062
-113.292694,33.944763,77.57430267333984
18.949512,58.20229,10.656805992126465
-60.565121,49.249718,18.510587692260742
10.56992,28.848669,81.43463134765625
-128.957535,46.141098,14.028820991516113
5.50784,42.728287,22.09823989868164
10.859061,59.513554,10.128338813781738
-95.774338,42.433247,22.14354705810547
-110.2286,49.243843,17.25459098815918
5.564047,51.903721,10.800567626953125
-126.239906,45.417217,16.553625106811523
-126.858849,42.965252,20.312320709228516
-111.143135,46.114548,21.305313110351562
-95.095329,37.945045,53.983394622802734
-75.127312,45.140148,55.680782318115234
-4.224603,47.848068,21.401248931884766
-138.268188,61.28989,6.218267917633057
13.445379,43.810066,17.941856384277344
14.257659,67.14447,9.589624404907227
-102.008339,17.853527,95.91195678710938
17.880997,48.796452,15.548811912536621
-125.267563,36.780922,34.83674240112305
-66.767761,42.090652,65.52444458007812
-63.687496,24.538151,87.78274536132812
-101.077499,38.972153,39.34395980834961
15.867266,59.044331,9.418663024902344
15.226179,65.534348,7.940239906311035
-117.531265,44.506039,17.38236427307129
-3.109623,53.677769,4.604738235473633
-143.608475,62.636814,6.587371826171875
-118.31958,40.230194,22.142805099487305
-79.480225,36.426182,89.6643295288086
-92.400215,36.642403,77.5679931640625
-67.650818,26.071611,91.36924743652344
16.706734,57.804825,13.392454147338867
-116.513199,34.795181,46.86058044433594
-121.817703,36.778233,33.82606506347656
-6.782364,44.975014,20.222930908203125
-118.325821,47.227783,15.581360816955566
-81.2286,37.284531,89.8320083618164
-127.524956,45.230392,16.677690505981445
-131.991974,41.52607,26.017332077026367
-83.662048,39.44125,78.92301940917969
-24.895145,68.315102,6.9139299392700195
-9.35661,55.316048,8.043401718139648
-74.482208,39.540337,85.3504867553711
-122.764336,40.968796,24.881032943725586
-77.37648,37.79406,87.4513931274414
-128.258286,38.830513,28.69039535522461
-70.8965,43.146187,71.09133911132812
-113.353455,48.76199,16.585168838500977
-78.190323,39.689453,90.6904525756836
-136.405029,48.881283,13.585671424865723
14.58682,43.09753,19.094013214111328
-132.698029,40.175682,28.342031478881836
-110.446838,41.989105,21.201143264770508
-69.494743,19.133101,92.83016204833984
6.561386,52.166416,15.202338218688965
-91.118576,40.542606,42.81492614746094
-104.206375,31.830008,86.56319427490234
-88.522842,40.398308,58.447479248046875
-115.20723,37.332199,29.29058074951172
20.367636,72.159355,4.996460914611816
18.03544,51.407822,7.382965087890625
-122.549713,38.303658,28.950101852416992
-81.805481,34.027035,91.85066986083984
-71.378548,41.863953,74.12731170654297
-91.761108,36.464584,81.81893157958984
-12.995644,47.402023,21.767919540405273
-114.732216,44.773785,19.697633743286133
-111.454315,33.824978,76.67501068115234
14.610115,39.426552,24.773988723754883
-121.438354,36.109844,37.38022232055664
-77.128578,36.514339,95.94132232666016
18.282461,41.823685,19.81993865966797
18.628965,57.83741,10.577615737915039
-115.757599,34.330704,51.90833282470703
22.676737,54.765984,5.02788782119751
-94.200409,33.369556,86.70780944824219
-124.406715,46.167336,15.959260940551758
10.213801,59.442272,11.111194610595703
-119.930779,45.026447,17.22090721130371
8.862524,73.416451,6.75935697555542
-115.331093,45.559975,19.53645896911621
4.813624,43.917229,22.580739974975586
-116.519722,51.823952,19.573566436767578
11.438983,59.680561,10.038140296936035
-126.478806,49.397213,13.905033111572266
16.773533,60.123436,13.854940414428711
-118.15535,34.541264,50.55813980102539
-116.604691,40.897106,20.27349090576172
-121.411613,37.275078,30.793092727661133
-132.661942,40.774582,27.614776611328125
18.846394,67.124512,8.052159309387207
0.470249,62.050457,9.151447296142578
-112.531662,46.87603,15.158609390258789
-109.108719,42.357418,23.804506301879883
6.881184,47.02879,14.31051254272461
-92.925667,33.491135,85.89474487304688
27.0467,52.117241,6.457167148590088
25.479456,70.881195,6.829031944274902
6.126051,39.620377,24.18416404724121
31.904869,44.124313,12.924962043762207
-114.123825,43.944767,20.754283905029297
-116.169861,34.528465,49.64818572998047
-90.808083,35.321476,78.602294921875
-25.587191,73.927887,5.829011917114258
-112.056122,42.225018,24.512128829956055
-88.880348,36.558807,82.47606658935547
-87.206177,36.607761,80.56694793701172
18.419903,60.371933,16.76705551147461
-118.394012,59.218956,15.610940933227539
-110.019485,44.378071,20.98409080505371
-7.544255,60.007477,8.391864776611328
11.079728,30.396078,70.57798767089844
-85.115761,27.193207,94.94096374511719
-96.236115,45.474949,23.693614959716797
-120.003159,46.334171,16.51072120666504
5.007312,51.694916,11.708290100097656
-1.581356,38.842655,31.430246353149414
4.483839,49.011871,12.787424087524414
-111.295097,43.653282,20.470645904541016
-94.049522,32.436855,89.4537124633789
-79.386597,36.281712,96.4000244140625
17.068018,51.106644,11.26870346069336
13.655602,66.215431,11.983189582824707
9.21429,58.382206,14.014505386352539
-66.184334,47.040974,22.85993194580078
-123.144325,43.38599,20.448518753051758
-117.406113,45.428768,17.536828994750977
18.035254,40.802402,19.671138763427734
25.993534,59.085926,11.735905647277832
12.380106,42.040218,21.424274444580078
28.515177,70.072052,6.787847995758057
-108.258812,38.62603,27.51072883605957
-95.915001,30.404751,93.58126068115234
-115.585121,36.622749,31.395906448364258
-114.000633,50.680237,20.510726928710938
22.854149,51.319157,12.373208999633789
11.922494,52.850368,7.079086780548096
-70.041176,39.358585,90.80123901367188
-110.870995,47.998028,16.62335205078125
-87.221672,34.304611,86.87588500976562
-99.29171,24.23547,97.9000473022461
-109.49247,44.429253,18.66010093688965
-93.783752,35.087059,70.44332885742188
-115.915131,48.203102,17.04401206970215
-119.07486,46.728268,15.964739799499512
-7.185098,60.402847,9.933712005615234
8.066309,57.852341,12.321931838989258
-113.641144,36.661423,31.96988296508789
-66.65065,17.572174,97.11216735839844
-110.123734,44.652767,18.086851119995117
-127.364525,34.503628,53.931549072265625
-109.4617,39.584816,22.5201416015625
-141.80835,64.837898,5.518495082855225
2.87312,42.491676,23.093765258789062
14.212943,47.38237,13.054128646850586
20.752512,44.433529,19.888568878173828
-17.084782,43.045567,19.925928115844727
-86.368996,35.663563,83.9942855834961
9.004884,58.506943,14.399413108825684
21.873497,58.041901,15.773879051208496
-71.236488,35.539936,94.1768569946289
13.867006,42.26556,20.04151153564453
-116.167366,51.002655,15.588528633117676
28.708307,42.005501,13.725173950195312
-75.096764,44.995136,67.51073455810547
-93.232956,33.63805,87.11119842529297
-83.411987,40.001976,77.5434341430664
-1.979235,62.363461,8.217863082885742
-113.018219,48.37764,20.996858596801758
-9.269525,40.51545,24.85087776184082
-93.318329,48.956287,48.85272979736328
-114.310989,31.434431,89.92095184326172
16.975143,48.456951,16.261150360107422
-98.877434,17.57032,92.71471405029297
-112.501648,49.405869,15.872550964355469
22.818014,65.115646,12.271254539489746
-82.043999,37.814415,93.86719512939453
-108.475853,32.951519,84.23799896240234
-72.440765,21.64607,93.20472717285156
-122.882111,39.131481,34.85051727294922
-131.778656,62.350674,10.899371147155762
-101.88884,34.50832,73.24598693847656
-110.485771,44.804691,17.972806930541992
-95.538177,37.459526,79.3176040649414
-133.249527,44.351692,20.313859939575195
-81.336166,36.051369,87.26005554199219
9.775809,56.290386,11.422686576843262
-137.415848,66.101013,7.459928035736084
-117.148476,50.680756,19.007490158081055
30.745018,55.247875,4.695611000061035
23.413387,44.452671,14.752910614013672
-129.867096,36.088516,39.73589324951172
-94.798317,27.398989,97.20690155029297
-88.586632,34.059135,78.3497085571289
-70.91378,22.470619,93.10737609863281
-86.871986,31.023647,93.84308624267578
-129.033722,49.37738,12.538965225219727
-120.059059,35.703117,38.63690948486328
-125.974846,41.16861,22.592296600341797
-101.122162,51.535839,46.30610275268555
-79.348824,49.248753,29.2043514251709
-120.073441,47.292198,15.81925106048584
-109.801743,32.103424,91.56706237792969
-82.536484,46.406105,49.76364517211914
-112.346558,35.113491,47.3426513671875
23.058422,60.009525,16.44916534423828
15.96268,60.181129,13.98069953918457
-90.874718,38.945614,52.637908935546875
-81.19313,34.7985,87.54023742675781
40.729687,62.084435,15.534514427185059
-94.441597,40.289951,22.23113441467285
-126.047562,39.565491,26.62242317199707
1.189044,63.699635,8.396272659301758
-71.679749,35.486759,94.22167205810547
-118.532486,41.254688,26.82879066467285
-125.29026,43.595188,19.974580764770508
-85.151878,45.343994,57.0820426940918
-121.446968,37.908218,25.71921730041504
-81.615517,33.149765,94.66732788085938
-80.385567,40.636368,84.73418426513672
-106.975296,41.953461,24.930280685424805
-76.699753,50.46373,15.81351089477539
12.168587,53.334782,5.538941860198975
-117.53022,38.554668,25.55146598815918
20.248701,71.969215,8.649972915649414
30.609636,56.738804,7.718273162841797
28.212833,45.395119,9.178391456604004
-119.684334,48.404835,16.82644271850586
4.223205,63.082043,9.189120292663574
20.790873,40.087147,20.930805206298828
14.648321,37.184589,27.9962215423584
-72.964432,46.412361,41.98509979248047
-117.024437,52.406937,20.311853408813477
-139.750076,65.52153,8.402902603149414
-1.216215,62.722576,8.339902877807617
-108.597466,41.660446,21.91241455078125
-133.110184,41.117504,27.553438186645508
-79.980026,37.210995,87.43022918701172
-108.971458,51.336903,14.78826904296875
11.775991,43.973137,18.155866622924805
-6.009108,39.845375,27.40314292907715
4.183305,50.314964,9.927312850952148
7.616721,44.498802,20.670520782470703
-74.416862,42.179871,89.26814270019531
-96.438515,30.218033,94.05534362792969
22.685637,64.134377,15.453019142150879
2.003864,41.540516,24.0634708404541
-73.554932,35.548119,95.98483276367188
-108.173691,43.278091,20.813528060913086
-114.801987,31.856827,85.52355194091797
-10.623067,29.588259,58.54080581665039
17.477793,53.911396,6.241972923278809
-95.427391,32.622795,88.59890747070312
-102.026352,30.698126,94.22318267822266
11.381424,43.517826,20.744203567504883
-82.543686,28.773724,93.7802963256836
-111.834473,29.558199,96.49266815185547
23.476051,61.372982,17.636686325073242
-118.875359,40.206261,21.571931838989258
16.65134,69.59874,7.634444236755371
5.389852,36.290737,32.29091262817383
15.199006,56.213703,10.495664596557617
-137.589798,59.942768,10.323542594909668
-67.40947,37.999496,90.16924285888672
-78.902206,40.560814,83.43914794921875
-86.16053,39.622429,62.20397186279297
-115.687622,31.901016,87.53475952148438
-89.500793,44.390045,39.933860778808594
19.857141,58.620403,14.551605224609375
-96.946312,44.868702,26.903982162475586
-95.564377,35.959988,82.32713317871094
-7.309266,32.372681,43.25730514526367
-123.925331,35.754623,40.16302490234375
-85.598473,42.609776,58.128082275390625
-75.028618,41.987022,81.07618713378906
17.977142,64.211769,11.091943740844727
21.929621,65.554665,10.970266342163086
-80.258881,43.925488,64.26216125488281
-114.111633,44.162102,22.51416015625
-111.510666,43.552578,20.072689056396484
-123.766113,39.781536,26.791078567504883
-141.873978,59.324665,11.281476020812988
-123.044342,41.869404,21.369680404663086
13.307478,64.629456,10.132718086242676
-104.590401,28.670851,96.71501159667969
-79.838852,33.263199,94.87787628173828
-2.613389,63.53146,7.5923848152160645
28.6346,65.206261,13.482258796691895
-124.79248,35.496902,43.290618896484375
11.008952,60.035286,9.751084327697754
-0.921247,14.341958,53.02390670776367
-5.891061,38.3438,29.131498336791992
-108.696762,33.317665,80.3028564453125
-100.223099,40.98418,19.51471710205078
-115.290253,33.74345,67.66862487792969
7.190078,54.783928,6.848687171936035
-93.834885,29.547152,94.78723907470703
19.271435,59.56636,10.338607788085938
11.996075,69.300117,5.2977800369262695
-64.281532,15.976243,96.44165802001953
-133.935638,47.928432,15.401012420654297
-71.574165,33.719501,95.25922393798828
3.723414,43.880234,19.94244956970215
-80.476128,35.862637,88.40387725830078
-117.199738,35.294518,42.92451477050781
-119.279839,37.383778,30.554162979125977
-106.676674,35.536362,61.90928649902344
-130.649063,44.198696,15.563389778137207
-126.519867,42.609879,22.235246658325195
-125.490555,47.986004,14.80917739868164
-114.277054,32.21875,84.65335845947266
-124.874374,49.181904,14.068163871765137
16.018715,41.537262,19.81572151184082
-94.208733,30.148518,93.3746337890625
-88.776619,42.008148,45.02519989013672
-118.506882,34.063858,54.296390533447266
13.839643,43.160976,17.77021026611328
19.225838,69.864151,6.511524200439453
-83.961632,35.400864,86.89983367919922
-91.450966,43.327904,34.73750686645508
-121.308701,23.08386,99.54027557373047
-128.358856,34.700974,52.524417877197266
-25.910234,32.793766,50.11100769042969
4.213823,43.282097,19.792282104492188
16.079487,66.124313,10.392067909240723
4.34482,37.468327,30.304759979248047
-79.150673,38.200653,86.92221069335938
-113.966782,40.342087,28.027301788330078
-116.291626,30.98065,91.04425811767578
-117.375275,35.953545,37.875205993652344
-74.993538,48.533192,21.532978057861328
15.032476,58.958858,8.810672760009766
-117.266884,38.443729,31.173900604248047
2.835393,68.489685,9.81948184967041
-128.928131,46.244389,13.939752578735352
-102.665138,23.677889,93.08847045898438
-106.899132,38.93338,24.13825798034668
-63.919228,18.300961,91.32318115234375
15.341521,48.34457,12.96044635772705
-73.394836,31.186975,94.47989654541016
-83.264114,40.358452,77.83868408203125
8.292653,61.044426,10.066069602966309
-112.72551,42.490494,21.09930992126465
-122.863205,44.130299,24.295162200927734
11.378433,54.60199,5.2686991691589355
-98.737991,29.362682,94.17837524414062
-109.281403,42.674103,22.568103790283203
10.007642,51.933296,15.043256759643555
-82.88797,38.282223,85.1474838256836
-71.754585,16.128283,89.23799133300781
-69.297882,20.651705,85.17090606689453
-93.44548,41.674599,24.637760162353516
-112.743469,30.744699,94.8221206665039
-94.190063,35.741497,84.5564956665039
-114.529213,49.219307,20.02263069152832
7.103301,46.347172,14.974464416503906
-98.716133,50.13039,48.99432373046875
22.117798,59.152279,14.594971656799316
-43.534615,63.003834,11.177166938781738
-87.835556,45.561401,58.17072296142578
-89.623917,39.700619,72.01873779296875
15.258036,38.070187,26.27992820739746
10.939624,47.012276,15.880697250366211
-118.303612,46.933987,15.775169372558594
-109.727707,40.933365,19.95746612548828
-98.78331,36.405838,62.19116973876953
21.945234,60.750835,13.78554630279541
29.77887,48.468517,9.35508918762207
-82.509125,33.014759,91.74118041992188
-118.612068,35.947945,40.7917366027832
-77.861031,37.300812,95.16655731201172
-94.118507,29.705523,94.74249267578125
15.114888,61.089176,10.810563087463379
-104.59742,14.252339,87.23961639404297
-114.212715,30.887238,91.67186737060547
-96.215393,50.224487,47.752559661865234
-82.806068,37.711918,76.35790252685547
23.818958,58.485672,17.489471435546875
-96.640388,48.46545,45.36114501953125
-8.344959,67.568405,16.57623291015625
-116.381744,30.902924,90.98339080810547
-119.958412,46.629555,15.552618026733398
15.329079,56.198071,15.700901985168457
-72.2985,43.747162,72.720458984375
-88.554535,46.574932,53.16029357910156
20.257603,55.217518,6.722461223602295
23.346704,61.973537,11.434131622314453
-14.351333,39.936695,27.125301361083984
7.686403,46.031948,16.208404541015625
-96.617432,33.221592,85.14134216308594
10.568278,56.381687,7.587478160858154
14.609567,66.394051,13.521490097045898
-119.328568,48.133453,15.293936729431152
-85.181503,35.354679,88.28627014160156
-124.284966,48.214413,14.669417381286621
26.390282,69.385353,11.444016456604004
-130.328659,39.309124,29.708356857299805
18.663076,40.837078,20.289796829223633
-119.294075,43.713367,17.9263858795166
-77.388901,42.24707,83.15494537353516
14.005087,57.097801,13.597333908081055
30.280725,47.000511,11.457151412963867
5.35743,53.820187,9.652739524841309
-67.581764,21.696154,93.96126556396484
27.400982,64.922569,15.30703353881836
2.438732,44.058739,21.50934600830078
23.186975,64.7407,14.428614616394043
-127.2118,47.380478,12.985755920410156
-110.660103,33.568501,67.85720825195312
-118.547134,36.326519,33.875919342041016
-130.837372,37.713333,33.43162155151367
-120.018303,20.619093,93.33426666259766
14.958405,58.808723,14.034597396850586
-119.009552,37.581108,29.60433006286621
-121.461052,43.076893,21.477153778076172
-3.276327,52.983543,4.556121826171875
-83.315453,33.738098,89.41619873046875
-119.793976,45.054352,17.81451416015625
-73.845947,20.822821,87.12657928466797
22.746325,58.965996,13.18264389038086
-67.384613,43.520016,56.2735595703125
-85.559982,39.194813,62.812896728515625
-75.240425,38.058647,93.87056732177734
-91.775887,39.5177,62.967628479003906
-13.762295,48.097153,16.753881454467773
-103.735519,35.903862,45.15057373046875
-89.218994,34.356983,86.33711242675781
15.165693,59.848759,12.967738151550293
9.757713,58.821323,15.364145278930664
-100.959869,40.379696,25.071334838867188
-110.30262,41.472858,27.796112060546875
-85.744614,33.517448,88.1595230102539
-2.540202,32.146065,50.421531677246094
-87.457146,29.681164,94.0656967163086
23.553015,64.715538,12.565088272094727
-84.034805,39.127148,67.22944641113281
-116.300217,43.985161,20.02191925048828
-123.603195,38.869106,29.563899993896484
-71.548973,44.712055,62.24432373046875
-85.929474,40.346195,74.36137390136719
-115.574974,52.585262,20.628454208374023
-79.832954,50.426281,19.09974479675293
-56.317509,65.851845,10.439496040344238
-60.830421,49.319809,13.138118743896484
-109.649315,42.811481,21.9378662109375
14.295206,57.138966,14.195320129394531
-7.780451,59.521553,8.109095573425293
-120.242195,38.603535,28.40235137939453
-73.138519,34.58699,94.55504608154297
24.637606,72.441139,6.101578235626221
-127.827965,34.657692,51.47233581542969
-6.868523,39.319286,27.909502029418945
-109.659897,42.458683,20.219955444335938
14.988918,38.63755,24.27334213256836
-60.507904,20.018652,89.11031341552734
-124.327942,47.272385,15.533164978027344
-114.795509,38.797241,23.5944881439209
-64.129318,47.414268,21.512577056884766
-88.036026,41.785709,51.777748107910156
-73.536736,50.492554,13.541796684265137
-115.846977,31.993959,87.1158676147461
-105.985703,49.884254,32.26807403564453
-82.642754,43.469639,57.98665237426758
-73.623062,52.93045,19.986766815185547
23.452036,64.81311,16.82101058959961
-138.830261,64.687714,5.988008975982666
14.431962,67.432755,5.2560811042785645
12.550961,58.891514,10.927382469177246
-94.41478,38.320259,45.581146240234375
-77.221603,36.360348,97.83086395263672
14.449916,41.956142,21.26235008239746
-3.006887,48.995708,20.866065979003906
-98.292168,39.604012,24.460052490234375
-88.728149,24.367783,92.99588012695312
-96.90947,38.624859,57.87113952636719
6.148542,65.169884,9.21457290649414
-98.784149,43.166756,27.891780853271484
-121.894279,57.378155,4.788023948669434
-87.79538,28.986834,96.57865142822266
7.334148,58.213486,10.37268352508545
-77.309914,25.152891,95.77131652832031
11.215137,68.078896,4.325632095336914
-116.778099,34.919147,44.6932258605957
17.252157,56.200878,10.593534469604492
-82.771759,27.885599,95.10108947753906
-77.09079,39.992966,87.94147491455078
15.036151,43.484703,18.328975677490234
11.923705,39.022289,22.55340576171875
-110.590889,32.279285,88.81267547607422
-89.025558,49.198891,42.919986724853516
-97.561012,23.94129,95.41278076171875
-121.809608,42.308483,28.163251876831055
-14.737725,42.681484,20.501096725463867
-77.278709,35.90379,90.99352264404297
-124.695686,45.583256,16.836944580078125
-85.978912,29.296928,94.25147247314453
25.719011,61.199154,12.539511680603027
15.096368,57.980671,11.325275421142578
-55.7803,20.762875,86.99795532226562
-116.598488,35.01894,44.38428497314453
-121.420654,39.820576,26.32575225830078
-94.825623,35.771172,72.19842529296875
-128.401886,45.209206,15.206214904785156
10.138285,46.874969,13.630929946899414
-118.258636,52.572147,16.05113410949707
20.679035,54.416004,6.241775989532471
6.735942,48.225079,13.317987442016602
-117.783859,52.762516,18.78641128540039
-12.513949,21.846264,105.31607055664062
27.252707,64.909302,13.243952751159668
-121.828705,41.912437,20.751882553100586
-105.293365,30.937752,91.40363311767578
-100.518784,39.281502,26.029312133789062
-97.603294,36.445824,61.16183853149414
-1.206272,44.709049,19.755693435668945
41.383411,64.937561,14.556358337402344
-123.210907,38.669399,27.77970314025879
11.893895,63.309765,9.496224403381348
-87.433495,28.170818,94.4242935180664
-77.31102,38.744881,93.05445098876953
-88.955376,43.543114,41.44124984741211
-117.366989,37.000347,28.786911010742188
-117.710426,35.143265,51.144920349121094
-104.833565,47.52393,26.426408767700195
6.237169,43.333542,19.537837982177734
38.610661,62.00465,13.02012825012207
-81.563873,32.922871,93.45311737060547
14.517038,44.00193,17.24668312072754
-114.818405,33.876823,63.60148620605469
19.328596,59.280663,16.060577392578125
2.912834,63.092957,9.113463401794434
-92.752274,31.537512,90.30219268798828
-146.654526,62.375084,5.8962931632995605
-116.654755,51.27943,19.407129287719727
19.118912,62.30994,14.380993843078613
-128.267059,39.167259,28.794103622436523
-130.957001,61.336304,4.2430419921875
-146.41243,67.458138,6.289899826049805
37.933029,56.751213,11.533127784729004
7.299727,58.629513,11.615775108337402
-88.681931,29.157089,97.2640151977539
-103.164284,39.702339,26.823749542236328
-118.895004,35.070438,55.4636116027832
-0.973237,33.666267,43.78578567504883
-113.210716,49.64666,14.899465560913086
33.048992,60.743729,11.519600868225098
-17.988581,54.446667,8.037591934204102
-113.257515,45.680622,19.683446884155273
-74.795288,37.95993,84.48734283447266
-7.868645,63.404789,8.249651908874512
14.126417,46.943165,14.545371055603027
-1.687113,60.790585,9.245962142944336
-86.889038,46.028927,59.97189712524414
-132.310654,61.829166,11.686601638793945
-124.333511,43.670795,20.748533248901367
-114.976768,55.472084,14.286714553833008
-109.22554,41.807137,24.638296127319336
-10.235417,39.484585,26.70734214782715
-130.852875,38.552647,31.272798538208008
-119.697777,23.728485,102.05860137939453
-116.526672,34.053955,67.5223159790039
-104.181404,47.808834,21.199853897094727
-121.204407,37.291718,31.91888427734375
-116.930244,43.227211,21.345314025878906
-132.447311,46.351799,16.19137191772461
-121.337746,34.04612,65.29386901855469
-38.841942,66.291473,6.572996139526367
-81.936272,40.262169,79.60377502441406
-81.799042,38.589275,81.96678161621094
11.349442,56.27832,8.050939559936523
-4.881398,39.365616,29.01895523071289
-79.403671,40.951172,80.65005493164062
-3.439381,35.981411,35.787967681884766
-124.831924,47.625931,14.971272468566895
-87.76918,45.843937,55.871551513671875
-74.840378,38.791916,97.1752700805664
-126.516258,45.765774,16.51066017150879
-66.085732,44.628193,49.00197219848633
20.556297,57.624374,12.085184097290039
-102.198372,26.801479,99.58926391601562
10.340843,52.30006,13.127888679504395
-6.836355,59.310242,8.610015869140625
-86.179291,42.630035,53.69556427001953
-83.312515,40.147911,77.99126434326172
18.427942,57.939461,10.326334953308105
-90.79805,18.442293,94.95711517333984
-126.290741,43.346439,21.283958435058594
-93.710716,39.026012,36.54188537597656
23.055433,56.889179,11.283411979675293
-7.460998,30.159225,58.96391296386719
41.760811,63.433662,9.068978309631348
-99.044693,29.60018,93.24602508544922
-63.753052,41.590611,79.13973236083984
-86.069542,37.800285,90.02879333496094
-103.261299,18.514881,97.81551361083984
-17.051462,36.050648,38.8275032043457
15.459328,58.30315,10.803282737731934
-99.481224,27.14196,94.26932525634766
-110.157021,49.544109,11.59862232208252
-119.908417,36.109058,36.39067459106445
30.504484,55.708679,3.9049429893493652
8.410938,50.656578,11.0361909866333
-96.509064,28.823425,95.18067932128906
-120.695351,38.904087,26.467226028442383
-109.224838,35.808281,50.07279968261719
16.937487,58.057644,16.462268829345703
-124.191467,38.820499,28.290876388549805
7.263027,44.394379,19.568044662475586
-124.751053,47.768719,15.091512680053711
4.633457,37.24432,29.427326202392578
-117.748146,36.037163,34.381160736083984
-80.029907,33.100105,93.2920150756836
18.076609,54.088844,9.666793823242188
-110.274605,42.059258,20.175615310668945
18.729546,57.72979,12.482171058654785
13.379771,52.596699,11.081938743591309
12.267428,58.318981,11.6824951171875
-113.188293,48.041225,20.697452545166016
-94.905418,29.715767,93.91706085205078
-93.082031,32.6422,89.3747329711914
-93.791885,43.829098,23.544212341308594
-70.252678,38.601719,76.73455047607422
-98.677177,33.060074,77.45906066894531
-11.823423,49.921665,15.644903182983398
1.375109,45.777664,17.069944381713867
-95.191002,39.416107,30.026653289794922
-79.048157,39.74157,84.30889892578125
15.316777,52.79715,10.41426944732666
-83.241646,41.044937,78.79112243652344
6.265936,51.909588,10.142672538757324
-78.791298,24.286791,95.6731948852539
48.008205,38.153511,10.041397094726562
-101.047455,42.187195,21.390972137451172
15.991986,56.233765,11.605188369750977
-128.914749,43.854385,16.628528594970703
20.374369,67.834259,9.07397747039795
-124.269814,45.631516,16.50421142578125
-14.149525,50.327721,15.117956161499023
-115.562912,47.124523,15.994205474853516
-121.996147,43.770222,21.110361099243164
-76.875298,38.2812,87.80326843261719
-126.698227,53.240734,12.420978546142578
16.494869,39.815231,23.01995277404785
-102.890327,27.737862,95.02986145019531
-104.212219,31.733004,86.79859161376953
-125.810127,41.652042,22.886018753051758
-16.297915,31.433388,52.212158203125
-93.887787,39.215279,33.355777740478516
-107.670288,38.310455,25.302602767944336
-109.279716,44.692894,18.110429763793945
-115.591263,39.855267,20.871305465698242
-110.013702,34.891758,51.71994400024414
6.895602,33.388676,48.138519287109375
-71.539024,40.729412,91.24114227294922
-112.617844,43.143078,22.807518005371094
-112.87458,35.494946,42.2977409362793
-117.940331,38.923058,23.28968048095703
-136.75946,73.187897,12.127469062805176
20.089964,58.802193,14.061066627502441
-124.42775,35.85754,39.76072692871094
22.459421,54.36227,4.661354064941406
-129.315445,35.417362,42.638099670410156
-77.893875,36.927727,95.7868423461914
-118.460892,41.969692,21.204896926879883
-117.706245,36.982182,36.11648941040039
-95.335953,28.679138,99.21868896484375
-120.906029,34.682224,58.80696105957031
-123.374306,25.058062,102.1333999633789
-85.685379,41.365433,62.62591552734375
-124.561264,35.672218,41.13375473022461
-79.136826,41.201443,81.20201110839844
0.673352,62.266781,8.613375663757324
-102.837128,39.321686,25.665136337280273
-71.388802,35.825253,93.51790618896484
-116.589302,49.324368,19.37295150756836
-77.497513,39.523914,79.03730010986328
1.659668,67.166794,8.446922302246094
-115.13456,45.24564,19.04615592956543
-82.827324,37.981949,81.34207153320312
-104.226425,47.753422,27.285871505737305
-114.256943,53.105404,23.26594352722168
-87.084763,41.438587,48.07521057128906
-137.132095,64.784355,4.300830841064453
-104.173508,53.25193,28.86137580871582
-114.060333,50.154118,20.576887130737305
32.3503,55.562634,4.17460823059082
-122.701782,39.204159,27.321969985961914
27.253471,43.217937,12.273460388183594
22.847063,58.315002,14.042830467224121
-9.33675,67.878387,4.925786018371582
13.675214,44.006084,17.599336624145508
6.749628,49.88229,13.462428092956543
28.911797,70.459991,7.022159099578857
-111.67569,48.263512,13.496832847595215
-117.974503,32.051777,84.81497955322266
-62.676456,43.288071,60.26890182495117
-125.510132,36.396572,36.48954391479492
-18.388746,43.358452,19.960960388183594
-128.434616,39.594681,27.630922317504883
16.999123,42.017597,19.04323959350586
-104.021568,49.776695,36.639678955078125
13.601093,57.375267,11.521341323852539
44.368462,42.327599,7.876306056976318
-88.523582,37.311871,77.42529296875
-79.252953,36.37928,92.0792007446289
-112.350807,34.917377,51.46990203857422
-116.036392,35.323158,45.81795883178711
-99.962158,35.51503,65.42021179199219
27.99931,66.870094,18.931100845336914
-117.204208,46.85453,15.795381546020508
-108.674149,33.694565,75.73090362548828
-78.011497,40.952988,87.3647232055664
-118.586136,42.632153,23.561418533325195
-112.806763,41.033352,28.00807762145996
-83.199425,48.61343,35.98329544067383
-115.920219,30.621832,92.47752380371094
26.753828,52.582989,5.040713787078857
-113.205025,33.849537,65.60769653320312
-90.721664,33.128639,89.02322387695312
-104.321732,14.850912,85.77823638916016
10.151387,63.526585,8.31657886505127
-2.657081,61.976009,8.812440872192383
17.964411,56.65535,12.931658744812012
-98.629036,44.675171,21.25733757019043
-78.663857,24.835752,95.85043334960938
6.266058,51.909679,10.131775856018066
-92.781097,34.41621,74.91657257080078
-121.050461,48.415901,14.434426307678223
-107.034058,46.634335,20.886747360229492
-68.278908,20.437813,92.38565826416016
-83.450493,38.613731,80.57371520996094
-68.180847,41.570019,67.04227447509766
-111.510818,43.552593,20.37007713317871
-72.664856,47.873566,26.894437789916992
-115.012497,45.145687,19.798255920410156
-125.695244,25.584944,104.85246276855469
-118.231972,37.591148,32.389591217041016
31.285187,56.399433,9.715052604675293
13.942578,58.059082,10.52462100982666
-89.679749,15.649784,90.51636505126953
-81.585365,34.897217,89.07504272460938
-118.95472,39.664288,27.788806915283203
-2.358004,42.099224,22.260494232177734
-59.268276,52.692314,16.157007217407227
19.479971,41.527336,18.95682144165039
-100.518211,27.50919,99.75563049316406
15.428436,57.25972,13.232243537902832
11.958546,64.671257,9.181341171264648
-7.846386,37.688202,29.668432235717773
-83.505516,42.87138,56.70462417602539
-126.609772,50.276001,13.633695602416992
-132.904144,44.843536,19.8726806640625
13.760131,55.774536,14.858416557312012
-114.590805,37.768219,31.046491622924805
-81.34494,35.195625,85.52853393554688
16.227528,56.274349,7.1782307624816895
10.58303,45.748371,15.869762420654297
9.734972,45.525341,16.425846099853516
-90.114586,38.164459,61.564292907714844
10.497556,61.103161,9.735595703125
-90.482307,48.628605,66.4101333618164
-105.128052,39.313583,24.308504104614258
-1.913138,65.519188,8.128522872924805
-115.63031,35.834724,37.785438537597656
-124.260567,37.716923,29.93376350402832
-98.540489,37.573002,40.719024658203125
-82.935432,39.882511,76.71770477294922
8.660683,53.122059,9.9110107421875
14.944979,62.134499,8.171747207641602
-112.160843,37.953377,29.07123565673828
7.274541,50.238277,19.253509521484375
15.296127,66.660599,8.570494651794434
-90.90377,37.948517,83.53302764892578
-80.141556,32.865875,94.42443084716797
8.153262,51.559185,14.620318412780762
-95.391891,45.113018,30.518583297729492
24.015081,73.014336,6.718313217163086
-82.312561,33.766396,91.87222290039062
-122.72419,37.421593,39.61698532104492
12.045671,54.563747,3.974924087524414
17.275278,62.332317,16.736814498901367
-97.879379,27.686155,96.18128204345703
-122.62043,38.026451,26.49346160888672
-74.37339,37.307129,96.30328369140625
-110.255234,40.566223,26.235301971435547
-76.597038,43.663441,61.048118591308594
-117.429893,46.034924,16.707233428955078
-100.739944,47.476257,26.22642707824707
-78.601028,37.210827,86.58929443359375
-82.449425,26.899416,95.69329833984375
-123.503227,39.233341,27.473039627075195
14.184877,55.579021,7.628314971923828
-30.464716,73.079651,4.968626976013184
-81.525986,29.578369,94.12860870361328
25.602509,65.254387,13.471953392028809
2.173561,64.400604,9.169459342956543
-119.049866,40.058594,21.36107063293457
-2.542557,32.157314,65.33455657958984
-69.058922,42.51981,68.28620147705078
16.271002,52.489399,8.3395414352417
-87.10582,39.905064,68.76172637939453
24.83642,59.418381,8.583078384399414
-51.37941,47.831013,21.151836395263672
-83.511497,14.255706,84.09217071533203
-121.35038,36.52803,34.95751953125
24.736238,57.583523,13.521441459655762
-125.606941,25.678118,101.34561157226562
-115.208389,32.486813,79.07447814941406
0.240161,46.250633,17.30539321899414
30.732807,56.248791,9.1932373046875
12.302726,49.594677,10.852057456970215
11.377956,50.429478,10.661507606506348
5.662516,59.80254,10.916659355163574
-133.573517,43.688427,22.387664794921875
-3.349555,40.596848,24.65211296081543
-122.398468,42.234619,28.046663284301758
-142.382828,65.571587,4.426898002624512
26.474993,54.713791,8.19804859161377
-93.689896,35.245186,82.74677276611328
-85.198914,38.22683,70.64642333984375
20.331951,61.185001,13.619378089904785
-109.14032,39.4683,22.514965057373047
-112.870644,30.536308,92.53594207763672
-117.729691,40.859318,24.0474796295166
-127.136833,43.666679,19.129077911376953
-112.766739,42.479435,32.82817459106445
-8.216062,66.789757,9.37496280670166
-90.447189,49.998531,53.29018020629883
16.822189,44.763031,15.786578178405762
-110.870872,47.9571,16.654972076416016
4.656432,47.165829,17.100217819213867
-87.423042,44.113743,45.5232048034668
-109.230545,37.690319,38.35254669189453
-85.717842,42.476192,64.32391357421875
-120.910477,35.800995,38.09288024902344
7.56903,50.081989,19.22161293029785
-76.909424,44.795078,75.3256607055664
-128.568314,48.250404,16.772090911865234
-88.605186,28.701315,94.37029266357422
15.935953,38.333431,24.520788192749023
-8.888045,64.981758,11.214284896850586
-114.249741,37.748981,24.779632568359375
22.021749,43.503529,13.191134452819824
29.620146,63.027252,17.468509674072266
-116.64386,51.711891,21.385217666625977
-108.422989,32.018375,83.00126647949219
-82.093414,47.61417,73.15666198730469
14.825477,46.666759,13.832131385803223
-114.642052,45.536377,18.644756317138672
8.199319,45.84885,17.881772994995117
14.007904,44.079727,17.755264282226562
-69.938812,60.846519,11.099810600280762
12.228188,42.034775,21.415796279907227
-121.68293,43.535034,20.315431594848633
-4.652956,42.87368,22.4436092376709
-88.59449,44.383884,41.75019073486328
-109.791504,39.663902,22.311614990234375
6.331955,45.356339,16.825618743896484
-122.108162,23.891582,100.30021667480469
-95.568413,40.496986,24.848739624023438
-3.631359,47.447781,21.271949768066406
-0.665774,31.947603,59.979007720947266
1.133313,44.832901,20.008607864379883
8.273159,43.045895,21.399402618408203
21.46722,53.964828,6.50966215133667
14.661787,57.680344,12.504993438720703
-88.26532,33.350616,88.81986236572266
-74.611801,38.318184,82.17867279052734
-118.448021,45.84457,17.027509689331055
20.07655,41.519855,18.4912052154541
19.777248,41.328358,18.881481170654297
-121.600708,37.989574,26.355247497558594
-122.306343,40.292015,25.68914222717285
7.313009,51.361874,10.098743438720703
5.529805,33.472206,42.22060775756836
-12.383158,44.125359,20.537647247314453
12.575262,40.052128,23.876859664916992
9.236483,61.845371,8.150055885314941
-82.186043,47.78606,42.09271240234375
8.21293,61.604523,9.84597396850586
28.161869,46.015713,11.720020294189453
2.490662,56.716682,11.566544532775879
30.499514,70.168266,12.62767505645752
-125.424294,40.108265,26.22830581665039
-74.598862,38.043327,88.54195404052734
-73.674324,42.555508,68.34178161621094
19.77433,41.085846,19.679975509643555
-113.758392,35.796646,38.90679931640625
-98.505676,43.029057,19.474464416503906
14.149603,67.250175,9.503429412841797
-142.641373,61.82478,6.190578937530518
-114.437241,34.110222,62.172401428222656
-114.00528,36.199791,34.80522155761719
20.936876,26.398256,74.43223571777344
-113.529915,43.714451,20.911067962646484
24.360914,63.413288,13.991484642028809
-74.813644,39.340061,88.34526062011719
-143.428192,18.534544,64.89667510986328
-84.03698,37.729565,91.42352294921875
-77.440956,35.844872,90.7668228149414
-89.495148,43.249058,39.171104431152344
-122.264374,24.093882,101.03517150878906
-1.824413,36.625542,35.72993850708008
-91.106506,45.200523,39.779808044433594
-117.840645,52.985538,13.990641593933105
16.88645,69.784676,8.049225807189941
-0.255855,51.311226,11.754606246948242
-114.454819,49.065811,19.897480010986328
-89.954842,43.837975,38.37291717529297
-86.537376,40.971321,69.56497955322266
-130.613922,44.681946,16.054931640625
-120.878014,50.348881,14.728730201721191
-81.164009,36.394451,82.58487701416016
-59.643776,48.665131,13.813362121582031
13.248357,59.531761,10.64842414855957
25.474113,47.505711,11.502828598022461
13.213309,29.079479,74.8591079711914
-88.100739,35.948082,92.74076080322266
-119.389465,34.739758,50.412452697753906
-123.736366,35.864201,39.221885681152344
-109.428276,43.913273,20.700902938842773
-123.133224,39.488773,27.401872634887695
-103.67836,36.838074,35.44512939453125
-113.888504,37.09222,30.028114318847656
-124.204124,39.762493,23.607952117919922
-115.992554,32.772266,74.32746124267578
-109.953438,35.009647,62.07803726196289
-92.770828,46.124104,45.139312744140625
-99.549988,37.587479,39.616607666015625
-56.227135,71.65255,7.212340831756592
6.974178,45.601433,17.55071449279785
-83.44146,35.036835,88.67877960205078
5.479663,54.416309,10.600136756896973
6.6202,48.077057,14.564972877502441
-93.566605,31.595312,93.74151611328125
32.22715,58.870869,11.792485237121582
-79.624031,36.394855,96.76639556884766
-125.48909,36.310169,37.244300842285156
-94.634766,39.276176,52.48064041137695
-116.998062,33.70005,64.70924377441406
-1.249526,43.532253,22.886188507080078
-110.213219,34.116409,53.307533264160156
-96.683144,42.217812,18.826879501342773
-105.424904,35.727749,52.85102844238281
22.928265,65.784943,17.41267204284668
-81.380341,35.062492,94.20275115966797
-125.003944,45.119053,16.670734405517578
-12.427701,37.767803,30.859554290771484
-111.72084,41.497772,21.67051124572754
-102.441139,41.947571,21.063697814941406
-70.738144,42.971996,63.975337982177734
-13.208857,23.190603,121.2419662475586
-122.480118,48.055611,15.714582443237305
-9.482977,47.32655,17.107023239135742
-60.495495,51.11974,14.762133598327637
-37.453274,66.352142,21.912612915039062
-116.070496,32.788033,69.41551971435547
2.250068,71.529404,10.354865074157715
15.801163,44.705265,15.086698532104492
-25.283003,33.169182,50.44767761230469
35.470947,60.681599,14.74164867401123
18.705738,45.934517,14.790637969970703
-111.464607,43.10556,22.079435348510742
-130.168091,43.637436,16.71023178100586
-95.38208,29.365765,98.0696792602539
-132.157761,48.496014,13.138603210449219
-117.988434,34.894791,55.3758659362793
-12.347857,21.971979,104.79119110107422
-89.530617,40.151154,61.454994201660156
11.668477,71.798996,7.356725215911865
34.317852,52.36631,3.2848050594329834
-113.307976,35.749142,39.4957275390625
-66.109711,57.809414,11.751617431640625
-93.985756,35.804844,74.70721435546875
-79.426834,27.660208,92.01519012451172
-72.085739,36.089867,94.822265625
-118.47805,38.955498,24.486251831054688
-116.871559,36.002106,37.922332763671875
14.001869,31.187868,50.03431701660156
14.431511,60.336536,15.355262756347656
9.878049,44.46085,16.07793617248535
6.779567,42.625648,22.70908546447754
-128.957504,43.066963,18.82917022705078
-82.304817,41.714725,71.75732421875
-120.312477,44.053589,18.761363983154297
-103.113373,33.821041,97.61570739746094
-78.617599,42.250767,77.28610229492188
-102.664467,47.910946,31.010026931762695
-128.539825,40.093571,26.93845558166504
-127.550438,43.971817,16.800006866455078
-123.979477,39.495148,24.044757843017578
-85.15683,41.769596,65.89079284667969
-117.525047,36.818733,42.623416900634766
-133.130753,67.926315,4.212601184844971
-119.968575,37.389065,26.795101165771484
-116.780663,52.968113,19.896581649780273
-118.791672,35.094154,55.456321716308594
-125.475403,44.676346,18.109350204467773
-100.486404,32.478573,89.73197174072266
-123.1129,45.090343,17.944746017456055
-115.1661,45.845676,18.751951217651367
-117.996834,58.051689,22.00159454345703
-109.203972,39.273075,23.22871208190918
21.942434,56.321712,9.21304988861084
-95.62812,49.856567,66.50247955322266
15.585195,66.301682,11.927756309509277
-75.94062,41.894474,81.04556274414062
10.727351,50.618233,11.035446166992188
-82.250313,49.390896,28.70939826965332
-95.358681,38.090355,46.84053039550781
5.725076,51.323589,12.416525840759277
-123.091019,37.785011,30.45834732055664
-117.975739,45.480141,16.97819709777832
3.895821,68.741341,8.9673490524292
-97.600395,29.991913,93.97652435302734
-109.460793,35.169662,61.675086975097656
-66.823631,41.501431,84.84628295898438
-61.288982,53.114895,10.501176834106445
-120.181015,33.237,73.45917510986328
-113.624474,31.789921,87.01966857910156
5.238454,51.937302,9.96306037902832
-87.482124,39.740978,60.0523796081543
-110.138969,31.620081,88.57756042480469
-7.429457,39.322807,27.568098068237305
-112.853027,39.632858,23.910778045654297
20.31341,57.811646,14.649852752685547
13.40292,41.313995,21.720056533813477
-4.238927,35.272858,35.99906539916992
-122.010979,40.970989,21.575143814086914
-107.689903,40.921307,22.97726058959961
-75.263901,36.45039,96.52310943603516
22.118917,58.422131,13.49787425994873
-119.01194,37.577084,29.798444747924805
-127.944061,48.200058,12.962177276611328
13.140856,60.22868,11.33746337890625
-117.916725,53.661919,19.251527786254883
9.704437,57.85178,11.193668365478516
1.202099,49.57069,12.358159065246582
8.48017,61.354259,8.040672302246094
14.097637,44.520748,17.336463928222656
-125.835777,37.345299,32.23642349243164
14.117383,58.94519,7.680881023406982
14.172091,61.177544,10.594559669494629
32.108875,56.729404,11.486119270324707
-57.694244,59.737381,16.91985511779785
32.244343,73.007385,9.058350563049316
-119.672035,56.889874,2.7507309913635254
13.97851,60.940033,10.919495582580566
-109.614334,34.565628,54.872127532958984
-90.156769,32.734215,90.34542083740234
-92.10508,58.658642,7.551480770111084
-72.198677,39.432411,75.71515655517578
-127.94873,34.256905,58.74235153198242
-89.313065,42.490955,43.72288513183594
-116.121735,36.060738,57.36815643310547
-91.18084,33.355385,87.90109252929688
-79.432541,26.872921,95.37569427490234
14.025741,57.682785,11.653386116027832
-127.657028,34.305004,54.7291374206543
-118.66925,47.751232,16.481033325195312
-66.479553,17.301779,97.28217315673828
-84.832352,39.071014,82.86082458496094
23.304638,64.400764,14.842317581176758
-65.045403,40.201912,83.28760528564453
-96.739388,25.67507,91.7636947631836
-91.716766,47.274323,51.05316925048828
-112.795288,42.519215,21.18604850769043
-86.487099,40.100883,62.09333038330078
-64.252617,19.426241,89.790771484375
-88.919876,43.620338,39.82145690917969
-99.643654,41.125565,27.2244930267334
-77.619888,50.478775,15.995829582214355
23.332005,39.343254,18.878236770629883
-112.155098,41.813633,27.07452392578125
15.168163,64.518806,9.105267524719238
29.334965,64.518623,17.07583999633789
-100.532608,22.481176,97.1440200805664
-116.657074,34.689404,49.059173583984375
-117.895844,34.536209,50.23389434814453
-111.38797,42.857887,20.246889114379883
-97.601639,34.328304,80.65360260009766
-117.256882,37.269543,27.02756690979004
-8.332584,58.515812,9.81481647491455
12.767059,41.522251,19.342742919921875
31.246405,47.017879,13.30696964263916
14.302496,48.006912,12.31376838684082
-121.267853,23.582787,101.6573257446289
-96.701752,37.048008,57.787906646728516
-100.179825,38.835339,26.174713134765625
-121.918686,42.356461,22.988740921020508
-94.448303,39.040592,33.993194580078125
-97.180977,42.391907,23.296669006347656
19.082041,60.120102,14.563138008117676
-125.988831,49.706436,13.520663261413574
-70.526207,32.801949,88.73628997802734
9.313637,50.599739,17.744199752807617
14.566977,35.494064,32.01536560058594
-88.93972,39.581001,58.255859375
-110.898727,42.546364,19.733736038208008
2.604046,30.0938,68.6913833618164
16.056824,41.33186,20.707021713256836
20.796524,57.22147,13.413466453552246
-92.588982,45.092644,27.677690505981445
-122.601105,39.294476,24.27361488342285
27.81543,39.37022,15.419407844543457
-74.901405,53.298248,17.606977462768555
-121.333466,23.262774,101.27584838867188
10.019082,47.340855,17.0246524810791
-129.914337,35.331097,47.7296028137207
-81.492813,39.45853,78.63439178466797
18.437798,45.578011,14.031768798828125
-111.699211,40.622227,21.77819061279297
-128.300522,44.807232,18.302274703979492
-119.639015,42.044052,25.00074577331543
-111.502785,44.399357,20.45323944091797
-128.093399,38.707806,28.924121856689453
17.942318,57.066345,11.94916820526123
-112.410995,42.791592,22.291847229003906
-127.339119,34.204445,59.66205596923828
22.877022,66.357033,16.374711990356445
-73.977119,39.505344,79.80086517333984
1.098505,40.399342,25.943811416625977
26.362179,54.063606,11.21166706085205
-123.95507,65.512711,7.164924144744873
18.069685,59.200565,15.674737930297852
28.923246,65.977966,14.438328742980957
-116.817528,33.887943,59.5066032409668
-112.442635,32.837433,72.797607421875
15.565104,50.633163,10.192914962768555
-106.242065,49.536533,29.277589797973633
-131.80072,37.928333,31.33489227294922
-80.981911,32.080486,93.35267639160156
-101.237259,44.664227,24.786849975585938
-96.855881,39.689335,25.582050323486328
-89.387924,43.969116,34.99367904663086
-122.22113,40.774647,24.312911987304688
13.930087,66.103554,11.853833198547363
15.05038,39.77702,23.592309951782227
-117.807953,46.932899,16.46735954284668
-118.45845,36.165897,35.007266998291016
-96.29908,26.171406,96.60224914550781
24.360191,69.9757,6.96281623840332
5.379754,59.535545,10.949856758117676
25.182337,70.398521,9.625099182128906
-67.612869,40.57386,85.51864624023438
8.739034,33.442081,47.6390380859375
-82.040878,41.753384,74.93157196044922
-115.943367,40.094707,21.472007751464844
-85.287155,35.755157,87.95659637451172
-143.263718,18.442854,64.93762969970703
-123.451065,40.861984,31.121700286865234
-91.536011,35.712505,71.78284454345703
-93.876839,29.883909,93.83634185791016
-16.930199,42.269852,20.974302291870117
25.02058,65.087685,14.091890335083008
-124.116165,42.681324,24.00380516052246
11.263536,69.176064,4.829483985900879
-72.833328,41.774292,80.25688934326172
-8.909664,63.638412,10.02584171295166
-141.236206,62.388527,5.48961877822876
-117.757942,37.388294,33.761985778808594
-6.961013,58.84724,9.2135591506958
-68.731277,22.029575,93.93297576904297
-114.785858,37.52784,32.56540298461914
24.086929,45.436916,13.175037384033203
-129.137711,41.964718,24.06374740600586
15.206883,66.254051,11.740110397338867
-92.910225,34.712688,75.73529815673828
-76.437859,31.924618,95.69258117675781
11.381181,50.428783,10.66845417022705
19.466391,63.073406,13.197364807128906
-104.602409,32.632084,88.32923889160156
-85.100876,73.503281,4.336370944976807
-115.024498,52.155529,20.568675994873047
19.634754,53.384338,9.083662033081055
-94.761353,26.249958,89.7403564453125
-76.386932,43.624283,79.69011688232422
22.620432,64.642311,12.115569114685059
-114.328239,38.433754,29.5439395904541
-124.404236,37.592896,30.86822509765625
-76.020676,38.364197,91.79059600830078
-77.587311,39.291786,91.19400024414062
-116.05246,51.188915,19.815017700195312
26.371344,72.001289,7.878358840942383
-91.036255,34.189106,84.4700698852539
-86.14389,39.603004,62.12663650512695
-15.482659,37.723999,30.88599395751953
-93.94236,46.348827,35.62763214111328
-8.272315,63.68924,8.395251274108887
-72.231018,32.19772,94.70770263671875
21.892548,63.281185,15.554139137268066
-105.339897,16.460232,90.70108032226562
-85.837357,33.772911,90.51646423339844
-4.066916,41.847485,25.20638656616211
-19.099697,26.048929,82.46394348144531
-84.345329,42.965668,50.91158676147461
-68.647148,17.4349,96.26171875
14.03292,39.683262,23.458759307861328
-11.268149,45.329487,17.215776443481445
18.436768,60.475018,14.974766731262207
-116.130867,38.159573,26.22148895263672
-131.812607,46.077667,14.21231746673584
-130.559433,36.85054,37.33466339111328
32.042118,68.75296,13.82506275177002
5.493125,44.552677,20.2484073638916
13.717468,39.514118,22.864049911499023
-0.667025,60.739086,9.541804313659668
4.972836,36.833344,30.180130004882812
36.68037,36.285797,31.31590461730957
-88.209152,29.08506,96.64653015136719
-85.721024,28.539558,94.22493743896484
-88.34436,14.783626,86.83997344970703
47.984322,15.243576,25.089025497436523
13.251404,73.681107,6.205190181732178
-112.442986,33.254322,72.13871002197266
-83.407143,40.592445,68.8614273071289
-77.13105,34.644299,91.24111938476562
-120.875023,39.04961,26.717815399169922
10.835437,45.331322,17.174236297607422
-128.208908,41.922943,24.29764747619629
28.272877,38.818913,16.60845375061035
-97.823914,18.108749,96.34939575195312
-80.028084,28.691402,94.92877197265625
-114.252701,41.321159,22.80940055847168
-61.23711,53.391651,11.058072090148926
-86.982468,33.731522,89.90869140625
-116.505936,39.062698,29.043476104736328
-112.669029,45.439301,19.63701629638672
14.215686,42.475468,20.45301628112793
-114.886322,33.269939,77.87035369873047
-121.882309,23.780708,101.51795959472656
2.286567,64.324089,8.50969409942627
-94.398567,32.094849,91.7701644897461
-92.421631,31.634335,90.45978546142578
-123.189957,37.051674,41.99684524536133
-86.621155,35.767956,85.9590072631836
-115.049576,34.845829,54.74309158325195
-119.264748,37.594616,29.275789260864258
-121.908936,37.212601,31.859407424926758
-90.023056,34.752846,87.6793212890625
2.864553,49.006508,15.090492248535156
-114.682121,35.631813,48.36644744873047
-126.701393,45.974442,20.172622680664062
-120.984833,40.134666,22.54454803466797
-111.883842,41.739101,21.97538185119629
-125.029449,47.790791,14.300312995910645
-124.151253,46.734802,15.980554580688477
-114.033043,33.907959,63.797611236572266
-91.827194,36.245121,78.99272918701172
44.224323,33.680408,11.11272144317627
-88.108398,37.627068,72.18563842773438
45.551338,37.378151,11.156880378723145
-111.615295,41.368767,21.77481460571289
-93.109901,19.61631,87.8676986694336
-116.188736,39.447296,24.732627868652344
-114.983696,37.309196,34.19218826293945
15.061775,60.704853,11.88424015045166
-121.732956,38.013725,26.120010375976562
-91.329323,43.586262,25.571786880493164
15.601695,57.043571,9.973685264587402
16.808325,38.734028,23.916793823242188
2.731462,44.546791,22.001523971557617
-92.017395,29.218761,93.12812805175781
6.480921,46.603813,17.223154067993164
-5.135674,58.109493,11.569884300231934
12.890364,40.582382,22.291162490844727
-112.132973,41.603912,21.772737503051758
-78.131973,39.118008,86.55766296386719
-129.673004,41.059437,25.576900482177734
3.651553,46.085155,16.756254196166992
-119.223923,37.455589,25.456878662109375
-88.106293,43.286068,65.31602478027344
-102.847267,33.944324,69.71733093261719
-111.241806,43.190193,19.67523956298828
-5.845604,44.158443,22.03798484802246
-102.856903,39.634045,27.3939151763916
-8.088574,66.00399,8.305197715759277
-121.875237,23.700294,103.00843811035156
18.350475,65.129234,15.084192276000977
-122.489449,42.69355,21.035795211791992
20.360674,45.526981,14.472555160522461
-111.956078,40.965214,28.15328598022461
-90.893974,40.221291,50.93738555908203
-94.027138,32.330566,91.09027099609375
32.426434,56.838165,9.40226936340332
-117.738945,38.848019,23.122589111328125
-94.481346,72.292648,4.222269058227539
-117.88269,38.626587,23.27056312561035
-113.706871,33.552101,76.9483642578125
-83.492073,12.768256,87.640380859375
-124.091034,46.863651,16.925748825073242
-98.660019,43.849785,29.770565032958984
-92.545677,13.950101,85.06856536865234
20.635767,41.977749,17.961910247802734
-90.171036,46.118191,45.74270248413086
-69.856514,46.685551,40.00474166870117
-103.802277,36.653606,37.99824142456055
-78.725098,49.036118,24.695068359375
-128.937637,34.90279,46.61861038208008
-123.099182,23.977846,99.46366119384766
-92.400505,33.380375,82.73445892333984
14.590398,41.922817,17.318511962890625
-120.819382,46.586559,16.00469970703125
-117.778702,34.198414,54.66720962524414
-24.632595,33.638805,48.746192932128906
-94.866524,17.425486,97.04964447021484
-64.883484,40.467808,83.6358413696289
14.990104,45.83316,13.754172325134277
-99.106026,31.783367,88.97640991210938
-125.019363,37.321915,31.716096878051758
-119.287193,37.585758,29.817081451416016
-112.736954,43.414673,20.168426513671875
-124.928635,42.589657,20.943599700927734
11.597531,47.368938,14.512490272521973
-89.303474,29.468189,94.25615692138672
21.230883,61.087502,13.743843078613281
-121.330994,34.486061,61.607200622558594
-77.994881,37.971062,88.52407836914062
-127.934952,38.720119,28.992752075195312
32.540489,56.111176,9.095904350280762
-90.405884,50.277172,49.750083923339844
-87.655991,35.428158,90.18263244628906
15.124534,55.750584,9.46687126159668
9.538882,49.730141,12.927190780639648
30.701065,57.265194,14.114052772521973
-83.589844,39.299225,79.96437072753906
-98.91552,42.859276,23.11821746826172
14.887084,30.993277,57.24854278564453
-113.733414,44.746082,20.241275787353516
-123.156136,46.965145,15.968613624572754
-100.62468,33.870014,83.87039947509766
-104.015846,44.441826,21.103412628173828
-75.425461,40.36924,88.95945739746094
-118.882668,36.163429,46.81459045410156
-80.21122,42.830929,70.82917022705078
-116.74971,33.260071,66.00445556640625
14.579513,58.226662,11.197141647338867
-138.087814,58.276276,12.148597717285156
-115.55764,37.584515,26.161664962768555
-97.452095,46.68977,40.287288665771484
-94.242226,31.392078,92.43157958984375
-81.642067,32.751896,93.49449157714844
24.522682,70.598473,8.035794258117676
9.841461,63.735645,5.971680164337158
-120.95842,40.788952,24.130176544189453
1.156598,41.005821,25.038118362426758
-80.630463,36.870281,87.15349578857422
-127.394936,48.5924,12.82965087890625
10.030066,60.833725,9.67983341217041
20.261147,57.516571,13.170978546142578
-75.003189,39.655399,91.98538208007812
-89.309807,39.070087,72.1133804321289
-21.924137,47.249104,18.376317977905273
-111.235626,41.305454,22.111995697021484
-66.586197,42.706417,61.69955825805664
17.563446,56.157883,10.735383987426758
15.923902,43.515179,17.854398727416992
-109.555901,43.742008,20.786399841308594
13.684962,38.413666,26.812990188598633
-97.119514,29.013132,94.71333312988281
-82.104149,50.191254,23.12446403503418
15.014002,54.793468,3.0763120651245117
41.266415,65.123367,10.90076732635498
-68.355263,53.136784,16.545923233032227
-124.726997,36.334961,37.006675720214844
27.149588,39.493492,14.395336151123047
-5.526786,45.571682,19.740198135375977
-75.458344,45.075462,55.362491607666016
-95.858368,33.926674,81.31462860107422
10.190271,56.248741,11.19117546081543
-121.531288,23.942804,103.13467407226562
-74.075127,41.280102,88.36056518554688
-109.475555,13.972952,87.90290832519531
-80.599693,31.550213,93.74547576904297
4.317477,44.484936,18.258092880249023
-123.413788,47.06517,15.493133544921875
-67.13427,25.762993,91.55372619628906
-125.859581,37.165318,33.11725997924805
-76.958076,47.785347,32.82961654663086
30.843927,54.84774,3.9925050735473633
-119.07695,38.677273,27.97555923461914
5.911019,36.82869,29.41750717163086
-80.924042,34.523849,89.25342559814453
-94.5634,40.415775,27.481731414794922
38.894348,63.533642,9.60091781616211
-9.683275,54.520061,7.250469207763672
-7.794319,29.490316,76.98587036132812
-130.804642,38.165314,32.21394729614258
-118.340714,32.275436,83.56806182861328
-88.315369,38.84985,75.32611083984375
-115.494301,34.740299,53.53565216064453
18.886026,45.834782,20.07219696044922
-116.751808,40.78019,24.716276168823242
-14.728363,28.477415,52.64665603637695
-129.068329,54.799332,11.887421607971191
-117.308754,30.616964,92.5812759399414
19.283777,59.768486,11.225173950195312
16.067789,61.203175,11.429089546203613
20.464926,58.319717,15.82370376586914
-86.427475,38.73938,74.68450164794922
7.332732,32.61998,50.03096008300781
-90.529587,40.426571,46.29159927368164
-118.792732,34.060978,55.23369216918945
-80.434608,39.313438,75.90770721435547
11.11301,65.461296,8.427839279174805
-128.0457,44.316051,19.15078353881836
18.240244,42.291878,18.495643615722656
-118.694519,36.611263,43.65500259399414
17.70122,62.074963,16.572397232055664
-117.576706,32.030903,84.57706451416016
-85.354477,45.818134,53.91695022583008
-122.034294,38.542858,25.669221878051758
-68.394997,44.833717,45.25737380981445
-128.599319,39.183758,28.56070899963379
-121.522865,40.408039,22.914318084716797
-90.623604,46.530792,41.82550048828125
31.420694,58.416271,11.421603202819824
10.615014,53.378857,6.116885185241699
-131.817963,46.567139,15.947379112243652
-84.807693,37.175495,78.48641204833984
-127.699997,51.516438,12.423347473144531
10.65224,60.269634,10.781200408935547
-86.946228,40.56992,62.30787658691406
-84.968941,37.128445,81.05867004394531
-117.422447,47.671936,18.771087646484375
17.033037,67.184532,8.91775894165039
16.948187,65.935524,11.385991096496582
15.620708,56.050602,10.11586856842041
5.21646,37.419468,29.126863479614258
28.270451,38.504986,13.153422355651855
-71.427567,39.815723,75.31614685058594
-119.666847,37.663017,29.707035064697266
-121.752052,24.315557,102.69660949707031
-143.926758,65.07473,7.1261491775512695
-82.154556,42.159828,74.34791564941406
-116.6856,43.146019,22.86844825744629
27.379011,45.425819,12.49265193939209
-92.046387,43.42065,44.98529815673828
-119.421394,37.084763,30.627416610717773
-4.34495,44.966743,21.09991455078125
29.219116,67.976898,15.712888717651367
-115.077286,36.508106,32.992923736572266
-54.490051,15.472584,80.28941345214844
-129.25589,47.632641,15.081565856933594
-116.214844,37.754555,37.66691970825195
16.079927,42.316147,19.41739845275879
-83.450981,43.048695,55.50441360473633
-129.85881,44.034477,16.99750328063965
-102.392418,34.084839,73.49957275390625
-120.552521,39.729069,24.359643936157227
-92.104752,58.658867,8.12544059753418
-115.892479,39.942539,20.84562110900879
-126.916565,36.845268,34.950008392333984
-105.472458,35.745056,59.82194900512695
-121.677208,38.009037,26.04937171936035
26.519953,44.684868,13.601487159729004
-115.421303,37.585869,26.200511932373047
-18.144278,42.298763,21.80352783203125
-86.694801,40.185165,71.44623565673828
-74.202309,37.22707,97.35625457763672
-116.553497,41.932854,20.409059524536133
22.719248,64.940742,10.291178703308105
-132.560928,40.61491,27.624685287475586
-87.991051,37.867294,86.85899353027344
-10.121901,38.630737,26.991165161132812
-5.186394,60.215233,8.66137981414795
-124.589996,39.621891,23.975067138671875
-121.95948,38.05508,25.97530746459961
-113.906219,32.800411,74.66741180419922
19.292007,62.736435,13.804070472717285
-146.894791,62.314972,7.356997013092041
19.968534,56.252495,9.822139739990234
-81.078629,38.342934,83.97004699707031
5.745006,44.756756,20.16243553161621
-23.554417,29.527309,62.805458068847656
1.584998,39.839561,25.152469635009766
39.817375,56.070347,9.269061088562012
-64.823494,43.169365,60.2678108215332
10.985579,50.671394,10.375799179077148
-107.881104,38.580784,23.13457489013672
-131.444153,38.828201,30.005510330200195
2.729426,45.126308,20.59478759765625
-100.824066,35.720787,62.54099655151367
-70.55941,22.355864,93.15257263183594
-126.03775,40.498692,24.305164337158203
-122.407051,41.161484,21.703519821166992
37.563431,55.917854,14.701662063598633
14.68842,56.126129,15.782247543334961
-133.905502,61.747723,10.636484146118164
-80.855865,29.239382,94.45343017578125
-77.276619,39.329411,79.98340606689453
3.13632,51.6297,12.31902027130127
-61.736511,46.266781,30.473623275756836
-114.799553,45.324718,19.872270584106445
-74.253578,40.902344,96.28471374511719
-117.635231,38.601723,25.719350814819336
-128.042603,43.713409,20.702545166015625
-65.217812,16.779413,94.87652587890625
-90.462524,28.842575,94.64107513427734
-12.260363,45.442272,20.93231964111328
-128.092636,43.67255,20.415802001953125
-109.574875,40.132675,27.900327682495117
21.206135,61.791985,13.431739807128906
25.556776,47.205135,10.668855667114258
18.474653,56.676762,12.586515426635742
-119.642838,38.030933,24.45344352722168
-8.388281,61.048412,1.9671770334243774
30.441647,53.058571,3.702807903289795
23.380667,43.413574,19.78740119934082
-18.090719,70.425797,6.722782135009766
-109.205109,32.134907,88.08561706542969
21.92691,57.189785,12.425610542297363
-88.66877,41.523697,46.77585983276367
-110.690338,42.720886,20.681129455566406
15.611402,42.600323,17.2833309173584
13.047517,52.304829,12.233480453491211
-106.95388,47.765179,19.49908447265625
-108.753044,56.597149,18.845291137695312
-129.76976,60.528999,10.181497573852539
20.05525,62.905609,15.000361442565918
-103.332672,31.702812,90.13143920898438
-112.17543,43.068546,20.689245223999023
-117.619263,49.129986,18.733251571655273
-97.731262,38.867378,31.867359161376953
-120.079842,40.056976,24.981470108032227
-122.065132,39.459953,27.20406723022461
8.931292,64.987541,7.955779075622559
-125.570213,42.847118,21.67559814453125
-67.422852,44.719826,52.010536193847656
23.589844,64.585693,14.716856956481934
15.42488,42.835255,18.744422912597656
12.239336,54.028076,4.671710014343262
31.252178,72.4198,6.152919769287109
-107.972549,39.597748,22.8134708404541
-99.330994,42.999966,18.651103973388672
-83.141434,42.89283,69.63893127441406
-9.740463,68.175423,7.875997066497803
18.054117,63.919739,17.098590850830078
-95.530327,33.073135,91.84239959716797
-99.33313,29.431259,94.84868621826172
9.116015,62.531696,8.109106063842773
-84.635223,44.625862,55.66474151611328
-141.234619,53.486465,9.820992469787598
6.184696,44.868145,19.505151748657227
-118.675812,32.636963,78.92205810546875
-119.647934,34.792969,58.33331298828125
-67.716393,74.35186,1.9748599529266357
-115.022507,36.757427,42.512474060058594
19.594893,58.352596,13.344040870666504
-80.986969,46.544876,57.87841033935547
-111.779793,41.370846,21.799854278564453
-83.865181,42.541477,56.0520133972168
19.768711,69.492355,8.359240531921387
-86.564705,33.927696,89.32210540771484
-122.63813,40.513584,22.977128982543945
23.643353,65.308281,16.887296676635742
-109.728729,32.108887,93.16585540771484
-99.9217,32.465549,85.81771087646484
27.128466,45.156368,11.364265441894531
-119.05233,36.484329,41.42479705810547
-65.097588,41.991306,80.48442840576172
-87.845169,30.31258,93.85367584228516
0.77638,64.566452,8.409521102905273
-103.658203,44.99366,24.502199172973633
-66.089989,21.274244,93.58734893798828
-81.485077,37.13364,89.90264129638672
-111.584824,32.203171,86.5805435180664
-85.060295,32.333363,90.15921783447266
-9.243046,60.778454,5.954082012176514
18.491064,60.058098,12.261734962463379
-131.575424,38.132866,32.18217086791992
-89.968727,44.437199,39.367942810058594
14.712648,66.454163,11.389735221862793
16.065254,60.465042,13.390209197998047
33.825741,70.217041,15.431236267089844
-85.880936,31.920139,90.44378662109375
25.501793,50.980896,11.149591445922852
-119.469185,35.565823,43.13964080810547
-118.233192,50.797844,19.510406494140625
14.077486,46.4608,14.06153392791748
14.694291,56.964882,13.178576469421387
-83.644051,37.443481,80.99654388427734
-116.963783,46.420513,16.211406707763672
-81.190819,40.202213,84.06451416015625
-114.195854,35.286743,51.78147506713867
-128.632782,34.955509,48.049983978271484
-131.01413,37.890659,31.32217025756836
-79.971992,39.274715,87.38029479980469
-103.872276,11.433728,82.67445373535156
1.228937,40.842705,25.16519546508789
12.793881,71.579559,7.400296211242676
35.339977,32.955727,28.52110481262207
-127.627609,38.029339,30.56277084350586
-85.54335,16.602121,88.2862319946289
-79.345703,39.333965,84.7232437133789
11.05352,61.856636,8.402731895446777
-83.749069,36.299194,79.79389953613281
-115.152954,36.817245,31.514785766601562
-91.142441,45.929436,42.75533676147461
-114.60585,43.473297,21.833763122558594
-99.446602,36.868771,44.97834777832031
29.864006,71.154007,9.034128189086914
-113.49955,36.221546,34.9857177734375
8.797211,39.693531,27.38300132751465
-95.67028,35.486401,72.90020751953125
-131.383957,45.917191,14.098692893981934
-12.302776,32.271275,51.30118179321289
-120.368492,24.317862,100.92533111572266
-3.42191,49.187481,20.542387008666992
-78.723213,45.40892,52.46866226196289
-126.938972,49.779701,12.599403381347656
-103.573814,21.539877,97.50648498535156
30.325241,55.231178,3.676224946975708
-80.136284,39.677906,85.38619995117188
-79.683205,40.676323,79.54110717773438
19.738667,59.512497,11.816285133361816
25.875084,71.567528,7.590795993804932
-107.48774,44.050892,19.44254493713379
-129.70488,46.92778,15.677457809448242
12.919626,59.127766,9.971711158752441
-84.52282,46.043999,55.8710823059082
1.294659,39.023205,28.144603729248047
8.028302,41.549953,21.519983291625977
-119.507645,32.966354,76.79459381103516
-90.148788,36.86087,66.37213897705078
-8.449354,63.666759,9.920622825622559
-8.03909,48.352104,17.16834259033203
-81.889206,40.319756,68.230224609375
-99.829483,34.755489,71.46359252929688
28.943142,62.524792,16.328548431396484
3.93136,60.747353,11.480112075805664
-123.338326,53.790634,12.678284645080566
-86.399651,42.857437,48.899349212646484
-93.072144,41.641224,33.01075744628906
-46.002338,74.997581,5.077402114868164
-81.692245,30.545256,94.19103240966797
2.779268,47.065502,15.261301040649414
23.948189,47.708076,9.542377471923828
14.874228,53.482525,6.359790802001953
16.489992,65.253983,11.269620895385742
2.12866,37.279377,32.27405548095703
-101.331589,34.727856,62.20343017578125
-109.83844,39.651714,26.055667877197266
-89.736656,35.06765,80.08598327636719
-111.296288,55.591293,15.20228099822998
-113.82914,31.805904,89.45023345947266
-119.912399,42.695702,19.20121955871582
6.741567,46.267075,16.831602096557617
-91.842598,35.233585,73.82002258300781
17.687466,55.196259,13.492111206054688
-120.319328,35.650932,38.40283203125
15.036491,60.589958,16.92793846130371
-115.06971,49.615585,16.760927200317383
25.176674,59.568493,11.407803535461426
-81.162247,43.600574,61.5296745300293
15.41082,61.248161,16.35795021057129
-79.552765,17.140629,88.3093032836914
6.990008,52.983139,5.944764137268066
-120.739426,46.891216,14.640019416809082
-79.949066,43.718243,74.74507904052734
-116.996597,35.603546,40.079925537109375
11.976172,41.430004,23.237146377563477
-81.885887,71.362144,5.421737194061279
23.116205,61.552799,16.186660766601562
17.466383,42.125084,19.097129821777344
-113.112198,47.280369,16.416650772094727
-116.133385,35.073174,45.814735412597656
-132.171509,47.144173,14.211402893066406
9.222979,59.754162,10.365647315979004
13.559234,36.438614,32.07551574707031
16.907532,37.192413,26.83775520324707
-121.260254,37.705193,27.31039047241211
-108.852814,38.906063,23.514142990112305
-115.195946,45.422272,18.617021560668945
-125.575203,36.383732,36.59817123413086
-99.102539,59.307007,16.133155822753906
-119.988647,48.050976,16.20684814453125
-75.389961,17.718044,88.60385131835938
-86.656433,35.012321,84.17754364013672
-92.539261,47.399445,47.05809783935547
20.664824,39.795746,21.170366287231445
-75.841293,40.89666,92.65631103515625
0.899256,67.292931,8.863312721252441
-125.233017,40.497467,22.716291427612305
-119.261955,47.110085,15.928077697753906
-116.025749,47.70509,16.497343063354492
-106.083046,71.471481,3.2855401039123535
23.87549,63.347805,16.33405303955078
-66.471237,37.945763,90.56513214111328
-129.621201,61.592709,6.8406572341918945
-126.634003,48.208332,12.928135871887207
-121.193352,37.816376,29.63139533996582
7.387391,40.275768,25.054569244384766
-78.0392,36.504055,90.61144256591797
-101.212379,46.593307,26.017093658447266
-120.943237,55.349277,16.2443904876709
-124.649628,35.966728,39.28246307373047
-88.685654,28.142767,96.67330932617188
-5.112764,40.414837,31.00535774230957
-93.315384,47.355995,43.72931671142578
-0.698308,43.666077,23.073638916015625
-110.062134,43.800777,20.25694465637207
-8.41785,64.663757,10.665760040283203
8.576323,55.45668,7.455856800079346
10.940102,45.223438,16.80101776123047
10.494231,61.038509,10.815494537353516
-89.475334,34.957623,96.39981079101562
-107.154236,55.218658,27.65018653869629
-105.000984,33.681984,75.09242248535156
-130.810822,51.797253,10.597071647644043
-92.311241,47.417191,50.69990539550781
-75.263664,36.450897,96.56556701660156
13.296605,44.597233,17.040800094604492
10.718254,56.47979,10.602322578430176
7.068354,53.374256,8.399395942687988
-97.295113,31.520412,100.38294219970703
-120.847038,44.438068,17.346633911132812
-86.188034,44.079655,53.438133239746094
-95.398628,16.11738,96.0173568725586
1.334904,66.692429,8.489413261413574
12.487799,62.940193,10.578802108764648
-119.309975,43.972466,19.952072143554688
-2.545445,48.220222,21.744043350219727
-84.01281,32.350906,91.67627716064453
-83.115067,38.445423,78.1327896118164
-80.800926,24.253897,96.5072250366211
-72.662056,42.372265,68.4382095336914
-79.22319,32.256489,94.51056671142578
4.793063,70.611305,8.50295352935791
9.53906,71.150681,9.192675590515137
-63.243332,20.660709,90.2760238647461
30.991556,57.086212,11.769615173339844
-96.993408,45.743832,25.408594131469727
-11.807754,37.487579,31.859540939331055
-134.677826,57.737179,8.849173545837402
-10.319034,67.74369,6.772721767425537
1.070119,58.930676,9.345779418945312
-0.554025,40.688755,26.252281188964844
-115.635696,34.220715,52.269073486328125
-83.166252,44.283966,58.22544479370117
-124.507027,40.651196,25.079259872436523
1.999112,32.118568,43.473880767822266
-123.67675,39.270859,27.517148971557617
-81.919609,40.354942,63.360538482666016
-81.812988,39.641785,79.19810485839844
22.443892,65.77343,16.76142692565918
3.88304,47.177116,17.466445922851562
21.548176,63.070801,16.98956298828125
6.384973,59.574226,12.027408599853516
-81.181053,37.483639,86.90560913085938
-129.611649,61.651142,7.68258810043335
-105.049141,36.591053,52.480045318603516
-87.665848,36.234764,77.76836395263672
-75.896278,39.620068,91.61863708496094
-60.688316,11.931144,96.18019104003906
16.717613,56.467323,14.173601150512695
25.12981,44.704277,14.402544975280762
15.526033,45.462517,15.05172061920166
-96.964531,28.364918,94.47817993164062
23.728657,64.639977,18.858165740966797
14.252368,55.14072,6.196115970611572
-117.40667,47.756088,18.45096206665039
-67.07019,21.086382,93.35004425048828
-115.120728,34.873608,59.19837188720703
-7.270303,37.21666,29.85352325439453
19.015606,59.827446,16.604848861694336
8.634566,46.797638,14.207050323486328
-67.922096,40.456516,83.56211853027344
-110.274132,32.693665,83.666015625
-120.67186,33.275337,72.2623519897461
1.891371,45.04681,19.251808166503906
-114.434135,39.03056,22.386398315429688
-114.424011,37.053646,30.624191284179688
-87.031288,35.381618,81.75080108642578
16.189671,57.727131,11.615921974182129
-125.170975,47.193428,15.23590087890625
-109.316582,51.274082,14.643649101257324
-120.496292,38.710381,26.889118194580078
-81.498978,40.344643,81.494140625
-108.55867,43.236488,20.497417449951172
31.637491,47.341583,9.955812454223633
8.719437,58.431725,10.840344429016113
-117.556808,33.424633,64.53056335449219
-98.282219,36.854095,47.42583084106445
-110.27459,32.482697,85.60533905029297
-124.797592,38.0788,29.873294830322266
6.244115,72.297089,6.526075839996338
-111.697266,51.401031,24.61966896057129
-6.1129,29.528421,66.36300659179688
18.893608,48.452168,11.703310012817383
-127.140106,37.964394,30.242328643798828
-109.519829,40.519337,26.736358642578125
-117.219627,52.136532,20.030540466308594
-76.546272,35.490475,91.55230712890625
-132.284332,69.635971,6.283175945281982
-91.482445,45.058933,34.59759521484375
16.80147,60.56731,17.448698043823242
-130.05687,44.175549,16.41516876220703
13.748119,74.016708,6.75302791595459
-93.398811,28.400665,99.05045318603516
-84.267914,45.076515,58.669334411621094
11.601534,40.867916,23.914138793945312
-98.767014,42.434937,22.7793025970459
-105.295502,30.940344,91.41608428955078
18.877518,62.597881,12.981131553649902
13.414705,43.75103,17.831756591796875
-110.665703,50.340851,15.893177032470703
-119.945183,36.81768,32.38979721069336
-77.75219,43.63353,77.476318359375
-83.515862,35.299831,83.7825698852539
-115.268745,34.963055,42.48874282836914
14.346418,51.818237,9.07914924621582
9.002993,58.361164,10.657833099365234
-113.438057,43.181778,19.969514846801758
33.162762,56.193874,10.067329406738281
-121.529594,41.845909,28.39097785949707
2.856905,45.655857,16.89824104309082
-100.635948,38.643433,26.408056259155273
-107.287766,70.975014,6.296061992645264
6.099941,48.653732,12.197505950927734
-94.934677,44.987701,29.57470703125
20.611855,40.088234,20.905208587646484
-88.927551,45.883873,51.808589935302734
-45.377388,74.205864,6.675518035888672
-76.853767,25.380634,94.78821563720703
-5.575877,52.55899,11.575983047485352
13.050689,41.896847,18.265392303466797
-78.542137,43.063171,65.63992309570312
-86.132721,38.262852,76.75717163085938
-82.879349,40.667034,71.4572525024414
-91.566681,36.590397,65.23836517333984
-118.180267,44.834129,18.128557205200195
-99.149063,37.796696,62.3443717956543
13.478734,52.114799,12.504353523254395
-118.808495,40.256359,21.72541046142578
-78.712784,38.024189,95.3529281616211
17.851439,61.908108,17.65892791748047
-125.76355,49.010471,14.048059463500977
-69.982567,39.684853,73.1253662109375
-118.637383,33.924721,55.94868087768555
-92.603928,45.037014,34.51260757446289
-116.86882,35.191406,42.76145935058594
-80.389366,35.089317,95.0509262084961
15.362048,66.312614,11.061746597290039
-86.505035,43.171921,49.34228515625
-82.35347,41.058914,75.76368713378906
-71.759895,43.693226,67.14759063720703
-129.196442,49.726608,12.465202331542969
-113.04351,21.207346,100.37572479248047
-111.084709,37.736877,43.92818832397461
-112.454308,40.095818,22.80448341369629
-91.172462,36.254539,77.8309555053711
-62.208878,16.15081,95.40935516357422
16.349426,52.902958,5.67130708694458
-111.945953,48.448524,21.719738006591797
-105.416985,39.811298,24.427570343017578
-93.995956,42.455292,37.89297866821289
-112.083336,52.708366,24.431556701660156
21.647812,65.772629,15.691630363464355
15.765483,56.102169,14.276993751525879
-129.994308,52.090359,11.152295112609863
-2.974545,34.822842,37.14059066772461
14.64447,55.887691,10.642756462097168
-2.06684,53.594292,18.722854614257812
-143.558105,66.229767,6.16962194442749
-8.532955,41.5382,22.195646286010742
-122.23378,41.011585,21.591455459594727
6.625998,46.97031,14.55866527557373
-118.332916,35.017597,45.678428649902344
-122.367973,42.636703,27.07744789123535
-120.241943,39.108692,33.23305892944336
-86.763649,38.73008,74.4583511352539
-77.853806,41.603806,70.91160583496094
-94.589478,41.27747,22.661054611206055
14.762315,36.579037,28.84341812133789
20.120136,40.232975,20.42856216430664
-89.628166,43.555328,58.40348815917969
-128.942902,35.042202,45.367408752441406
-113.016945,51.297981,21.630050659179688
-98.706238,30.01248,94.41388702392578
12.890995,55.927715,7.650115966796875
-130.828156,46.580124,13.62533187866211
15.309957,64.494675,9.56988525390625
-81.711868,37.566784,91.56752014160156
5.268172,48.728615,13.600852966308594
7.068493,65.696144,7.97751522064209
14.045921,57.033703,13.394647598266602
-78.854645,40.887043,80.21632385253906
-91.848915,45.635269,42.034217834472656
34.243191,57.863613,9.519676208496094
-81.790878,41.313587,64.19844055175781
20.77092,48.915348,8.75765609741211
2.886467,44.800934,18.867660522460938
-81.297241,37.888432,89.28804779052734
0.803725,63.501652,8.43171215057373
-70.014465,36.265724,93.01596069335938
9.594765,50.806427,10.388754844665527
-81.509483,48.033112,39.74289321899414
-114.51104,50.157665,20.303974151611328
-99.809464,43.796692,20.24211311340332
8.194275,50.615677,18.352039337158203
-128.880981,44.075275,18.9578800201416
-91.122368,38.343063,74.34768676757812
-72.387352,17.316378,94.47782897949219
-90.792534,32.556293,92.19381713867188
-93.886673,39.551132,55.19728469848633
-84.097374,37.374306,81.41804504394531
19.134233,45.593052,14.842913627624512
-93.139641,33.686577,90.67959594726562
10.467101,53.837681,10.58668327331543
19.843151,58.86668,9.50702953338623
18.645142,41.671909,18.828027725219727
-86.027901,35.975933,84.71206665039062
-108.291969,39.15377,23.260272979736328
11.706235,74.624695,4.269686222076416
-91.596245,32.760864,93.2283706665039
-71.199883,39.998398,75.11695861816406
-5.178274,31.48941,52.38376998901367
17.042542,58.677002,11.561381340026855
-109.713287,51.520294,17.175682067871094
9.520043,52.264317,8.676586151123047
18.68045,45.53738,14.869844436645508
-122.165138,40.899658,21.784502029418945
9.994138,60.875931,10.699601173400879
-95.590637,44.454937,23.97650718688965
-62.758064,51.712391,13.118757247924805
-82.874634,34.960354,93.63888549804688
-125.032585,46.521816,22.115495681762695
-74.516708,48.483391,20.093107223510742
-108.661072,46.049725,18.8167667388916
16.953199,43.595367,17.66122817993164
41.681648,66.732704,11.1500883102417
-76.673347,39.644695,87.85926818847656
-76.153786,40.509476,86.59207153320312
-80.51416,46.242924,63.117740631103516
11.084187,31.834362,54.54758071899414
19.972837,57.261124,13.422979354858398
-101.824829,34.872158,64.13313293457031
21.02293,44.604008,19.54047203063965
-120.762665,42.787868,22.183195114135742
-125.639236,36.343761,36.84870910644531
-86.960266,31.359255,94.12641143798828
-121.125381,35.753723,50.15373992919922
-139.222717,61.990314,6.233747959136963
-90.355057,37.53981,88.6027603149414
-146.480316,62.707336,7.763782024383545
-117.624863,38.977238,29.0703182220459
-85.473534,29.710136,91.93621063232422
-87.803978,33.286915,89.60379028320312
-107.343201,40.955837,26.476268768310547
-82.627289,38.6269,81.42621612548828
-114.00985,31.861437,89.3868408203125
-3.548342,53.317856,10.692808151245117
-93.697327,38.801846,40.62190628051758
-125.778137,25.765072,103.487548828125
-113.452744,34.65012,54.24790954589844
-64.886971,34.019886,89.1559829711914
-118.541542,35.467747,50.35912322998047
-51.39986,68.085068,1.8052400350570679
0.974487,41.113926,23.191911697387695
26.192244,66.460197,10.383394241333008
-141.915161,61.526417,5.745521068572998
-84.378662,41.459011,51.695335388183594
16.44454,55.867531,4.169516086578369
-106.533813,41.760784,20.234050750732422
-123.675247,38.920818,29.569244384765625
-122.19416,48.505329,14.571910858154297
-81.016052,40.122143,78.26325988769531
2.79118,70.984047,9.842318534851074
-88.322891,31.929832,93.3720932006836
20.920153,57.645554,15.193164825439453
-70.723984,43.862667,54.57654571533203
-56.142933,47.594013,24.2310733795166
-112.412804,44.842968,18.199756622314453
-118.174545,35.125168,45.755191802978516
-1.629905,41.912891,22.058452606201172
-110.480141,40.177097,27.15865135192871
-105.925812,32.505531,85.58293151855469
27.099073,62.804523,15.127595901489258
-93.899796,48.625126,56.85947036743164
-114.524925,32.205807,85.91283416748047
-89.348351,40.323978,51.13951873779297
9.084875,72.71785,5.768094062805176
24.422672,66.418312,13.136764526367188
-87.788887,43.632793,47.397586822509766
-97.42392,43.110432,28.929651260375977
19.198704,45.636963,19.950332641601562
31.511202,58.141876,12.589219093322754
-102.058731,41.84819,18.005096435546875
-117.665977,46.349442,16.52695083618164
47.392521,41.416309,10.613486289978027
-77.027496,17.946062,92.07450866699219
17.797838,60.379372,14.935776710510254
-81.429329,28.941761,85.44562530517578
-114.155235,46.537342,19.44974708557129
2.117894,49.569862,11.586813926696777
-11.571928,39.918652,25.74231719970703
21.943048,63.721504,19.05293846130371
-87.044807,38.503246,56.53669357299805
-142.646164,53.552845,10.062305450439453
-8.598352,56.811695,7.760927200317383
-63.506351,54.11306,11.522951126098633
-8.278941,30.210424,67.2827377319336
-113.223007,35.605625,41.344635009765625
-89.149323,37.655731,76.40784454345703
18.524527,63.037365,13.103832244873047
13.527056,55.795124,3.947175979614258
11.785661,42.470459,18.595375061035156
-90.611168,31.502199,93.29542541503906
-7.149119,58.203842,6.789000988006592
27.023272,71.716301,4.466929912567139
-95.079063,37.994045,48.818092346191406
-86.820908,42.878685,47.938446044921875
-84.782013,36.970776,91.44668579101562
20.138277,57.297588,13.741530418395996
1.840954,52.364952,6.416103839874268
-62.277012,41.600533,78.54069519042969
-83.491905,41.18177,71.74925231933594
2.222001,52.935047,7.1489667892456055
-114.5625,36.069054,35.79201126098633
-129.46022,46.663216,14.796773910522461
-76.911537,38.540764,89.5583724975586
35.308033,58.582405,12.344767570495605
-121.440262,36.744934,33.6436653137207
3.029629,40.779476,23.85204315185547
-114.673454,34.028976,60.636959075927734
-113.126167,45.638329,18.788766860961914
20.748451,60.379044,15.49278736114502
-68.234085,50.573757,13.461698532104492
-110.427902,40.891449,22.14497947692871
-90.715096,44.210587,36.0315055847168
-112.422668,32.648846,84.67581176757812
-12.371433,41.421059,22.37700653076172
-90.928307,35.890953,77.74983978271484
-88.303497,46.298229,58.02375793457031
8.9937,43.438999,18.168781280517578
3.216281,31.985163,76.11678314208984
14.977529,59.101017,8.857783317565918
-123.032158,45.198303,17.687286376953125
-89.950478,41.207108,36.2852897644043
-77.06916,35.307056,90.5592041015625
17.641672,58.630161,11.6508150100708
-89.950806,39.433968,49.14383316040039
15.640128,45.045712,16.12884521484375
26.058308,63.347,11.784476280212402
-129.859146,40.078003,27.679548263549805
-3.181811,37.419903,31.137256622314453
-128.160172,34.997822,48.214351654052734
-104.623909,48.456024,29.283437728881836
-129.1828,45.824558,13.942032814025879
-65.652084,44.133514,54.03377914428711
26.98103,58.771252,10.92929744720459
-78.927635,44.507935,62.86730194091797
-108.296181,39.164413,23.248945236206055
-105.114525,31.181065,103.91498565673828
25.516333,44.727604,12.789839744567871
-103.823944,36.799568,39.06121826171875
19.84771,65.671585,19.463035583496094
-87.161133,32.942871,92.05667114257812
-122.838295,46.558678,16.324113845825195
-35.227985,57.222172,13.523565292358398
-117.041977,38.481499,33.53791427612305
-144.508972,66.440636,6.512046813964844
32.545502,55.607113,5.3328399658203125
-109.550583,35.21545,72.48075103759766
11.123021,54.72197,3.7031118869781494
8.377391,44.219006,18.618486404418945
-129.588074,51.257324,12.79741096496582
-118.895416,38.523891,30.09370994567871
-91.934891,36.549343,72.76826477050781
12.199733,73.04628,7.1292500495910645
11.53481,50.506924,10.614227294921875
-122.36573,23.829895,102.84009552001953
-119.164436,35.061085,44.27309036254883
25.524418,54.467541,6.90861177444458
-78.228668,36.042606,90.54421997070312
-0.922824,58.218086,8.82901668548584
14.441557,66.169456,11.23069953918457
-118.971992,39.425056,25.74754524230957
-80.382133,38.017227,92.76936340332031
24.926172,70.225555,6.653931140899658
-99.968338,36.322704,49.28559875488281
-119.28759,41.264065,24.576494216918945
-115.908577,51.904095,19.628402709960938
-90.430206,41.295551,48.46464157104492
-89.670494,29.052881,94.29150390625
-109.698067,31.759699,90.11929321289062
21.027149,45.590054,12.44893741607666
-109.051453,38.857529,23.492450714111328
28.667253,41.923992,13.750153541564941
7.363715,46.631153,14.526063919067383
-118.08683,39.113426,32.116580963134766
-117.536232,40.548817,26.309242248535156
-102.601913,27.39362,97.2922134399414
-55.986885,20.505552,86.6924057006836
29.398083,61.528301,12.090719223022461
-112.697876,48.085529,15.100470542907715
-105.030052,45.191189,20.55559539794922
-78.030258,36.285141,92.12764739990234
10.327044,53.603127,10.558039665222168
-113.528275,36.041901,37.323116302490234
-92.878136,50.692062,39.66267395019531
-87.078011,38.071598,76.75725555419922
-91.972931,40.428185,56.135066986083984
-50.538479,43.108353,44.7940559387207
22.500605,57.704498,10.469794273376465
11.246653,71.345207,7.668437957763672
32.647453,57.988678,11.272443771362305
-109.100655,42.437225,23.067474365234375
-89.388557,48.163975,54.24586868286133
-123.479286,39.737228,26.431129455566406
-122.728912,24.146355,101.00113677978516
9.888189,56.078857,10.335287094116211
-113.286469,34.616776,57.563724517822266
-120.604324,41.988537,27.773122787475586
-128.088806,38.541981,29.537181854248047
18.060131,58.353252,13.268854141235352
-124.163216,48.763493,14.409794807434082
-89.910492,28.577181,96.53108978271484
-75.409813,41.462112,85.84168243408203
-120.327217,47.601734,16.218807220458984
-4.729557,58.47604,9.928889274597168
-121.55439,41.144962,24.675155639648438
-75.721764,23.675808,94.33904266357422
-90.231453,48.95882,53.15718078613281
7.651305,33.162228,48.40511703491211
-43.599583,73.518883,6.483706951141357
-122.076843,48.918751,13.47938346862793
-130.828156,44.545387,15.511265754699707
-119.986221,39.087448,27.5826473236084
-127.211349,38.610695,28.944787979125977
-126.829422,49.756294,13.803850173950195
-131.823837,52.9202,11.125544548034668
-76.981438,65.178017,3.732301950454712
-122.193207,23.756397,102.04515838623047
-99.332008,28.923923,101.986083984375
-9.701771,48.882217,13.60598373413086
-119.098785,39.990231,22.80321502685547
-85.662476,41.654526,57.151729583740234
-99.821892,45.358349,27.95034408569336
-141.898834,72.038193,11.17435073852539
-131.807312,49.28323,13.725346565246582
-107.116425,39.734898,29.89968490600586
14.686818,44.913139,16.6955623626709
21.843033,46.98,12.28434944152832
-114.280212,35.315628,43.7061767578125
-85.157913,41.768597,62.712074279785156
-69.908096,68.161156,5.81444787979126
-99.13739,28.373585,94.51716613769531
18.238018,43.196529,18.370882034301758
-123.993431,41.044395,24.954547882080078
-119.767784,40.81464,21.20244026184082
-73.205986,46.431515,43.399356842041016
28.375416,62.151569,17.248565673828125
8.405613,58.193707,13.416640281677246
-105.086578,31.836527,87.81465911865234
28.048187,47.033398,11.510814666748047
-73.764046,37.336746,96.17806243896484
-121.03009,37.406071,27.196870803833008
13.98561,50.061642,13.02890682220459
10.874026,52.660778,8.254929542541504
-127.972939,34.834793,45.57617950439453
-88.893646,40.674938,61.53666305541992
-111.397774,42.915722,20.685840606689453
-94.776184,41.083836,23.029048919677734
-97.605042,43.99213,23.745718002319336
-83.414093,35.787788,86.554443359375
0.924449,64.165024,8.61972427368164
14.182309,52.998085,9.024508476257324
10.663973,56.64167,14.177605628967285
11.390749,63.153069,10.529838562011719
9.868096,61.874615,8.759714126586914
-118.492752,42.924976,19.10367202758789
-84.459808,36.888744,81.97882843017578
-98.085716,32.328911,90.10057830810547
-89.527214,37.380466,68.63228607177734
-40.546906,63.250248,11.919486045837402
7.575271,48.209717,14.4481201171875
-111.864105,37.071857,31.327306747436523
-60.336815,68.8629,9.699542045593262
10.736755,33.451805,41.649776458740234
14.888674,54.789185,4.164251804351807
-100.734093,48.214375,26.20990753173828
-116.424149,22.087343,99.6875228881836
-93.900391,38.691029,43.016990661621094
-124.804482,39.557056,27.180084228515625
-89.516312,30.528481,93.97090148925781
24.718708,64.507729,11.920256614685059
18.397694,64.78833,12.552234649658203
25.911993,67.514893,13.591036796569824
11.217176,57.037174,10.823325157165527
16.301914,30.657291,54.75777053833008
-104.379601,40.308334,23.393115997314453
-117.213806,50.993557,17.459346771240234
-105.749283,38.181858,25.573862075805664
1.823363,46.51017,17.55316162109375
-100.443001,33.61937,82.72051239013672
-74.737183,40.853352,85.48089599609375
-82.015854,42.622162,75.48316192626953
-124.277763,46.956818,15.406942367553711
-71.329544,43.624065,56.26097869873047
-131.141693,50.596104,11.770776748657227
-0.356295,45.119663,20.299270629882812
-65.39418,43.429703,55.13349533081055
-90.036797,34.940048,80.82353973388672
-122.312889,24.306377,103.33470153808594
-98.753944,46.629673,28.716419219970703
-97.867775,44.377922,22.60287857055664
24.812387,57.847267,14.970069885253906
39.895882,60.385307,16.186256408691406
-12.838269,23.765795,122.31263732910156
-72.654686,44.762981,61.289344787597656
-100.723892,39.669765,26.3057861328125
11.042728,42.931442,18.37225914001465
-7.438884,62.265827,7.859428882598877
-119.225937,43.742985,20.865772247314453
3.21435,37.871552,31.741743087768555
-116.713943,34.186512,53.569976806640625
13.593218,43.087517,17.741117477416992
-107.3461,33.747936,76.84241485595703
-100.065483,34.808041,73.36933135986328
-117.666199,43.984875,21.556034088134766
-2.907059,48.840408,20.752464294433594
30.713572,56.403221,10.192689895629883
-111.637909,43.989475,20.414459228515625
-90.645988,29.199165,98.5399398803711
-115.83065,30.399418,93.08816528320312
-71.544357,21.088812,85.92107391357422
-132.6492,45.831139,16.614051818847656
-78.310898,41.269417,79.90867614746094
-146.964706,66.164032,6.5539960861206055
-77.314774,38.892551,87.14443969726562
-118.261406,38.464073,27.96073341369629
9.172826,44.398136,17.230117797851562
0.029232,69.893654,5.16155481338501
-116.413239,34.735817,63.42890548706055
-121.39814,46.78656,15.290836334228516
4.806171,46.62851,17.249773025512695
-113.493538,35.347061,49.94462203979492
-84.42836,40.271774,70.24774932861328
-117.134354,37.309727,39.483821868896484
17.187904,38.107029,25.218212127685547
-84.878937,25.739206,92.36924743652344
-115.866295,37.398247,33.832645416259766
-93.112869,35.939468,70.5406723022461
-118.748604,48.341702,15.208622932434082
-125.482323,49.654591,13.959425926208496
11.737213,53.543797,6.5232038497924805
-131.528778,37.78455,33.01049041748047
-118.063843,49.608955,18.13120460510254
-61.366047,20.650509,89.8922348022461
-82.816353,42.612446,74.7332992553711
-71.374092,42.594761,72.28954315185547
28.805374,44.808174,14.020524024963379
-117.276527,40.139874,27.104339599609375
-3.792409,49.693729,20.705162048339844
20.848803,48.332653,11.159095764160156
-127.957771,35.306862,44.96123504638672
-70.663696,41.026093,83.11292266845703
12.383577,65.466743,8.886202812194824
18.971581,59.717213,12.89767837524414
-117.157234,32.910484,76.78569030761719
-116.896454,36.228527,39.66829299926758
-116.637741,35.124817,42.99479675292969
28.967342,71.181496,8.117255210876465
-102.024567,65.929146,4.777979850769043
4.2667,45.140884,17.79008674621582
-118.223839,36.234222,33.56212615966797
4.164563,51.852322,16.61037254333496
-79.069031,42.185551,85.43643951416016
4.028344,53.551842,9.076480865478516
13.086788,63.209908,11.534857749938965
-114.74411,34.705185,48.121334075927734
-9.219413,55.623837,8.103105545043945
-127.250725,39.770927,27.132169723510742
22.482025,55.390388,7.2456889152526855
-81.141617,44.316193,62.67573547363281
-118.540199,52.830139,18.655269622802734
-70.467705,19.21207,92.92271423339844
-12.83195,40.090622,26.43136215209961
16.875826,54.489815,7.276318073272705
-118.622467,47.005322,15.07227611541748
22.235846,42.783573,20.952877044677734
-81.903252,41.150597,74.03205871582031
-0.504288,66.815788,7.562440872192383
-126.397293,36.263863,37.80052947998047
-130.391663,49.211246,13.782670021057129
-107.379112,40.751057,22.756986618041992
-101.987579,37.048786,37.028900146484375
10.810644,71.505592,7.789821147918701
-82.864464,38.28627,85.14752197265625
-123.718765,39.179962,27.6040096282959
-115.903114,32.298733,71.97119903564453
-92.417702,45.675285,40.78802490234375
-107.632553,41.456295,25.816200256347656
-131.578232,38.407272,32.122840881347656
-122.715462,36.845924,33.781707763671875
36.570911,55.50629,12.348489761352539
-109.287468,31.979311,91.8560791015625
-93.32476,32.183449,92.15876770019531
-98.445274,40.389988,31.907442092895508
-17.498117,42.114544,21.446186065673828
-9.126552,49.853062,14.755131721496582
-114.99395,31.813082,79.11154174804688
-120.632339,45.513275,16.49132537841797
27.950293,67.646118,13.855596542358398
-53.736496,11.197281,93.2201156616211
-109.990005,41.221661,24.361806869506836
-121.945465,35.071712,56.37583541870117
-88.310493,28.763546,94.26241302490234
-121.014984,23.849291,98.99691772460938
22.770569,57.11554,10.905437469482422
10.540753,61.798412,9.044755935668945
-84.371727,23.941483,95.23295593261719
10.206082,58.083508,12.434810638427734
-115.385826,36.643467,32.529972076416016
-146.417175,64.096886,7.5885910987854
-75.996231,41.471355,74.82573699951172
-1.450012,60.857117,9.429987907409668
-114.812111,46.777134,18.00244903564453
-109.95752,36.61438,45.215858459472656
-96.186134,44.451626,24.255661010742188
-116.896591,33.470406,73.38361358642578
-127.849808,34.650932,45.973960876464844
31.799791,68.713737,14.560320854187012
11.352299,42.376926,22.714754104614258
-1.590198,60.905949,9.406062126159668
-122.961555,39.671608,23.663991928100586
12.642307,62.368752,9.960509300231934
18.164782,41.842804,18.764507293701172
-119.506325,42.154476,22.459392547607422
-96.570587,33.121262,83.51658630371094
-107.582237,30.675261,98.3238525390625
-0.762679,63.693741,7.374888896942139
-98.484016,31.2631,92.04827880859375
-35.328712,67.55233,8.236701965332031
13.910461,51.410522,11.15381145477295
-77.855438,35.532143,91.94400787353516
27.814934,43.783154,13.483429908752441
-79.420609,37.719265,88.659423828125
-121.410454,23.222843,101.34266662597656
-129.811478,37.071671,36.77027893066406
-98.158546,44.936333,24.04299545288086
-125.350624,48.337269,15.457123756408691
-114.803864,32.049427,79.62471008300781
-66.395126,17.50474,97.8692626953125
-109.576591,42.312363,20.261117935180664
26.31859,67.466103,10.53001880645752
14.762179,63.526787,11.325309753417969
-119.149178,37.450344,25.429189682006836
-97.025063,38.06271,38.486778259277344
-90.71022,38.820023,51.402244567871094
11.19785,55.372211,6.153635025024414
-70.489021,42.81691,78.44317626953125
-119.96125,48.28944,16.287961959838867
-1.916572,60.610973,9.490208625793457
39.794128,49.25349,8.530779838562012
-118.887833,39.794182,22.547950744628906
-117.581558,31.129705,90.75080871582031
-125.239685,46.846481,15.271332740783691
-96.749527,29.823185,92.9395980834961
-75.462463,47.613262,32.242469787597656
-88.20536,39.70343,53.6364860534668
-100.54792,35.682919,52.430419921875
18.975443,58.703682,10.853902816772461
-82.463234,41.287418,76.69456481933594
-90.031738,41.062042,42.500797271728516
-60.423618,15.829314,97.29426574707031
11.203774,50.443691,13.65821647644043
-79.450226,35.649632,82.74198150634766
-95.818764,29.426464,98.5689468383789
-87.031982,39.740108,49.37954330444336
9.737528,60.904533,9.237921714782715
-9.357335,47.248993,17.201396942138672
-80.566284,37.626778,81.0417251586914
-109.808304,40.560326,22.237512588500977
-115.328484,32.372784,84.75892639160156
-122.212418,24.323481,100.96821594238281
17.81419,57.969574,10.998831748962402
-17.620953,39.19244,29.228687286376953
-92.27948,39.445351,41.78734588623047
-118.595901,42.080872,21.130672454833984
17.225471,59.174603,13.209769248962402
-122.821945,43.184914,26.27980613708496
-87.168037,44.557743,52.5119514465332
-115.04406,48.392403,17.605857849121094
-101.916977,45.757805,26.978988647460938
-116.713737,33.393089,74.46761322021484
11.475601,45.133022,16.984329223632812
-116.630905,37.089745,29.444421768188477
-84.149429,33.203934,91.11319732666016
12.889916,71.983841,7.357082843780518
-111.538506,41.436867,21.856632232666016
-104.384514,48.044445,21.357385635375977
20.30913,62.650036,12.714069366455078
-114.988289,38.480167,29.02397918701172
-115.165733,34.995182,48.98470687866211
-108.530022,30.975349,98.52535247802734
-89.835518,48.696415,62.95069885253906
-89.393242,40.647655,47.12114334106445
-114.936165,31.935171,86.62625885009766
-89.481224,39.62746,42.45136642456055
-110.204475,47.137436,22.735050201416016
-112.256973,43.878883,21.02696990966797
-102.819077,38.177357,42.315059661865234
27.312572,46.498425,11.96735954284668
-87.596481,35.478981,85.46334838867188
6.570095,43.104874,21.285202026367188
27.579865,67.618919,11.812150001525879
-121.322334,23.852108,100.17647552490234
17.290003,73.830917,6.130630016326904
-89.400375,49.94083,46.19797897338867
32.525726,65.353188,14.151235580444336
-101.22052,24.17713,97.62521362304688
-70.23082,45.982765,54.90519332885742
-120.954826,39.259548,26.418092727661133
12.490505,53.273647,7.966547012329102
14.965368,39.150677,23.86037826538086
-83.865883,46.639336,55.02664566040039
-61.842094,52.814297,18.50147819519043
-116.158234,34.213692,72.68821716308594
-115.213501,38.436794,29.564088821411133
-87.54261,41.91544,56.340328216552734
22.97901,55.74316,11.073548316955566
-13.062939,34.348953,38.466373443603516
17.009233,54.884708,7.928412914276123
15.525072,62.067089,11.721976280212402
-118.198532,42.600163,24.433795928955078
18.283873,60.210812,16.88186264038086
25.32612,67.622078,10.987446784973145
-78.897285,42.965801,75.57542419433594
10.806711,42.916294,18.386945724487305
-78.819214,42.463264,85.30656433105469
-119.525215,41.005577,25.049991607666016
-116.329422,40.87944,20.388797760009766
-116.865913,35.789261,44.03101348876953
-94.305931,41.707596,25.186758041381836
-88.763863,35.890377,72.90422821044922
29.722321,71.589851,6.794000148773193
-110.550018,23.907745,95.73338317871094
-124.657913,43.263191,19.766279220581055
-107.062157,32.679096,91.69148254394531
-122.253784,23.784149,101.44659423828125
9.219569,52.239586,9.277042388916016
-118.841324,47.234203,14.417557716369629
17.017817,54.158619,7.345708847045898
-92.842506,31.846121,94.39971160888672
-121.109955,35.385212,41.178062438964844
-109.77124,40.063717,22.743398666381836
32.188843,49.831177,9.50875473022461
12.015484,47.472977,11.922348022460938
-99.344322,30.797537,93.21273803710938
11.009988,49.989674,17.72772979736328
13.666987,42.385204,19.93114471435547
-84.878578,29.168291,93.84609985351562
-119.896561,36.987621,32.3683967590332
14.381588,62.285961,9.769425392150879
28.507034,65.035141,9.646486282348633
24.109898,66.130013,11.258513450622559
19.151749,65.589989,10.874117851257324
-125.023697,25.743574,102.1161117553711
-126.218102,50.021198,13.642193794250488
-115.298508,41.458252,20.675800323486328
-88.829247,46.424118,46.07209777832031
20.916405,62.54353,15.079889297485352
-3.220703,41.848278,24.079618453979492
7.427838,51.355381,9.746194839477539
25.349274,63.685825,15.87612533569336
-12.983992,44.480923,17.726985931396484
-89.788437,29.542486,94.1779556274414
-115.551231,37.033375,29.571443557739258
18.25157,58.479809,10.915160179138184
24.485596,55.387352,7.184443950653076
-95.589256,43.725594,24.253087997436523
45.793884,64.80658,14.412839889526367
-109.69957,48.218655,17.730012893676758
-127.620232,42.353207,22.635700225830078
-117.630783,38.002724,26.462200164794922
-120.636337,54.692177,12.549257278442383
-9.430264,55.333611,8.343703269958496
-112.761322,33.348602,71.61052703857422
-63.167503,16.753374,84.48487091064453
-117.528908,30.937113,90.76097106933594
-97.019287,41.709999,22.045602798461914
27.814371,62.838638,16.793081283569336
-116.4095,35.968948,44.637062072753906
-88.208473,31.213482,93.5068359375
23.414345,64.734322,13.267888069152832
-111.070808,20.192043,100.11856842041016
11.782706,47.586906,14.286012649536133
-119.162315,44.400963,17.774126052856445
-61.196247,53.594364,10.406087875366211
19.895725,74.596016,5.337553977966309
33.695026,57.543793,13.230533599853516
10.702632,59.259544,10.650755882263184
-120.379723,42.813194,19.096193313598633
-82.740868,36.548515,87.39427185058594
-0.170354,58.855488,9.299449920654297
-113.631912,31.712749,90.02777862548828
-63.191799,17.028206,84.8521957397461
-77.933022,34.224503,91.79790496826172
-7.256302,60.486237,5.610123157501221
-121.136887,48.085361,14.398548126220703
8.987897,50.090767,13.238153457641602
28.564201,41.879406,12.984597206115723
-77.170387,43.428089,83.42150115966797
-122.221298,37.516617,38.78874588012695
24.194092,55.158485,4.044416904449463
15.299052,64.431168,8.799393653869629
-21.039455,18.762814,69.87374877929688
-110.603836,33.373783,77.11566162109375
-66.394485,45.534153,41.37212371826172
-115.278168,45.496803,18.633459091186523
-86.189651,31.267548,92.36103820800781
-121.204025,24.46142,103.09186553955078
26.076731,70.535782,4.392077922821045
21.937025,61.65453,16.635719299316406
39.758526,63.117466,14.732014656066895
6.871083,70.882324,7.740769863128662
-106.579529,49.800827,30.089954376220703
-118.479317,39.88924,22.840595245361328
-124.141914,36.689369,34.07635498046875
-93.72068,31.842627,90.89899444580078
-91.206528,41.508297,50.84831619262695
4.297303,36.759476,30.47028160095215
-120.509254,53.677353,12.603667259216309
-81.274788,37.599037,84.8519287109375
-88.352409,33.052948,88.90692901611328
-73.872993,47.732647,28.84023094177246
-115.903763,51.20105,19.045812606811523
-35.697239,61.904224,10.723775863647461
7.493663,31.537172,63.51191329956055
14.281839,41.966194,20.744359970092773
-115.781715,48.172249,17.124610900878906
-8.58443,58.751949,10.206347465515137
-141.772598,58.135822,9.11552906036377
-130.577301,43.514816,15.756529808044434
-132.582123,64.366814,4.265773773193359
-96.423645,35.319672,84.9385757446289
-80.317574,51.376499,14.936509132385254
-5.824499,28.649149,70.11648559570312
-118.23597,48.116112,15.303565979003906
15.681347,43.59304,19.67280387878418
-81.096092,41.373299,77.5998306274414
-135.465088,72.147873,6.717501163482666
-117.399063,34.802086,45.95606994628906
11.798533,55.705048,10.311075210571289
19.470848,59.296356,15.235346794128418
-114.682373,36.000439,45.08818817138672
-99.236809,38.234043,31.166603088378906
14.198821,46.634464,14.172656059265137
-94.735527,33.277714,97.11754608154297
6.556351,60.343914,11.365216255187988
-119.085541,37.286221,30.390628814697266
21.729528,63.113541,14.804012298583984
-78.419304,37.038227,90.94352722167969
-112.920425,46.782318,19.7420654296875
-128.291229,42.927364,22.190937042236328
-55.091305,60.161598,10.785310745239258
-90.651772,33.193329,93.474365234375
-0.197178,31.841928,56.4141731262207
-125.512886,42.387363,21.06271743774414
5.324509,44.585285,20.22089958190918
28.43071,41.994434,13.677268981933594
28.180166,55.436844,13.394254684448242
-108.357712,30.395664,99.07794952392578
-82.491638,34.980499,86.06056213378906
15.828952,61.823261,17.978370666503906
-118.757156,34.791935,57.59193801879883
-120.915169,45.737007,15.844030380249023
-98.904709,42.764999,22.478548049926758
-117.921822,34.07732,68.13717651367188
-101.41436,36.1194,51.924774169921875
25.795956,49.386414,9.072226524353027
28.947012,66.500504,15.300358772277832
-96.087852,40.419205,38.36328887939453
10.275262,53.685555,10.481115341186523
-87.080482,39.132229,77.97550964355469
-109.531624,35.362919,58.76527786254883
-129.448257,43.041744,17.324108123779297
-127.350235,37.846897,30.556581497192383
-127.247688,48.960918,14.009079933166504
-93.053215,38.813744,43.91486358642578
-112.716331,45.291588,20.223495483398438
15.34129,57.143379,13.139677047729492
-17.236521,43.50209,19.188810348510742
14.751326,66.099716,11.614828109741211
-64.245735,17.697325,95.32805633544922
-118.649864,36.46151,44.990264892578125
-97.727066,26.282246,91.60712432861328
-93.553986,34.443485,80.32858276367188
23.391844,65.26519,16.26539421081543
13.635339,71.647079,7.857439041137695
-80.56601,17.212465,90.50479125976562
-69.498901,44.396713,49.79977798461914
-113.91362,46.589222,19.930578231811523
-99.524567,37.637157,39.37430191040039
29.917358,67.705765,13.254870414733887
-8.176777,37.117329,29.959178924560547
10.891947,39.611904,23.761638641357422
-115.536049,35.041473,45.537803649902344
-116.382698,36.942814,30.24687385559082
-93.214378,42.679119,24.065370559692383
-129.813446,43.22789,16.321077346801758
-93.631653,43.794178,24.588939666748047
-122.293144,36.588634,34.698909759521484
13.454999,38.045055,26.593435287475586
16.782597,58.06889,10.349788665771484
-10.013867,67.1409,13.656696319580078
-118.859802,38.362461,29.968050003051758
12.029241,65.636742,9.9569091796875
-81.112801,38.927406,90.1722640991211
13.403466,56.849564,14.107925415039062
16.121693,64.718567,11.097640991210938
21.295923,67.80777,8.744243621826172
-81.293434,33.014519,92.91815948486328
-123.961853,43.882236,19.9121150970459
26.260031,43.383808,13.29737377166748
-64.814201,21.134785,91.8362808227539
-117.726479,39.473362,30.954444885253906
-81.0298,43.058659,69.94157409667969
-118.361961,45.406357,18.200260162353516
-8.441532,67.781914,9.516379356384277
18.259632,45.069038,13.71209716796875
-119.99305,36.135391,36.30809020996094
15.857644,50.931511,9.580282211303711
-112.355278,33.321533,71.1972427368164
-123.989388,37.207748,31.83945655822754
-3.608144,47.466965,22.15006446838379
11.891375,42.525379,21.784921646118164
-93.198021,41.781921,28.615964889526367
11.630897,65.32003,8.067952156066895
-70.516953,38.994434,75.51795959472656
40.48394,52.466129,3.588391065597534
-85.914497,40.642075,54.4716796875
-129.089127,39.374264,28.823936462402344
-98.432304,44.87611,23.45109748840332
9.572138,43.021652,18.65928077697754
3.597684,53.841972,9.781801223754883
-93.473206,33.239853,85.52503204345703
-8.658531,45.512897,20.450220108032227
8.854777,50.924278,17.479671478271484
-115.547752,37.02449,36.53934097290039
32.467529,56.356739,10.034648895263672
28.114077,42.565624,12.682424545288086
-131.896271,38.593445,31.37339973449707
-114.886475,48.12624,19.333480834960938
-129.610641,40.357346,26.598939895629883
-90.166275,37.018101,79.01290130615234
27.933729,43.23983,13.301301956176758
-98.970596,35.955898,67.1371078491211
13.415794,42.965015,19.100751876831055
4.843538,72.392685,7.553376197814941
15.677825,54.706753,7.769679069519043
15.032543,58.958942,9.643492698669434
-75.368774,38.262886,88.36100006103516
29.040789,42.936409,12.427054405212402
-60.534397,41.846592,77.61014556884766
-69.016853,44.108955,60.12334442138672
-79.730492,65.570122,7.731453895568848
-90.505592,44.887955,37.39726638793945
-111.832306,49.192947,22.017318725585938
-1.421419,56.321384,12.448053359985352
-112.173782,43.79705,21.559602737426758
41.186977,33.836681,12.94784927368164
-109.24353,41.089996,22.61884307861328
-134.263046,59.144535,10.553590774536133
-124.256157,36.749489,34.14399719238281
-76.885612,39.013645,87.17107391357422
11.819964,71.573112,8.132667541503906
-121.185493,37.526646,26.951824188232422
-116.283623,33.127865,66.94966125488281
-106.533905,17.090015,93.2439193725586
-116.718803,37.005077,29.472274780273438
-4.369707,46.939629,21.161739349365234
18.411497,58.607475,11.140495300292969
-75.795998,23.689762,94.42704010009766
-13.464166,27.363741,69.04344940185547
11.688908,40.15612,23.53539276123047
-12.873095,29.56591,51.931297302246094
11.451528,58.717922,12.93386173248291
11.960693,47.483574,14.155156135559082
3.801049,68.351219,8.16618537902832
-105.529343,73.324043,10.079797744750977
-118.385941,44.389416,18.307050704956055
-76.27359,40.588425,90.25650787353516
1.13311,44.914829,19.776029586791992
-72.605995,17.39109,86.33995056152344
-89.257462,42.300037,28.345767974853516
8.641278,44.48632,18.509605407714844
0.520385,65.327423,8.132689476013184
-91.033531,55.652321,23.081514358520508
-119.616714,38.129986,28.600723266601562
-111.216064,48.122303,18.154159545898438
14.541292,38.153767,28.262039184570312
-128.390762,39.022659,28.9798526763916
-112.939461,33.885742,64.09477233886719
21.260599,71.681389,9.235630989074707
-4.055661,49.731823,20.80096435546875
-78.965904,47.270664,46.88670349121094
-117.514503,37.793793,31.975852966308594
7.843577,65.867828,6.708255767822266
-115.977516,46.675903,15.683672904968262
-59.532478,14.240054,83.85779571533203
12.2076,47.223694,17.213916778564453
-55.710701,20.751404,86.5586166381836
-84.457993,39.798435,63.078155517578125
-111.572411,42.947346,20.11746597290039
-120.1017,51.242596,14.300056457519531
-83.905846,36.079105,86.44452667236328
-120.508865,35.82209,37.787742614746094
10.533243,57.014622,9.71939468383789
17.348349,41.152729,19.5647029876709
-90.101151,37.409351,63.24085235595703
-83.697227,38.090492,83.82190704345703
-117.638451,34.722202,60.20646286010742
26.742477,43.974899,13.225013732910156
16.234446,73.456085,7.4857988357543945
34.16914,57.305283,13.478063583374023
-75.008324,21.838348,89.22908020019531
-29.748764,70.546593,3.1079180240631104
-117.821617,34.666199,59.68025207519531
-109.505508,35.130047,50.59291076660156
31.357382,56.076626,6.424513816833496
-129.46051,36.303291,39.54479217529297
-82.025658,48.104424,36.42008590698242
-84.397507,35.09877,86.27462005615234
-128.164825,52.083813,12.212813377380371
-10.801694,41.917629,20.719064712524414
12.642238,62.368793,10.01830005645752
-127.120003,36.82312,35.20530319213867
-94.517593,49.313828,66.09054565429688
-102.077522,52.180233,47.364532470703125
-127.363907,34.367584,54.45464324951172
15.700974,64.865463,11.637585639953613
-8.681156,59.399933,11.538106918334961
-9.607491,33.061989,42.645137786865234
21.016972,59.98418,11.924365043640137
18.097887,45.836697,14.941343307495117
-2.965626,41.364899,25.665756225585938
-118.732674,41.625519,22.506227493286133
-115.635612,46.083954,20.354461669921875
19.427483,59.622185,10.215191841125488
-79.12265,35.549263,97.28118896484375
-107.072701,41.628708,25.605867385864258
-93.143463,40.097504,28.4514102935791
-76.917839,32.824799,95.42079162597656
-89.231766,39.87674,54.65039825439453
-121.92524,34.345997,62.42158889770508
-100.152229,47.828163,29.278642654418945
5.866682,32.527996,61.04872131347656
-108.716209,40.430248,21.902000427246094
-122.093407,39.343555,34.09813690185547
-80.503288,36.973351,88.29368591308594
-129.586075,44.531353,13.674379348754883
-80.814011,35.2183,88.65097045898438
-0.927509,41.326508,25.732816696166992
-118.184731,34.329723,52.18622970581055
-88.889969,48.425468,61.38331604003906
17.118317,60.020294,16.778888702392578
-75.040298,45.04966,70.50895690917969
20.614889,45.143009,19.784059524536133
-126.330048,48.34153,12.974719047546387
-122.272125,42.926407,22.52037239074707
-77.818893,40.312511,75.73917388916016
15.203644,64.17321,16.052305221557617
-79.002724,49.867935,20.33017921447754
18.198574,62.90033,13.92319107055664
-84.399223,46.172207,58.09342956542969
-84.208519,41.807812,68.11418151855469
13.927249,59.431332,10.624968528747559
-91.371033,43.771622,28.178787231445312
15.207815,57.410122,13.575142860412598
-93.903015,32.896816,83.33735656738281
-84.194672,46.554962,80.01496887207031
31.050859,63.568596,16.603302001953125
-118.808517,35.511314,41.265296936035156
-111.288544,35.213402,45.63269805908203
-111.19149,34.416294,70.25716400146484
-94.555542,51.893353,30.23944664001465
8.642178,56.429985,12.08586311340332
0.349819,40.669727,23.956405639648438
16.400496,54.591316,7.597423076629639
16.38854,63.785706,21.497695922851562
27.567059,46.941971,9.55758285522461
-66.400932,38.483681,89.76913452148438
-92.441269,43.515472,22.996158599853516
-110.186234,39.820538,22.144681930541992
-126.393585,36.861511,35.01691436767578
13.919751,37.233864,27.481576919555664
-114.669044,34.870663,54.98659133911133
12.776261,58.003204,11.744330406188965
28.797977,60.737221,18.283584594726562
-87.193398,39.878613,60.3128776550293
-96.775475,33.902458,90.40371704101562
-113.519691,31.953056,86.63338470458984
-121.539375,36.690052,34.762664794921875
1.357908,55.388138,10.479080200195312
-125.448502,48.564186,12.984856605529785
-89.43174,34.404835,84.89509582519531
14.938635,57.955479,12.040921211242676
17.557281,52.97184,7.135165214538574
20.714224,54.771015,6.354588031768799
-100.403084,38.72543,28.22335433959961
19.683607,65.65773,10.430434226989746
-124.17852,39.074497,27.31847381591797
-116.097351,45.660957,16.542795181274414
-128.291565,41.9403,24.2253360748291
16.539787,67.688011,10.59949779510498
25.536636,66.121971,12.166165351867676
-124.48494,46.193695,16.11942481994629
-113.378426,33.506119,64.50405883789062
-49.152248,43.781227,38.55030822753906
17.514717,66.34034,10.152915954589844
-116.581497,50.927757,12.893549919128418
-130.031387,36.162128,39.532142639160156
-131.696854,45.486893,14.935562133789062
-91.049698,27.648252,96.43684387207031
-122.123886,42.289349,22.97258949279785
-84.224937,38.734879,85.15087890625
18.427231,74.18074,7.829211235046387
13.86556,57.848148,10.399884223937988
-107.507042,34.578484,55.7569694519043
-76.924568,33.084084,95.79890441894531
-125.442993,48.732994,14.210527420043945
-55.09576,67.232315,6.747674942016602
-80.231949,36.028469,89.19416046142578
11.218583,32.548573,48.928409576416016
-80.208923,46.397881,50.91082000732422
-118.119942,47.055279,15.936906814575195
-12.056848,40.913097,24.6324462890625
-109.811295,41.532841,25.03832244873047
-70.334862,16.488237,83.80635070800781
-82.915932,42.938087,56.66037368774414
-83.209633,45.834217,55.705745697021484
-1.524956,41.180733,25.535953521728516
-108.941635,34.119064,72.81027221679688
-115.299858,32.597523,79.47407531738281
19.934984,57.585526,12.58863353729248
-117.27153,38.399929,25.381427764892578
-125.963348,53.137917,11.771964073181152
-114.93187,34.474018,58.50282669067383
-126.706467,42.332211,21.680465698242188
-115.547424,31.752329,88.50255584716797
5.359941,46.396866,17.08293914794922
-81.55233,33.756126,83.99779510498047
-16.476994,72.735741,4.549760818481445
-128.51503,45.244877,14.767669677734375
-76.446213,41.683453,80.91989135742188
-84.755798,44.644798,72.07376098632812
-116.660713,38.118172,34.77909851074219
-124.342255,39.521137,23.946678161621094
-95.791656,31.401236,91.24883270263672
22.579647,59.968941,15.535331726074219
18.931965,57.219929,12.936306953430176
-90.476318,33.441093,87.33856201171875
-118.579895,39.084396,24.88567543029785
10.837155,55.726654,-3.669264078140259
-107.646271,41.232613,26.22342300415039
37.464966,64.056824,15.805241584777832
-88.13839,34.444668,85.27105712890625
-112.667419,34.345749,60.776161193847656
0.031382,32.421432,52.96388244628906
-105.852615,48.350594,25.51119041442871
-120.780998,34.785202,46.36317825317383
10.345211,56.180691,8.722331047058105
-104.258835,43.024467,23.574180603027344
-109.47438,47.821465,17.509851455688477
-116.435478,34.9907,44.403133392333984
-129.578201,40.873081,25.837963104248047
-78.33181,42.352852,76.75936889648438
-90.215508,39.787891,38.162410736083984
-79.546661,27.934334,94.19063568115234
12.216866,68.280487,5.508024215698242
9.929256,52.41795,10.132512092590332
-90.498848,36.285267,65.4932632446289
-118.900261,35.30114,42.11933898925781
-121.787186,36.051254,37.749202728271484
11.292863,53.95253,5.074643135070801
12.476275,57.957767,9.463624000549316
-93.779449,36.565895,67.7457046508789
18.735069,60.956497,17.392120361328125
17.677288,55.574997,8.500069618225098
-17.346407,31.977491,47.81179428100586
-80.432724,49.619289,21.352901458740234
11.578909,64.729538,9.748551368713379
-67.111992,40.346237,86.27251434326172
-106.892143,37.958134,23.05884552001953
-114.255928,51.003529,20.290292739868164
17.926472,46.541859,12.400805473327637
-87.882835,27.901302,94.15522766113281
-2.002515,32.17849,46.201744079589844
8.152275,58.118385,12.322153091430664
-108.281731,41.714046,20.28040885925293
-90.072701,35.885082,92.98968505859375
-114.619286,46.753601,17.94658088684082
-100.23423,33.416679,80.3103256225586
-101.083702,41.193924,22.333477020263672
17.980513,63.377766,18.329261779785156
24.291059,48.742252,10.460320472717285
-76.562363,34.115891,95.71647644042969
-90.988083,17.447128,93.66071319580078
23.224043,60.830784,11.676380157470703
2.286196,41.612892,24.05286407470703
19.33972,57.973629,14.782511711120605
16.657015,61.9394,11.815622329711914
-115.472343,46.30542,18.8371524810791
-113.620911,52.877403,22.486183166503906
-132.130112,42.846058,23.937122344970703
-96.420891,31.953293,99.34442901611328
23.619219,72.314751,9.877434730529785
12.823341,45.615562,16.58673095703125
12.383051,43.222462,20.23433494567871
12.409214,36.343826,32.18544006347656
-81.110329,44.057652,67.93753051757812
-68.123283,38.8498,71.78289031982422
-107.38723,42.980995,21.373802185058594
-125.480621,40.98114,22.576671600341797
-92.055534,46.157681,47.552242279052734
11.400673,55.903694,8.892460823059082
-86.087784,26.761536,94.69308471679688
-15.548318,27.877569,61.7173957824707
-110.723991,42.818256,22.54421043395996
9.372852,53.752254,10.404764175415039
-86.65023,35.872646,83.52893829345703
6.957218,61.37339,8.158797264099121
-67.606873,42.666019,67.07369232177734
-103.789604,33.998898,74.86824798583984
-84.993393,40.395233,68.03987884521484
-115.496094,32.47673,83.9722900390625
-136.907898,59.196201,10.789435386657715
-97.053497,25.912643,97.4372329711914
-9.133187,59.677135,7.903316974639893
24.726845,56.101032,9.22436809539795
7.62285,60.238617,10.472245216369629
-0.997468,40.395584,24.63699722290039
11.218357,50.805969,10.466377258300781
39.058666,57.213314,10.43454647064209
-117.026276,38.438152,29.935274124145508
-93.368721,32.795696,87.23043060302734
-108.247368,45.920113,19.68251609802246
-2.367496,62.204193,8.476263999938965
19.23719,41.087486,20.18511962890625
-84.217789,33.031319,91.28267669677734
-110.870628,40.788342,22.07950782775879
13.633105,29.782862,66.83167266845703
24.1073,64.708839,12.69020938873291
7.00309,50.691811,10.951193809509277
-3.148814,41.31628,22.90135383605957
-124.233162,47.783203,15.518895149230957
-64.977966,21.115084,91.86727905273438
-109.928902,41.139236,22.358970642089844
-112.577568,50.552856,11.563573837280273
-143.390549,18.586842,64.38187408447266
-128.488083,45.255894,14.435003280639648
-113.356331,36.251907,34.870994567871094
-114.97287,31.773533,86.9811019897461
-128.955475,43.057919,17.37284278869629
14.190317,44.160336,16.816146850585938
18.06596,66.375069,10.741971015930176
-117.774078,36.556747,32.89533615112305
-141.071777,53.919201,9.599149703979492
-111.797104,44.526276,18.301267623901367
16.671926,53.234753,5.955905914306641
14.53581,52.764175,5.279555797576904
-61.881466,14.515384,83.18709564208984
-71.444221,21.090803,86.00179290771484
-119.281136,42.732296,22.48233413696289
7.587767,43.420757,21.35171127319336
-90.140259,35.544178,80.05329895019531
19.110699,66.27562,10.66545295715332
10.110649,30.659887,59.77256774902344
-105.491257,49.244801,32.376155853271484
-59.75782,22.533003,86.42716217041016
-134.076187,46.383366,17.046043395996094
-111.226524,51.765491,20.32977294921875
-35.82888,67.642647,7.339511871337891
-124.526825,36.573593,35.82562255859375
-118.721809,39.049385,32.0901985168457
-95.531815,38.943428,45.429039001464844
-73.090637,39.125347,92.96122741699219
-107.589371,33.191158,80.3255615234375
23.09931,56.519676,8.995743751525879
-108.52079,23.623608,95.26905059814453
-61.863514,23.181656,87.60575866699219
-86.655693,40.787155,59.94728469848633
28.900936,62.280331,15.916743278503418
-105.753662,34.792519,55.31272506713867
-109.490746,42.702484,20.47797393798828
-112.206039,39.709297,21.505998611450195
-99.992172,36.985142,46.971622467041016
-129.248276,51.048271,12.757146835327148
-120.164764,33.075401,74.66124725341797
-16.556454,74.915337,5.344327926635742
-77.483139,36.141693,97.3592300415039
28.399513,46.700581,11.552986145019531
-6.309427,37.44096,32.15730285644531
-119.710236,40.578697,24.079341888427734
-121.829514,42.476849,22.814247131347656
-123.494225,35.491432,41.47461700439453
-115.133537,45.559071,19.61484718322754
21.457266,66.73465,9.616076469421387
-4.379802,42.675133,22.303813934326172
-83.430046,45.585396,67.22750091552734
-113.617104,34.88073,53.832237243652344
14.80047,56.741776,8.324158668518066
-71.228622,12.118502,95.39117431640625
-114.055756,34.332355,60.031036376953125
2.793595,38.723755,27.830110549926758
-79.304817,37.647926,87.9195327758789
-56.904308,21.42547,86.9182357788086
5.958739,45.530891,17.208192825317383
-12.074482,40.502483,24.810043334960938
-122.957222,48.92997,14.104744911193848
-92.282059,40.282295,30.285381317138672
-129.074432,42.919167,18.56637954711914
-116.856346,35.076607,43.12065124511719
4.02727,51.111488,10.419743537902832
33.36306,61.127052,14.60053825378418
-60.594707,49.510918,13.411694526672363
-127.97438,34.870407,52.06492614746094
-95.91243,27.525398,92.29122161865234
-119.686928,23.844667,101.0693588256836
-108.302261,39.651413,23.265134811401367
-109.532822,49.118549,19.400615692138672
-109.887939,32.082417,86.58553314208984
28.20892,53.543285,13.086319923400879
-90.807526,44.354927,41.95486831665039
-118.025902,45.54483,16.941463470458984
23.445854,64.674019,14.412982940673828
-65.267426,12.447139,93.83429718017578
20.517723,57.906647,15.006437301635742
-27.250149,54.92836,6.389627933502197
-6.029444,45.492805,20.546667098999023
-114.734352,34.960426,61.388362884521484
-124.191193,36.154106,37.7397346496582
-80.907982,43.88187,62.71922302246094
9.30499,49.389912,14.851484298706055
-122.655891,50.552094,10.952738761901855
21.289402,56.853939,10.799239158630371
-93.575783,49.689842,58.622318267822266
-110.948738,42.796276,20.756685256958008
2.763755,44.380047,19.066003799438477
6.951517,45.056538,18.44808578491211
11.851865,68.662148,7.381136894226074
-125.235741,25.324038,100.07557678222656
27.391106,47.143677,10.845000267028809
9.44141,46.107571,17.603031158447266
-120.018021,44.173817,24.00390625
13.235422,53.986057,5.116601943969727
-115.871925,34.269096,51.99222183227539
-94.778908,45.852657,30.35841941833496
-77.300591,42.78474,79.41179656982422
-110.181541,40.621548,22.05514907836914
-96.773926,39.348724,33.03132247924805
5.788508,45.395676,17.853221893310547
-84.088066,43.837875,55.61799240112305
-83.832581,39.099812,78.99116516113281
-116.526138,38.26157,34.31005859375
6.37122,43.132561,21.568607330322266
-111.156616,50.152355,17.008569717407227
-102.650932,49.819054,22.647666931152344
23.451859,64.512634,14.465083122253418
5.473603,74.74276,3.2526168823242188
-79.512451,40.466869,83.79268646240234
-133.442413,45.722553,17.275630950927734
-121.329628,41.582035,28.650083541870117
-126.267326,36.662907,35.84831619262695
-129.113617,47.029163,16.08599853515625
-87.870071,34.608356,95.25286102294922
-7.623204,41.977623,22.08335304260254
-65.803581,46.004372,36.680938720703125
-1.042674,39.223576,27.089941024780273
-117.537125,50.386654,12.944743156433105
20.992603,66.235184,14.549958229064941
-86.10218,33.429409,94.5428695678711
-131.25386,44.89994,14.922607421875
-13.711976,22.018293,102.63258361816406
-116.999947,32.670486,70.00679779052734
-98.178452,27.053541,98.82027435302734
34.305813,59.168365,12.627364158630371
-99.968834,32.016273,86.52462005615234
-72.451393,38.713703,95.56705474853516
16.017542,61.329891,17.144996643066406
-123.983482,43.232594,20.974468231201172
17.047577,47.789261,17.743873596191406
-113.86396,50.132053,20.46428871154785
-130.51236,37.26609,34.97123336791992
9.666242,64.158966,11.977296829223633
-1.9927,48.773731,14.745222091674805
8.436069,46.741554,14.220484733581543
-92.93528,30.174484,97.52332305908203
7.033587,50.426735,18.869564056396484
-76.353783,40.158733,87.70303344726562
20.620445,66.654648,11.352055549621582
-112.451874,45.274689,20.0537166595459
13.463345,56.396473,10.08647346496582
5.761721,42.921074,23.02065086364746
-75.373764,49.419392,17.097225189208984
-89.930931,40.215271,48.889686584472656
35.490776,60.320503,11.341954231262207
8.461952,44.031609,19.070384979248047
-110.508995,56.126419,16.122703552246094
-132.65126,45.776112,17.33559799194336
-112.833649,33.969269,60.56689453125
-124.383469,25.443277,96.82701110839844
-122.110054,23.563051,100.8722152709961
-135.273682,60.621971,11.017190933227539
-0.334707,42.236996,25.254846572875977
-106.766403,33.765007,78.8541030883789
18.998266,66.65934,9.539908409118652
-85.476051,29.857243,96.32373046875
-114.811928,32.869766,79.01435852050781
-127.675285,44.375011,15.577871322631836
-109.033615,41.71365,21.119598388671875
-118.526039,39.812214,22.979333877563477
22.344406,63.972546,17.69135284423828
-117.633293,34.879456,45.274410247802734
14.266706,57.694073,10.414850234985352
21.905092,55.475639,5.086006164550781
4.112255,37.428623,29.902297973632812
-114.190857,33.743279,64.45293426513672
-125.935432,42.547459,20.690404891967773
-123.76236,37.265255,31.554237365722656
-109.616104,40.204391,22.77886199951172
-92.596046,49.241928,63.40357971191406
-110.200943,41.07711,25.61783218383789
-16.934542,40.926155,24.66997718811035
9.594848,71.878616,5.929271221160889
-81.170052,47.888783,34.973995208740234
-121.422646,36.462803,35.15861129760742
-91.64563,40.911869,32.64022445678711
-8.065953,58.661118,11.326257705688477
-131.836533,46.33651,14.025409698486328
14.442866,57.556702,11.365400314331055
-109.905952,39.563927,22.553647994995117
1.510697,44.244335,22.049266815185547
-95.469788,36.705013,65.71182250976562
-113.068916,47.942936,12.859840393066406
-74.841682,17.867697,87.97905731201172
12.855636,58.059734,10.711318016052246
-85.035446,36.507137,83.60087585449219
-112.360596,39.426991,23.0795841217041
-108.934196,38.878101,23.62483024597168
-108.17514,32.24802,82.20135498046875
-100.930946,29.172857,94.97409057617188
-82.310989,28.677118,96.70157623291016
24.495033,61.280094,13.462729454040527
-114.547012,36.342915,43.53062438964844
-115.095634,46.736202,19.815082550048828
-111.083588,41.201107,20.05642318725586
-113.156731,43.937725,19.954004287719727
-84.443947,35.357368,93.19664001464844
-140.978241,69.560982,6.069744110107422
-83.050896,45.187244,57.12343978881836
-109.76532,44.337074,19.071107864379883
24.06311,46.585602,12.817249298095703
1.00671,40.578243,23.764856338500977
-119.005447,41.056919,22.495941162109375
17.627209,65.652405,12.851696968078613
-66.272217,21.440948,93.7771987915039
-83.649796,41.666603,69.53203582763672
-99.947479,42.137268,22.528512954711914
-125.151024,36.87579,33.996829986572266
-81.487244,24.366329,96.52139282226562
-69.107277,11.415553,94.92548370361328
-49.123352,16.829056,81.73360443115234
-121.666145,23.783882,102.64757537841797
-88.75457,43.862862,58.8992805480957
-101.05191,37.037857,40.25536346435547
-115.936592,46.05872,19.10093116760254
10.154882,30.39448,60.98822784423828
-98.8843,36.426846,62.187259674072266
-120.539108,36.458168,35.516334533691406
17.009689,41.616123,18.331348419189453
-89.712654,34.856537,96.41898345947266
-1.482423,61.258907,9.0374755859375
-110.903839,43.739342,20.682546615600586
-2.728551,48.509167,22.080793380737305
-123.182281,55.84721,11.758170127868652
11.147901,59.813946,10.54771900177002
-119.256767,43.617321,20.716259002685547
-120.301651,35.450886,41.82738494873047
-91.888885,48.092007,67.27600860595703
41.990124,14.753734,30.243619918823242
-84.277092,51.43858,19.806367874145508
-7.778823,56.007866,7.765185832977295
-91.881073,56.440578,11.8906888961792
6.938631,51.988026,5.745179176330566
13.331876,55.577705,3.212106943130493
-85.972725,38.028744,88.74601745605469
28.279814,38.324116,16.82854461669922
-109.15918,44.646103,17.844783782958984
23.099306,66.002769,16.59166717529297
-115.458908,48.559357,19.483182907104492
-123.230385,25.361744,104.69261932373047
-124.122719,48.412506,14.624919891357422
-126.980057,40.534687,25.733144760131836
-94.97509,32.681133,93.64083099365234
17.491009,48.580647,12.269108772277832
-87.929329,47.601788,61.392887115478516
-69.931602,40.12598,89.55062866210938
20.68165,59.851067,11.755844116210938
-114.002373,51.308273,20.679664611816406
-124.568047,39.44553,27.249197006225586
-110.926811,43.974583,21.185768127441406
26.092072,60.915493,17.76732635498047
-112.268944,50.661304,14.893845558166504
-123.72216,52.165001,12.65379524230957
-91.837402,39.427544,43.42403030395508
-4.56699,50.198555,19.205522537231445
-100.576553,36.950523,66.70101165771484
12.840288,66.263054,9.171725273132324
11.823244,56.35545,8.220451354980469
-84.707901,41.39159,61.959110260009766
-119.561661,36.515469,44.94865036010742
-68.836357,38.143375,91.11837768554688
-130.804916,51.578087,10.765207290649414
34.452267,57.866882,12.69979476928711
-85.59494,39.698803,55.218326568603516
-91.200371,32.567783,90.28512573242188
-113.262611,43.348843,20.57107925415039
-114.358269,32.31641,85.34119415283203
32.703701,62.520767,18.73415184020996
-90.351952,42.141666,26.29989242553711
18.141001,73.620255,7.3308610916137695
-67.080368,12.90075,98.43939208984375
-115.025902,51.874043,20.49505043029785
30.932503,69.444016,10.833550453186035
1.771363,46.675243,16.079729080200195
-77.667854,46.020191,56.81906509399414
-119.824562,41.412319,24.367122650146484
24.838587,57.749451,14.237194061279297
-63.545662,43.328892,60.9981803894043
-122.073128,37.963341,25.977449417114258
12.705869,61.533054,18.249357223510742
-145.198166,59.334846,6.077663898468018
13.384422,44.191952,17.897233963012695
-64.965515,20.026102,89.17820739746094
3.931736,43.407917,16.9266300201416
-117.169975,38.336437,26.51894187927246
-117.780525,44.890717,17.33512306213379
21.989544,42.753052,22.506671905517578
-107.123611,39.986614,23.23041343688965
-125.548027,36.418011,36.383636474609375
-129.621033,36.583904,37.9499626159668
-121.880592,47.828678,15.089499473571777
-117.786972,34.815437,60.57229232788086
14.001018,63.409138,11.378722190856934
40.043621,59.392357,14.694117546081543
-51.134476,60.208172,8.470612525939941
-109.354591,42.067223,20.494211196899414
-109.641434,42.943581,20.298721313476562
7.501071,49.631687,12.225028038024902
31.766838,63.436817,17.392526626586914
-117.350029,36.934917,36.69147491455078
-117.416443,41.766438,22.9677791595459
-125.774773,70.127884,9.754142761230469
17.306812,64.307213,20.994054794311523
23.107979,64.401558,10.324904441833496
-5.026615,58.52483,16.43150520324707
-78.773514,42.383202,81.66836547851562
-85.11274,12.692131,81.76942443847656
7.65364,46.191525,17.043237686157227
-133.55719,65.547699,5.015769004821777
0.819307,44.768009,20.93674087524414
-87.770195,34.774128,78.5724868774414
-114.219276,30.694103,93.55260467529297
-112.382317,46.484787,19.480405807495117
-86.211113,43.772503,47.382896423339844
-110.321548,41.096928,22.951526641845703
-112.617844,42.599442,21.128786087036133
20.237537,57.193272,15.208659172058105
26.8015,63.549168,12.41171646118164
-80.325592,38.699265,94.58119201660156
-84.444954,23.922373,94.80085754394531
19.883398,45.378105,12.565916061401367
-88.478516,69.882103,3.4619979858398438
-122.440422,50.253075,12.972920417785645
16.30715,56.142834,8.103254318237305
-109.781372,43.305443,19.87049102783203
30.838793,57.008518,13.649493217468262
-73.124596,43.765263,58.340545654296875
-99.51976,43.057327,25.026948928833008
-104.47271,46.025105,25.606184005737305
-103.43029,47.54533,13.814741134643555
12.386001,56.313473,10.173246383666992
32.760616,55.736439,4.359106063842773
-2.113426,46.398853,18.638418197631836
16.567949,54.735699,8.050456047058105
-116.824829,52.109367,18.799283981323242
-130.067368,43.65937,17.94863510131836
-75.18705,37.164253,89.97491455078125
-111.604889,42.651794,20.113353729248047
11.619602,44.445316,17.193954467773438
-118.306686,44.858952,18.18199920654297
-128.416092,43.872814,16.973182678222656
12.772735,43.75489,20.399446487426758
-83.347832,43.907494,72.3268051147461
4.010058,41.273575,23.93902015686035
-113.697067,35.226894,45.54014205932617
-137.169861,65.546127,4.564603805541992
-109.622765,39.694653,22.4113712310791
-115.924187,45.982944,18.73863410949707
17.425909,61.807976,7.5478057861328125
-115.178307,36.665112,31.712947845458984
22.212992,56.757172,13.690869331359863
-18.274261,72.712997,5.695396900177002
-106.82325,41.203876,18.77925682067871
16.274239,49.998966,11.207883834838867
-125.573868,47.26049,15.18513011932373
14.754116,46.806618,13.664400100708008
-119.713638,34.376446,52.104835510253906
24.898054,64.814285,13.06350040435791
16.553358,58.090115,10.314142227172852
18.630718,42.195507,19.040939331054688
-98.611,44.363541,21.783418655395508
-70.307953,38.667713,91.58370208740234
-95.719765,37.818035,65.28709411621094
18.233801,40.168434,21.344114303588867
-114.058693,53.708843,22.272722244262695
-82.89521,35.631912,85.59131622314453
-119.347107,67.077148,3.828010082244873
-61.960205,29.890278,96.25971221923828
-84.208801,29.615604,94.21611785888672
-130.213242,43.532967,21.98202896118164
8.69376,55.926647,11.38244342803955
-103.628784,22.772249,95.80485534667969
17.952991,57.197239,8.837425231933594
-119.56881,44.917809,22.416736602783203
21.45196,40.942089,18.893430709838867
-88.779282,36.658146,75.09868621826172
-114.11805,44.969299,19.151264190673828
24.755613,57.662724,14.336854934692383
-85.247452,35.979275,84.87764739990234
-60.968674,16.330753,97.10566711425781
-121.102417,40.279266,31.10819435119629
28.449234,50.830685,13.966702461242676
11.186252,64.348717,10.979233741760254
-120.873055,37.198879,27.315462112426758
-142.122498,59.76796,8.035200119018555
-115.392082,46.907825,20.041080474853516
-1.702231,31.074699,65.43653106689453
-90.554283,20.960165,92.00822448730469
13.428042,31.712957,56.15839385986328
-143.48793,18.512634,64.59843444824219
-63.446251,24.558485,87.57359313964844
-79.801056,44.35804,62.45904541015625
-80.504753,33.894444,93.16259765625
-10.299666,53.400497,5.222375869750977
-86.978455,42.791569,67.783447265625
-81.65757,41.91391,70.76532745361328
15.805363,67.865005,8.130878448486328
-117.993347,35.697376,49.88285446166992
-94.181953,42.324863,23.678056716918945
9.229856,59.132206,10.235726356506348
-85.02903,11.4848,81.68012237548828
-111.815178,32.455318,85.05096435546875
-99.319756,43.638611,20.187345504760742
-118.177574,41.479965,27.832935333251953
32.799519,59.367119,19.316791534423828
13.549533,71.686424,8.527471542358398
-122.314323,23.660133,102.00609588623047
-129.886719,46.383041,16.00119400024414
2.767355,70.94828,8.625988006591797
-146.63884,55.847153,13.63909912109375
-119.852608,37.080074,29.868581771850586
-88.553528,42.455044,31.85125160217285
-111.649963,37.186699,37.26588821411133
16.184685,41.427814,20.728635787963867
-72.874451,36.079971,95.89896392822266
-80.706924,44.040272,68.1864013671875
-118.129128,33.589066,59.02029800415039
-127.089119,46.863892,15.34465217590332
29.037636,41.605122,13.661556243896484
13.990982,57.327789,12.382299423217773
-129.79921,43.54081,21.613449096679688
-77.771553,41.269104,86.13902282714844
-96.990311,29.864391,92.80463409423828
18.063204,58.08596,10.15746021270752
28.158674,65.483337,15.72304630279541
13.763755,38.709454,25.81696891784668
13.502308,52.452747,6.960692882537842
-117.518646,36.841244,36.25657653808594
-74.794266,40.403366,97.22545623779297
-144.12149,62.289318,7.524363040924072
-80.471313,16.103003,86.57228088378906
-91.239487,35.953461,85.19853973388672
-2.663241,62.09584,8.573615074157715
-67.690224,17.90653,98.00423431396484
19.861624,60.265198,9.938569068908691
28.226492,42.945408,13.174566268920898
-119.145874,35.928944,37.835391998291016
-17.613628,36.062714,39.97978210449219
-120.155205,42.315578,22.755290985107422
-81.035828,39.409214,84.74869537353516
-133.045853,52.840244,11.081524848937988
-112.37999,33.495453,57.40525817871094
-83.721214,37.58252,91.64815521240234
-78.238045,46.255608,52.37548065185547
-107.742233,34.492634,73.55084228515625
-130.135132,58.261833,9.348048210144043
15.534977,65.234726,10.785687446594238
-9.421695,55.136131,5.971977233886719
-67.841164,18.094004,97.8524398803711
-115.096313,46.172043,18.257097244262695
28.326548,47.430248,9.864300727844238
-82.212387,47.552757,40.298431396484375
29.824121,65.085602,17.485347747802734
-124.379539,46.890442,15.347091674804688
-119.184502,38.421009,34.39675521850586
14.182572,56.156059,11.544856071472168
-102.880241,42.276714,21.60503387451172
-6.29462,40.816078,24.400741577148438
15.209213,59.039845,14.17080020904541
14.704228,73.67704,7.755739212036133
-125.143372,39.272907,27.302827835083008
-122.765213,25.075554,106.92793273925781
-101.74881,42.943752,21.999324798583984
16.826174,55.855633,9.261032104492188
21.275925,57.821632,14.879525184631348
-78.09906,31.574022,93.75334167480469
-66.720558,37.805305,90.47953033447266
-110.874107,42.72562,18.599281311035156
2.062572,39.272358,27.752384185791016
-114.922478,43.168846,22.70342254638672
-120.923111,38.325008,25.206438064575195
-123.464569,39.441666,34.1594123840332
-87.705505,39.142868,51.138099670410156
-110.687454,41.429081,22.14006805419922
-121.165154,35.6077,40.31431579589844
40.65794,60.568352,15.521978378295898
-77.846863,33.924793,91.6919937133789
-79.31749,38.653629,86.6986312866211
-83.10981,38.861607,85.94512939453125
-124.219398,55.242294,14.511068344116211
24.864012,70.294548,8.101414680480957
-73.296112,37.355564,84.0227279663086
-7.463434,39.955017,24.568923950195312
-78.352272,40.225136,85.71288299560547
13.628897,59.342403,10.495463371276855
-86.021843,46.099442,56.5366325378418
21.693462,65.805107,21.11442756652832
-119.995308,46.348026,15.718372344970703
-108.376381,44.460838,19.891712188720703
-127.635124,41.336075,24.456985473632812
-130.405945,44.057163,15.222058296203613
-77.686638,46.599739,48.35519790649414
-85.845222,40.863865,63.464237213134766
-6.134028,60.155258,7.666408061981201
-111.783257,35.172428,48.30816650390625
-113.073494,33.360588,75.38839721679688
28.668238,68.023926,9.75915241241455
-78.081963,44.346504,56.679039001464844
31.991728,68.972885,11.560023307800293
9.861261,43.323753,17.89137840270996
-120.94693,37.458977,27.667991638183594
-88.706299,36.808674,65.9107894897461
13.104663,31.633638,48.958038330078125
-122.908928,24.196033,102.10077667236328
27.052317,63.812263,17.401668548583984
-78.112343,34.969528,95.76097106933594
-86.129387,36.806812,84.5657958984375
-120.140244,41.952667,22.468887329101562
-121.537148,38.074162,25.1309871673584
-109.808372,40.560398,22.267791748046875
-112.858978,38.515457,28.32493782043457
-87.191345,33.090565,91.5381088256836
-129.824036,42.965736,22.661026000976562
-110.928963,35.788734,55.18655776977539
-122.039581,37.339886,33.0985107421875
-118.047745,50.536308,16.631420135498047
-114.660973,37.50441,29.062076568603516
17.194159,47.023632,15.672394752502441
-117.294281,40.133255,26.874147415161133
-6.224992,57.892246,9.925345420837402
-116.276672,37.438107,27.685426712036133
-17.466885,43.163589,19.67997932434082
1.651609,46.789219,15.733133316040039
10.015056,58.777023,15.629067420959473
-129.0345,43.196667,18.00716209411621
-78.901688,31.732246,94.3458480834961
15.201956,38.445297,24.23934555053711
9.766661,46.090069,17.07855796813965
-128.473511,47.323963,12.211838722229004
-96.37574,34.352131,80.27191925048828
-88.786491,31.37719,94.67988586425781
-115.619667,46.961666,17.59410285949707
-108.022614,45.03001,19.336257934570312
10.111356,71.420486,8.783172607421875
14.911673,60.214725,15.340493202209473
19.819723,37.439377,25.792192459106445
38.52737,67.031532,20.27635383605957
-82.017479,41.346825,75.49861907958984
-89.469643,62.18198,10.028993606567383
28.124901,68.987701,10.691313743591309
9.029866,65.452065,8.86920166015625
-67.497635,41.200886,86.99834442138672
-118.342415,33.925583,56.521934509277344
-83.830589,45.249123,63.53040313720703
-92.824158,36.982471,61.85777282714844
3.534203,53.14455,7.513064861297607
14.358891,42.855476,18.661378860473633
18.855303,46.035324,15.160655975341797
-126.717453,39.138691,27.94319725036621
30.494007,59.666512,12.150142669677734
-107.733582,40.446915,24.870168685913086
9.361532,44.511757,16.677379608154297
-143.390366,61.109459,5.208126068115234
-126.429428,55.828743,10.957902908325195
-72.874374,45.594013,51.91944122314453
-92.307266,41.575611,28.308393478393555
-120.159088,46.365997,17.058500289916992
-92.355537,41.777924,27.468141555786133
-91.877335,48.501823,54.0208740234375
-7.375866,39.283646,26.47922134399414
-7.092447,58.79303,10.866353988647461
-118.272011,40.861156,23.803142547607422
-85.011726,37.230022,84.2632064819336
19.443325,61.159283,17.446006774902344
-109.520721,39.703541,22.61660385131836
-89.838509,48.839451,63.610904693603516
6.161035,45.791302,15.637347221374512
17.735905,58.072353,10.209778785705566
12.682587,60.233318,14.461614608764648
6.773306,61.220837,9.089088439941406
0.163398,45.65099,19.909557342529297
13.707344,59.140396,9.94880485534668
25.714111,66.920464,13.18380355834961
-96.484245,40.086792,25.06585693359375
15.203554,64.173195,17.478294372558594
18.226351,62.253262,8.106178283691406
15.252519,56.288513,11.55397891998291
-84.382416,48.758064,41.02340316772461
10.975239,57.433739,11.85593318939209
-98.196915,31.89295,90.79329681396484
14.458878,40.308537,21.11138343811035
-128.268341,46.578335,15.886052131652832
-131.49939,39.495522,29.112478256225586
-94.826706,31.241226,92.31608581542969
-116.703384,43.595238,22.106847763061523
18.759356,60.991238,17.1335506439209
-110.906082,42.920319,20.189123153686523
13.376697,31.27313,52.288185119628906
10.787399,61.571453,9.169083595275879
17.866983,43.169651,18.35233497619629
-89.035919,48.349087,46.45426559448242
28.805693,41.189453,13.19113826751709
-91.962814,43.722157,24.97763442993164
-124.451012,41.151093,24.64753532409668
23.724487,62.206425,17.067087173461914
8.898646,61.928699,7.748848915100098
-103.87558,34.549431,62.50986099243164
-110.220024,67.491371,5.972301959991455
-7.209088,60.034531,8.894688606262207
-95.048218,35.435856,74.54447174072266
-117.291504,33.908268,69.3034896850586
-8.756868,44.408855,20.086023330688477
19.717611,70.712105,9.13754653930664
-90.008438,28.626043,94.25487518310547
-122.681213,24.556904,102.39460754394531
-119.177673,37.299004,30.372726440429688
7.111114,49.605419,11.225284576416016
11.002178,33.387928,53.53790283203125
-1.595471,28.657845,88.37592315673828
20.25489,60.833435,15.654912948608398
-109.496559,32.324017,89.36995697021484
-91.336433,49.59174,49.105140686035156
-143.40686,18.480045,65.37838745117188
-73.63401,31.450369,94.54942321777344
-91.823486,42.233055,30.100807189941406
8.693808,56.857815,11.315000534057617
-113.679573,34.212536,60.36589813232422
-114.771622,40.096622,28.7171630859375
-125.733231,39.675629,26.2508602142334
-71.473701,16.748777,86.19921112060547
-119.403763,38.395969,23.75048065185547
-123.924469,23.961418,102.28699493408203
-133.289291,41.474659,26.43243980407715
-98.442123,33.523525,90.79228973388672
-0.731155,37.245014,34.316932678222656
-114.177765,36.04565,36.95181655883789
11.186239,64.348671,10.214722633361816
19.561771,61.573479,17.807388305664062
33.811279,63.903439,14.762672424316406
-86.855728,47.658524,48.31388854980469
-109.48127,40.403183,22.151193618774414
-116.944191,42.410095,24.931142807006836
-127.725807,49.0755,12.643645286560059
-128.239899,40.211788,25.879941940307617
-90.18631,32.158562,87.25101470947266
18.599518,42.21014,19.042278289794922
-79.489273,23.482529,96.07147216796875
-110.653099,44.636162,21.458959579467773
-83.812958,36.910397,77.22807312011719
-6.759321,48.706318,24.74917984008789
-115.076164,32.714954,76.04407501220703
-88.596191,31.59193,87.26940155029297
14.24335,64.54998,9.629576683044434
-126.555809,36.599331,36.04287338256836
-90.834251,39.208897,66.85830688476562
41.228745,44.037563,8.92963695526123
-114.812141,45.796791,19.018451690673828
23.918013,60.402573,11.248016357421875
-90.358498,37.794678,53.78461456298828
12.945703,74.154442,6.783897876739502
12.500869,41.60696,21.922494888305664
25.055784,73.841309,4.279318809509277
-111.372955,41.029007,21.8013858795166
-89.112091,41.848167,38.723426818847656
-88.353622,35.393646,86.74463653564453
-1.972699,63.222832,7.192829132080078
-95.188354,39.850784,40.94514465332031
-79.760719,40.737995,81.67650604248047
-110.280312,40.800568,26.55340576171875
-128.097397,46.633461,11.92061710357666
-9.067625,40.014313,26.53372573852539
23.447201,58.971928,16.261445999145508
-108.785942,41.58646,22.150554656982422
-89.1661,66.333572,7.596016883850098
-120.295113,32.526184,79.88412475585938
-71.53672,42.02943,82.89584350585938
-100.964989,30.870998,94.11166381835938
-84.525337,33.097069,93.02980041503906
-100.369476,50.899433,49.60312271118164
-94.622192,39.36042,36.63874816894531
-124.392212,41.399185,21.900840759277344
-15.692932,30.824972,51.99752426147461
-117.214859,34.575756,48.91486740112305
27.909735,43.35857,13.34039306640625
-106.67659,38.707844,34.3999137878418
-120.132401,38.070862,29.274494171142578
30.713705,57.369686,12.152589797973633
-124.215759,40.818111,22.503934860229492
-111.074211,50.960079,14.506681442260742
-88.851555,21.483152,92.78421783447266
-114.446632,48.446476,20.856063842773438
-127.345718,37.328377,32.36785888671875
-2.150886,47.99873,22.18820571899414
29.42404,35.734646,22.888761520385742
-19.281946,66.616737,11.317334175109863
-83.747887,38.725784,85.1134033203125
-118.571838,37.544792,37.96847915649414
-106.862984,45.9841,21.094409942626953
-120.720833,42.842804,19.12132453918457
-69.386436,38.421009,75.66529083251953
-120.967529,48.381348,15.777419090270996
-67.254372,27.118311,90.0230941772461
-7.540509,62.241444,12.172733306884766
-96.682571,35.014137,72.43848419189453
26.2064,64.831596,13.37067699432373
6.146499,49.676022,12.062300682067871
-126.393753,37.70042,31.619380950927734
-93.312775,40.13702,31.59779930114746
10.781327,54.934151,10.625690460205078
-120.944595,40.264515,24.94623565673828
-76.185913,41.744331,81.19332885742188
-116.236916,37.216682,29.395572662353516
21.347008,44.193043,13.216002464294434
20.239704,48.722427,16.07404899597168
-116.201607,50.498947,17.561471939086914
-117.750031,36.223301,40.207279205322266
-130.421005,48.089294,14.510808944702148
-116.70005,33.306026,74.6507339477539
-84.95974,49.033794,33.26570510864258
-83.12719,40.671486,73.35292053222656
-116.767532,35.042789,44.2419319152832
-116.733276,41.730644,25.46985626220703
-104.753593,41.746414,25.767349243164062
-121.208878,41.282249,24.411075592041016
-116.235054,51.410839,19.453582763671875
-75.594727,11.65182,91.85316467285156
-73.395622,15.610479,91.01174926757812
-115.347679,45.701229,20.41229820251465
19.933439,57.191914,13.320293426513672
21.055307,63.887779,18.188215255737305
-115.920235,36.555382,44.39885330200195
22.066244,65.011917,15.027017593383789
-113.163536,65.694702,6.009197235107422
32.273087,55.937595,6.976241111755371
7.168634,32.544456,46.49515914916992
-84.791565,43.236752,60.41756820678711
10.30549,59.245064,10.487914085388184
-81.201035,43.442459,62.05279541015625
-8.280479,67.013046,8.301453590393066
-108.278915,42.357445,20.48101043701172
-96.759445,29.795116,92.58564758300781
-117.885429,35.08585,57.24650573730469
-94.9963,40.063042,26.725587844848633
-93.09922,34.789845,79.5170669555664
-113.093559,47.079983,20.367422103881836
2.919671,44.500484,20.27007293701172
-85.067902,37.886265,76.574951171875
-110.209244,61.098888,17.615999221801758
-10.692921,43.720951,20.560714721679688
-94.996498,41.242146,23.027469635009766
-72.396767,43.191223,74.03941345214844
-13.489221,30.801071,51.889183044433594
-115.552086,34.764843,63.12092208862305
-80.699455,33.62421,90.86892700195312
16.39389,55.717102,8.894200325012207
19.855511,41.790764,22.90044593811035
-86.08857,44.373283,53.056800842285156
-61.908173,19.577442,88.18603515625
34.882408,61.780651,10.820902824401855
-69.947594,42.877686,71.35757446289062
12.743068,74.923386,6.320005893707275
-83.252899,39.660854,67.18370056152344
-89.306747,37.575474,68.41484069824219
8.68087,64.867477,24.536483764648438
12.126539,31.579945,57.651180267333984
-83.646812,46.954441,51.81294250488281
7.765222,42.821175,23.37571907043457
-81.57814,28.551268,93.57424926757812
-116.034622,39.24287,30.876922607421875
-109.441002,44.800449,18.007415771484375
-91.653893,41.002529,26.785661697387695
-99.026161,34.280003,75.4831314086914
-105.049149,36.694523,54.7141227722168
10.61647,64.15641,11.8154935836792
-99.27401,28.948587,95.30049133300781
24.870743,53.515465,11.69028091430664
0.614735,45.142632,19.969524383544922
3.660678,43.332672,19.297266006469727
-94.715233,40.633846,31.15666961669922
-96.331558,37.337353,78.91033935546875
-71.483101,35.583431,94.32056427001953
-86.268135,35.726273,87.00349426269531
-87.591026,38.672474,72.18990325927734
-94.224686,30.151291,93.32998657226562
-116.776863,45.693966,18.24626922607422
27.53397,46.013744,11.696784973144531
-117.405647,35.277431,56.312034606933594
30.08709,71.874321,5.01343297958374
10.225943,28.56016,74.53764343261719
-110.533485,38.257603,33.41693115234375
-123.565735,25.433802,103.96675109863281
-47.695484,44.427658,30.747085571289062
-112.941925,45.550095,20.402454376220703
-83.99456,45.308304,59.7331657409668
28.011106,44.279907,12.008678436279297
7.359135,46.187393,15.16108512878418
-109.877533,36.830566,31.649694442749023
-111.020653,47.852501,16.12875747680664
-111.637169,32.342705,79.5380630493164
-116.347519,36.970703,35.92730712890625
-125.244987,45.442284,17.158573150634766
28.007128,38.427422,17.481733322143555
-87.632713,44.120846,43.18478012084961
-133.275009,46.974766,15.671457290649414
-82.757759,11.464549,76.34967041015625
-83.488937,31.42967,93.63325500488281
-69.551567,41.134758,84.5737075805664
8.558696,31.781525,55.270469665527344
28.971409,54.813698,4.233419895172119
-94.33757,37.219994,63.26436996459961
-91.152748,39.460037,34.02394104003906
-106.159119,38.692413,27.356355667114258
-99.472321,36.345493,56.98710250854492
-75.70636,29.219154,94.50650024414062
-74.177666,43.147087,66.53147888183594
-6.699394,38.684158,28.941251754760742
-83.339165,38.937496,85.34488677978516
-75.070602,45.774483,51.09260177612305
-76.546204,36.948627,91.5860824584961
-11.480672,36.993843,33.188865661621094
-92.899246,28.974386,97.54348754882812
-85.100922,73.503227,4.449584007263184
-77.998238,40.396835,87.2646713256836
21.620138,64.308098,14.197017669677734
-96.82946,27.747196,98.75420379638672
8.395395,44.67836,18.441091537475586
-94.52951,33.12529,85.4662094116211
16.994862,73.722206,8.279756546020508
-2.099823,48.625618,20.478736877441406
-121.564766,35.342464,54.0223503112793
35.663498,62.748638,14.276973724365234
-115.541664,32.07098,86.67089080810547
25.726728,64.837189,12.824281692504883
29.42407,55.801006,6.570281982421875
-75.909775,32.96822,94.70365142822266
-112.385406,45.785866,16.857973098754883
-120.503937,38.298313,28.470046997070312
-66.804909,17.221357,96.33924865722656
-102.987663,46.3671,20.98552894592285
-74.504189,34.512077,96.49994659423828
-111.84272,43.658092,20.056337356567383
-121.524361,36.51437,35.41286849975586
-84.22123,38.855164,83.08284759521484
-108.938858,31.340944,94.11890411376953
-87.503105,34.774357,78.35527801513672
26.832344,44.784626,12.786173820495605
-115.028076,35.125717,52.10520935058594
20.948956,49.009197,11.23265266418457
-25.303202,70.588989,6.26298189163208
7.63082,45.469772,17.253910064697266
-7.568458,58.330544,8.779253959655762
36.866085,60.808723,14.139142036437988
-125.368973,36.682442,35.4200553894043
18.702396,51.51926,9.605223655700684
26.337973,63.42609,14.333908081054688
-118.694992,43.748535,17.91954231262207
10.354439,69.858849,5.473710060119629
-9.437303,40.885101,24.74718475341797
-3.765725,49.389423,20.242046356201172
15.585055,60.365601,14.127699851989746
-89.275536,36.812019,90.87796020507812
8.890304,47.912193,12.73669147491455
13.988884,71.562614,9.75880241394043
-129.327499,38.572887,29.745023727416992
16.568998,43.982449,17.002168655395508
-83.088074,37.563904,81.56838989257812
-119.490883,41.323555,24.891014099121094
22.512182,47.590405,11.413783073425293
-108.728127,38.945759,23.794265747070312
-111.934181,36.042633,45.51214599609375
-90.403564,46.024609,49.96745681762695
25.646898,70.930893,6.371133804321289
-99.442429,40.598076,25.48896598815918
-90.624893,38.430599,57.29926300048828
-88.080086,40.427017,59.33623504638672
16.254925,55.134396,7.912915229797363
-119.189011,45.4109,16.37601661682129
23.415602,61.822899,17.536121368408203
-106.547737,41.286003,26.73841094970703
-126.64473,36.698219,35.38893508911133
-66.713387,47.236298,23.41600227355957
32.15271,31.486229,22.61750602722168
-59.073765,52.631042,11.971367835998535
-100.594383,41.483639,26.04200553894043
37.479256,54.488262,8.596931457519531
6.304326,53.924877,7.421555042266846
-117.688972,36.28516,34.048004150390625
-70.049583,18.594004,95.21330261230469
-120.644897,22.487871,98.34990692138672
12.163645,51.767303,5.213380813598633
-0.861431,43.236031,21.145496368408203
8.679736,61.875008,9.945631980895996
-116.384628,36.014862,35.519287109375
-116.413467,64.985001,12.37893295288086
-75.750145,41.840145,69.93190002441406
24.312815,45.20142,13.420685768127441
14.99276,55.623405,10.155442237854004
3.867794,32.548744,60.28215408325195
5.602867,63.640079,9.415407180786133
38.832329,54.042019,11.688170433044434
18.54225,61.504372,15.733880996704102
-96.37471,37.035698,70.0987319946289
-4.177433,49.895016,20.142471313476562
13.555131,60.574627,10.297547340393066
-111.271301,42.802433,21.735929489135742
-120.228981,35.747242,37.806358337402344
31.240993,73.042175,8.6847505569458
-109.268959,39.095249,23.17174530029297
-85.808594,38.140392,68.43781280517578
17.229153,62.175087,10.331160545349121
24.376667,57.239304,12.360465049743652
-115.479942,49.045719,15.993995666503906
-76.427246,14.019219,82.6329116821289
14.484665,38.175556,25.369009017944336
14.559826,57.83812,12.178293228149414
-11.668752,73.090286,5.544703006744385
-82.085381,35.623791,96.01615905761719
-110.660545,51.518276,16.73573875427246
-80.153397,31.438078,94.73326873779297
13.752215,42.296623,20.07811737060547
-121.788681,36.561565,35.488311767578125
-105.131981,42.815903,22.95636749267578
-118.367477,36.414478,33.863155364990234
-20.156408,18.405037,64.84809112548828
-104.346397,47.118244,20.853565216064453
-120.467529,43.873276,18.024538040161133
-99.907776,42.34491,18.401697158813477
-115.932526,45.830837,18.806249618530273
-144.752792,54.93021,8.608884811401367
-76.233978,39.866417,77.90819549560547
-113.310265,43.233521,20.3398494720459
-89.238472,49.484947,46.391204833984375
13.204465,42.380257,17.23684310913086
-120.53643,35.925713,48.84883117675781
-139.409775,58.894005,7.613976001739502
-73.194672,41.943954,69.82696533203125
-73.501633,44.517052,75.85482025146484
23.004168,64.341064,14.39167308807373
-84.91777,41.644035,72.99968719482422
-131.632767,45.334763,15.799492835998535
18.606459,59.938354,16.562530517578125
-114.486862,46.352947,19.574913024902344
27.279276,50.940178,8.369389533996582
-105.831909,45.218685,21.420698165893555
-119.589966,34.321972,55.45406723022461
13.402571,56.849606,14.068580627441406
37.570705,56.968781,13.29057788848877
28.189419,54.172398,5.081986904144287
-83.181038,35.779129,90.98722076416016
16.062649,61.435719,19.03119659423828
13.560414,46.250263,14.576777458190918
-2.319101,48.328514,21.748458862304688
-8.192716,62.202114,7.222375869750977
-120.04174,38.105549,29.194351196289062
31.981958,71.131447,9.910700798034668
-94.351242,39.559792,29.045772552490234
-17.509241,30.068319,54.46592330932617
-121.140472,42.85968,22.063291549682617
-125.062523,40.379414,25.721059799194336
2.50431,44.931217,19.187129974365234
-0.865672,37.349014,31.57333755493164
19.636471,63.638878,19.938432693481445
-119.750549,48.908497,14.863394737243652
9.456631,60.705292,10.234798431396484
-143.473663,56.017914,13.811198234558105
-115.265289,36.474236,39.71220397949219
-91.574379,27.710384,97.54708862304688
-111.477989,41.236534,21.70155906677246
-83.18174,42.1115,64.69161224365234
-62.249767,17.260826,97.67127227783203
-82.418571,47.147324,50.13753128051758
-72.560654,31.878979,94.86708068847656
-118.662895,42.85125,20.050539016723633
-111.768517,44.488785,20.348114013671875
-115.01545,48.824974,19.914913177490234
-47.831081,60.42831,7.181163787841797
-124.877869,48.535919,15.407187461853027
-105.272141,44.305901,21.52935028076172
-125.071602,41.420471,22.14185333251953
-120.013329,46.343647,16.741464614868164
-95.754852,29.997103,91.17733001708984
-98.342697,38.280552,36.12260818481445
-118.129501,34.652588,50.5071907043457
28.783543,62.317245,16.028553009033203
-73.848305,54.205654,13.991421699523926
-89.870361,48.964211,61.60987854003906
26.824316,34.063828,20.74680519104004
14.024185,59.131783,10.596181869506836
-74.969879,50.08778,16.706071853637695
-71.689491,35.578503,85.27044677734375
-98.146065,34.621571,68.53536224365234
20.755217,74.896965,7.01133394241333
0.507835,41.102943,24.310773849487305
27.661259,44.813709,13.809831619262695
-33.340252,64.749382,7.883398056030273
-76.92247,37.008148,95.899169921875
-98.127426,34.858532,74.90826416015625
15.060453,40.303768,23.726951599121094
-86.337639,32.314903,91.94684600830078
-82.655144,43.935703,73.43246459960938
-117.149651,37.512749,38.52717208862305
-114.229691,31.830364,85.45890045166016
-115.33902,33.017014,75.66410064697266
19.57159,57.052677,13.28337287902832
-102.343285,42.850124,18.824655532836914
-94.027809,42.66954,26.021278381347656
-80.682487,35.74411,91.82534790039062
-85.708504,30.961983,93.67447662353516
-93.832848,44.431786,27.44713020324707
11.361707,56.391579,10.016592025756836
0.451493,64.067009,8.17048168182373
14.863178,39.484772,23.450607299804688
28.888128,63.903473,12.380535125732422
-5.123001,50.405842,20.24015235900879
30.523842,69.643387,12.126280784606934
-117.61628,43.731731,20.67449951171875
22.143873,47.374355,10.956148147583008
-87.199173,47.429413,54.79621124267578
-98.644852,39.485291,29.993654251098633
-118.073853,34.793938,56.664146423339844
-118.234306,54.58939,12.336282730102539
-129.159164,44.785866,18.35354995727539
-120.157166,36.866337,32.855098724365234
-108.780396,30.868244,97.02902221679688
-134.714966,65.701942,4.9481401443481445
-55.053555,16.882469,83.65118408203125
-73.195961,35.033695,95.13441467285156
-81.817711,36.687538,93.49842071533203
23.654657,64.030746,16.122339248657227
-71.27816,45.539906,66.69742584228516
-2.646281,39.556274,27.037399291992188
-79.809517,44.010643,70.67361450195312
-102.158897,43.747047,26.52330207824707
-132.071198,38.724033,30.358844757080078
-118.615158,50.162384,16.21562957763672
15.560277,58.310326,10.389328002929688
-106.219994,36.314159,54.30529022216797
-109.675438,32.504711,89.41444396972656
-115.870071,37.537849,33.107139587402344
10.8326,62.916901,10.470499038696289
-128.482864,49.757523,12.813799858093262
-53.211918,63.595543,8.105045318603516
-124.052467,37.051266,32.45444107055664
14.682807,56.456982,15.30566120147705
-111.212021,35.417873,44.370941162109375
-125.321045,25.396086,102.69314575195312
-73.280029,45.107193,55.35779571533203
-108.474159,32.456738,93.67198181152344
-16.227436,41.667881,21.70976448059082
-78.608841,26.683661,93.79716491699219
9.306729,57.569897,11.293861389160156
-114.926674,36.843784,31.379924774169922
17.812569,41.132652,20.585058212280273
-101.981415,33.005211,85.34207153320312
5.590484,42.447762,24.305456161499023
11.889944,45.427433,16.808826446533203
-84.749763,33.798943,89.47748565673828
-112.749451,43.673016,19.388429641723633
20.896248,41.726372,22.56538200378418
-129.64502,46.060604,16.42754364013672
-90.189232,34.489445,83.59538269042969
-95.678299,31.823477,88.26111602783203
-70.570404,22.707354,93.33865356445312
2.366304,44.037403,20.717334747314453
-86.725937,38.173214,70.5451889038086
-119.493362,41.038326,25.05501365661621
-88.851021,42.196674,58.8713493347168
9.179046,46.921474,13.78004264831543
-112.596069,42.319397,21.093257904052734
-143.295288,18.493277,65.21814727783203
-137.089783,56.750881,7.124631881713867
-91.339363,41.363396,30.752582550048828
-116.51683,34.08107,53.57676315307617
-114.881859,42.249062,24.31235122680664
-120.700943,42.792324,19.104089736938477
-122.29966,46.886391,16.047029495239258
-85.635391,33.18959,90.31835174560547
16.880468,46.425652,14.060596466064453
-125.252991,49.153522,14.24021053314209
14.491025,35.259415,32.607242584228516
12.358431,46.31826,14.534666061401367
-117.617744,30.968351,90.79766082763672
8.20991,60.796036,10.23925495147705
-93.237984,43.738087,28.734045028686523
-81.137093,42.108337,71.57523345947266
-5.104577,36.22179,32.60755920410156
21.469692,61.941143,16.161148071289062
9.974068,57.939785,11.454973220825195
-117.370422,35.262733,43.19317626953125
-11.457341,35.496063,37.55446243286133
-113.234482,44.037048,19.69176483154297
5.793753,54.114395,10.232952117919922
-87.103363,41.785343,58.05427169799805
-83.888466,42.344833,71.32758331298828
-121.439156,41.053318,24.383956909179688
-115.13102,34.935635,59.73177719116211
-116.453857,34.501743,67.581298828125
-129.346954,50.726109,12.08329963684082
-97.013481,31.357504,92.8653793334961
-81.591286,39.639763,86.68194580078125
15.115214,55.955479,10.04320240020752
-129.086472,43.309074,16.14010238647461
-83.451691,42.831402,69.2701416015625
-74.1996,46.808929,40.8840446472168
17.418814,65.031334,14.324642181396484
-118.052399,40.103592,26.064861297607422
-66.256226,42.694702,62.82594680786133
-118.530128,35.529026,40.56718826293945
-128.40274,35.375633,45.06081771850586
-88.00341,38.733311,72.13377380371094
-92.786079,32.018913,91.26923370361328
-111.798157,49.867512,22.685941696166992
35.225662,71.887657,12.51165771484375
-14.664798,30.614805,51.85646438598633
0.645607,46.422321,16.962228775024414
-117.335106,34.034084,69.04660034179688
24.492222,66.912346,12.98852252960205
-84.642822,63.280033,10.010804176330566
-118.686798,37.260921,29.942466735839844
-120.42009,39.269722,27.799392700195312
5.797087,34.42371,36.83387756347656
8.971267,45.271732,15.460173606872559
-124.931175,48.944427,14.72705078125
-124.95311,35.816132,40.32305908203125
16.741577,40.886444,21.72968864440918
2.715627,31.545191,74.19145965576172
-93.176811,34.559208,88.17766571044922
-109.760521,39.554337,22.063528060913086
-111.216591,36.337894,49.61912536621094
-71.928055,18.748579,94.89913177490234
-10.837489,44.985878,16.885055541992188
-110.386665,40.049267,19.268400192260742
-98.843704,40.251968,19.437660217285156
-86.457878,36.492977,81.68821716308594
1.686356,39.504807,27.340261459350586
-80.019936,38.064495,87.25308990478516
-100.039696,45.181835,22.81956672668457
2.456449,55.557671,10.500880241394043
3.964489,44.863655,20.69025230407715
-121.377525,35.751984,38.10959243774414
-17.572971,36.934792,36.197723388671875
-116.921951,42.417526,24.89194107055664
-96.482864,45.364025,28.596529006958008
-122.06398,49.114277,13.47158432006836
-98.861008,29.596794,94.83496856689453
-22.230438,26.577303,77.35730743408203
-116.187073,32.854774,78.12454986572266
-66.740952,21.50662,93.74002838134766
14.379487,66.118034,11.681285858154297
-89.798897,34.80975,81.81010437011719
14.270551,66.788261,10.148609161376953
-118.731392,35.299847,52.698753356933594
-91.83522,35.688778,66.05015563964844
-114.914856,36.991909,29.97800636291504
23.521721,66.311913,13.702967643737793
16.150871,42.906391,18.529617309570312
16.924923,40.618156,21.13429069519043
21.631075,65.846375,18.184226989746094
14.134479,46.056252,13.875810623168945
-100.416443,45.397903,23.280195236206055
-44.850365,53.201988,8.195327758789062
-78.642883,41.210701,84.9379653930664
-64.406273,46.525681,31.460975646972656
-120.750854,37.982311,36.72052764892578
16.998085,63.054256,18.31285285949707
-120.217606,35.521996,39.79765319824219
-85.682533,36.115402,87.25221252441406
15.082873,56.993931,16.168350219726562
-117.916725,53.661919,19.333019256591797
12.016927,54.644791,5.732069969177246
-127.819275,39.171356,27.853317260742188
-64.089394,51.018841,6.759708881378174
6.692664,45.682236,16.03856086730957
-116.978981,33.072124,64.86345672607422
-79.379486,50.93259,17.943166732788086
-96.858627,42.018089,22.839275360107422
-112.915939,44.06258,19.805103302001953
-106.152832,43.686695,21.68027114868164
17.188404,57.37109,13.122912406921387
18.894392,62.127342,11.642814636230469
-117.056488,33.983727,53.92542266845703
-129.306061,43.822601,15.171963691711426
15.106068,60.785286,12.41819953918457
6.206506,41.110992,24.835615158081055
-100.392334,32.860081,78.55585479736328
-1.827172,36.649288,35.899658203125
-132.059662,52.650616,10.946141242980957
-130.064972,35.857689,41.438720703125
-128.942932,43.036808,19.32501792907715
-117.713303,32.504715,80.02597045898438
13.591433,49.887836,13.384387969970703
-120.976135,24.247925,99.30006408691406
14.796395,39.576469,23.280059814453125
-143.369064,18.644588,65.31084442138672
-122.957619,48.414028,13.122703552246094
-73.453308,43.135975,76.44781494140625
-18.662355,30.219309,50.118560791015625
-78.532021,34.836098,95.43611145019531
1.408837,35.545334,34.05171203613281
-124.912819,48.201561,12.710273742675781
-104.479057,32.2104,86.15428924560547
[truncated: 4,268,400 more chars]
