# Supplementary material for: Mapping the ionosphere with millions of phones
Source: Nature. 2024 Nov 13;635(8038):365–9. doi: 10.1038/s41586-024-08072-x (PMC11560844; doi:10.1038/s41586-024-08072-x)
Supplement: Supplementary file 12 — Source Data Extended Data Fig. 4 [file 41586_2024_8072_MOESM12_ESM.txt]

2023-11-03 00:00 UTC
s2_token,lng,lat,vtec
0000c,-44.700613777413345,-34.555566969026245,26.866
00014,-44.096031125443155,-34.832630457747264,23.338
0001c,-44.096031125443155,-35.40171762370084,23.076
00024,-43.48373802573274,-35.67934728778038,26.156
0002c,-42.86378750597118,-35.95535790643033,21.581
00034,-42.86378750597118,-35.382437992075374,34.083
0003c,-43.48373802573274,-35.10831176040174,21.038
00044,-43.48373802573274,-34.533752717224466,29.189
0004c,-42.86378750597118,-34.80587245223096,17.344
0006c,-44.096031125443155,-34.260141762465025,17.315
00074,-44.700613777413345,-33.98521180905707,22.831
0008c,-44.096031125443155,-33.10552265509524,23.532
000c4,-43.48373802573274,-32.20314289851373,18.908
000cc,-43.48373802573274,-31.61316314083182,24.155
000f4,-43.48373802573274,-33.37462466020783,13.091
00114,-41.60118135785713,-33.58183943056328,45.664
0011c,-42.236243521522134,-33.319599646819746,8.089
0012c,-42.236243521522134,-32.132289856590134,16.759
0013c,-41.60118135785713,-32.98732197821246,-3.115
00144,-40.95868801505983,-33.245430081852426,20.414
0014c,-40.95868801505983,-32.6453355938223,2.760
00154,-40.308862570917704,-32.89914084694641,16.566
0015c,-40.308862570917704,-33.501601935786724,19.206
00164,-40.308862570917704,-34.1006683972429,16.712
0016c,-40.95868801505983,-33.84225496427525,19.906
0017c,-40.308862570917704,-34.69617914857411,8.012
00184,-40.308862570917704,-35.28797975983021,-0.823
0018c,-40.308862570917704,-35.875922548461084,-5.840
00194,-40.95868801505983,-35.611530073794945,6.523
0019c,-40.95868801505983,-35.025456669366946,4.871
001b4,-42.236243521522134,-35.07632646726545,17.509
001c4,-41.60118135785713,-35.92532327626795,-3.536
001cc,-42.236243521522134,-35.6548341115414,-3.775
001d4,-42.236243521522134,-36.22957402714178,12.988
001dc,-41.60118135785713,-36.50181852401913,-21.173
001e4,-40.95868801505983,-36.77191297764988,-13.935
001ec,-40.95868801505983,-36.19372721992571,18.853
003c4,-38.98767407801805,-34.61077234279663,14.260
003d4,-39.651816518998565,-34.95446210218104,2.873
003dc,-39.651816518998565,-34.356900749170606,16.219
003e4,-39.651816518998565,-33.755659139860136,17.889
003ec,-38.98767407801805,-34.00742246697243,13.182
003f4,-38.98767407801805,-33.40042816537017,15.526
003fc,-39.651816518998565,-33.15089791469384,14.771
00404,-39.651816518998565,-32.542784468902774,15.700
0040c,-38.98767407801805,-32.78995650654825,13.081
0041c,-39.651816518998565,-31.931492819221386,18.695
00424,-39.651816518998565,-31.317203446510682,18.668
0042c,-39.651816518998565,-30.700103114195493,23.162
00434,-38.98767407801805,-30.939449859350088,13.517
0043c,-38.98767407801805,-31.55928347919038,14.718
00444,-38.31657246874525,-31.7991610544093,12.866
0044c,-38.31657246874525,-31.176661942148474,2.402
00454,-37.63866215467042,-31.41156302386968,8.871
004fc,-36.954107042677016,-31.643976690923132,14.325
00504,-36.954107042677016,-31.01323848655477,10.061
0050c,-36.954107042677016,-30.379586698443756,14.845
00514,-36.26308464002133,-30.60405157054976,9.419
00544,-35.56578616403252,-30.18388080622292,12.698
00554,-34.86241660110516,-29.752620613405284,16.993
0055c,-35.56578616403252,-29.539206451029195,12.558
00564,-36.26308464002133,-29.323069894511544,16.528
0056c,-36.26308464002133,-29.964867115802846,19.335
00574,-36.954107042677016,-29.74322946929704,14.574
0057c,-36.954107042677016,-29.104381286442692,14.951
00584,-37.63866215467042,-28.883311903076343,9.134
0058c,-38.31657246874525,-28.660033438722106,12.742
00594,-38.31657246874525,-29.29277270554591,21.109
0059c,-37.63866215467042,-29.519140330222545,15.390
005a4,-37.63866215467042,-30.152599588772,12.670
005ac,-37.63866215467042,-30.783476263207614,9.781
005b4,-38.31657246874525,-30.551296286379355,12.460
005bc,-38.31657246874525,-29.92326440250948,15.468
005c4,-38.98767407801805,-29.691755465355367,16.904
005cc,-38.98767407801805,-30.316874003829735,15.460
005d4,-39.651816518998565,-30.080384662578492,19.071
005dc,-39.651816518998565,-29.45824677925492,-0.489
005ec,-38.98767407801805,-29.06429964280117,19.341
005f4,-38.98767407801805,-28.4347175072203,57.698
005fc,-39.651816518998565,-28.207535162817862,59.236
00654,-42.236243521522134,-29.117228775706018,-1.854
00674,-40.308862570917704,-29.222911554239683,27.292
0067c,-40.308862570917704,-29.842002836279555,23.315
00684,-40.308862570917704,-30.458797493972117,25.450
00694,-40.95868801505983,-30.827142524393693,21.176
006a4,-40.308862570917704,-31.684711654191638,14.152
006ac,-40.308862570917704,-32.29345274880368,13.796
006b4,-40.95868801505983,-32.04213923612552,9.333
006cc,-41.60118135785713,-31.78902073999354,13.201
006ec,-41.60118135785713,-30.579512240035385,21.076
006f4,-41.60118135785713,-29.971007309673734,14.793
00724,-42.86378750597118,-30.680180692255625,17.046
0072c,-42.86378750597118,-31.27806811684124,6.341
007e4,-44.096031125443155,-26.579049927559026,44.861
007f4,-44.700613777413345,-26.941285871665766,30.740
007fc,-44.700613777413345,-26.342887337596128,35.716
00804,-44.700613777413345,-25.743613352587666,36.742
0080c,-44.096031125443155,-25.975979107104756,33.984
00814,-44.096031125443155,-25.372126973545118,33.171
0081c,-44.700613777413345,-25.1436651575017,36.029
00824,-44.700613777413345,-24.543246498637405,41.962
0082c,-44.700613777413345,-23.942563305597726,35.198
00834,-44.096031125443155,-24.162907087087376,31.479
0083c,-44.096031125443155,-24.767700009369957,29.694
00844,-43.48373802573274,-24.99172756612899,30.572
0084c,-43.48373802573274,-24.382868728712793,33.100
00854,-42.86378750597118,-24.602306021893963,57.414
0085c,-42.86378750597118,-25.215184321763072,36.899
00864,-42.86378750597118,-25.827488556565886,36.092
0086c,-43.48373802573274,-25.600117238007982,27.723
00874,-43.48373802573274,-26.20782598439975,31.942
008ac,-40.308862570917704,-27.35391364323026,64.381
008dc,-40.95868801505983,-25.255995892051974,16.420
008e4,-41.60118135785713,-25.039020532802642,33.556
008f4,-42.236243521522134,-25.437921775321197,31.659
008fc,-42.236243521522134,-24.82107307045357,32.745
00904,-42.236243521522134,-24.20376384937014,27.318
0090c,-42.236243521522134,-23.586216477119716,25.844
00914,-41.60118135785713,-23.796014326955255,24.547
0091c,-41.60118135785713,-24.417687466368875,27.007
00924,-40.95868801505983,-24.630691671281394,24.912
0092c,-40.308862570917704,-24.84262363932939,20.566
00934,-40.308862570917704,-24.212855212689686,18.919
0093c,-40.95868801505983,-24.004943953603885,19.696
0094c,-40.308862570917704,-23.582772666221125,14.465
0095c,-40.95868801505983,-22.753043819019734,40.046
00964,-41.60118135785713,-22.552560230839603,34.902
00974,-42.236243521522134,-22.968655264245893,38.121
0097c,-42.236243521522134,-22.351306080899963,42.415
00984,-42.86378750597118,-22.149422797197648,46.112
0098c,-43.48373802573274,-21.94704850348951,41.796
00994,-43.48373802573274,-22.55562657597144,43.181
0099c,-42.86378750597118,-22.76240751012612,44.519
009a4,-42.86378750597118,-23.375697575151214,39.191
009ac,-42.86378750597118,-23.989070716265502,35.276
009b4,-43.48373802573274,-23.773754744546792,54.526
009bc,-43.48373802573274,-23.164601537672837,52.164
009c4,-44.096031125443155,-22.953068773657286,28.832
009cc,-44.096031125443155,-23.557959131506415,35.784
009d4,-44.700613777413345,-23.341823360355093,36.767
009dc,-44.700613777413345,-22.741235958893295,37.532
009e4,-44.700613777413345,-22.141011566861454,22.996
009ec,-44.096031125443155,-22.348449997824122,38.476
009f4,-44.096031125443155,-21.744317783221597,46.390
009fc,-44.700613777413345,-21.54136147072474,27.141
00a04,-44.700613777413345,-20.942497425933514,35.148
00a0c,-44.700613777413345,-20.344631303656808,32.984
00a14,-44.096031125443155,-20.538375754424017,38.795
00a1c,-44.096031125443155,-21.14088774189117,31.364
00a24,-43.48373802573274,-21.33908676814038,52.044
00a2c,-42.86378750597118,-21.536966694412694,47.324
00a34,-42.86378750597118,-20.925263055668054,60.915
00a3c,-43.48373802573274,-20.731961246443646,52.887
00a44,-43.48373802573274,-20.125891866997407,60.312
00a4c,-42.86378750597118,-20.314535942483687,74.753
00a54,-42.86378750597118,-19.705009235516126,69.612
00a5c,-43.48373802573274,-19.52109823438674,68.818
00a64,-44.096031125443155,-19.33696861832595,53.561
00a6c,-44.096031125443155,-19.936997605136128,28.228
00a74,-44.700613777413345,-19.74797473763859,37.313
00a7c,-44.700613777413345,-19.152738772734185,41.283
00a84,-44.700613777413345,-18.559133516671185,32.691
00a8c,-44.096031125443155,-18.73850329723632,63.454
00a94,-44.096031125443155,-18.141814967320425,80.085
00a9c,-44.700613777413345,-17.967367796552953,47.688
00aa4,-44.700613777413345,-17.37764882158503,55.129
00aac,-44.700613777413345,-16.790181853454683,48.696
00abc,-44.096031125443155,-17.54711542537656,101.855
00ac4,-43.48373802573274,-17.71655517855402,91.345
00ad4,-42.86378750597118,-17.28335618851526,86.071
00adc,-42.86378750597118,-17.8858595439802,89.115
00ae4,-42.86378750597118,-18.490449340028054,79.979
00aec,-43.48373802573274,-18.316212768036227,76.679
00af4,-43.48373802573274,-18.91779925522862,67.448
00afc,-42.86378750597118,-19.096906247591882,80.772
00b04,-42.236243521522134,-19.275705470693904,66.953
00b0c,-41.60118135785713,-19.454074628241173,45.072
00b14,-41.60118135785713,-18.8379734150946,57.532
00b24,-42.236243521522134,-18.054916408571223,72.491
00b2c,-42.236243521522134,-17.44745114812211,76.755
00b34,-41.60118135785713,-17.611213895104278,64.260
00b3c,-41.60118135785713,-18.223610235665102,94.963
00b44,-40.95868801505983,-18.391822241899224,33.222
00b4c,-40.95868801505983,-17.774529133481106,35.470
00b54,-40.308862570917704,-17.937278550537247,2.911
00b5c,-40.308862570917704,-18.559430599152886,16.985
00b64,-40.308862570917704,-19.183422947467253,19.071
00b6c,-40.95868801505983,-19.011019757980435,44.371
00b74,-40.95868801505983,-19.631888124678017,31.819
00b7c,-40.308862570917704,-19.809017284569588,22.514
00b84,-40.308862570917704,-20.435974016586503,18.229
00b94,-40.95868801505983,-20.877696609320015,26.884
00b9c,-40.95868801505983,-20.254192387238852,40.792
00ba4,-41.60118135785713,-20.071683564149833,48.288
00bac,-42.236243521522134,-19.888579543688152,47.734
00bb4,-42.236243521522134,-20.502804533236315,46.260
00bbc,-41.60118135785713,-20.69056880727627,51.349
00bc4,-41.60118135785713,-21.310498244586647,28.436
00bcc,-42.236243521522134,-21.118152722619133,54.644
00bd4,-42.236243521522134,-21.734395964485362,59.334
00bdc,-41.60118135785713,-21.931239476655453,40.048
00be4,-40.95868801505983,-22.127358811205276,34.722
00bec,-40.95868801505983,-21.502164294500833,23.822
00bf4,-40.308862570917704,-21.69301246686882,-6.722
00bfc,-40.308862570917704,-22.3226124852062,8.139
00c04,-39.651816518998565,-22.51685623479531,4.959
00c0c,-39.651816518998565,-21.88290155095685,-20.215
00c1c,-38.98767407801805,-22.709943324826543,4.092
00c34,-37.63866215467042,-22.44536658338899,26.566
00c3c,-38.31657246874525,-22.259225414349043,17.803
00c4c,-37.63866215467042,-21.79896260670686,30.175
00c54,-37.63866215467042,-21.15309565239522,23.004
00c64,-38.98767407801805,-20.796813830894564,36.733
00c74,-39.651816518998565,-21.249499009103886,1.828
00c94,-38.98767407801805,-19.525784845285855,44.581
00cac,-39.651816518998565,-18.099341035138636,7.685
00cb4,-38.98767407801805,-18.260592921214318,40.919
00cc4,-38.31657246874525,-19.057374778761424,40.034
00cd4,-37.63866215467042,-18.58015909559713,46.931
00ce4,-37.63866215467042,-19.864005154864493,21.722
00cec,-38.31657246874525,-19.6954799145655,35.488
00cfc,-37.63866215467042,-20.508023749423895,38.439
00d24,-36.954107042677016,-19.383971331546473,26.905
00d2c,-36.954107042677016,-18.738215818981153,3.166
00d34,-36.26308464002133,-18.894947473667987,27.226
00e04,-34.86241660110516,-24.498135770474303,26.562
00e1c,-34.86241660110516,-25.159896654775345,25.362
00e2c,-34.86241660110516,-26.480449788749667,5.826
00e34,-35.56578616403252,-26.2828316822472,28.313
00e4c,-36.26308464002133,-26.082856998558594,20.968
00e54,-36.954107042677016,-25.880688352898247,24.770
00ea4,-38.98767407801805,-23.348413099268274,2.508
00eac,-39.651816518998565,-23.151118686400398,7.251
00eb4,-39.651816518998565,-23.785445622299452,11.694
00ebc,-38.98767407801805,-23.986850112157825,19.615
00ec4,-38.98767407801805,-24.625009065518853,10.487
00ecc,-39.651816518998565,-24.4195952954911,17.736
00efc,-37.63866215467042,-25.676488691712994,15.305
00f04,-37.63866215467042,-26.32077067075738,20.181
00f14,-38.31657246874525,-26.750533695415218,11.173
00f3c,-38.98767407801805,-26.535400114634744,19.183
00f54,-39.651816518998565,-27.57938564949476,60.893
00f5c,-38.98767407801805,-27.803225304496703,11.268
00f64,-38.31657246874525,-28.025264377578683,6.596
00f6c,-38.31657246874525,-27.388688510315006,10.494
00f74,-37.63866215467042,-27.605429845566654,-1.640
00f7c,-37.63866215467042,-28.245333514735684,13.184
00f84,-36.954107042677016,-28.463262690323404,16.056
00f8c,-36.26308464002133,-28.67888168070639,17.758
00f94,-36.26308464002133,-28.032530248023413,13.244
00f9c,-36.954107042677016,-27.82009995681484,14.703
00fac,-36.954107042677016,-26.528573776536476,8.474
00fb4,-36.26308464002133,-26.734276738365235,2.505
00fbc,-36.26308464002133,-27.384249027240994,21.286
00fc4,-35.56578616403252,-27.59103677292774,14.660
00fcc,-35.56578616403252,-26.937714629376735,14.658
00fdc,-34.86241660110516,-27.79532180146212,18.627
00fe4,-34.86241660110516,-28.44999837513176,35.515
00fec,-35.56578616403252,-28.242552299670308,14.495
00ff4,-35.56578616403252,-28.892020557862484,17.234
00ffc,-34.86241660110516,-29.102510200672377,8.033
01004,-34.153194711768165,-29.310182821343417,14.092
0100c,-33.43835297887956,-29.514872504150333,10.878
0101c,-34.153194711768165,-28.65470194281516,24.606
01024,-34.153194711768165,-27.99693900222796,5.818
0102c,-34.153194711768165,-27.337138226697565,19.545
01034,-33.43835297887956,-27.532798363864522,2.856
0103c,-33.43835297887956,-28.195724874706194,19.154
0104c,-32.71813749631637,-27.72554335500059,10.727
01054,-31.992807795902653,-27.91521574089634,21.416
0117c,-31.262636610744416,-25.394596862508113,12.473
0118c,-32.71813749631637,-25.044120818207087,12.089
011a4,-31.992807795902653,-26.57120747698777,6.735
011ac,-31.992807795902653,-27.24414443683729,9.619
011b4,-32.71813749631637,-27.057554180190408,11.629
011bc,-32.71813749631637,-26.387810006997462,14.404
011c4,-33.43835297887956,-26.201498702376497,15.180
011cc,-33.43835297887956,-26.86797051407452,8.539
011dc,-34.153194711768165,-26.01242813860197,27.308
011e4,-34.153194711768165,-25.348034046658903,44.159
011f4,-33.43835297887956,-24.864677679832905,14.293
011fc,-34.153194711768165,-24.682631642145807,22.654
01214,-33.43835297887956,-23.524487410561154,19.476
0121c,-33.43835297887956,-24.19486675182701,7.894
01224,-32.71813749631637,-24.370719568828218,41.979
0122c,-31.992807795902653,-24.543898610166167,14.865
01234,-31.992807795902653,-23.866218622383837,20.437
0123c,-32.71813749631637,-23.69664982383105,18.531
0124c,-31.992807795902653,-23.18805456340444,23.708
01254,-31.992807795902653,-22.509693904684795,0.143
012cc,-32.71813749631637,-19.65410068915208,37.123
012d4,-31.992807795902653,-19.80010571880001,31.538
012dc,-31.992807795902653,-20.476339291101546,34.562
012e4,-31.992807795902653,-21.15354402371565,22.328
012fc,-31.992807795902653,-21.83142650728042,33.539
01304,-31.262636610744416,-21.987106726830593,25.222
0130c,-30.527909573615567,-22.14016061863059,17.312
01314,-30.527909573615567,-21.454575831806018,22.705
0131c,-31.262636610744416,-21.30533080094742,24.951
01324,-31.262636610744416,-20.62415092068599,19.226
0132c,-31.262636610744416,-19.943864750088565,25.469
01334,-30.527909573615567,-20.08525083614397,25.622
0133c,-30.527909573615567,-20.769505290429446,19.272
01344,-29.788924849559944,-20.912275303270754,23.488
0134c,-29.788924849559944,-20.22413957420657,20.661
01354,-29.045992702435676,-20.360409581313384,23.796
01364,-29.045992702435676,-21.74492536161725,24.328
0136c,-29.788924849559944,-21.601149468244493,24.125
01374,-29.788924849559944,-22.290456131717864,29.307
01394,-29.788924849559944,-23.66914958321475,25.855
013a4,-30.527909573615567,-22.82595876008477,21.305
013ac,-31.262636610744416,-22.66918179409472,21.303
013b4,-31.262636610744416,-23.351260484896326,19.340
013bc,-30.527909573615567,-23.511670956769443,21.107
013c4,-30.527909573615567,-24.197000133501152,9.182
013cc,-31.262636610744416,-24.033049287777253,7.082
013d4,-31.262636610744416,-24.714257307652503,20.284
013dc,-30.527909573615567,-24.88165206082666,11.235
014ac,-28.299434995724074,-20.493942967547813,21.469
014b4,-27.549584628547148,-20.624625803253508,18.998
01aac,-34.153194711768165,-29.963143502809245,13.784
060d4,-25.283758495184582,-4.276620065299973,54.328
0620c,-29.788924849559944,-0.2599932088198063,26.050
06244,-30.527909573615567,-1.3101226542182625,27.878
0624c,-30.527909573615567,-1.847907859448084,34.677
06254,-31.262636610744416,-1.8337921497745597,34.952
0625c,-31.262636610744416,-1.3001115388367002,32.734
06264,-31.262636610744416,-0.7741751662053178,23.155
0626c,-30.527909573615567,-0.7801378040173049,23.479
06274,-30.527909573615567,-0.25805206057207153,24.994
0627c,-31.262636610744416,-0.256079539295169,6.565
062ac,-34.153194711768165,-0.24791372286620889,17.464
062b4,-34.153194711768165,-0.7494909626620373,12.712
062cc,-34.153194711768165,-1.258666855801973,16.217
062e4,-32.71813749631637,-1.8049406441812506,27.518
062ec,-32.71813749631637,-1.2796497753946596,22.592
062f4,-31.992807795902653,-1.2899506859915897,31.646
062fc,-31.992807795902653,-1.8194651964969286,31.488
06304,-31.992807795902653,-2.356564744275554,38.084
0630c,-31.992807795902653,-2.9011390993544572,27.926
06314,-32.71813749631637,-2.8780034137313253,35.890
0631c,-32.71813749631637,-2.3377610643043614,37.622
06324,-33.43835297887956,-2.318719170667086,31.519
0632c,-34.153194711768165,-2.299456944256759,24.456
06334,-34.153194711768165,-2.8308737770881396,31.184
0633c,-33.43835297887956,-2.854574309147885,26.578
06344,-33.43835297887956,-3.3976847977654656,36.237
0634c,-34.153194711768165,-3.3694942298717163,20.857
0636c,-32.71813749631637,-3.425552040853867,29.235
06374,-31.992807795902653,-3.453069815160571,39.700
0637c,-31.992807795902653,-4.0122300997632845,32.688
06384,-31.262636610744416,-4.043740497750968,48.815
0638c,-30.527909573615567,-4.074784388404718,40.174
0639c,-31.262636610744416,-3.4802120960991445,38.507
063a4,-31.262636610744416,-2.9239594733658327,34.762
063ac,-31.262636610744416,-2.3751124089878024,31.326
063bc,-30.527909573615567,-2.946442821955967,29.928
063c4,-29.788924849559944,-2.9685676922120288,44.612
063cc,-29.788924849559944,-2.411369274760902,42.936
063e4,-29.045992702435676,-3.559129537403696,47.145
063ec,-29.788924849559944,-3.5332672495947834,30.420
063f4,-29.788924849559944,-4.105332194802966,50.085
063fc,-29.045992702435676,-4.135354819832874,49.490
06404,-29.045992702435676,-4.718840901240843,49.161
0640c,-29.788924849559944,-4.6846177662765305,47.936
0641c,-29.045992702435676,-5.309430592079316,47.513
06424,-29.045992702435676,-5.906957391106125,55.964
0642c,-29.045992702435676,-6.511245473479812,57.811
06434,-29.788924849559944,-6.464214086097729,61.690
0643c,-29.788924849559944,-5.86422626639069,52.707
06444,-30.527909573615567,-5.820744231943214,51.381
0644c,-30.527909573615567,-6.4163546368004125,56.259
06454,-31.262636610744416,-6.367712481364901,52.404
0645c,-31.262636610744416,-5.7765525574689,60.794
06464,-31.262636610744416,-5.192062249725705,51.518
06474,-30.527909573615567,-4.649795174589739,47.248
0647c,-31.262636610744416,-4.614406260841954,48.408
06484,-31.992807795902653,-4.578484709695372,60.590
0648c,-31.992807795902653,-5.151689868076243,56.509
06494,-32.71813749631637,-5.110756083958301,41.565
064a4,-33.43835297887956,-4.5051803992964325,41.367
064ac,-34.153194711768165,-4.467866591342774,56.658
064b4,-34.153194711768165,-5.027358981476918,25.285
064bc,-33.43835297887956,-5.069299518425874,37.371
064cc,-34.153194711768165,-5.593535804878295,56.850
064d4,-34.153194711768165,-6.166247190780401,62.215
064e4,-32.71813749631637,-6.268265156321762,77.259
064ec,-32.71813749631637,-5.686208684082381,60.857
064f4,-31.992807795902653,-5.731693208702608,69.131
064fc,-31.992807795902653,-6.318333747693143,56.539
06514,-32.71813749631637,-7.451518452164984,79.555
0651c,-32.71813749631637,-6.856759788899888,80.515
06524,-33.43835297887956,-6.801373656448136,82.871
0652c,-34.153194711768165,-6.745335174731239,65.832
06534,-34.153194711768165,-7.33063371258059,71.732
0653c,-33.43835297887956,-7.391431211613971,75.220
0654c,-34.153194711768165,-7.921968722715922,68.672
06554,-34.153194711768165,-8.519158157582456,39.175
0655c,-33.43835297887956,-8.589538306982812,62.934
06564,-32.71813749631637,-8.65908962833258,66.524
0658c,-30.527909573615567,-8.862126450982606,70.004
065bc,-30.527909573615567,-7.626960333546036,75.424
065c4,-29.788924849559944,-7.6836506058779115,62.955
065cc,-29.788924849559944,-7.070752314121219,53.837
065d4,-29.045992702435676,-7.122109712426791,69.988
065ec,-29.788924849559944,-8.302709619180705,64.332
065f4,-29.788924849559944,-8.927721135651993,47.686
065fc,-29.045992702435676,-8.992170018267034,61.486
06604,-28.299434995724074,-9.055412766034316,52.261
0660c,-28.299434995724074,-8.421729015453007,50.997
06614,-27.549584628547148,-8.479501709784495,40.211
0661c,-27.549584628547148,-9.117390638043409,42.669
0663c,-26.79678490847914,-8.536044909032293,37.951
06644,-26.79678490847914,-7.900043380547741,35.355
0665c,-26.79678490847914,-7.270267478349034,40.855
06664,-27.549584628547148,-7.221913726316607,44.633
0666c,-27.549584628547148,-7.847602368904275,39.648
06674,-28.299434995724074,-7.794023334000662,45.276
0667c,-28.299434995724074,-7.172512567407753,43.111
06684,-28.299434995724074,-6.55740439645407,51.180
0668c,-27.549584628547148,-6.602647587274033,52.050
06694,-27.549584628547148,-5.990006302365339,51.663
0669c,-28.299434995724074,-5.948897197309299,35.904
066a4,-28.299434995724074,-5.347179940481637,49.806
066b4,-27.549584628547148,-4.785359807481994,56.668
066bc,-27.549584628547148,-5.3841826583126355,49.762
066ec,-26.79678490847914,-6.030246514030164,52.234
066f4,-26.79678490847914,-6.64693309327519,48.893
068a4,-27.549584628547148,-9.761038926743103,40.769
068ac,-28.299434995724074,-9.694848754179288,48.237
068b4,-28.299434995724074,-10.339802381647692,45.866
06a4c,-25.283758495184582,-16.76610682946157,22.823
06a54,-25.283758495184582,-17.46695298286512,5.546
06afc,-25.283758495184582,-18.170057997619985,10.764
06b04,-26.041388863387045,-18.062478748311847,5.167
06b0c,-26.79678490847914,-17.952141749732295,14.475
06b14,-26.79678490847914,-18.649933926429572,19.373
06b24,-26.041388863387045,-19.46707202899472,28.696
06b3c,-26.79678490847914,-19.349447269958414,22.351
06b54,-28.299434995724074,-19.79921413796913,17.321
06b6c,-27.549584628547148,-18.533156578434916,21.394
06b74,-27.549584628547148,-17.839138020640952,18.039
06ba4,-26.79678490847914,-17.256391069266456,14.562
06bac,-26.041388863387045,-17.362999560637853,12.890
06bb4,-26.041388863387045,-16.66582941548906,26.531
06bbc,-26.79678490847914,-16.562999855215143,20.467
06c04,-29.045992702435676,-14.885885428269004,32.344
06c0c,-29.045992702435676,-15.56142854210079,28.703
06c14,-29.788924849559944,-15.453500555099298,22.535
06c1c,-29.788924849559944,-14.78220671912239,37.417
06c24,-30.527909573615567,-14.676620669038478,19.047
06c2c,-31.262636610744416,-14.569223655328846,43.776
06c34,-31.262636610744416,-15.231759127305015,42.355
06c3c,-30.527909573615567,-15.343577454366407,42.549
06c54,-31.262636610744416,-16.566231776507504,31.317
06c5c,-30.527909573615567,-16.68676971562891,24.557
06c64,-29.788924849559944,-16.805242298418563,31.784
06c7c,-29.045992702435676,-16.921542913000714,28.910
06c84,-29.045992702435676,-17.60551692713321,25.954
06c8c,-29.788924849559944,-17.485102879145362,30.117
06c94,-29.788924849559944,-18.167225689157764,26.539
06c9c,-29.045992702435676,-18.291698089182116,22.507
06ca4,-29.045992702435676,-18.979779853699615,24.393
06cac,-29.045992702435676,-19.66945365747028,12.567
06cb4,-29.788924849559944,-19.537048703676998,24.115
06cbc,-29.788924849559944,-18.851308938230325,25.902
06cc4,-30.527909573615567,-18.720398439954533,17.266
06ccc,-30.527909573615567,-19.402114616589966,28.503
06cd4,-31.262636610744416,-19.264770083256142,28.772
06cdc,-31.262636610744416,-18.587164214952782,25.927
06ce4,-31.262636610744416,-17.911343315048075,27.081
06cec,-30.527909573615567,-18.04040313251498,14.425
06cf4,-30.527909573615567,-17.362427902762995,-8.653
06cfc,-31.262636610744416,-17.2376018102501,27.666
06d04,-31.992807795902653,-17.110736903021493,25.910
06d0c,-32.71813749631637,-16.981947539489138,36.003
06d14,-32.71813749631637,-17.646976125801807,36.551
06d1c,-31.992807795902653,-17.78016175032608,27.382
06d24,-31.992807795902653,-18.451724868504336,36.362
06d2c,-31.992807795902653,-19.12513667398883,32.937
06d34,-32.71813749631637,-18.983338376684344,39.121
06d3c,-32.71813749631637,-18.31420130001003,25.401
06d8c,-34.153194711768165,-15.415056523477823,37.276
06da4,-32.71813749631637,-16.319397674169274,37.811
06dac,-31.992807795902653,-16.443737456388487,32.250
06db4,-31.992807795902653,-15.779447511422102,32.198
06dbc,-32.71813749631637,-15.65960555418701,41.224
06dc4,-32.71813749631637,-15.00284655622201,38.419
06dd4,-31.992807795902653,-14.460114060221516,39.935
06ddc,-32.71813749631637,-14.349391890552507,51.091
06dec,-33.43835297887956,-14.885961121025861,51.199
06df4,-34.153194711768165,-14.767597302270715,36.901
06dfc,-34.153194711768165,-14.12351572392984,19.384
06e04,-34.153194711768165,-13.483067858425228,42.513
06e0c,-33.43835297887956,-13.591958437500063,44.706
06e1c,-34.153194711768165,-12.846504644518225,37.569
06e24,-34.153194711768165,-12.214071481273923,44.438
06e2c,-34.153194711768165,-11.586007847267302,45.423
06e34,-33.43835297887956,-11.680508721212277,39.218
06e3c,-33.43835297887956,-12.313385953917509,44.638
06e4c,-32.71813749631637,-11.773867865127725,48.483
06e64,-31.992807795902653,-13.154928111489856,49.579
06e7c,-31.992807795902653,-13.805618695653559,20.140
06e84,-31.262636610744416,-13.910192851051226,43.847
06e8c,-31.262636610744416,-13.2549385163382,39.767
06e94,-30.527909573615567,-13.353395518656876,41.421
06e9c,-30.527909573615567,-14.01313437562137,41.138
06ea4,-29.788924849559944,-14.114348599313825,37.347
06eac,-29.045992702435676,-14.213742743855391,34.166
06eb4,-29.045992702435676,-13.545287579432314,31.077
06ebc,-29.788924849559944,-13.45020823891117,29.997
06ecc,-29.045992702435676,-12.880801419412057,23.958
06ed4,-29.045992702435676,-12.2205596363573,44.001
06edc,-29.788924849559944,-12.134180441935033,35.352
06eec,-30.527909573615567,-12.69767543653611,39.603
06ef4,-31.262636610744416,-12.603726852493766,51.475
06f24,-29.788924849559944,-11.482827134843566,51.282
06f2c,-29.045992702435676,-11.564831018353289,47.120
06f34,-29.045992702435676,-10.91387733128173,58.379
06f3c,-29.788924849559944,-10.836258970670594,52.835
06f44,-29.788924849559944,-10.194725412434371,58.547
06f4c,-29.045992702435676,-10.267952917517349,49.505
06f54,-29.045992702435676,-9.627304332244437,53.731
06f5c,-29.788924849559944,-9.558468219234694,68.727
06f64,-30.527909573615567,-9.48840468560675,66.744
06f74,-31.262636610744416,-10.04441054093253,60.428
06f8c,-32.71813749631637,-9.27151245220619,65.442
06f94,-32.71813749631637,-9.889420201154179,69.118
06fb4,-32.71813749631637,-11.140823915058363,52.514
06fbc,-32.71813749631637,-10.512598134325497,48.831
06fc4,-33.43835297887956,-10.42876362204917,42.445
06fcc,-33.43835297887956,-11.052224053123672,41.562
06fd4,-34.153194711768165,-10.962546948787814,31.843
06fdc,-34.153194711768165,-10.343915398103585,39.394
06fe4,-34.153194711768165,-9.7303329226011,50.104
06fec,-33.43835297887956,-9.810352129759055,53.736
06ff4,-33.43835297887956,-9.197207033855726,58.241
06ffc,-34.153194711768165,-9.122012105372427,30.479
07004,-34.86241660110516,-9.04599677690198,17.007
07014,-35.56578616403252,-9.56773474848697,34.570
0701c,-34.86241660110516,-9.649436002211512,43.140
07024,-34.86241660110516,-10.258131176646312,28.070
0702c,-34.86241660110516,-10.871874580439743,8.121
07034,-35.56578616403252,-10.780288922678825,33.256
0703c,-35.56578616403252,-10.171488646789511,-6.826
07044,-36.26308464002133,-10.084065218912617,27.343
0704c,-36.26308464002133,-10.68787167834615,38.377
07054,-36.954107042677016,-10.594704023214943,40.949
0705c,-36.954107042677016,-9.995937783121061,49.291
07064,-36.954107042677016,-9.402211122847113,34.795
0706c,-36.26308464002133,-9.485302259322314,21.980
07074,-36.26308464002133,-8.891780851633413,25.476
0707c,-36.954107042677016,-8.813717302124408,39.708
07084,-37.63866215467042,-8.735107031211518,47.674
0708c,-37.63866215467042,-9.31853320229358,65.027
07094,-38.31657246874525,-9.23433943434018,81.091
0709c,-38.31657246874525,-8.656016729797063,79.217
070ac,-39.651816518998565,-8.496657322793796,52.822
070b4,-39.651816518998565,-9.064682359702598,48.446
070bc,-38.98767407801805,-9.14969964159446,68.454
070c4,-38.98767407801805,-9.72808783071215,67.445
070cc,-39.651816518998565,-9.637895170365557,47.688
070d4,-39.651816518998565,-10.216121260070128,45.971
070dc,-38.98767407801805,-10.311497477976717,73.379
070e4,-38.31657246874525,-10.406438114219084,50.662
070ec,-38.31657246874525,-9.817874491209725,74.199
070f4,-37.63866215467042,-9.907182480948814,65.968
070fc,-37.63866215467042,-10.500866364509363,57.577
07104,-37.63866215467042,-11.099389737365186,60.137
0710c,-37.63866215467042,-11.70255106487379,51.899
07114,-38.31657246874525,-11.597883588804985,83.529
0711c,-38.31657246874525,-10.999840015772614,85.579
07124,-38.98767407801805,-10.89974307956419,73.511
0712c,-39.651816518998565,-10.799179859642964,61.182
07134,-39.651816518998565,-11.386884084658131,66.792
07144,-38.98767407801805,-12.089969235183284,64.529
0714c,-39.651816518998565,-11.97904111893804,55.118
07154,-39.651816518998565,-12.5754524222595,61.137
0715c,-38.98767407801805,-12.691548497971601,76.522
07164,-38.31657246874525,-12.807078997467995,93.550
0716c,-38.31657246874525,-12.20036611476635,83.844
07174,-37.63866215467042,-12.310142614205366,55.926
0717c,-37.63866215467042,-12.921950701883265,67.349
07184,-36.954107042677016,-13.036068810289104,57.326
0718c,-36.26308464002133,-13.149337179773594,52.929
071a4,-36.954107042677016,-11.8065487954777,42.464
071ac,-36.954107042677016,-11.198309860450951,27.173
071dc,-34.86241660110516,-12.113640232224924,57.176
071e4,-34.86241660110516,-12.74121284322696,44.799
071ec,-35.56578616403252,-12.634836632718413,38.185
071f4,-35.56578616403252,-13.261658584352299,39.765
071fc,-34.86241660110516,-13.372934991945515,33.397
07204,-34.86241660110516,-14.008566506941234,41.287
0720c,-34.86241660110516,-14.647861701991697,54.931
07214,-35.56578616403252,-14.526861134317796,53.487
0721c,-35.56578616403252,-13.892413562597618,50.406
07224,-36.26308464002133,-13.775159530110093,58.968
0722c,-36.954107042677016,-13.656906552107616,51.704
07234,-36.954107042677016,-14.281491319455286,61.225
0723c,-36.26308464002133,-14.40470227392114,59.197
07244,-36.26308464002133,-15.037725128333577,63.469
0724c,-36.954107042677016,-14.909588083115516,62.814
07254,-36.954107042677016,-15.54095710175478,63.708
0725c,-36.26308464002133,-15.673983095655908,56.680
07264,-35.56578616403252,-15.805847163614256,44.431
0726c,-35.56578616403252,-15.1647557541557,53.064
07274,-34.86241660110516,-15.290569767094105,41.912
0727c,-34.86241660110516,-15.936435185187564,42.394
07284,-34.86241660110516,-16.58519817294189,46.749
0728c,-35.56578616403252,-16.449880813868898,48.544
072c4,-36.26308464002133,-17.599655633687846,37.868
072cc,-36.26308464002133,-18.24632440216796,25.276
072d4,-36.954107042677016,-18.094218275211375,16.868
072dc,-36.954107042677016,-17.452237883173215,51.656
072e4,-36.954107042677016,-16.812531725828975,47.094
072ec,-36.26308464002133,-16.955203256597517,47.030
072f4,-36.26308464002133,-16.313226868490922,52.841
072fc,-36.954107042677016,-16.17535430963844,57.305
07304,-37.63866215467042,-16.036380370211944,53.164
0730c,-38.31657246874525,-15.896421204389839,62.511
07314,-38.31657246874525,-16.5238423104854,56.827
0731c,-37.63866215467042,-16.66870475253947,55.378
07324,-37.63866215467042,-17.30360938093719,63.120
0732c,-37.63866215467042,-17.940844849457424,55.150
0733c,-38.31657246874525,-17.153893844589273,43.396
07344,-38.98767407801805,-17.003213613867796,66.976
0734c,-38.98767407801805,-17.630804260482016,44.645
07354,-39.651816518998565,-17.47438744927393,1.008
0735c,-39.651816518998565,-16.85168933107618,31.722
07364,-39.651816518998565,-16.231483653523185,24.857
0736c,-38.98767407801805,-16.378062982774352,48.236
07374,-38.98767407801805,-15.755591569185105,63.243
07384,-39.651816518998565,-14.999482807152384,49.790
0738c,-39.651816518998565,-14.38814571262858,60.982
07394,-38.98767407801805,-14.519626755740768,67.480
073a4,-38.31657246874525,-15.271871669838742,62.638
073ac,-37.63866215467042,-15.406882538069121,61.756
073b4,-37.63866215467042,-14.780454029077267,64.433
073bc,-38.31657246874525,-14.650431279531434,53.434
073c4,-38.31657246874525,-14.032333641122536,61.215
073cc,-37.63866215467042,-14.157333673605404,65.124
073d4,-37.63866215467042,-13.53775596758893,56.936
073dc,-38.31657246874525,-13.417808022421914,71.277
073e4,-38.98767407801805,-13.297161598448593,61.025
073ec,-38.98767407801805,-13.90659414596372,56.007
073f4,-39.651816518998565,-13.780216468412874,70.407
073fc,-39.651816518998565,-13.175913962015068,75.541
07404,-40.308862570917704,-13.05416053251404,38.956
0740c,-40.308862570917704,-13.653300002817844,70.456
07414,-40.95868801505983,-13.525942036349528,42.535
07424,-41.60118135785713,-12.809507491177563,44.607
0742c,-42.236243521522134,-12.68678768629802,67.448
07434,-42.236243521522134,-13.270279034614228,76.825
0743c,-41.60118135785713,-13.398237548972432,52.475
07444,-41.60118135785713,-13.990665857892337,55.472
0745c,-41.60118135785713,-14.586588827066741,63.703
07464,-40.95868801505983,-14.72465569430096,60.835
07474,-40.308862570917704,-14.25609148567155,66.886
0747c,-40.308862570917704,-14.86232123428424,25.649
07484,-40.308862570917704,-15.471771172800237,29.911
0748c,-40.95868801505983,-15.329000377961162,30.115
07494,-40.95868801505983,-15.936382340903982,36.710
0749c,-40.308862570917704,-16.084219222151972,26.943
074a4,-40.308862570917704,-16.699439644550818,35.231
074ac,-40.308862570917704,-17.3172034053082,-6.294
074b4,-40.95868801505983,-17.15937218328387,52.946
074bc,-40.95868801505983,-16.54658093580307,50.716
074c4,-41.60118135785713,-16.393227070725395,66.778
074cc,-41.60118135785713,-17.00101129926914,61.398
074d4,-42.236243521522134,-16.84223549669942,74.216
074dc,-42.236243521522134,-16.23948917501385,74.094
074ec,-41.60118135785713,-15.788083175936244,61.358
074f4,-41.60118135785713,-15.185798565234114,75.517
074fc,-42.236243521522134,-15.042269500763611,81.491
0750c,-43.48373802573274,-14.754630324956217,87.771
07514,-43.48373802573274,-15.341471994039829,63.575
0751c,-42.86378750597118,-15.490524961267994,77.071
0752c,-42.86378750597118,-16.683156537051556,82.576
07534,-43.48373802573274,-16.523883014952332,82.551
0753c,-43.48373802573274,-15.931290914791603,76.351
07544,-44.096031125443155,-15.777037415758345,59.029
0754c,-44.096031125443155,-16.36452019729046,62.388
07554,-44.700613777413345,-16.205169885733063,52.561
0755c,-44.700613777413345,-15.622813333598293,27.237
07564,-44.700613777413345,-15.043309735097246,63.173
0756c,-44.096031125443155,-15.192368594140596,64.300
07574,-44.096031125443155,-14.610712930935447,20.057
0757c,-44.700613777413345,-14.46685346507474,28.923
07584,-44.700613777413345,-13.893635462802864,25.475
0758c,-44.700613777413345,-13.323842974240579,32.024
07594,-44.096031125443155,-13.45722045024943,83.324
0759c,-44.096031125443155,-14.032266194215612,74.821
075ac,-42.86378750597118,-14.309648470298159,88.627
075bc,-43.48373802573274,-13.590677642190187,60.142
075c4,-43.48373802573274,-13.013956544141262,76.476
075d4,-42.86378750597118,-12.563921382463993,77.097
075dc,-43.48373802573274,-12.440992007253232,63.491
075e4,-44.096031125443155,-12.318080179572533,52.651
075ec,-44.096031125443155,-12.885763807898053,52.035
075f4,-44.700613777413345,-12.757659309746511,41.069
0760c,-44.096031125443155,-11.754349059415837,56.020
07614,-44.096031125443155,-11.194745319254553,44.474
07624,-44.700613777413345,-10.532529163917905,38.050
0762c,-44.700613777413345,-9.98698665198326,18.025
07634,-44.096031125443155,-10.088595258011315,32.879
07644,-43.48373802573274,-10.746456967166301,46.827
0764c,-43.48373802573274,-10.190313711779067,20.264
07654,-42.86378750597118,-10.292078047668252,44.357
0765c,-42.86378750597118,-10.853515610408508,46.949
07664,-42.86378750597118,-11.41941909005329,62.213
0766c,-43.48373802573274,-11.307065056511787,43.956
07674,-43.48373802573274,-11.871968311173541,46.394
07684,-42.236243521522134,-12.107209555401104,50.406
0768c,-42.236243521522134,-11.531733900935823,46.412
0769c,-41.60118135785713,-12.224674698781017,11.993
076a4,-40.95868801505983,-12.341927202807222,61.290
076ac,-40.308862570917704,-12.458882186428992,73.311
076b4,-40.308862570917704,-11.867669155849391,68.272
076bc,-40.95868801505983,-11.755938791051427,69.978
076c4,-40.95868801505983,-11.17422346839294,55.605
076cc,-40.308862570917704,-11.280720448058478,54.582
076d4,-40.308862570917704,-10.698229645032805,56.533
076dc,-40.95868801505983,-10.59696991149334,51.073
076e4,-41.60118135785713,-10.495476167699174,35.095
076ec,-41.60118135785713,-11.067472566473208,18.214
076f4,-42.236243521522134,-10.96054497467794,47.317
076fc,-42.236243521522134,-10.393821818879644,47.239
07714,-41.60118135785713,-9.365584291161873,33.926
0771c,-41.60118135785713,-9.928122508346743,33.875
07724,-40.95868801505983,-10.024361235605255,48.518
0772c,-40.308862570917704,-10.120384684973775,51.155
07734,-40.308862570917704,-9.547367667029489,44.505
0773c,-40.95868801505983,-9.456574811286371,39.203
07744,-40.95868801505983,-8.893782103692763,29.446
0774c,-40.308862570917704,-8.979354679404404,35.331
07754,-40.308862570917704,-8.416515650900998,34.228
0775c,-40.95868801505983,-8.336148534455866,26.761
07764,-41.60118135785713,-8.255615872061082,24.746
0776c,-41.60118135785713,-8.808028420087641,3.918
07774,-42.236243521522134,-8.722155587897838,0.436
0777c,-42.236243521522134,-8.174975831532144,-3.846
07784,-42.86378750597118,-8.094284758608604,6.957
0778c,-43.48373802573274,-8.013597099207345,17.803
07794,-43.48373802573274,-8.550290600310923,18.772
0779c,-42.86378750597118,-8.636223640219612,12.575
077a4,-42.86378750597118,-9.183271289939045,31.981
077ac,-42.86378750597118,-9.735275419443907,34.413
077b4,-43.48373802573274,-9.638799744550028,20.809
077bc,-43.48373802573274,-9.092074165519705,20.079
077c4,-44.096031125443155,-9.000929925448066,19.497
077cc,-44.096031125443155,-9.542373988979609,32.007
077d4,-44.700613777413345,-9.446058713169403,17.273
077dc,-44.700613777413345,-8.90989574345455,14.771
077e4,-44.700613777413345,-8.378642882769926,22.963
077ec,-44.096031125443155,-8.464412411883231,18.868
077f4,-44.096031125443155,-7.93296533477763,15.181
077fc,-44.700613777413345,-7.852439930240437,16.802
07804,-44.700613777413345,-7.331421276978392,16.305
0780c,-44.700613777413345,-6.815715856081469,10.057
07814,-44.096031125443155,-6.885830318094209,14.833
0781c,-44.096031125443155,-7.406727048328205,14.095
07824,-43.48373802573274,-7.482136055339338,5.901
0782c,-42.86378750597118,-7.557601150995467,14.751
07834,-42.86378750597118,-7.02631347074269,15.910
0783c,-43.48373802573274,-6.956044141647121,14.831
07844,-43.48373802573274,-6.435452266197873,11.833
0784c,-42.86378750597118,-6.500556467771984,31.356
07854,-42.86378750597118,-5.980458956320428,19.860
0785c,-43.48373802573274,-5.920485545348053,20.888
07864,-44.096031125443155,-5.860564429628,13.035
0786c,-44.096031125443155,-6.370402282207384,22.272
0787c,-44.700613777413345,-5.800732970609233,5.737
07884,-44.700613777413345,-5.301685863902555,-2.894
0788c,-44.096031125443155,-5.356432594868849,16.314
07894,-44.096031125443155,-4.85811696854597,6.160
0789c,-44.700613777413345,-4.808412717870665,9.480
078a4,-44.700613777413345,-4.321014993696953,6.190
078ac,-44.700613777413345,-3.8395887270637057,0.476
078b4,-44.096031125443155,-3.8793470526616693,4.850
078bc,-44.096031125443155,-4.365722123059587,-0.243
078c4,-43.48373802573274,-4.410500512666742,-2.732
078cc,-43.48373802573274,-3.919169747954202,7.944
078d4,-42.86378750597118,-3.9590320496750264,4.820
078dc,-42.86378750597118,-4.4553223018077315,-7.372
078e4,-42.86378750597118,-4.957727918907403,1.406
078ec,-43.48373802573274,-4.907899033452459,13.696
078f4,-43.48373802573274,-5.41126329416492,10.483
078fc,-42.86378750597118,-5.466143800773496,13.187
07904,-42.236243521522134,-5.5210385527340575,2.972
0790c,-41.60118135785713,-5.575910620277917,9.689
07914,-41.60118135785713,-5.057395826782075,-1.246
0791c,-42.236243521522134,-5.007571355283759,-4.882
07924,-42.236243521522134,-4.500158478870193,-8.422
0792c,-42.236243521522134,-3.998908168513441,7.446
07934,-41.60118135785713,-4.038771312507556,3.926
0793c,-41.60118135785713,-4.544978907867768,0.006
07944,-40.95868801505983,-4.589752362019893,11.354
07954,-40.308862570917704,-4.118346679435472,29.590
0795c,-40.308862570917704,-4.634446564698491,17.640
07964,-40.308862570917704,-5.1568478148963965,14.305
07974,-40.95868801505983,-5.630721747582544,19.743
0797c,-40.308862570917704,-5.685432403523123,43.696
07984,-40.308862570917704,-6.220075761132391,23.166
0798c,-40.308862570917704,-6.760646750626888,29.106
07994,-40.95868801505983,-6.695763946084693,6.726
0799c,-40.95868801505983,-6.160296690551818,13.834
079a4,-41.60118135785713,-6.100405626560148,8.432
079ac,-42.236243521522134,-6.040445775437629,5.423
079b4,-42.236243521522134,-6.565672643485004,-10.823
079bc,-41.60118135785713,-6.630756940308023,10.259
079c4,-41.60118135785713,-7.166834399470858,15.850
079cc,-42.236243521522134,-7.096592676156928,5.850
079d4,-42.236243521522134,-7.633073292731408,31.485
079dc,-41.60118135785713,-7.708501590396638,20.087
079e4,-40.95868801505983,-7.783833366008911,22.779
079ec,-40.95868801505983,-7.23698960809733,27.895
079f4,-40.308862570917704,-7.307007661768922,30.653
079fc,-40.308862570917704,-7.859014225790364,28.457
07a04,-39.651816518998565,-7.933988144906681,40.213
07a0c,-38.98767407801805,-8.008697565245598,35.914
07a14,-38.98767407801805,-7.4464221870469425,42.456
07a2c,-39.651816518998565,-6.279698310899544,21.856
07a34,-38.98767407801805,-6.3391185678063255,29.434
07a44,-38.31657246874525,-6.954059978276435,34.329
07a54,-37.63866215467042,-6.457163425273044,13.877
07a5c,-37.63866215467042,-7.017949678412892,36.445
07a74,-38.31657246874525,-8.08308350647456,52.251
07a94,-36.26308464002133,-7.721219632000912,8.499
07a9c,-36.26308464002133,-8.30369202652343,14.330
07aa4,-35.56578616403252,-8.376170440812716,15.314
07aac,-34.86241660110516,-8.44801396360897,9.145
07ab4,-34.86241660110516,-7.855680584416097,14.879
07abc,-35.56578616403252,-7.788744187163203,9.187
07ac4,-35.56578616403252,-7.2071323073128175,21.351
07acc,-34.86241660110516,-7.269182067363772,43.301
07ad4,-34.86241660110516,-6.688696123546588,46.607
07adc,-35.56578616403252,-6.631508198980727,38.407
07ae4,-36.26308464002133,-6.5738228455309065,22.691
07aec,-36.26308464002133,-7.144540200726459,13.656
07af4,-36.954107042677016,-7.081461079947506,-20.911
07afc,-36.954107042677016,-6.515691096773137,-32.661
07b24,-35.56578616403252,-6.062037606307421,38.815
07b2c,-34.86241660110516,-6.114392653992463,20.957
07b3c,-35.56578616403252,-5.498878562975525,38.292
07b54,-34.86241660110516,-4.430157801074619,33.592
07b5c,-35.56578616403252,-4.392088554106806,41.124
07b64,-36.26308464002133,-4.353693189575405,8.920
07b8c,-38.31657246874525,-4.236888803290565,19.842
07b9c,-37.63866215467042,-4.811751525807917,2.777
07bb4,-38.31657246874525,-5.8485484312992595,10.458
07bc4,-38.98767407801805,-5.255792469259199,18.647
07bcc,-38.98767407801805,-5.79438817034632,27.513
07bd4,-39.651816518998565,-5.740001841748264,27.800
07bdc,-39.651816518998565,-5.206402448699949,26.382
07be4,-39.651816518998565,-4.679028238014921,31.281
07bec,-38.98767407801805,-4.723463159271499,21.908
07bf4,-38.98767407801805,-4.197525055068596,18.361
07c04,-39.651816518998565,-3.643434275799734,24.519
07c0c,-38.98767407801805,-3.6780961291396777,9.406
07c14,-38.98767407801805,-3.1652875686128366,12.845
07c1c,-39.651816518998565,-3.1354373634949835,23.258
07c24,-39.651816518998565,-2.6341114463210142,-17.965
07c34,-38.98767407801805,-2.159942830419012,9.381
07c3c,-38.98767407801805,-2.6592038499611816,17.549
07c44,-38.31657246874525,-2.6841957416674935,7.928
07c54,-37.63866215467042,-2.2004644859491185,13.701
07c5c,-37.63866215467042,-2.7090668318326245,12.273
07c64,-37.63866215467042,-3.224603626253997,16.306
07c6c,-38.31657246874525,-3.19501770097374,12.998
07c74,-38.31657246874525,-3.71261786042224,22.539
07c8c,-36.954107042677016,-3.254020714438715,-4.213
07ca4,-35.56578616403252,-3.8487349647959896,31.162
07cac,-34.86241660110516,-3.8821253797337367,33.480
07cd4,-34.86241660110516,-2.279992282296078,13.781
07ce4,-36.26308464002133,-2.2405269619374617,14.663
07cf4,-36.954107042677016,-2.7337964126781222,-15.183
07cfc,-36.954107042677016,-2.220561649147726,19.538
07d04,-36.954107042677016,-1.7144156314352288,34.692
07d0c,-36.954107042677016,-1.2154506436371781,16.393
07d14,-36.26308464002133,-1.2263866663399379,15.102
07d1c,-36.26308464002133,-1.7298364522676473,19.524
07d24,-35.56578616403252,-1.745142173285932,12.414
07d34,-34.86241660110516,-1.2480044564174329,11.406
07d3c,-35.56578616403252,-1.2372411508368693,15.383
07d44,-35.56578616403252,-0.7367301414668992,9.488
07d4c,-34.86241660110516,-0.7431405843833688,38.703
07d54,-34.86241660110516,-0.24581295857455393,2.160
07d5c,-35.56578616403252,-0.24369232979695102,13.128
07d64,-36.26308464002133,-0.24155375334089765,2.546
07d6c,-36.26308464002133,-0.7302654279263533,15.541
07d74,-36.954107042677016,-0.723752186087457,13.889
07d7c,-36.954107042677016,-0.2393991288941966,-0.761
07d8c,-38.31657246874525,-0.23504921629538894,7.657
07d94,-38.31657246874525,-0.7106027289606748,7.084
07da4,-37.63866215467042,-1.2044426087282865,16.012
07dac,-37.63866215467042,-1.6988931418392943,23.674
07dc4,-38.98767407801805,-1.1822478773249137,10.751
07dd4,-39.651816518998565,-1.651846794311962,-12.035
07de4,-39.651816518998565,-0.6973260668802337,20.139
07dec,-38.98767407801805,-0.7039775947866418,-0.993
07dfc,-39.651816518998565,-0.2306572459737871,15.354
07e04,-40.308862570917704,-0.22844991110517782,2.423
07e0c,-40.308862570917704,-0.6906534010931853,13.073
07e14,-40.95868801505983,-0.6839647188008074,7.612
07e24,-41.60118135785713,-0.2240210095876047,3.886
07e34,-42.236243521522134,-0.6705590618841707,12.142
07e3c,-41.60118135785713,-0.6772649973773959,1.440
07e44,-41.60118135785713,-1.1373949568998474,-10.641
07e4c,-42.236243521522134,-1.1261349285986173,-8.881
07e54,-42.236243521522134,-1.5884675446243648,6.953
07e5c,-41.60118135785713,-1.6043462476535153,-6.759
07e64,-40.95868801505983,-1.620210034365064,-13.249
07e6c,-40.95868801505983,-1.1486444944397518,2.667
07e7c,-40.308862570917704,-1.6360474786365862,15.265
07e84,-40.308862570917704,-2.119095197547228,18.056
07e8c,-40.95868801505983,-2.0985891503282783,6.062
07e9c,-40.308862570917704,-2.6089383568285816,17.264
07ea4,-40.308862570917704,-3.105490670236393,8.390
07eb4,-40.95868801505983,-3.573799051616087,5.394
07ebc,-40.95868801505983,-3.0754704752526383,13.219
07ec4,-41.60118135785713,-3.045399123761915,0.690
07ecc,-41.60118135785713,-3.538878324162205,-0.484
07edc,-42.236243521522134,-3.0152982822100003,-2.207
07ee4,-42.236243521522134,-2.533125458694414,-8.327
07ef4,-41.60118135785713,-2.0780487776256775,-4.481
07efc,-42.236243521522134,-2.057488875220246,-0.778
07f04,-42.86378750597118,-2.036923751447436,7.597
07f14,-43.48373802573274,-2.4825193448768266,13.363
07f1c,-42.86378750597118,-2.507817288110056,3.522
07f24,-42.86378750597118,-2.985188905999224,0.192
07f2c,-42.86378750597118,-3.468956422680804,-0.064
07f44,-44.096031125443155,-2.92502465821777,16.643
07f6c,-44.096031125443155,-2.4572479780933523,-5.394
07f74,-44.096031125443155,-1.995832528830577,17.898
07f84,-44.700613777413345,-1.5250186189755426,0.573
07f8c,-44.700613777413345,-1.081142387873394,0.651
07f94,-44.096031125443155,-1.0923688486582654,-20.303
07fac,-42.86378750597118,-1.5725849744556668,-3.546
07fb4,-42.86378750597118,-1.1148722441076255,11.621
07fc4,-43.48373802573274,-0.6571470457578813,-9.802
07fdc,-43.48373802573274,-0.2173660056290395,-21.289
07fec,-44.096031125443155,-0.6504497952489827,-26.468
07ffc,-44.700613777413345,-0.21293892435263742,-19.190
08004,-44.700613777413345,0.21293892435263742,1.101
08014,-44.096031125443155,0.6504497952489827,4.755
0801c,-44.700613777413345,0.6437639822378072,-9.748
08034,-44.096031125443155,1.540850462173438,0.468
0804c,-43.48373802573274,1.556709195191611,0.884
0805c,-42.86378750597118,1.1148722441076255,11.311
08064,-42.86378750597118,0.6638515779426402,5.523
08074,-43.48373802573274,0.2173660056290395,-26.951
0807c,-42.86378750597118,0.2195838546884792,-6.545
0808c,-42.236243521522134,0.6705590618841707,2.324
080e4,-41.60118135785713,1.6043462476535153,6.149
080f4,-42.236243521522134,1.1261349285986173,14.237
080fc,-42.236243521522134,1.5884675446243648,2.772
08104,-42.236243521522134,2.057488875220246,7.161
0810c,-42.236243521522134,2.533125458694414,12.999
08114,-41.60118135785713,2.5584268673839676,12.151
0811c,-41.60118135785713,2.0780487776256775,6.637
08124,-40.95868801505983,2.0985891503282783,5.593
0812c,-40.308862570917704,2.119095197547228,5.346
08134,-40.308862570917704,2.6089383568285816,3.767
0813c,-40.95868801505983,2.5837039033352083,-3.637
08144,-40.95868801505983,3.0754704752526383,8.114
0814c,-40.308862570917704,3.105490670236393,-1.411
08164,-41.60118135785713,3.538878324162205,4.271
0816c,-41.60118135785713,3.045399123761915,-7.665
08174,-42.236243521522134,3.0152982822100003,3.947
08184,-42.86378750597118,3.468956422680804,7.958
0818c,-43.48373802573274,3.4340030745033423,-0.156
08194,-43.48373802573274,2.955091212365872,-2.828
0819c,-42.86378750597118,2.985188905999224,-0.823
081ac,-42.86378750597118,2.036923751447436,34.568
081b4,-43.48373802573274,2.0163672087847133,-1.457
081bc,-43.48373802573274,2.4825193448768266,-3.940
081c4,-44.096031125443155,2.4572479780933523,3.287
081cc,-44.096031125443155,1.995832528830577,6.836
081dc,-44.700613777413345,2.4320188821507274,15.192
081e4,-44.700613777413345,2.8950079227162218,0.100
081ec,-44.096031125443155,2.92502465821777,2.394
081f4,-44.096031125443155,3.399085227127532,-5.164
081fc,-44.700613777413345,3.3642245829747535,3.982
08214,-44.096031125443155,4.365722123059587,-7.933
0822c,-42.86378750597118,3.9590320496750264,12.115
08244,-43.48373802573274,4.907899033452459,11.387
0824c,-42.86378750597118,4.957727918907403,14.880
08254,-42.86378750597118,5.466143800773496,14.007
08264,-44.096031125443155,5.356432594868849,9.627
0826c,-44.096031125443155,4.85811696854597,4.524
08294,-44.096031125443155,6.370402282207384,9.556
082ec,-43.48373802573274,6.435452266197873,14.190
08304,-42.236243521522134,6.040445775437629,20.129
08314,-41.60118135785713,6.630756940308023,13.254
0831c,-42.236243521522134,6.565672643485004,9.188
0833c,-41.60118135785713,7.166834399470858,9.375
08344,-40.95868801505983,7.23698960809733,14.149
08394,-40.95868801505983,5.107166609035744,12.730
083bc,-41.60118135785713,5.057395826782075,11.650
083c4,-41.60118135785713,4.544978907867768,13.257
083dc,-41.60118135785713,4.038771312507556,23.554
083ec,-40.95868801505983,4.589752362019893,8.117
083fc,-40.308862570917704,4.118346679435472,-6.041
08414,-38.98767407801805,4.723463159271499,-1.849
0841c,-38.98767407801805,4.197525055068596,-1.119
08424,-38.31657246874525,4.236888803290565,1.884
0842c,-37.63866215467042,4.276059902293069,-1.506
0843c,-38.31657246874525,4.767716225445323,5.775
08444,-38.31657246874525,5.304978861765808,11.886
085c4,-36.26308464002133,4.899021640504382,5.965
08614,-35.56578616403252,3.312247743501063,0.675
0863c,-35.56578616403252,2.7827464289048196,1.485
0865c,-36.954107042677016,2.7337964126781222,7.724
08664,-36.954107042677016,3.254020714438715,11.176
0866c,-36.26308464002133,3.28324389933528,5.628
08694,-38.31657246874525,3.19501770097374,-2.084
0869c,-38.31657246874525,3.71261786042224,21.622
086a4,-38.98767407801805,3.6780961291396777,2.254
086ac,-39.651816518998565,3.643434275799734,-8.820
086b4,-39.651816518998565,3.1354373634949835,0.794
086bc,-38.98767407801805,3.1652875686128366,3.291
086c4,-38.98767407801805,2.6592038499611816,3.221
086cc,-39.651816518998565,2.6341114463210142,-0.684
086d4,-39.651816518998565,2.1395516579906064,-9.397
086dc,-38.98767407801805,2.159942830419012,1.825
086e4,-38.31657246874525,2.1802526029204587,-3.336
086ec,-38.31657246874525,2.6841957416674935,5.053
0870c,-37.63866215467042,1.2044426087282865,5.293
08714,-38.31657246874525,1.1933719466692612,4.445
08724,-38.98767407801805,1.6675958549168297,-7.449
08744,-38.98767407801805,0.7039775947866418,0.621
08754,-39.651816518998565,0.2306572459737871,18.341
0875c,-38.98767407801805,0.23285759392398347,10.150
08764,-38.31657246874525,0.23504921629538894,-0.746
0876c,-38.31657246874525,0.7106027289606748,8.590
08774,-37.63866215467042,0.7171960898288349,9.486
0877c,-37.63866215467042,0.2372303334811685,-1.532
08784,-36.954107042677016,0.2393991288941966,-3.649
0878c,-36.26308464002133,0.24155375334089765,2.864
08794,-36.26308464002133,0.7302654279263533,23.098
0879c,-36.954107042677016,0.723752186087457,10.596
087a4,-36.954107042677016,1.2154506436371781,8.192
087c4,-35.56578616403252,1.2372411508368693,10.751
087d4,-34.86241660110516,1.7603192021507688,1.850
087dc,-34.86241660110516,1.2480044564174329,12.919
087e4,-34.86241660110516,0.7431405843833688,10.933
087ec,-35.56578616403252,0.7367301414668992,11.322
087f4,-35.56578616403252,0.24369232979695102,12.597
087fc,-34.86241660110516,0.24581295857455393,11.346
08804,-34.153194711768165,0.24791372286620889,19.102
0880c,-34.153194711768165,0.7494909626620373,6.675
08814,-33.43835297887956,0.7557754484377305,11.248
0881c,-33.43835297887956,0.2499926946450927,-7.518
0883c,-32.71813749631637,0.7619881988323479,8.679
08844,-32.71813749631637,1.2796497753946596,3.861
08854,-31.992807795902653,1.8194651964969286,1.199
0885c,-32.71813749631637,1.8049406441812506,10.856
0886c,-33.43835297887956,1.2692185650909222,11.630
0888c,-33.43835297887956,2.318719170667086,4.500
0889c,-34.153194711768165,2.8308737770881396,6.789
088a4,-34.153194711768165,3.3694942298717163,8.377
088bc,-33.43835297887956,3.3976847977654656,7.350
08984,-29.045992702435676,1.8754518345261006,9.262
089a4,-30.527909573615567,1.847907859448084,-4.393
089b4,-31.262636610744416,1.3001115388367002,1.100
089bc,-30.527909573615567,1.3101226542182625,3.699
089c4,-30.527909573615567,0.7801378040173049,20.259
089cc,-31.262636610744416,0.7741751662053178,6.732
089d4,-31.262636610744416,0.256079539295169,6.394
089dc,-30.527909573615567,0.25805206057207153,20.488
089e4,-29.788924849559944,0.2599932088198063,17.267
089ec,-29.788924849559944,0.7860055911462391,16.409
09d44,-44.096031125443155,8.464412411883231,18.312
09d4c,-44.096031125443155,7.93296533477763,17.987
29094,104.65878213755632,-32.5722853627744,13.539
290ec,104.65878213755632,-31.86196220574053,12.558
29104,103.91439904540992,-30.51090936028981,28.450
29114,104.65878213755632,-29.705042955179085,7.047
2911c,104.65878213755632,-30.428062733481102,18.916
29124,105.4068079114331,-30.34040696092657,-5.124
2912c,106.15809365922375,-30.247917739755547,0.098
29134,106.15809365922375,-29.527504159191103,5.829
2941c,107.66888695938226,-27.159277677020388,20.012
29424,108.42760468979141,-27.058993917223,14.104
2942c,109.18800474020169,-26.9542164258612,14.870
29454,109.18800474020169,-24.772451599518714,18.418
2945c,108.42760468979141,-24.87112730850953,21.482
294f4,108.42760468979141,-24.138616929719912,25.478
29504,109.94968595355701,-23.941532880529174,20.464
2950c,110.71224653410287,-23.83691043157223,27.688
29534,110.71224653410287,-21.656218176035797,31.372
29574,111.47528509455601,-23.728291798767117,22.833
2957c,112.23840170215038,-23.615730410557816,20.423
29594,111.47528509455601,-25.173618690993624,26.056
295a4,110.71224653410287,-24.562599463621314,27.964
295ac,109.94968595355701,-24.669596812149962,30.527
295bc,110.71224653410287,-25.287114976769228,28.691
295c4,110.71224653410287,-26.010122538582632,15.984
295ec,111.47528509455601,-25.89430180954799,27.950
295f4,112.23840170215038,-25.77424067842672,27.531
295fc,112.23840170215038,-26.490825895002967,22.623
29614,111.47528509455601,-28.044531884419346,23.595
29634,111.47528509455601,-29.465057188354237,18.762
2966c,110.71224653410287,-28.166844649326034,19.493
29674,110.71224653410287,-27.4503058743349,28.910
29704,109.18800474020169,-30.540181035008192,15.987
2971c,108.42760468979141,-30.65364764063235,19.981
29734,106.91225102614887,-31.57701587153334,27.006
2974c,106.91225102614887,-32.283903070050684,26.685
29754,106.91225102614887,-32.9862181299786,-3.886
2976c,108.42760468979141,-32.06630758392501,6.167
29774,109.18800474020169,-31.949906296822004,16.577
29784,109.94968595355701,-32.525510953582604,22.611
297a4,109.94968595355701,-31.12714037820008,15.740
297ac,109.94968595355701,-30.421818544378986,5.764
297c4,111.47528509455601,-30.87245870854968,22.120
297cc,111.47528509455601,-30.170539399024,20.323
297dc,112.23840170215038,-30.737811827232438,21.831
297e4,112.23840170215038,-31.43416716602208,23.363
297ec,111.47528509455601,-31.570545099190248,21.556
297f4,111.47528509455601,-32.2645385857636,23.723
297fc,112.23840170215038,-32.12651972196553,21.553
29814,111.47528509455601,-33.6392590854582,15.772
2981c,111.47528509455601,-32.95418956006564,20.610
29824,110.71224653410287,-33.088681397471916,21.926
2982c,109.94968595355701,-33.21804956352762,16.843
29834,109.94968595355701,-33.90583523107223,17.531
2983c,110.71224653410287,-33.77514275457062,18.085
29844,110.71224653410287,-34.456707759715606,18.609
2984c,109.94968595355701,-34.588640657131926,18.484
29854,109.94968595355701,-35.26625002319154,20.385
2985c,110.71224653410287,-35.13316003847362,21.428
29864,111.47528509455601,-34.99475282118845,16.736
2986c,111.47528509455601,-34.31951914178812,4.363
2987c,112.23840170215038,-34.85107036208032,8.435
29884,112.23840170215038,-35.51987912294598,14.203
2988c,111.47528509455601,-35.66475447567465,11.818
29894,111.47528509455601,-36.3293298177818,13.116
2989c,112.23840170215038,-36.18334930847087,12.404
298a4,112.23840170215038,-36.84129701387216,13.616
298b4,111.47528509455601,-37.6414815053509,5.441
298bc,111.47528509455601,-36.98829597578986,12.833
298ec,110.71224653410287,-36.46991820322217,13.369
29934,108.42760468979141,-38.177930324714424,18.640
2993c,108.42760468979141,-37.52150660178053,9.826
29944,107.66888695938226,-37.64100106501793,14.233
2994c,107.66888695938226,-38.298119045960476,15.112
29954,106.91225102614887,-38.41273195255406,13.425
2995c,106.91225102614887,-37.75496260323445,16.522
29964,106.91225102614887,-37.09096374335165,15.140
2996c,107.66888695938226,-36.97772057880847,16.133
2997c,106.91225102614887,-36.42089984060606,13.191
299ac,109.18800474020169,-35.39399076379331,18.515
299b4,109.18800474020169,-34.715284394145534,20.439
299cc,109.18800474020169,-34.03130170764772,17.935
299d4,109.18800474020169,-33.34225794931658,19.142
29a1c,106.15809365922375,-34.480559177765166,1.885
29a24,106.15809365922375,-35.16864802479798,12.711
29a2c,106.15809365922375,-35.8511712079272,17.261
29a34,105.4068079114331,-35.95203495587482,16.767
29e54,109.18800474020169,-41.23524319309223,14.829
29ea4,106.91225102614887,-39.708984788843864,25.309
29eac,106.91225102614887,-39.06411945772832,17.081
29eb4,107.66888695938226,-38.94892096015972,18.716
29ebc,107.66888695938226,-39.59326515173,47.814
29ec4,108.42760468979141,-39.47189326093037,14.088
29edc,109.18800474020169,-39.344861589173384,14.039
29ee4,109.18800474020169,-39.98159943901786,12.762
29eec,108.42760468979141,-40.109158094563725,14.569
29efc,109.18800474020169,-40.611763405272214,13.772
29f44,111.47528509455601,-38.929881819745155,7.016
29f4c,111.47528509455601,-38.288726359564656,12.081
29f7c,112.23840170215038,-40.04254857434121,10.231
29f84,112.23840170215038,-40.664127177209835,15.478
2a20c,113.00119891646547,-36.68889942170964,13.549
2a234,115.28375849518459,-36.199936645194654,17.104
2a23c,114.52426397902158,-36.36814741446093,9.154
2a244,114.52426397902158,-35.713594071372796,12.397
2a24c,115.28375849518459,-35.546632644165236,23.438
2a254,115.28375849518459,-34.88818150017172,21.764
2a25c,114.52426397902158,-35.05379562943539,3.445
2a294,113.76328281204688,-33.876901816363976,18.289
2a29c,113.00119891646547,-34.02955809729099,17.544
2a2a4,113.00119891646547,-33.35210673223526,14.391
2a2ac,113.00119891646547,-32.67002833687978,28.472
2a2b4,113.76328281204688,-32.52047982839664,31.457
2a2bc,113.76328281204688,-33.20095664708758,17.051
2a2c4,114.52426397902158,-33.04485222584087,18.400
2a2dc,115.28375849518459,-32.88387623809843,17.480
2a2e4,115.28375849518459,-33.55659971373893,18.096
2a2ec,114.52426397902158,-33.71922177939378,21.651
2a2fc,115.28375849518459,-34.22477106505448,18.434
2a304,116.04138886338704,-34.05568290327812,18.843
2a314,116.79678490847915,-33.21690114754102,15.479
2a31c,116.04138886338704,-33.38912635819544,17.696
2a324,116.04138886338704,-32.718120378268985,19.225
2a32c,116.04138886338704,-32.04288431546122,17.204
2a33c,116.79678490847915,-32.54768494325666,18.472
2a344,117.54958462854715,-32.3726784717526,13.441
2a36c,117.54958462854715,-33.04003185838904,11.235
2a384,118.29943499572406,-34.17687426563964,16.604
2a394,117.54958462854715,-35.0158385057232,34.938
2a39c,117.54958462854715,-34.36181713977171,6.636
2a3a4,116.79678490847915,-34.54209063195789,14.326
2a3ac,116.04138886338704,-34.71758071341775,26.334
2a3cc,116.04138886338704,-36.026614093901316,15.644
2a3e4,117.54958462854715,-36.309186485861666,10.945
2a424,120.52790957361556,-35.52342660107178,24.266
2a42c,121.26263661074441,-35.315779775214565,10.107
2a434,121.26263661074441,-34.67923928491371,26.452
2a43c,120.52790957361556,-34.885229604889595,26.054
2a444,120.52790957361556,-34.24245373027246,23.790
2a44c,121.26263661074441,-34.038234712013,24.176
2a454,121.26263661074441,-33.39295080245938,24.031
2a45c,120.52790957361556,-33.59528298986846,24.072
2a4a4,119.04599270243568,-32.00942537266226,27.712
2a4ac,119.04599270243568,-31.342222754636644,24.841
2a4b4,119.78892484955995,-31.1564292295809,23.316
2a4bc,119.78892484955995,-31.821433305533095,24.797
2a4c4,120.52790957361556,-31.629378381306974,25.333
2a4cc,120.52790957361556,-30.96664941382816,10.437
2a4d4,121.26263661074441,-30.773026535052445,19.264
2a4dc,121.26263661074441,-31.43340380443903,12.176
2a4e4,121.26263661074441,-32.09032854629053,35.058
2a4ec,120.52790957361556,-32.28853867210538,25.330
2a4f4,120.52790957361556,-32.94391056577795,25.312
2a4fc,121.26263661074441,-32.743581249413424,25.980
2a504,121.99280779590266,-32.53933189893807,20.004
2a524,121.99280779590266,-31.23365822550875,-26.664
2a554,124.15319471176817,-29.963143502809245,32.450
2a5ac,121.99280779590266,-33.186626200408114,15.163
2a5b4,121.99280779590266,-33.82995243130301,28.806
2a5c4,122.71813749631639,-34.255013576692285,5.475
2a5cc,121.99280779590266,-34.46911646465444,28.613
2a5d4,121.99280779590266,-35.103932894454374,24.057
2a5dc,122.71813749631639,-34.888037722959496,37.117
2a604,124.15319471176817,-35.069799251940196,-46.932
2a60c,123.43835297887958,-35.295125983321824,11.706
2a634,123.43835297887958,-37.14836811640931,19.920
2a63c,123.43835297887958,-36.53534114371452,22.420
2a65c,121.99280779590266,-36.980575651456576,27.263
2a664,121.99280779590266,-36.359825624140896,25.749
2a66c,122.71813749631639,-36.14069652661038,20.371
2a674,122.71813749631639,-35.51665492063878,16.009
2a67c,121.99280779590266,-35.73422515785291,23.847
2a68c,121.26263661074441,-36.57477489980677,26.506
2a6f4,121.26263661074441,-37.196905620011904,25.034
2a7b4,122.71813749631639,-37.98381340354453,21.761
2a7c4,123.43835297887958,-38.35954231007117,21.527
2a7cc,123.43835297887958,-37.75648019202055,21.624
2a7d4,124.15319471176817,-37.525092533691705,12.266
2a7fc,124.15319471176817,-39.31528484849518,1.953
2a804,124.86241660110517,-39.07647898953138,24.029
2a80c,124.86241660110517,-38.48595538627671,24.708
2a814,125.56578616403253,-38.24436291437035,18.418
2a81c,125.56578616403253,-38.83376450048081,27.086
2a82c,126.95410704267701,-38.337279331873994,33.716
2a834,126.95410704267701,-37.75030364729291,0.411
2a844,126.26308464002133,-37.406024925357585,32.871
2a854,126.95410704267701,-36.56229402596592,18.180
2a864,125.56578616403253,-37.05080561941918,25.135
2a86c,125.56578616403253,-37.650002116429675,19.976
2a874,124.86241660110517,-37.89035926777593,34.384
2a87c,124.86241660110517,-37.289812337932176,21.254
2a8bc,125.56578616403253,-35.22555850643928,38.688
2a8c4,126.26308464002133,-34.98794930665092,12.606
2a8cc,126.26308464002133,-34.372700596439934,27.302
2a8d4,126.95410704267701,-34.13386692780773,26.898
2a92c,127.63866215467043,-33.89209162398538,19.728
2a944,128.98767407801805,-34.00742246697243,34.536
2a94c,128.98767407801805,-33.40042816537017,34.147
2a954,129.65181651899857,-33.15089791469384,29.544
2a95c,129.65181651899857,-33.755659139860136,35.259
2a964,129.65181651899857,-34.356900749170606,35.108
2a96c,128.98767407801805,-34.61077234279663,35.318
2a97c,129.65181651899857,-34.95446210218104,36.312
2a9ac,127.63866215467043,-36.31313694825391,17.778
2a9b4,127.63866215467043,-36.90790058068579,20.104
2a9bc,128.31657246874525,-36.65410460283039,33.274
2a9c4,128.31657246874525,-37.24289853915912,26.814
2a9cc,127.63866215467043,-37.49818159885596,20.640
2a9d4,127.63866215467043,-38.08385149525993,38.781
2aa04,130.3088625709177,-37.03967807595297,29.396
2aa0c,130.95868801505983,-36.77191297764988,39.840
2aa1c,130.3088625709177,-36.45986665151248,22.744
2aa24,130.3088625709177,-35.875922548461084,29.969
2aa3c,130.95868801505983,-35.611530073794945,35.959
2aa4c,131.60118135785712,-34.76079986681043,38.282
2aa54,132.23624352152214,-34.49418819805728,52.900
2aa5c,132.23624352152214,-35.07632646726545,28.152
2aa64,132.23624352152214,-35.6548341115414,46.598
2aa6c,131.60118135785712,-35.92532327626795,27.789
2aa74,131.60118135785712,-36.50181852401913,36.205
2aa7c,132.23624352152214,-36.22957402714178,42.860
2aa84,132.86378750597117,-35.95535790643033,34.140
2aa8c,132.86378750597117,-35.382437992075374,35.569
2aa9c,133.48373802573275,-35.67934728778038,39.562
2aaa4,134.09603112544315,-35.40171762370084,33.981
2aaac,134.70061377741334,-35.122642335344146,31.089
2aab4,134.70061377741334,-34.555566969026245,34.766
2aabc,134.09603112544315,-34.832630457747264,45.018
2aac4,134.09603112544315,-34.260141762465025,46.388
2aacc,134.70061377741334,-33.98521180905707,42.522
2aad4,134.70061377741334,-33.411716657185565,43.401
2aaf4,132.86378750597117,-34.80587245223096,21.031
2ab2c,134.70061377741334,-32.83522684783973,39.445
2ab44,134.09603112544315,-31.939042694657648,46.757
2ab5c,134.09603112544315,-31.351748573324123,42.580
2abac,132.23624352152214,-33.908562712443626,36.393
2abb4,131.60118135785712,-34.17305053565637,40.457
2abbc,131.60118135785712,-33.58183943056328,36.096
2abc4,130.95868801505983,-33.84225496427525,38.963
2abdc,130.3088625709177,-34.1006683972429,28.388
2abe4,130.3088625709177,-33.501601935786724,31.097
2ad14,133.48373802573275,-28.024790105906888,43.186
2ad24,134.09603112544315,-28.38155234364068,46.469
2ad34,134.70061377741334,-27.538610531400902,40.940
2ad3c,134.09603112544315,-27.782035605871886,41.016
2ad44,134.09603112544315,-27.181135670384123,50.026
2ad4c,134.70061377741334,-26.941285871665766,44.044
2ad54,134.70061377741334,-26.342887337596128,45.819
2ad5c,134.09603112544315,-26.579049927559026,33.977
2ad74,132.86378750597117,-27.658825445624032,42.621
2ad7c,132.86378750597117,-27.04951930325578,43.520
2ad8c,131.60118135785712,-27.51648235308886,45.386
2ad9c,132.23624352152214,-27.896353085942682,45.758
2ae64,128.98767407801805,-30.316874003829735,17.180
2ae6c,128.98767407801805,-29.691755465355367,22.233
2ae94,128.98767407801805,-31.55928347919038,31.532
2aeb4,128.98767407801805,-32.78995650654825,31.656
2aebc,128.98767407801805,-32.17618140668039,30.894
2af0c,126.26308464002133,-31.873726950482155,26.041
2af14,126.26308464002133,-32.50380703131717,22.924
2af2c,126.95410704267701,-33.51672890871387,29.828
2af6c,125.56578616403253,-32.73310504955696,31.583
2af74,125.56578616403253,-32.10063874297545,30.456
2af7c,124.86241660110517,-32.32453846896422,21.388
2af9c,125.56578616403253,-31.464809849609676,20.545
2affc,124.86241660110517,-29.752620613405284,27.541
2b004,124.86241660110517,-29.102510200672377,30.238
2b014,125.56578616403253,-28.242552299670308,31.469
2b03c,126.26308464002133,-28.032530248023413,47.736
2b06c,125.56578616403253,-27.59103677292774,28.994
2b09c,124.86241660110517,-25.82075518892718,16.687
2b0a4,124.86241660110517,-25.159896654775345,35.837
2b0d4,126.95410704267701,-23.93149946324166,42.965
2b1f4,129.65181651899857,-26.94966452620297,43.284
2b214,130.95868801505983,-26.50436228103716,41.890
2b23c,130.95868801505983,-25.880628033885888,42.725
2b244,131.60118135785712,-25.659788022469662,45.427
2b24c,131.60118135785712,-25.039020532802642,43.161
2b25c,132.23624352152214,-25.437921775321197,47.451
2b264,132.23624352152214,-26.05408992210746,44.455
2b26c,131.60118135785712,-26.279766973283383,44.721
2b274,131.60118135785712,-26.898737339378826,41.928
2b27c,132.23624352152214,-26.66936015995924,35.151
2b284,132.86378750597117,-26.439004138803337,40.044
2b28c,132.86378750597117,-25.827488556565886,47.611
2b294,133.48373802573275,-25.600117238007982,54.697
2b29c,133.48373802573275,-26.20782598439975,45.760
2b2a4,134.09603112544315,-25.975979107104756,49.387
2b2ac,134.70061377741334,-25.743613352587666,29.393
2b2b4,134.70061377741334,-25.1436651575017,34.053
2b2bc,134.09603112544315,-25.372126973545118,37.884
2b2c4,134.09603112544315,-24.767700009369957,38.480
2b2cc,134.70061377741334,-24.543246498637405,48.987
2b2f4,132.86378750597117,-25.215184321763072,50.948
2b2fc,132.86378750597117,-24.602306021893963,45.617
2b304,132.86378750597117,-23.989070716265502,40.692
2b394,131.60118135785712,-23.17422877458926,50.002
2b3b4,131.60118135785712,-24.417687466368875,34.262
2b3bc,131.60118135785712,-23.796014326955255,38.078
2b3cc,130.95868801505983,-24.630691671281394,35.351
2b414,130.95868801505983,-21.502164294500833,55.332
2b46c,131.60118135785712,-21.310498244586647,37.311
2b4ac,134.70061377741334,-20.942497425933514,49.740
2b4b4,134.70061377741334,-20.344631303656808,49.010
2b504,132.86378750597117,-19.096906247591882,56.181
2b50c,132.86378750597117,-18.490449340028054,58.577
2b514,133.48373802573275,-18.316212768036227,50.816
2b51c,133.48373802573275,-18.91779925522862,48.585
2b524,134.09603112544315,-18.73850329723632,55.947
2b52c,134.70061377741334,-18.559133516671185,48.790
2b534,134.70061377741334,-17.967367796552953,48.946
2b53c,134.09603112544315,-18.141814967320425,50.117
2b544,134.09603112544315,-17.54711542537656,48.727
2b5e4,130.3088625709177,-18.559430599152886,47.728
2b5ec,130.95868801505983,-18.391822241899224,40.740
2b5fc,130.3088625709177,-17.937278550537247,46.576
2b604,129.65181651899857,-18.099341035138636,47.713
2b6c4,128.31657246874525,-22.259225414349043,31.811
2b6cc,128.31657246874525,-22.901724885547114,39.882
2b72c,126.95410704267701,-23.28076747103044,45.374
2b7a4,126.26308464002133,-20.849894710328925,28.769
2b7ac,126.95410704267701,-20.6797119682245,41.093
2b7bc,126.26308464002133,-20.196998693560715,46.255
2b85c,121.99280779590266,-21.15354402371565,30.974
2b87c,121.99280779590266,-19.80010571880001,20.877
2b884,121.26263661074441,-19.943864750088565,22.416
2b89c,120.52790957361556,-20.08525083614397,25.845
2b8a4,119.78892484955995,-20.22413957420657,27.674
2b8ac,119.04599270243568,-20.360409581313384,15.951
2b8e4,120.52790957361556,-22.14016061863059,36.767
2b8f4,121.26263661074441,-21.30533080094742,22.007
2b8fc,121.26263661074441,-21.987106726830593,33.221
2b91c,120.52790957361556,-22.82595876008477,41.427
2b93c,119.78892484955995,-23.66914958321475,14.808
2b944,119.78892484955995,-24.357932829009314,35.206
2b94c,119.04599270243568,-24.51571292138354,32.532
2b954,119.04599270243568,-25.20699334719844,30.433
2b95c,119.78892484955995,-25.04594276682248,32.804
2b984,121.99280779590266,-24.543898610166167,34.162
2b98c,122.71813749631639,-24.370719568828218,38.993
2b99c,121.99280779590266,-23.866218622383837,30.538
2b9a4,121.99280779590266,-23.18805456340444,35.720
2b9ac,121.99280779590266,-22.509693904684795,42.902
2b9b4,122.71813749631639,-22.347632470313755,26.137
2b9c4,123.43835297887958,-22.853817515556006,28.551
2b9cc,123.43835297887958,-22.18313743616328,29.549
2ba04,124.15319471176817,-24.682631642145807,23.315
2ba0c,124.15319471176817,-25.348034046658903,36.368
2ba14,123.43835297887958,-25.53364539662601,21.914
2ba24,122.71813749631639,-25.044120818207087,33.246
2ba3c,122.71813749631639,-25.71657565423056,36.516
2ba44,122.71813749631639,-26.387810006997462,29.336
2ba6c,123.43835297887958,-26.201498702376497,37.880
2ba74,124.15319471176817,-26.01242813860197,25.755
2ba84,124.15319471176817,-27.337138226697565,17.274
2baa4,124.15319471176817,-28.65470194281516,35.029
2baac,124.15319471176817,-29.310182821343417,26.555
2babc,123.43835297887958,-28.85649821126346,48.147
2badc,121.99280779590266,-29.250721662240096,32.187
2bb04,121.26263661074441,-28.101661176853007,29.910
2bb14,120.52790957361556,-28.95937192341948,39.632
2bb2c,121.26263661074441,-30.109424395162144,-15.081
2bb34,120.52790957361556,-30.300579890777662,21.959
2bb3c,120.52790957361556,-29.631406049653734,22.433
2bb44,119.78892484955995,-29.816293282977647,23.869
2bb4c,119.78892484955995,-30.487970264623,23.802
2bb54,119.04599270243568,-30.67145242419725,25.897
2bb5c,119.04599270243568,-29.99735180165597,24.490
2bb7c,119.04599270243568,-28.640150600119505,15.249
2bb8c,119.04599270243568,-27.2726783073173,26.091
2bb94,119.78892484955995,-27.102416984111578,26.501
2bbac,121.26263661074441,-27.427588159375816,33.693
2bbec,119.78892484955995,-26.41847189805702,29.814
2bbf4,119.04599270243568,-26.58576562042613,27.537
2bbfc,119.04599270243568,-25.897108294109866,27.834
2bc14,117.54958462854715,-26.909583248883585,24.917
2bc1c,117.54958462854715,-26.21504653184047,30.461
2bc24,116.79678490847915,-26.368512524311093,29.278
2bc74,118.29943499572406,-27.439306357096708,24.142
2bc9c,118.29943499572406,-29.494805246003153,25.366
2bcc4,116.79678490847915,-30.516213702750687,27.614
2bccc,116.79678490847915,-31.19710732962399,-21.349
2bcd4,116.04138886338704,-31.363647373036052,20.692
2bcdc,116.04138886338704,-30.68064836180481,16.212
2bcec,116.79678490847915,-29.831910706524045,21.440
2bd3c,114.52426397902158,-30.996067930487772,16.327
2bd54,113.00119891646547,-31.983551515285065,9.983
2bd74,113.76328281204688,-29.757985397391113,15.946
2bda4,114.52426397902158,-28.913890489018247,27.075
2bdac,115.28375849518459,-28.764899033188446,45.873
2bdb4,115.28375849518459,-28.066989639413695,23.601
2bdcc,115.28375849518459,-27.366546415480986,22.675
2bdd4,115.28375849518459,-26.663859947674343,29.005
2bddc,114.52426397902158,-26.8055302032334,16.644
2bde4,113.76328281204688,-26.943069535625558,27.671
2bdec,113.76328281204688,-27.65073675407273,30.230
2bdf4,113.00119891646547,-27.78641235527166,16.446
2bdfc,113.00119891646547,-27.0763911643121,29.920
2be04,113.00119891646547,-26.364150772805857,27.061
2be0c,113.76328281204688,-26.233272332175538,28.038
2be14,113.76328281204688,-25.521653119869153,27.595
2be3c,113.76328281204688,-24.80852614270353,25.983
2be44,114.52426397902158,-24.6788607886938,19.290
2be6c,114.52426397902158,-25.389275331237705,31.961
2be74,114.52426397902158,-26.09826914803977,26.216
2be7c,115.28375849518459,-25.959227786925627,26.763
2be9c,116.79678490847915,-25.66941475514776,23.278
2bea4,117.54958462854715,-25.51885304815768,30.947
2beb4,118.29943499572406,-24.67021035079736,-87.699
2bebc,117.54958462854715,-24.821299955872252,30.772
2bec4,117.54958462854715,-24.12268945515119,30.720
2bed4,118.29943499572406,-23.278699537331775,21.655
2bedc,117.54958462854715,-23.423328168394573,20.235
2bee4,116.79678490847915,-23.564615225136873,28.242
2bf04,116.04138886338704,-22.996204783448384,27.164
2bf0c,116.04138886338704,-22.28966722542903,30.333
2bf24,117.54958462854715,-22.723526496588267,-21.008
2bf44,117.54958462854715,-21.323858494210658,35.440
2bf5c,117.54958462854715,-20.624625803253508,30.197
2bf64,116.79678490847915,-20.75234857654368,12.571
2bf6c,116.79678490847915,-21.455090467654877,37.719
2bf74,116.04138886338704,-21.583159496448495,29.323
2bf94,114.52426397902158,-21.829410180837385,21.928
2bf9c,115.28375849518459,-21.707964476655935,28.570
2bfa4,115.28375849518459,-22.417708449722152,27.288
2bfac,115.28375849518459,-23.12740398292017,25.555
2bfbc,114.52426397902158,-22.542289852823178,29.942
2bfc4,113.76328281204688,-22.663321233509464,31.082
2bfcc,113.76328281204688,-23.37903328317348,23.360
2bfd4,113.00119891646547,-23.49928777882512,25.769
2bfdc,113.00119891646547,-22.78071919709378,23.582
2bfec,113.76328281204688,-21.947407644671447,13.383
2c004,113.00119891646547,-20.62471295821114,29.237
2c00c,113.76328281204688,-20.516318940823194,39.865
2c064,115.28375849518459,-19.581734796802913,31.001
2c074,114.52426397902158,-20.404603696243136,29.530
2c0a4,117.54958462854715,-19.926218610564142,13.565
2c0bc,117.54958462854715,-19.22895597505022,27.739
2c0c4,117.54958462854715,-18.533156578434916,34.525
2c0cc,118.29943499572406,-18.413710497515197,21.591
2c0dc,117.54958462854715,-17.839138020640952,11.020
2c0f4,116.04138886338704,-18.763944485799527,35.077
2c0fc,116.04138886338704,-18.062478748311847,29.127
2c10c,116.04138886338704,-16.66582941548906,34.911
2c114,116.79678490847915,-16.562999855215143,24.184
2c134,118.29943499572406,-16.35003288094754,37.951
2c13c,117.54958462854715,-16.457704240706327,31.598
2c144,117.54958462854715,-15.77091259614072,52.290
2c14c,118.29943499572406,-15.667264043728732,32.253
2c16c,116.79678490847915,-15.872283029791816,32.271
2c174,116.04138886338704,-15.971287847249807,28.142
2c194,114.52426397902158,-16.161871185363534,20.721
2c19c,115.28375849518459,-16.067843589177304,22.112
2c1a4,115.28375849518459,-16.76610682946157,34.547
2c1ac,115.28375849518459,-17.46695298286512,46.653
2c1d4,113.00119891646547,-17.762070269340203,34.137
2c1ec,113.76328281204688,-16.253296287765977,26.204
2c1fc,113.00119891646547,-15.636044744561373,24.726
2c20c,113.00119891646547,-14.233693159814484,29.827
2c244,114.52426397902158,-13.386161057076214,26.725
2c24c,115.28375849518459,-13.306961537108105,24.099
2c254,115.28375849518459,-12.626325177366837,25.209
2c25c,114.52426397902158,-12.70174977877121,26.406
2c264,113.76328281204688,-12.775112650553478,16.578
2c27c,113.00119891646547,-12.84635610607983,20.437
2c284,113.00119891646547,-12.15909649211177,24.151
2c28c,113.76328281204688,-12.0914276106065,31.063
2c294,113.76328281204688,-11.412430364670906,25.757
2c29c,113.00119891646547,-11.476510732751445,24.605
2c2a4,113.00119891646547,-10.798890083744679,29.740
2c2ac,113.00119891646547,-10.126517461554037,20.614
2c2c4,114.52426397902158,-10.676136624418177,29.532
2c2cc,114.52426397902158,-10.01108028459017,13.840
2c2d4,115.28375849518459,-9.950889467497745,26.109
2c2dc,115.28375849518459,-10.61212627131071,40.345
2c2e4,115.28375849518459,-11.278625722669334,23.789
2c2ec,114.52426397902158,-11.346451198418626,30.094
2c2fc,115.28375849518459,-11.950118012993624,18.456
2c304,116.04138886338704,-11.87659132264344,24.021
2c30c,116.79678490847915,-11.801232111633611,25.944
2c314,116.79678490847915,-11.137663442860225,50.909
2c31c,116.04138886338704,-11.209010003400133,28.103
2c324,116.04138886338704,-10.54642993762334,32.269
2c32c,116.04138886338704,-9.889116404786728,25.335
2c334,116.79678490847915,-9.825814263414026,15.691
2c33c,116.79678490847915,-10.479103932703298,32.058
2c344,117.54958462854715,-10.410207463755142,26.628
2c34c,117.54958462854715,-9.761038926743103,43.634
2c364,118.29943499572406,-10.990030543034747,31.314
2c374,117.54958462854715,-11.724106083449582,12.664
2c37c,118.29943499572406,-11.645281925639516,16.407
2c384,118.29943499572406,-12.305297349385164,26.823
2c38c,118.29943499572406,-12.969810146159816,20.516
2c394,117.54958462854715,-13.057007275701206,28.523
2c39c,117.54958462854715,-12.388316173312047,25.760
2c3a4,116.79678490847915,-12.469541238496154,32.188
2c3ac,116.04138886338704,-12.548900526959356,26.828
2c3b4,116.04138886338704,-13.22565658578028,28.438
2c3bc,116.79678490847915,-13.142314515552501,28.470
2c3c4,116.79678490847915,-13.819268478526975,28.789
2c3cc,116.04138886338704,-13.906571273974492,23.816
2c3ec,117.54958462854715,-13.729900757720095,30.649
2c3f4,118.29943499572406,-13.638546577614129,27.946
2c40c,119.04599270243568,-13.545287579432314,28.935
2c414,119.78892484955995,-13.45020823891117,31.079
2c424,120.52790957361556,-14.01313437562137,18.458
2c42c,121.26263661074441,-13.910192851051226,32.815
2c434,121.26263661074441,-13.2549385163382,34.020
2c43c,120.52790957361556,-13.353395518656876,26.666
2c444,120.52790957361556,-12.69767543653611,29.824
2c44c,121.26263661074441,-12.603726852493766,35.121
2c454,121.26263661074441,-11.956818009132316,34.542
2c45c,120.52790957361556,-12.046239392299977,31.298
2c464,119.78892484955995,-12.134180441935033,28.608
2c46c,119.78892484955995,-12.790062073164028,28.257
2c474,119.04599270243568,-12.880801419412057,32.118
2c47c,119.04599270243568,-12.2205596363573,30.267
2c484,119.04599270243568,-11.564831018353289,41.800
2c48c,119.78892484955995,-11.482827134843566,32.813
2c494,119.78892484955995,-10.836258970670594,22.592
2c49c,119.04599270243568,-10.91387733128173,30.015
2c4a4,119.04599270243568,-10.267952917517349,27.717
2c4ac,119.04599270243568,-9.627304332244437,25.397
2c4b4,119.78892484955995,-9.558468219234694,30.968
2c4cc,120.52790957361556,-9.48840468560675,26.672
2c4d4,121.26263661074441,-9.417179452210101,28.614
2c4f4,120.52790957361556,-11.399346136440954,26.355
2c524,121.99280779590266,-9.967463921382132,32.252
2c52c,121.99280779590266,-9.344859428427629,32.117
2c534,122.71813749631639,-9.27151245220619,29.468
2c574,123.43835297887958,-11.052224053123672,15.296
2c59c,123.43835297887958,-11.680508721212277,25.821
2c5a4,122.71813749631639,-11.773867865127725,49.751
2c5ac,121.99280779590266,-11.865999385793918,34.747
2c5b4,121.99280779590266,-12.508303339178793,35.962
2c5bc,122.71813749631639,-12.411493252711935,-14.058
2c5c4,122.71813749631639,-13.053456613609086,34.797
2c5cc,121.99280779590266,-13.154928111489856,34.231
2c5d4,121.99280779590266,-13.805618695653559,36.737
2c5dc,122.71813749631639,-13.699508104970473,26.848
2c5ec,123.43835297887958,-12.950617414105999,32.738
2c60c,123.43835297887958,-14.23715840106426,35.099
2c674,122.71813749631639,-14.349391890552507,33.924
2c69c,120.52790957361556,-14.676620669038478,26.651
2c6bc,119.78892484955995,-15.453500555099298,35.570
2c6c4,119.78892484955995,-16.127942973941526,31.719
2c714,120.52790957361556,-18.04040313251498,32.572
2c72c,119.04599270243568,-17.60551692713321,30.192
2c734,119.04599270243568,-18.291698089182116,35.356
2c754,119.04599270243568,-19.66945365747028,44.172
2c75c,119.78892484955995,-19.537048703676998,33.248
2c764,120.52790957361556,-19.402114616589966,33.264
2c76c,120.52790957361556,-18.720398439954533,30.955
2c784,121.99280779590266,-19.12513667398883,14.510
2c78c,122.71813749631639,-18.983338376684344,39.185
2c79c,121.99280779590266,-18.451724868504336,19.728
2c7c4,123.43835297887958,-17.511905861230172,36.350
2c7dc,124.15319471176817,-17.375071672493835,36.283
2c7e4,124.15319471176817,-18.03339385133669,52.541
2c7ec,123.43835297887958,-18.17471624984662,34.308
2c7f4,123.43835297887958,-18.839501132653552,32.238
2c804,124.86241660110517,-18.546220588270543,41.766
2c80c,124.86241660110517,-17.890359190831486,35.733
2c814,125.56578616403253,-17.74573787868856,46.475
2c81c,125.56578616403253,-18.397034845309523,42.934
2c86c,125.56578616403253,-17.096598310568826,39.840
2c874,124.86241660110517,-17.236595143746403,33.607
2c8d4,126.95410704267701,-13.656906552107616,38.906
2c8ec,126.26308464002133,-15.037725128333577,32.045
2c90c,128.31657246874525,-15.271871669838742,41.838
2c914,128.31657246874525,-14.650431279531434,45.511
2c91c,127.63866215467043,-14.780454029077267,40.615
2c924,127.63866215467043,-14.157333673605404,41.929
2c92c,127.63866215467043,-13.53775596758893,41.609
2c934,128.31657246874525,-13.417808022421914,42.877
2c93c,128.31657246874525,-14.032333641122536,40.278
2c94c,128.98767407801805,-13.297161598448593,14.113
2c954,129.65181651899857,-13.175913962015068,46.967
2c98c,129.65181651899857,-16.231483653523185,36.552
2c9b4,127.63866215467043,-16.66870475253947,44.184
2c9cc,127.63866215467043,-17.30360938093719,35.331
2c9f4,129.65181651899857,-16.85168933107618,40.092
2ca04,130.3088625709177,-17.3172034053082,45.027
2ca1c,130.3088625709177,-16.699439644550818,42.092
2ca24,130.3088625709177,-16.084219222151972,44.900
2ca4c,131.60118135785712,-15.185798565234114,27.516
2caac,134.70061377741334,-16.205169885733063,58.129
2cab4,134.70061377741334,-15.622813333598293,54.542
2cac4,134.09603112544315,-15.192368594140596,35.642
2cacc,134.70061377741334,-15.043309735097246,38.165
2cadc,134.09603112544315,-14.610712930935447,37.301
2cb1c,133.48373802573275,-14.170966559160528,48.101
2cb24,134.09603112544315,-14.032266194215612,37.443
2cb7c,132.86378750597117,-12.563921382463993,35.958
2cb84,132.23624352152214,-12.68678768629802,35.431
2cba4,132.23624352152214,-13.857489556789632,42.225
2cbac,132.23624352152214,-14.448220667334475,43.134
2cbdc,130.3088625709177,-14.25609148567155,43.457
2cbe4,130.3088625709177,-13.653300002817844,39.592
2cbec,130.95868801505983,-13.525942036349528,38.468
2cbf4,130.95868801505983,-12.931994671306118,37.407
2cbfc,130.3088625709177,-13.05416053251404,37.181
2cc04,130.3088625709177,-12.458882186428992,42.652
2cc0c,130.95868801505983,-12.341927202807222,35.083
2cc1c,130.3088625709177,-11.867669155849391,40.179
2cc44,131.60118135785712,-11.067472566473208,42.917
2cc4c,131.60118135785712,-10.495476167699174,36.637
2cc7c,132.23624352152214,-12.107209555401104,33.570
2cc84,132.86378750597117,-11.989614165533006,50.275
2ccac,134.70061377741334,-11.636830676427529,48.660
2ccb4,134.70061377741334,-11.082530699522028,67.192
2cccc,134.70061377741334,-10.532529163917905,73.830
2ccf4,132.86378750597117,-10.853515610408508,37.248
2cd14,133.48373802573275,-9.092074165519705,47.511
2cd24,134.09603112544315,-9.542373988979609,41.940
2cd2c,134.70061377741334,-9.446058713169403,20.824
2cd3c,134.09603112544315,-9.000929925448066,52.163
2cd64,133.48373802573275,-8.013597099207345,47.427
2cd6c,133.48373802573275,-8.550290600310923,51.431
2cd84,132.23624352152214,-8.174975831532144,65.945
2cd94,131.60118135785712,-8.808028420087641,43.899
2cdc4,130.95868801505983,-9.456574811286371,45.279
2cddc,130.3088625709177,-9.547367667029489,41.724
2cde4,130.3088625709177,-8.979354679404404,47.412
2cdec,130.95868801505983,-8.893782103692763,40.874
2ce2c,127.63866215467043,-8.735107031211518,36.330
2ce34,127.63866215467043,-9.31853320229358,41.372
2ce3c,128.31657246874525,-9.23433943434018,43.801
2ce4c,127.63866215467043,-9.907182480948814,43.600
2ce84,129.65181651899857,-10.799179859642964,40.414
2ce9c,129.65181651899857,-11.386884084658131,59.270
2cea4,129.65181651899857,-11.97904111893804,45.955
2ceac,129.65181651899857,-12.5754524222595,45.165
2ceb4,128.98767407801805,-12.691548497971601,20.023
2cecc,128.31657246874525,-12.807078997467995,42.744
2ced4,127.63866215467043,-12.921950701883265,37.939
2cf44,125.56578616403253,-12.634836632718413,40.491
2cf54,124.86241660110517,-13.372934991945515,36.571
2cf5c,124.86241660110517,-12.74121284322696,28.662
2cf64,124.86241660110517,-12.113640232224924,32.195
2cf8c,124.86241660110517,-10.258131176646312,38.414
2cf94,125.56578616403253,-10.171488646789511,34.215
2cf9c,125.56578616403253,-10.780288922678825,41.416
2cfbc,126.26308464002133,-10.084065218912617,29.911
2cfcc,126.95410704267701,-9.402211122847113,42.288
2cfd4,126.95410704267701,-8.813717302124408,36.186
2cfdc,126.26308464002133,-8.891780851633413,43.802
2cfe4,125.56578616403253,-8.969230101806174,40.879
2cfec,125.56578616403253,-9.56773474848697,42.532
2cff4,124.86241660110517,-9.649436002211512,41.320
2cffc,124.86241660110517,-9.04599677690198,40.520
2d004,124.86241660110517,-8.44801396360897,26.606
2d00c,124.86241660110517,-7.855680584416097,40.127
2d014,125.56578616403253,-7.788744187163203,38.040
2d01c,125.56578616403253,-8.376170440812716,37.454
2d024,126.26308464002133,-8.30369202652343,43.988
2d034,126.95410704267701,-7.653166561342878,37.881
2d03c,126.26308464002133,-7.721219632000912,38.052
2d044,126.26308464002133,-7.144540200726459,34.973
2d04c,126.95410704267701,-7.081461079947506,39.664
2d054,126.95410704267701,-6.515691096773137,48.311
2d05c,126.26308464002133,-6.5738228455309065,41.545
2d074,124.86241660110517,-7.269182067363772,50.127
2d084,124.86241660110517,-6.114392653992463,42.375
2d08c,125.56578616403253,-6.062037606307421,20.911
2d094,125.56578616403253,-5.498878562975525,36.193
2d09c,124.86241660110517,-5.546433685599533,39.657
2d0a4,124.86241660110517,-4.98497333524942,39.750
2d0ac,124.86241660110517,-4.430157801074619,38.982
2d0b4,125.56578616403253,-4.392088554106806,41.418
2d0bc,125.56578616403253,-4.942181362418127,48.204
2d0cc,126.26308464002133,-4.353693189575405,44.760
2d0f4,126.26308464002133,-6.00922918255238,41.371
2d0fc,126.95410704267701,-5.9560141337597035,36.037
2d104,127.63866215467043,-5.902438689842261,33.757
2d10c,128.31657246874525,-5.8485484312992595,54.857
2d114,128.31657246874525,-5.304978861765808,49.711
2d11c,127.63866215467043,-5.353921718713052,55.685
2d134,128.31657246874525,-4.236888803290565,46.247
2d144,128.98767407801805,-4.723463159271499,43.679
2d154,129.65181651899857,-4.158000605254126,46.113
2d15c,129.65181651899857,-4.679028238014921,41.617
2d19c,128.98767407801805,-6.3391185678063255,54.947
2d1a4,128.31657246874525,-6.398289602303867,40.797
2d1b4,127.63866215467043,-7.017949678412892,25.552
2d1cc,127.63866215467043,-7.5846439830760986,40.146
2d1d4,127.63866215467043,-8.157085690508602,41.970
2d1f4,129.65181651899857,-7.3768363908861305,38.042
2d254,132.23624352152214,-6.040445775437629,29.261
2d264,132.23624352152214,-7.096592676156928,63.654
2d27c,132.23624352152214,-7.633073292731408,41.140
2d34c,134.70061377741334,-4.321014993696953,47.243
2d35c,134.09603112544315,-3.8793470526616693,47.445
2d374,132.86378750597117,-4.4553223018077315,49.072
2d384,132.23624352152214,-3.998908168513441,48.572
2d38c,131.60118135785712,-4.038771312507556,47.692
2d394,131.60118135785712,-4.544978907867768,48.417
2d39c,132.23624352152214,-4.500158478870193,55.287
2d3ac,132.23624352152214,-5.5210385527340575,40.477
2d3bc,131.60118135785712,-5.057395826782075,21.570
2d3c4,130.95868801505983,-5.107166609035744,45.504
2d3ec,130.95868801505983,-4.589752362019893,44.216
2d3fc,130.3088625709177,-4.118346679435472,48.562
2d404,130.3088625709177,-3.6086596856604585,43.965
2d41c,130.3088625709177,-3.105490670236393,43.485
2d424,130.3088625709177,-2.6089383568285816,31.940
2d434,130.95868801505983,-2.0985891503282783,42.428
2d444,131.60118135785712,-2.5584268673839676,20.075
2d44c,131.60118135785712,-2.0780487776256775,23.499
2d454,132.23624352152214,-2.057488875220246,28.515
2d464,132.23624352152214,-3.0152982822100003,19.450
2d474,131.60118135785712,-3.538878324162205,46.981
2d47c,132.23624352152214,-3.503922667648026,48.440
2d48c,132.86378750597117,-2.985188905999224,42.572
2d4b4,134.70061377741334,-2.8950079227162218,44.002
2d4c4,134.09603112544315,-2.4572479780933523,52.250
2d4dc,134.09603112544315,-1.995832528830577,47.295
2d4f4,132.86378750597117,-2.507817288110056,35.093
2d504,132.86378750597117,-1.5725849744556668,35.346
2d57c,132.86378750597117,-0.2195838546884792,51.541
2d5e4,130.3088625709177,-0.6906534010931853,45.267
2d5ec,130.95868801505983,-0.6839647188008074,46.243
2d5f4,130.95868801505983,-0.22623728347518732,48.572
2d604,129.65181651899857,-0.2306572459737871,51.370
2d61c,128.98767407801805,-0.23285759392398347,48.274
2d62c,127.63866215467043,-0.2372303334811685,27.385
2d634,127.63866215467043,-0.7171960898288349,42.830
2d644,128.31657246874525,-1.1933719466692612,49.323
2d654,127.63866215467043,-1.6988931418392943,35.321
2d65c,128.31657246874525,-1.683282216242491,34.815
2d674,129.65181651899857,-1.171079433159255,41.317
2d67c,129.65181651899857,-1.651846794311962,5.980
2d68c,128.98767407801805,-2.159942830419012,37.692
2d69c,129.65181651899857,-2.6341114463210142,54.165
2d6a4,129.65181651899857,-3.1354373634949835,38.579
2d6ac,129.65181651899857,-3.643434275799734,51.138
2d6b4,128.98767407801805,-3.6780961291396777,47.044
2d6cc,128.31657246874525,-3.71261786042224,42.037
2d704,126.95410704267701,-2.220561649147726,42.251
2d70c,126.26308464002133,-2.2405269619374617,41.672
2d714,126.26308464002133,-2.7583634082383166,41.854
2d71c,126.95410704267701,-2.7337964126781222,44.683
2d724,126.95410704267701,-3.254020714438715,41.740
2d744,125.56578616403253,-3.312247743501063,39.548
2d74c,125.56578616403253,-3.8487349647959896,39.285
2d754,124.86241660110517,-3.8821253797337367,37.762
2d75c,124.86241660110517,-3.3410065084416125,20.161
2d764,124.86241660110517,-2.806923830411762,38.200
2d76c,125.56578616403253,-2.7827464289048196,41.564
2d774,125.56578616403253,-2.2603430378201588,38.039
2d77c,124.86241660110517,-2.279992282296078,38.340
2d784,124.86241660110517,-1.7603192021507688,40.350
2d78c,124.86241660110517,-1.2480044564174329,34.297
2d794,125.56578616403253,-1.2372411508368693,39.586
2d79c,125.56578616403253,-1.745142173285932,42.214
2d7a4,126.26308464002133,-1.7298364522676473,37.683
2d7b4,126.95410704267701,-1.2154506436371781,42.909
2d7bc,126.26308464002133,-1.2263866663399379,43.514
2d7c4,126.26308464002133,-0.7302654279263533,43.520
2d7dc,126.26308464002133,-0.24155375334089765,38.333
2d7e4,125.56578616403253,-0.24369232979695102,44.656
2d7ec,125.56578616403253,-0.7367301414668992,48.465
2d7f4,124.86241660110517,-0.7431405843833688,33.351
2d7fc,124.86241660110517,-0.24581295857455393,38.804
2d804,124.15319471176817,-0.24791372286620889,35.559
2d814,123.43835297887958,-0.7557754484377305,38.226
2d81c,124.15319471176817,-0.7494909626620373,41.107
2d824,124.15319471176817,-1.258666855801973,37.404
2d82c,124.15319471176817,-1.7753538249218876,37.442
2d834,123.43835297887958,-1.7902322482910544,41.363
2d83c,123.43835297887958,-1.2692185650909222,48.091
2d844,122.71813749631639,-1.2796497753946596,38.083
2d84c,122.71813749631639,-1.8049406441812506,39.065
2d854,121.99280779590266,-1.8194651964969286,30.845
2d85c,121.99280779590266,-1.2899506859915897,40.605
2d864,121.99280779590266,-0.7681233757046263,39.650
2d86c,122.71813749631639,-0.7619881988323479,39.605
2d874,122.71813749631639,-0.25204794089704946,34.893
2d87c,121.99280779590266,-0.2540775301542003,35.507
2d884,121.26263661074441,-0.256079539295169,39.357
2d88c,121.26263661074441,-0.7741751662053178,36.592
2d894,120.52790957361556,-0.7801378040173049,41.113
2d89c,120.52790957361556,-0.25805206057207153,31.152
2d8a4,119.78892484955995,-0.2599932088198063,33.881
2d8ac,119.04599270243568,-0.2619011287989144,26.694
2d8b4,119.04599270243568,-0.7917729201143912,23.585
2d8bc,119.78892484955995,-0.7860055911462391,36.401
2d8c4,119.78892484955995,-1.3199744673369742,30.310
2d8cc,119.04599270243568,-1.3296575655602172,31.130
2d8d4,119.04599270243568,-1.8754518345261006,39.004
2d8dc,119.78892484955995,-1.8617988434109625,36.330
2d8e4,120.52790957361556,-1.847907859448084,36.348
2d8ec,120.52790957361556,-1.3101226542182625,40.065
2d8f4,121.26263661074441,-1.3001115388367002,43.049
2d8fc,121.26263661074441,-1.8337921497745597,39.159
2d90c,121.26263661074441,-2.9239594733658327,46.247
2d914,120.52790957361556,-2.946442821955967,30.764
2d924,119.78892484955995,-2.411369274760902,37.553
2d92c,119.04599270243568,-2.42904386252952,29.726
2d934,119.04599270243568,-2.9903129756623628,28.880
2d93c,119.78892484955995,-2.9685676922120288,35.591
2d94c,119.04599270243568,-3.559129537403696,26.895
2d954,119.04599270243568,-4.135354819832874,30.290
2d964,120.52790957361556,-4.074784388404718,32.336
2d96c,120.52790957361556,-3.5069530735901853,36.213
2d974,121.26263661074441,-3.4802120960991445,42.581
2d97c,121.26263661074441,-4.043740497750968,31.174
2d984,121.99280779590266,-4.0122300997632845,40.961
2d98c,122.71813749631639,-3.9802831360114403,43.070
2d994,122.71813749631639,-3.425552040853867,37.888
2d99c,121.99280779590266,-3.453069815160571,39.904
2d9a4,121.99280779590266,-2.9011390993544572,32.878
2d9ac,121.99280779590266,-2.356564744275554,33.783
2d9b4,122.71813749631639,-2.3377610643043614,37.061
2d9bc,122.71813749631639,-2.8780034137313253,43.898
2d9c4,123.43835297887958,-2.854574309147885,43.676
2d9cc,123.43835297887958,-2.318719170667086,42.664
2d9d4,124.15319471176817,-2.299456944256759,41.249
2d9dc,124.15319471176817,-2.8308737770881396,45.221
2d9e4,124.15319471176817,-3.3694942298717163,36.362
2d9ec,123.43835297887958,-3.3976847977654656,40.992
2d9f4,123.43835297887958,-3.9479297995687403,39.062
2d9fc,124.15319471176817,-3.915200424650097,30.521
2da04,124.15319471176817,-4.467866591342774,34.393
2da0c,124.15319471176817,-5.027358981476918,37.024
2da14,123.43835297887958,-5.069299518425874,36.571
2da1c,123.43835297887958,-4.5051803992964325,32.407
2da24,122.71813749631639,-4.54206462467456,42.537
2da2c,121.99280779590266,-4.578484709695372,24.774
2da34,121.99280779590266,-5.151689868076243,35.428
2da3c,122.71813749631639,-5.110756083958301,45.850
2da44,122.71813749631639,-5.686208684082381,32.608
2da4c,121.99280779590266,-5.731693208702608,35.423
2da54,121.99280779590266,-6.318333747693143,15.725
2da5c,122.71813749631639,-6.268265156321762,17.817
2da64,123.43835297887958,-6.217553843891918,33.281
2da6c,123.43835297887958,-5.6401418541654715,30.510
2da74,124.15319471176817,-5.593535804878295,39.299
2da7c,124.15319471176817,-6.166247190780401,38.722
2da84,124.15319471176817,-6.745335174731239,29.699
2da8c,123.43835297887958,-6.801373656448136,39.381
2da94,123.43835297887958,-7.391431211613971,28.819
2da9c,124.15319471176817,-7.33063371258059,38.276
2dab4,123.43835297887958,-8.589538306982812,43.241
2dabc,123.43835297887958,-7.9875482289387145,35.535
2dac4,122.71813749631639,-8.052358654258384,37.245
2dacc,122.71813749631639,-8.65908962833258,30.127
2dad4,121.99280779590266,-8.727747490509463,34.812
2dadc,121.99280779590266,-8.116339679375816,27.498
2dae4,121.99280779590266,-7.510839431379266,34.467
2daec,122.71813749631639,-7.451518452164984,32.572
2daf4,122.71813749631639,-6.856759788899888,39.835
2dafc,121.99280779590266,-6.911441884174867,32.923
2db0c,120.52790957361556,-7.0184887707907935,28.899
2db14,120.52790957361556,-7.626960333546036,19.283
2db1c,121.26263661074441,-7.569338453492004,31.821
2db24,121.26263661074441,-8.179431327471375,30.124
2db2c,121.26263661074441,-8.795447643003612,36.302
2db34,120.52790957361556,-8.862126450982606,31.496
2db3c,120.52790957361556,-8.2415741836086,32.256
2db44,119.78892484955995,-8.302709619180705,25.632
2db4c,119.78892484955995,-8.927721135651993,36.448
2db54,119.04599270243568,-8.992170018267034,27.056
2db5c,119.04599270243568,-8.36278001986665,26.983
2db64,119.04599270243568,-7.739355735949724,20.616
2db6c,119.78892484955995,-7.6836506058779115,4.569
2db74,119.78892484955995,-7.070752314121219,33.305
2db7c,119.04599270243568,-7.122109712426791,30.738
2db84,119.04599270243568,-6.511245473479812,38.427
2db8c,119.04599270243568,-5.906957391106125,35.750
2db94,119.78892484955995,-5.86422626639069,37.298
2db9c,119.78892484955995,-6.464214086097729,33.402
2dba4,120.52790957361556,-6.4163546368004125,39.349
2dbac,121.26263661074441,-6.367712481364901,43.597
2dbb4,121.26263661074441,-5.7765525574689,34.744
2dbbc,120.52790957361556,-5.820744231943214,31.105
2dbc4,120.52790957361556,-5.231834937993015,30.130
2dbcc,121.26263661074441,-5.192062249725705,34.357
2dbd4,121.26263661074441,-4.614406260841954,22.118
2dbdc,120.52790957361556,-4.649795174589739,38.603
2dbe4,119.78892484955995,-4.6846177662765305,39.582
2dbec,119.78892484955995,-5.270970116794822,31.487
2dbf4,119.04599270243568,-5.309430592079316,25.532
2dbfc,119.04599270243568,-4.718840901240843,40.914
2dc04,118.29943499572406,-4.752432127287483,28.490
2dc0c,118.29943499572406,-5.347179940481637,33.722
2dc14,117.54958462854715,-5.3841826583126355,28.531
2dc1c,117.54958462854715,-4.785359807481994,26.891
2dc24,116.79678490847915,-4.817593252229526,31.120
2dc2c,116.04138886338704,-4.849102849560381,24.692
2dc34,116.04138886338704,-5.455811672735767,25.449
2dc3c,116.79678490847915,-5.420404309708991,26.513
2dc44,116.79678490847915,-6.030246514030164,30.898
2dc4c,116.04138886338704,-6.069580992380803,26.673
2dc54,116.04138886338704,-6.690220454613426,22.278
2dc5c,116.79678490847915,-6.64693309327519,23.001
2dc6c,117.54958462854715,-5.990006302365339,33.883
2dc74,118.29943499572406,-5.948897197309299,26.799
2dc7c,118.29943499572406,-6.55740439645407,29.271
2dc84,118.29943499572406,-7.172512567407753,29.558
2dc94,117.54958462854715,-7.847602368904275,42.627
2dc9c,118.29943499572406,-7.794023334000662,33.358
2dca4,118.29943499572406,-8.421729015453007,28.196
2dcac,118.29943499572406,-9.055412766034316,27.108
2dcb4,117.54958462854715,-9.117390638043409,27.231
2dcbc,117.54958462854715,-8.479501709784495,24.130
2dcc4,116.79678490847915,-8.536044909032293,25.174
2dccc,116.79678490847915,-9.178046729291484,28.228
2dcd4,116.04138886338704,-9.237326210810211,21.734
2dcdc,116.04138886338704,-8.591307346417883,26.785
2dce4,116.04138886338704,-7.951298689000301,23.643
2dcec,116.79678490847915,-7.900043380547741,24.013
2dcf4,116.79678490847915,-7.270267478349034,29.018
2dcfc,116.04138886338704,-7.3175297481392905,26.618
2dd04,115.28375849518459,-7.363658284731875,27.468
2dd0c,114.52426397902158,-7.408612844397707,23.725
2dd14,114.52426397902158,-8.050071595975826,21.685
2dd1c,115.28375849518459,-8.001322598711338,24.603
2dd24,115.28375849518459,-8.645239901502647,22.409
2dd2c,115.28375849518459,-9.295176563876524,26.715
2dd34,114.52426397902158,-9.351547806288623,26.009
2dd3c,114.52426397902158,-8.697795812151927,32.117
2dd44,113.76328281204688,-8.748930877307275,27.185
2dd4c,113.76328281204688,-9.406392708716838,26.849
2dd54,113.00119891646547,-9.459666999196624,21.753
2dd5c,113.00119891646547,-8.79860364875323,19.971
2dd64,113.00119891646547,-8.143582831364325,19.564
2dd6c,113.76328281204688,-8.097504537927058,24.517
2dd74,113.76328281204688,-7.452355365682561,23.499
2dd7c,113.00119891646547,-7.494850135118718,23.989
2dd84,113.00119891646547,-6.852641060845283,22.675
2dd8c,113.00119891646547,-6.2171808154417345,20.405
2dd94,113.76328281204688,-6.181805199746852,22.204
2dd9c,113.76328281204688,-6.813715070423164,26.338
2dda4,114.52426397902158,-6.773647404303315,31.378
2ddac,115.28375849518459,-6.732470877910057,25.804
2ddb4,115.28375849518459,-6.1079744080672285,29.889
2ddbc,114.52426397902158,-6.145393095518019,24.961
2ddc4,114.52426397902158,-5.5240575680180655,25.033
2ddcc,115.28375849518459,-5.490372882211087,19.964
2ddd4,115.28375849518459,-4.879860192524888,34.292
2dddc,114.52426397902158,-4.909838202595807,21.636
2dde4,113.76328281204688,-4.939011247987346,27.798
2ddec,113.76328281204688,-5.556836987681889,22.002
2ddf4,113.00119891646547,-5.588684152020817,25.452
2ddfc,113.00119891646547,-4.967355255827024,29.108
2de04,113.00119891646547,-4.353387674578592,23.925
2de0c,113.76328281204688,-4.328518310729286,25.691
2de14,113.76328281204688,-3.7255380005335166,31.377
2de1c,113.00119891646547,-3.746964291622245,25.406
2de2c,113.00119891646547,-2.557428455751961,28.576
2de34,113.76328281204688,-2.5427821791033756,26.981
2de3c,113.76328281204688,-3.130239654691454,25.980
2de44,114.52426397902158,-3.1116959292368556,28.404
2de4c,114.52426397902158,-2.527708472002947,25.155
2de54,115.28375849518459,-2.512219848663399,27.858
2de5c,115.28375849518459,-3.092641541388448,18.531
2de64,115.28375849518459,-3.6808260492433535,19.462
2de6c,114.52426397902158,-3.703485832440177,15.986
2de74,114.52426397902158,-4.302922053639044,34.624
2de7c,115.28375849518459,-4.276620065299973,19.099
2de84,116.04138886338704,-4.2496348743417665,42.702
2de8c,116.04138886338704,-3.6575780894044376,22.296
2de94,116.79678490847915,-3.6337624827302726,28.200
2de9c,116.79678490847915,-4.22199027734859,30.501
2dea4,117.54958462854715,-4.193711234795522,33.820
2deac,118.29943499572406,-4.164823762540714,25.215
2deb4,118.29943499572406,-3.5845153619704426,29.600
2debc,117.54958462854715,-3.609400760532615,30.844
2dec4,117.54958462854715,-3.032582577334446,30.215
2decc,118.29943499572406,-3.0116579927121534,29.561
2ded4,118.29943499572406,-2.4463933450790143,30.029
2dedc,117.54958462854715,-2.4634013195790967,34.029
2deec,116.79678490847915,-3.0530671613507128,31.990
2def4,116.04138886338704,-3.0730928576132346,32.343
2defc,116.04138886338704,-2.49632962663802,26.501
2df04,116.04138886338704,-1.9274290257357414,29.788
2df0c,116.04138886338704,-1.3665219928983268,28.007
2df14,116.79678490847915,-1.35760351852359,31.685
2df1c,116.79678490847915,-1.914854519459463,21.750
2df24,117.54958462854715,-1.9019921631746681,37.825
2df2c,118.29943499572406,-1.888853833707583,34.119
2df34,118.29943499572406,-1.339162726084677,37.344
2df3c,117.54958462854715,-1.34848095372387,27.487
2df4c,118.29943499572406,-0.7974342963988239,33.441
2df54,118.29943499572406,-0.2637740026194408,33.947
2df5c,117.54958462854715,-0.2656100571899323,31.772
2df6c,116.79678490847915,-0.8084179125790527,27.262
2df74,116.04138886338704,-0.8137299301353472,38.835
2df7c,116.04138886338704,-0.26916488460714083,25.160
2df84,115.28375849518459,-0.27088040147249953,13.074
2df8c,114.52426397902158,-0.2725526012395447,28.230
2df94,114.52426397902158,-0.8239703076776936,23.025
2df9c,115.28375849518459,-0.8189155941136683,38.187
2dfa4,115.28375849518459,-1.3752282879757134,40.285
2dfac,115.28375849518459,-1.939704283027943,29.630
2dfc4,113.76328281204688,-1.3919738883226693,33.919
2dfcc,113.76328281204688,-1.963314139883433,23.625
2dfd4,113.00119891646547,-1.9746287671185931,27.146
2dfdc,113.00119891646547,-1.399999019155087,27.036
2dfe4,113.00119891646547,-0.8336697294368203,18.150
2dfec,113.76328281204688,-0.8288897168092848,34.142
2dff4,113.76328281204688,-0.27418004323809814,27.232
2dffc,113.00119891646547,-0.27576137344723084,26.204
2e004,112.23840170215038,-0.27729533042805365,31.204
2e00c,112.23840170215038,-0.8383065333630314,17.009
2e014,111.47528509455601,-0.8427966128275491,32.570
2e01c,111.47528509455601,-0.2787807508048908,39.341
2e024,110.71224653410287,-0.280216574244383,26.627
2e02c,109.94968595355701,-0.2816018478869512,28.255
2e034,109.94968595355701,-0.851324106128004,27.111
2e03c,110.71224653410287,-0.8471367635517177,29.392
2e054,109.94968595355701,-2.0164168198102437,35.253
2e074,112.23840170215038,-1.4077836839909763,32.037
2e07c,112.23840170215038,-1.9856042882914913,36.387
2e09c,112.23840170215038,-3.165734663649709,21.057
2e0a4,112.23840170215038,-3.7677477001781736,28.286
2e0ac,112.23840170215038,-4.37751044223651,24.559
2e0b4,111.47528509455601,-4.4008684550720725,27.423
2e0bc,111.47528509455601,-3.787872550724306,26.059
2e0c4,110.71224653410287,-3.8073245647020877,31.160
2e0cc,110.71224653410287,-4.423445176142906,28.929
2e0d4,109.94968595355701,-4.4452257589501984,26.591
2e0dc,109.94968595355701,-3.8260909199173647,15.262
2e0e4,109.94968595355701,-3.214798351092935,3.028
2e0ec,110.71224653410287,-3.1990165858821857,28.740
2e0f4,110.71224653410287,-2.5986907313120797,28.600
2e104,109.18800474020169,-2.623873151253957,27.913
2e10c,108.42760468979141,-2.635743369505628,26.284
2e114,108.42760468979141,-3.2445958445841825,26.748
2e11c,109.18800474020169,-3.229994181271215,27.943
2e124,109.18800474020169,-3.844160302030889,27.613
2e12c,109.18800474020169,-4.466197106962465,24.468
2e134,108.42760468979141,-4.486347923388932,26.295
2e13c,108.42760468979141,-3.861522947643613,25.362
2e144,107.66888695938226,-3.878170678618484,23.286
2e14c,107.66888695938226,-4.505668750789473,22.535
2e154,106.91225102614887,-4.524152000220141,23.166
2e15c,106.91225102614887,-3.894096927377199,22.853
2e164,106.91225102614887,-3.271990432018452,21.498
2e16c,107.66888695938226,-3.2585964426652465,30.729
2e174,107.66888695938226,-2.6471250696294124,19.998
2e17c,106.91225102614887,-2.658013731644096,21.132
2e184,106.91225102614887,-2.052336341646761,18.126
2e18c,106.91225102614887,-1.4551161905973504,24.372
2e1a4,108.42760468979141,-2.035130846569775,29.740
2e1ac,109.18800474020169,-2.0259603303415994,30.926
2e1bc,108.42760468979141,-1.442912286472832,30.166
2e1cc,109.18800474020169,-0.855356097633294,31.031
2e1d4,109.18800474020169,-0.2829357301906644,29.039
2e1dc,108.42760468979141,-0.28421749415379666,25.892
2e1e4,107.66888695938226,-0.2854465298891241,23.974
2e1ec,107.66888695938226,-0.8629455946132061,29.128
2e1f4,106.91225102614887,-0.8664997744252795,22.648
2e1fc,106.91225102614887,-0.28662234653018365,19.692
2e204,106.15809365922375,-0.2877445734571504,27.464
2e20c,105.4068079114331,-0.2888129608375706,18.385
2e214,105.4068079114331,-0.8731214008152222,23.847
2e21c,106.15809365922375,-0.8698919612987771,24.905
2e224,106.15809365922375,-1.4608111121031102,15.859
2e22c,106.15809365922375,-2.0603651802198284,26.080
2e234,105.4068079114331,-2.068008756439156,23.763
2e23c,105.4068079114331,-1.466232790365048,26.000
2e244,104.65878213755632,-1.471380573527865,27.671
2e254,103.91439904540992,-2.082137324270063,19.872
2e25c,103.91439904540992,-1.4762544176793033,28.860
2e264,103.91439904540992,-0.879090840894626,21.683
2e26c,104.65878213755632,-0.876187703207127,24.196
2e274,104.65878213755632,-0.289827379484755,22.069
2e27c,103.91439904540992,-0.29078782004407033,22.945
2e284,103.17403478565704,-0.29169439152452636,20.230
2e28c,103.17403478565704,-0.8818311440435737,23.263
2e294,102.43805808577758,-0.8844092942181652,20.688
2e29c,102.43805808577758,-0.2925473191998211,22.023
2e2a4,101.70682943311247,-0.2933469419092663,25.785
2e2ac,100.98070031132626,-0.2940937087946719,18.129
2e2b4,100.98070031132626,-0.8890835682230177,19.347
2e2bc,101.70682943311247,-0.886826316220052,22.681
2e2c4,101.70682943311247,-1.489240817023009,24.402
2e2cc,100.98070031132626,-1.49303029743552,38.458
2e2d4,100.98070031132626,-2.1057878072050538,18.579
2e2dc,101.70682943311247,-2.100445463197172,19.575
2e2e4,102.43805808577758,-2.0947249507678696,20.351
2e2ec,102.43805808577758,-1.4851831050058881,27.038
2e2f4,103.17403478565704,-1.4808548793816476,23.336
2e2fc,103.17403478565704,-2.0886230486915816,22.184
2e304,103.17403478565704,-2.704981270053441,28.094
2e30c,103.17403478565704,-3.329763137187155,23.938
2e314,102.43805808577758,-3.339477681230354,18.994
2e31c,102.43805808577758,-2.7128790964306524,18.315
2e324,101.70682943311247,-2.7202832439635927,19.641
2e32c,100.98070031132626,-2.7271978891345876,19.094
2e33c,101.70682943311247,-3.3485849273761663,18.797
2e344,101.70682943311247,-3.9851689093424167,26.424
2e35c,101.70682943311247,-4.629841106427516,23.124
2e364,102.43805808577758,-4.617275231203042,20.722
2e36c,102.43805808577758,-3.974340567261264,19.900
2e374,103.17403478565704,-3.962790067525406,20.157
2e37c,103.17403478565704,-4.603871192827219,21.234
2e384,103.91439904540992,-4.589623573013964,23.510
2e38c,104.65878213755632,-4.5745287321609,23.016
2e394,104.65878213755632,-3.937505536598077,7.153
2e39c,103.91439904540992,-3.950512761992644,24.241
2e3a4,103.91439904540992,-3.3194374007103797,19.256
2e3ac,103.91439904540992,-2.696586608435648,21.250
2e3b4,104.65878213755632,-2.6876930055424206,21.818
2e3bc,104.65878213755632,-3.308497868455937,23.862
2e3c4,105.4068079114331,-3.2969432591548395,26.090
2e3cc,105.4068079114331,-2.6782994307686185,23.121
2e3d4,106.15809365922375,-2.668405948465565,31.448
2e3dc,106.15809365922375,-3.2847736376898626,18.730
2e3e4,106.15809365922375,-3.909296753010651,23.470
2e3ec,105.4068079114331,-3.9237668481438592,31.989
2e3f4,105.4068079114331,-4.558584852139361,41.692
2e3fc,106.15809365922375,-4.541791969729521,25.734
2e404,106.15809365922375,-5.182064061820143,30.288
2e40c,105.4068079114331,-5.2011999038884795,-3.279
2e414,105.4068079114331,-5.85140259111105,23.016
2e41c,106.15809365922375,-5.829905875725427,20.211
2e424,106.15809365922375,-6.485098351999082,18.833
2e42c,106.15809365922375,-7.147410597084605,20.645
2e434,105.4068079114331,-7.17367320076032,20.395
2e444,104.65878213755632,-6.531636583387104,23.436
2e44c,104.65878213755632,-7.19860637057409,24.187
2e454,103.91439904540992,-7.222210303592353,23.727
2e45c,103.91439904540992,-6.5530937673012835,33.571
2e464,103.91439904540992,-5.891133820180735,28.756
2e46c,104.65878213755632,-5.871811891113085,21.872
2e474,104.65878213755632,-5.219368040817919,21.226
2e47c,103.91439904540992,-5.236568468688795,21.671
2e484,103.17403478565704,-5.2528032953775945,17.562
2e48c,103.17403478565704,-5.909370792638849,27.468
2e494,102.43805808577758,-5.926527549522397,22.374
2e49c,102.43805808577758,-5.268076702305144,21.589
2e4a4,101.70682943311247,-5.282394895551499,18.477
2e4bc,101.70682943311247,-5.942611103500186,20.248
2e4c4,101.70682943311247,-6.610258048933187,24.786
2e4cc,100.98070031132626,-6.6269364431017665,20.987
2e4d4,100.98070031132626,-7.303437471808591,22.466
2e4dc,101.70682943311247,-7.285091639287473,23.558
2e4e4,102.43805808577758,-7.265445634541107,12.430
2e4f4,103.17403478565704,-6.573345772993678,22.849
2e4fc,103.17403478565704,-7.244488084948083,22.648
2e51c,102.43805808577758,-7.945416332367476,46.579
2e534,100.98070031132626,-8.676980320452872,23.449
2e54c,100.98070031132626,-9.373469643005437,23.982
2e554,100.98070031132626,-10.076049846307265,21.789
2e55c,101.70682943311247,-10.050986474125407,22.319
2e564,102.43805808577758,-10.024144822138624,22.647
2e574,103.17403478565704,-9.298337337950311,20.798
2e594,104.65878213755632,-9.239851338912977,22.195
2e59c,103.91439904540992,-9.269940520982745,27.355
2e5a4,103.91439904540992,-8.580901281759987,70.106
2e5b4,104.65878213755632,-7.872473592899432,24.069
2e5bc,104.65878213755632,-8.552978868164022,47.210
2e5c4,105.4068079114331,-8.52348273644076,16.218
2e5cc,105.4068079114331,-7.845262558645112,24.922
2e5d4,106.15809365922375,-7.816600007239401,22.365
2e5dc,106.15809365922375,-8.492412446284634,22.938
2e5ec,105.4068079114331,-9.208065525438396,20.546
2e5f4,105.4068079114331,-9.898731624343535,18.529
2e5fc,106.15809365922375,-9.86283365753162,5.964
2e60c,106.91225102614887,-9.139405310424578,20.311
2e614,107.66888695938226,-9.10254087821929,29.320
2e624,108.42760468979141,-9.744267943484683,7.300
2e62c,109.18800474020169,-9.70115945628947,25.398
2e634,109.18800474020169,-9.023796410008641,19.063
2e63c,108.42760468979141,-9.063999793231693,16.634
2e644,108.42760468979141,-8.389804151494166,25.005
2e64c,109.18800474020169,-8.352502166219901,21.982
2e654,109.18800474020169,-7.687540531486392,17.211
2e65c,108.42760468979141,-7.721948160233378,20.418
2e664,107.66888695938226,-7.754935100032575,20.868
2e66c,107.66888695938226,-8.425564918157926,21.178
2e674,106.91225102614887,-8.459771009643092,25.706
2e67c,106.91225102614887,-7.786488821909607,31.650
2e684,106.91225102614887,-7.1198212886391605,14.590
2e68c,107.66888695938226,-7.090910952951553,23.132
2e694,107.66888695938226,-6.433740900129099,26.320
2e69c,106.91225102614887,-6.460019746300661,24.813
2e6ac,106.91225102614887,-5.161962657398894,25.273
2e6b4,107.66888695938226,-5.140899987727376,24.025
2e6bc,107.66888695938226,-5.783662041189879,27.470
2e6c4,108.42760468979141,-5.758926892791413,28.371
2e6cc,108.42760468979141,-5.118882507736493,26.364
2e6d4,109.18800474020169,-5.095918821565789,19.017
2e6dc,109.18800474020169,-5.7331282653798095,23.362
2e6e4,109.18800474020169,-6.37761685804952,21.517
2e6f4,108.42760468979141,-7.060688221999509,25.056
2e6fc,109.18800474020169,-7.0291646716886245,29.755
2e704,109.94968595355701,-6.996354794695987,36.371
2e70c,110.71224653410287,-6.9622759567648815,25.423
2e714,110.71224653410287,-6.316821583303409,25.768
2e71c,109.94968595355701,-6.347795517875429,30.703
2e724,109.94968595355701,-5.7062781584675815,16.746
2e72c,109.94968595355701,-5.0720196617515025,23.705
2e734,110.71224653410287,-5.047197856295315,23.868
2e73c,110.71224653410287,-5.678390924891234,28.564
2e744,111.47528509455601,-5.6494832208120584,22.113
2e74c,111.47528509455601,-5.0214682838211555,26.807
2e754,112.23840170215038,-4.9948478171596005,25.504
2e75c,112.23840170215038,-5.619573942728586,24.067
2e764,112.23840170215038,-6.251492117073345,27.355
2e76c,111.47528509455601,-6.284713478832996,20.637
2e774,111.47528509455601,-6.9269483367184845,22.874
2e77c,112.23840170215038,-6.8903948506405674,24.259
2e784,112.23840170215038,-7.536063942097555,24.130
2e78c,112.23840170215038,-8.18827059979643,28.785
2e794,111.47528509455601,-8.231534837179922,34.756
2e79c,111.47528509455601,-7.575966221490801,26.522
2e7a4,110.71224653410287,-7.614529182720093,23.014
2e7ac,109.94968595355701,-7.651727924106977,22.613
2e7b4,109.94968595355701,-8.313675865109088,23.947
2e7bc,110.71224653410287,-8.273345546952926,22.654
2e7c4,110.71224653410287,-8.938478668835348,20.695
2e7cc,109.94968595355701,-8.981948794086367,22.034
2e7dc,110.71224653410287,-9.609671736705305,27.350
2e7e4,111.47528509455601,-9.561342572576075,31.380
2e7ec,111.47528509455601,-8.8934113416673,23.718
2e7f4,112.23840170215038,-8.846775610144682,24.851
2e7fc,112.23840170215038,-9.511329553917424,23.809
2e804,112.23840170215038,-10.181673071206434,28.129
2e80c,111.47528509455601,-10.235065322877118,31.159
2e814,111.47528509455601,-10.914306666500051,27.064
2e81c,112.23840170215038,-10.857537175334121,33.686
2e824,112.23840170215038,-11.53864361567045,28.440
2e82c,112.23840170215038,-12.224705288881706,22.517
2e834,111.47528509455601,-12.288207136585733,26.076
2e83c,111.47528509455601,-11.598784333834704,28.853
2e844,110.71224653410287,-11.65689240023756,22.826
2e84c,110.71224653410287,-12.349559599836503,22.563
2e854,109.94968595355701,-12.408724842246231,24.728
2e85c,109.94968595355701,-11.712931683478041,20.570
2e864,109.94968595355701,-11.022063036005473,26.316
2e86c,110.71224653410287,-10.969160076509985,26.855
2e874,110.71224653410287,-10.286657794016602,31.216
2e87c,109.94968595355701,-10.33641792871252,23.604
2e88c,109.18800474020169,-11.072985420329623,25.017
2e894,108.42760468979141,-11.121901459430575,17.550
2e8ac,106.91225102614887,-10.51662579959856,36.310
2e8b4,106.91225102614887,-11.213633683497761,21.954
2e8bc,107.66888695938226,-11.168789823465914,22.812
2e8c4,107.66888695938226,-11.868343607975511,24.301
2e8cc,106.91225102614887,-11.915837910419041,21.833
2e8d4,106.91225102614887,-12.622925232790823,21.362
2e8dc,107.66888695938226,-12.572790730667348,25.553
2e8e4,108.42760468979141,-12.52036615895718,26.442
2e8ec,108.42760468979141,-11.81868196468604,20.983
2e8f4,109.18800474020169,-11.766870547186853,24.185
2e8fc,109.18800474020169,-12.465669771603757,24.079
2e904,109.18800474020169,-13.169071737904858,24.883
2e90c,109.18800474020169,-13.8767570725205,18.270
2e91c,108.42760468979141,-13.226639025795075,22.128
2e924,107.66888695938226,-13.281812645270833,22.649
2e9a4,109.94968595355701,-13.813846430614452,28.248
2e9ac,109.94968595355701,-13.109134943954519,20.830
2e9bc,110.71224653410287,-13.748476030622887,28.222
2e9c4,111.47528509455601,-13.68068168809443,28.256
2e9d4,112.23840170215038,-12.915426697716795,11.423
2e9dc,112.23840170215038,-13.610504456004845,25.253
2e9e4,112.23840170215038,-14.309627838102958,25.518
2e9ec,111.47528509455601,-14.38311095887965,35.550
2e9f4,111.47528509455601,-15.089241582502762,20.042
2e9fc,112.23840170215038,-15.012479370601257,30.723
2eaa4,112.23840170215038,-20.009050934156136,31.705
2eaac,112.23840170215038,-20.72971247589935,32.525
2ef0c,103.91439904540992,-12.083958300087817,26.066
2ef14,104.65878213755632,-12.045213097114486,22.985
2ef24,105.4068079114331,-12.716276301170627,19.907
2ef2c,106.15809365922375,-12.670756467452344,22.276
2ef34,106.15809365922375,-11.961152102789374,22.622
2ef3c,105.4068079114331,-12.004278222622006,21.838
2ef44,105.4068079114331,-11.297143267702072,28.044
2ef4c,106.15809365922375,-11.256420746940949,23.028
2ef54,106.15809365922375,-10.556878871904864,26.759
2ef5c,105.4068079114331,-10.595190993710949,27.206
2ef64,104.65878213755632,-10.631558948487978,24.167
2ef6c,104.65878213755632,-11.335798031220511,20.872
2ef74,103.91439904540992,-11.372386314888777,21.988
2ef7c,103.91439904540992,-10.665983754423944,23.085
2ef84,103.17403478565704,-10.698470605531483,20.781
2ef8c,102.43805808577758,-10.729028791069771,22.734
2ef94,102.43805808577758,-11.439390608285034,28.012
2ef9c,103.17403478565704,-11.40691382458446,22.067
2efa4,103.17403478565704,-12.120520083794027,22.424
2eff4,101.70682943311247,-10.757671594397824,21.914
2f2e4,98.13385582671398,-20.521330303194258,0.912
2f304,97.43813547748366,-19.7949051942889,27.083
2f30c,96.74939926474936,-19.822232379650607,11.128
2f384,95.39395513481692,-19.109212367001533,-4.009
2f38c,95.39395513481692,-18.351483429256266,22.742
2f3f4,95.39395513481692,-17.59548406793162,16.326
2f40c,94.72775278355441,-17.61249185281253,20.539
2f47c,94.72775278355441,-19.12746990543702,-55.642
2f684,92.77798133627225,-16.140094500455277,16.012
2fab4,100.26001249402657,-9.395210147525866,23.635
2facc,100.26001249402657,-8.697157382490781,19.852
2fad4,100.26001249402657,-8.00549168777048,21.522
2fadc,99.54509739864785,-8.022721977827985,14.407
2fae4,98.83627550306029,-8.03858700685022,23.378
2fb04,98.13385582671398,-7.364134964552616,46.634
2fb1c,98.83627550306029,-7.350825897770766,36.453
2fb24,99.54509739864785,-7.336286964565734,22.469
2fb2c,100.26001249402657,-7.3204970965683565,40.540
2fb34,100.26001249402657,-6.6424457479534516,21.182
2fb3c,99.54509739864785,-6.656800873105075,22.762
2fb6c,98.83627550306029,-5.9964290577473145,21.455
2fb74,98.13385582671398,-6.007326102237385,14.022
2fb7c,98.13385582671398,-5.340008430416942,24.059
2fb84,97.43813547748366,-5.348830536891217,17.883
2fb8c,96.74939926474936,-5.35679155845517,44.605
2fbf4,96.06791937864303,-5.363911110356696,24.006
2fc0c,96.06791937864303,-4.701383609133209,23.448
2fc34,96.06791937864303,-2.762441280232792,24.557
2fc44,96.74939926474936,-3.3959098157085768,15.828
2fc4c,96.74939926474936,-2.758758907996891,18.820
2fc54,97.43813547748366,-2.7546413857126257,19.706
2fc5c,97.43813547748366,-3.390845357323303,22.900
2fc64,97.43813547748366,-4.035414655841234,22.338
2fc6c,96.74939926474936,-4.041435946568447,20.783
2fc7c,97.43813547748366,-4.68814785018493,24.007
2fc8c,98.13385582671398,-4.028742165264763,18.796
2fc94,98.83627550306029,-4.021404679478821,20.449
2fca4,99.54509739864785,-4.662589476916744,23.960
2fcac,100.26001249402657,-4.652488616383225,23.224
2fcb4,100.26001249402657,-4.0046851101903345,17.993
2fcbc,99.54509739864785,-4.0133895016663255,21.941
2fcc4,99.54509739864785,-3.372320367858881,27.315
2fce4,98.83627550306029,-2.745061109031821,19.374
2fcec,98.83627550306029,-3.3790617660606386,20.421
2fcf4,98.13385582671398,-3.3852332058229697,19.647
2fcfc,98.13385582671398,-2.7500785933226304,20.619
2fd04,98.13385582671398,-2.123465911345224,23.559
2fd0c,98.13385582671398,-1.5055699845634556,30.406
2fd14,98.83627550306029,-1.5028201417212574,6.966
2fd1c,98.83627550306029,-2.1195892761068396,24.363
2fd34,100.26001249402657,-1.4965543685575706,20.964
2fd3c,99.54509739864785,-1.4998163713733912,15.070
2fd44,99.54509739864785,-0.8931257916704965,19.588
2fd4c,100.26001249402657,-0.8911827303273094,20.260
2fd54,100.26001249402657,-0.2947881755142449,21.954
2fd5c,99.54509739864785,-0.2954309999787852,20.390
2fd74,98.13385582671398,-0.8965530275573681,19.377
2fd7c,98.13385582671398,-0.29656483651462767,28.000
2fd84,97.43813547748366,-0.2970576316005201,24.689
2fd8c,96.74939926474936,-0.29750233940053716,12.091
2fd94,96.74939926474936,-0.8993868034508916,16.913
2fd9c,97.43813547748366,-0.8980425923503641,15.550
2fda4,97.43813547748366,-1.5080706466118998,20.465
2fdac,97.43813547748366,-2.126991251550693,19.615
2fdb4,96.74939926474936,-2.1301725730568735,18.440
2fdbc,96.74939926474936,-1.5103272875840892,19.172
2fdc4,96.06791937864303,-1.5123454503652098,17.355
2fdcc,96.06791937864303,-2.1330176920855086,19.779
2fde4,95.39395513481692,-0.901652579228805,16.312
2fdec,96.06791937864303,-0.9005889620087777,18.382
2fdf4,96.06791937864303,-0.2979000519469485,18.982
2fdfc,95.39395513481692,-0.2982519307772259,17.932
2fe04,94.72775278355441,-0.29855920078155535,11.878
2fe14,94.0695453815523,-0.9033791729999913,11.955
2fe24,93.41955272426037,-0.29904509336059515,11.955
2fe64,94.0695453815523,-2.1396211823204068,24.215
2fe6c,94.0695453815523,-1.517029598481422,15.246
2fe74,94.72775278355441,-1.5156902442282678,18.683
2fe7c,94.72775278355441,-2.1377330269909995,18.296
2fe84,94.72775278355441,-2.7685442096350066,7.385
30014,90.90566228996255,0.9055491692264188,15.037
30024,91.52086243796509,0.29947294244473927,18.280
300fc,92.14502451692306,2.77603782198856,8.888
30104,92.77798133627225,2.774721858730187,14.936
3010c,93.41955272426037,2.7730429536690995,14.283
30114,93.41955272426037,3.413478725603999,22.494
3011c,92.77798133627225,3.4155437097044645,14.329
30134,93.41955272426037,4.719373221400316,1.742
3013c,93.41955272426037,4.0623239614982305,15.177
30144,94.0695453815523,4.059318958858187,18.120
3014c,94.0695453815523,4.715886273182977,15.794
30154,94.72775278355441,4.711739532932688,11.988
30164,94.72775278355441,3.407945440800114,14.727
3016c,94.0695453815523,3.4109512013896537,14.789
30174,94.0695453815523,2.7709879904848482,11.506
3017c,94.72775278355441,2.7685442096350066,22.198
30184,94.72775278355441,2.1377330269909995,14.328
3018c,94.72775278355441,1.5156902442282678,15.186
30194,94.0695453815523,1.517029598481422,20.610
3019c,94.0695453815523,2.1396211823204068,16.730
301a4,93.41955272426037,2.141208925198125,12.651
301bc,93.41955272426037,1.51815585781999,10.737
301d4,92.77798133627225,0.29922642657564574,7.841
301e4,94.0695453815523,0.298823143991828,11.988
301f4,94.72775278355441,0.9025813577752885,13.401
301fc,94.72775278355441,0.29855920078155535,14.354
30204,95.39395513481692,0.2982519307772259,17.771
3020c,96.06791937864303,0.2979000519469485,19.912
30214,96.06791937864303,0.9005889620087777,17.036
3021c,95.39395513481692,0.901652579228805,17.016
30224,95.39395513481692,1.5141310303495468,26.011
3022c,95.39395513481692,2.135534921535088,9.745
3024c,96.74939926474936,2.1301725730568735,18.278
30254,97.43813547748366,2.126991251550693,25.308
3025c,97.43813547748366,1.5080706466118998,15.258
3026c,96.74939926474936,0.8993868034508916,13.055
30274,96.74939926474936,0.29750233940053716,18.533
3027c,97.43813547748366,0.2970576316005201,20.294
302a4,99.54509739864785,0.2954309999787852,24.058
302ac,100.26001249402657,0.2947881755142449,8.339
302b4,100.26001249402657,0.8911827303273094,20.826
302bc,99.54509739864785,0.8931257916704965,17.902
302c4,99.54509739864785,1.4998163713733912,21.489
302cc,100.26001249402657,1.4965543685575706,21.953
302d4,100.26001249402657,2.1107559654380332,14.250
302dc,99.54509739864785,2.115354651446719,19.747
302e4,98.83627550306029,2.1195892761068396,19.079
302ec,98.83627550306029,1.5028201417212574,17.671
302fc,98.13385582671398,2.123465911345224,19.931
30304,98.13385582671398,2.7500785933226304,16.749
3030c,98.13385582671398,3.3852332058229697,16.622
30314,98.83627550306029,3.3790617660606386,16.201
3031c,98.83627550306029,2.745061109031821,19.810
30324,99.54509739864785,2.739580263727177,18.938
3032c,100.26001249402657,2.733628193409486,20.867
30334,100.26001249402657,3.364999330485692,16.464
3033c,99.54509739864785,3.372320367858881,19.713
30344,99.54509739864785,4.0133895016663255,19.859
3034c,100.26001249402657,4.0046851101903345,19.706
30354,100.26001249402657,4.652488616383225,19.299
3035c,99.54509739864785,4.662589476916744,11.265
30364,98.83627550306029,4.671890484936286,16.624
3036c,98.83627550306029,4.021404679478821,18.654
30374,98.13385582671398,4.028742165264763,16.765
3037c,98.13385582671398,4.680405026623517,15.316
30384,97.43813547748366,4.68814785018493,19.027
3038c,96.74939926474936,4.695134976950256,14.016
30394,96.74939926474936,4.041435946568447,21.553
3039c,97.43813547748366,4.035414655841234,16.957
303a4,97.43813547748366,3.390845357323303,19.511
303ac,97.43813547748366,2.7546413857126257,18.849
303b4,96.74939926474936,2.758758907996891,12.966
303bc,96.74939926474936,3.3959098157085768,20.083
303c4,96.06791937864303,3.400439034181182,20.003
303cc,96.06791937864303,2.762441280232792,7.710
303d4,95.39395513481692,2.7656992648297547,25.500
303dc,95.39395513481692,3.404446255258013,0.197
303e4,95.39395513481692,4.0515851233155855,8.485
303ec,96.06791937864303,4.046820851824216,23.958
303f4,96.06791937864303,4.701383609133209,10.075
303fc,95.39395513481692,4.7069120350950975,14.688
30404,95.39395513481692,5.370210043351548,18.960
3040c,96.06791937864303,5.363911110356696,12.514
30414,96.06791937864303,6.034174091933428,14.972
3041c,95.39395513481692,6.041249092591887,12.583
30424,95.39395513481692,6.719786080999267,8.788
3042c,95.39395513481692,7.405564981676111,18.255
30434,96.06791937864303,7.396924524414694,17.128
3043c,96.06791937864303,6.711930282920483,13.248
30444,96.74939926474936,6.703050929097433,18.281
3044c,96.74939926474936,7.387158204172007,13.929
30454,97.43813547748366,7.3762373473894955,13.873
3045c,97.43813547748366,6.693121974188508,21.222
30464,97.43813547748366,6.0172353412490205,16.368
3046c,96.74939926474936,6.026177320506081,15.914
30474,96.74939926474936,5.35679155845517,19.133
3047c,97.43813547748366,5.348830536891217,23.635
30484,98.13385582671398,5.340008430416942,19.647
3048c,98.13385582671398,6.007326102237385,21.015
30494,98.83627550306029,5.9964290577473145,15.528
3049c,98.83627550306029,5.33030696716023,17.927
304a4,99.54509739864785,5.319709323664221,17.000
304ac,100.26001249402657,5.308200226142631,23.490
304b4,100.26001249402657,5.971597603672191,10.789
304c4,99.54509739864785,6.656800873105075,8.569
304cc,100.26001249402657,6.6424457479534516,17.987
304d4,100.26001249402657,7.3204970965683565,14.807
304dc,99.54509739864785,7.336286964565734,18.769
304e4,98.83627550306029,7.350825897770766,9.707
304ec,98.83627550306029,6.670018887788237,20.924
304f4,98.13385582671398,6.682118907598644,10.088
304fc,98.13385582671398,7.364134964552616,11.680
30504,98.13385582671398,8.05310981616899,22.583
30514,98.83627550306029,8.73302684317089,15.513
3051c,98.83627550306029,8.03858700685022,17.445
30524,99.54509739864785,8.022721977827985,24.017
3052c,100.26001249402657,8.00549168777048,17.449
30534,100.26001249402657,8.697157382490781,19.309
3053c,99.54509739864785,8.715832093683817,18.694
30544,99.54509739864785,9.415331544504374,17.505
3054c,100.26001249402657,9.395210147525866,17.574
30554,100.26001249402657,10.099354400677539,-1.035
3055c,99.54509739864785,10.120922964815147,15.368
30564,98.83627550306029,10.140781573708153,18.451
3056c,98.83627550306029,9.433858036470701,17.319
3057c,98.13385582671398,10.158959299596994,16.945
30584,97.43813547748366,10.17548807157919,18.048
3058c,96.74939926474936,10.190402486743865,1.179
30594,96.74939926474936,9.480151715190546,13.469
3059c,97.43813547748366,9.466237155719288,14.025
305a4,97.43813547748366,8.763079079588406,18.112
305ac,97.43813547748366,8.066315748706097,23.949
305b4,96.74939926474936,8.078232297724956,13.389
305c4,96.06791937864303,8.787543229392215,15.881
305cc,96.06791937864303,8.088888950070501,13.805
305d4,95.39395513481692,8.098317025311502,17.185
305dc,95.39395513481692,8.797760945949623,14.334
305e4,95.39395513481692,9.503603291059749,12.950
305f4,96.06791937864303,10.20373961460603,10.236
305fc,95.39395513481692,10.215538796588941,9.701
30604,94.72775278355441,10.22584144225961,11.206
3060c,94.72775278355441,9.513215555789545,13.016
30614,94.0695453815523,9.521472006212301,10.380
3061c,94.0695453815523,10.234690823960014,8.417
30624,93.41955272426037,10.242131871396836,24.842
3062c,92.77798133627225,10.248210967658475,5.586
30634,92.77798133627225,9.534086384122858,14.067
3063c,93.41955272426037,9.52841453187678,11.221
30644,93.41955272426037,8.820790416456257,10.412
3064c,92.77798133627225,8.826055022483708,4.995
30654,92.77798133627225,8.124424902995074,10.817
3065c,93.41955272426037,8.11956703144387,8.611
30664,94.0695453815523,8.11362090353871,10.014
3066c,94.0695453815523,8.81434640676687,7.929
30674,94.72775278355441,8.806682868563472,17.317
3067c,94.72775278355441,8.106549512165703,15.782
30684,94.72775278355441,7.413109783457122,13.383
3068c,94.0695453815523,7.419590519801864,13.030
30694,94.0695453815523,6.7325380440551,11.517
3069c,94.72775278355441,6.726645766794206,12.808
306a4,94.72775278355441,6.047427021503786,12.530
306ac,94.72775278355441,5.37571033394071,13.457
306b4,94.0695453815523,5.380434973614046,13.996
306bc,94.0695453815523,6.052733715378291,12.564
306c4,93.41955272426037,6.057196024198069,9.844
306cc,93.41955272426037,5.384407857958791,14.659
306d4,92.77798133627225,5.387653676440891,6.617
306dc,92.77798133627225,6.060841687572114,12.629
306e4,92.77798133627225,6.741540662482737,4.758
306ec,93.41955272426037,6.737492738854163,10.505
306f4,93.41955272426037,7.425040011767532,13.864
306fc,92.77798133627225,7.429492160859968,-10.928
30704,92.14502451692306,7.432981800453658,15.198
3070c,91.52086243796509,7.435544550129282,20.350
30714,91.52086243796509,6.747043558276271,7.751
3071c,92.14502451692306,6.744713476141513,5.822
30774,90.90566228996255,7.4372166737712115,12.647
30784,90.29957847386916,8.133746130714636,8.623
3078c,90.29957847386916,8.836156623806652,8.546
30794,90.90566228996255,8.835189051123407,12.964
3079c,90.90566228996255,8.132853302052466,5.669
307a4,91.52086243796509,8.131028813219821,12.042
307ac,92.14502451692306,8.128232538578938,7.223
307b4,92.14502451692306,8.830181443627822,16.890
307bc,91.52086243796509,8.833211821035885,11.197
307c4,91.52086243796509,9.541796757472108,9.190
307cc,92.14502451692306,9.53853198792227,13.370
307d4,92.14502451692306,10.25297574802191,12.622
307dc,91.52086243796509,10.256474902796624,10.117
307f4,90.29957847386916,9.544969324899293,-0.879
307fc,90.29957847386916,10.259875226175547,16.603
30804,90.29957847386916,10.980553861666237,12.339
3080c,90.90566228996255,10.97936188820805,11.138
3084c,91.52086243796509,13.169555697056897,11.277
3085c,92.14502451692306,12.429613582627416,16.608
30864,92.14502451692306,11.698852515092762,25.374
30874,91.52086243796509,10.97692608576367,11.632
3087c,92.14502451692306,10.973192855806833,11.278
30884,92.77798133627225,10.968109317468373,11.924
3088c,92.77798133627225,11.693451057663827,7.889
30894,93.41955272426037,11.686559593277009,20.825
3089c,93.41955272426037,10.961623505228062,4.013
308a4,94.0695453815523,10.953684573180011,3.822
308b4,94.72775278355441,11.66809183675222,14.459
308bc,94.0695453815523,11.678124068949723,13.693
308c4,94.0695453815523,12.407669803057514,13.458
308cc,94.72775278355441,12.397049219654017,10.719
308d4,94.72775278355441,13.130766757258804,3.169
308dc,94.0695453815523,13.141972581036013,-6.029
308e4,93.41955272426037,13.15139474641501,1.099
308ec,93.41955272426037,12.416599962463614,15.411
308f4,92.77798133627225,12.42389547146798,8.913
308fc,92.77798133627225,13.159092143088527,7.369
30904,92.77798133627225,13.898681659655324,12.938
30914,93.41955272426037,14.633803881501283,13.900
3091c,93.41955272426037,13.890585085121561,7.476
30924,94.0695453815523,13.880674219031873,14.294
3092c,94.72775278355441,13.868887069030672,4.171
30934,94.72775278355441,14.611044540404949,8.388
3093c,94.0695453815523,14.623408297480195,10.144
30944,94.0695453815523,15.36980096792752,9.975
3094c,94.72775278355441,15.356866126088276,10.182
30954,94.72775278355441,16.105972202187242,12.505
3095c,94.0695453815523,16.119471808747722,10.147
30964,93.41955272426037,16.130822181292626,10.609
3096c,93.41955272426037,15.380676611192422,11.586
30974,92.77798133627225,15.389561197634611,6.955
3097c,92.77798133627225,16.140094500455277,27.237
30a44,91.52086243796509,18.421551423300794,18.810
30a4c,92.14502451692306,18.41556364039406,12.381
30a64,90.90566228996255,19.185782903319677,8.175
30a6c,90.90566228996255,18.42545809985722,3.119
30a74,90.29957847386916,18.427369812542192,5.420
30a94,90.90566228996255,20.709878627887853,3.240
30a9c,90.29957847386916,20.711987441421783,6.402
30ab4,90.90566228996255,22.23589425678376,0.109
30abc,90.90566228996255,21.472846557431623,-4.060
30ae4,92.14502451692306,20.698963844057964,-4.359
30b04,92.77798133627225,19.928088268327418,0.644
30b0c,93.41955272426037,19.91696138624059,11.106
30b14,93.41955272426037,20.67849134396908,3.166
30b1c,92.77798133627225,20.689968771374758,4.002
30b24,92.77798133627225,21.452342605832268,3.781
30b2c,92.77798133627225,22.214810676009808,3.236
30b34,93.41955272426037,22.20265626725466,12.965
30b3c,93.41955272426037,21.440522525742196,5.693
30b44,94.0695453815523,21.42605230319528,9.734
30b4c,94.0695453815523,22.187776573068405,8.557
30b54,94.72775278355441,22.170077469289808,11.942
30b5c,94.72775278355441,21.408840514532166,2.901
30b64,94.72775278355441,20.647728375777977,0.725
30b6c,94.0695453815523,20.664440768184374,7.865
30b74,94.0695453815523,19.90334010412811,12.781
30b7c,94.72775278355441,19.887138560676956,21.898
30b84,94.72775278355441,19.12746990543702,19.285
30b8c,94.72775278355441,18.36912153999094,20.182
30b94,94.0695453815523,18.384269700500283,4.107
30b9c,94.0695453815523,19.143149808116387,11.351
30ba4,93.41955272426037,19.156332705233947,2.960
30bb4,92.77798133627225,18.40740965106246,13.723
30bbc,93.41955272426037,18.397005701820532,6.845
30bc4,93.41955272426037,17.63938008417159,6.196
30bcc,92.77798133627225,17.649412612691584,8.065
30bd4,92.77798133627225,16.89350897758665,9.242
30bdc,93.41955272426037,16.88385383319751,6.143
30be4,94.0695453815523,16.87203472493096,10.290
30bec,94.0695453815523,17.627098886606937,12.367
30bf4,94.72775278355441,17.61249185281253,11.570
30bfc,94.72775278355441,16.857977462378127,11.325
30c04,95.39395513481692,16.841610040234343,10.679
30c0c,95.39395513481692,17.59548406793162,11.943
30c14,96.06791937864303,17.57600319521694,10.074
30c1c,96.06791937864303,16.822862953138337,4.799
30c24,96.74939926474936,16.80166951335303,19.821
30c2c,97.43813547748366,16.77796616911566,15.064
30c34,97.43813547748366,17.529347703526263,13.863
30c3c,96.74939926474936,17.553979804844513,10.447
30c44,96.74939926474936,18.308439794756698,14.486
30c4c,97.43813547748366,18.28289331043274,10.964
30c54,97.43813547748366,19.038210577854326,9.864
30c5c,96.74939926474936,19.06465582593174,6.581
30c64,96.06791937864303,19.088299285384274,11.258
30c6c,96.06791937864303,18.33128022969922,12.987
30c74,95.39395513481692,18.351483429256266,17.341
30c7c,95.39395513481692,19.109212367001533,14.208
30c84,95.39395513481692,19.868273327145705,8.604
30c8c,96.06791937864303,19.846663763743354,9.575
30c94,96.06791937864303,20.605976259305216,14.845
30c9c,95.39395513481692,20.628267983587552,8.641
30ca4,95.39395513481692,21.388798269721995,7.643
30cac,95.39395513481692,22.149467409894523,12.350
30cb4,96.06791937864303,22.12585781025896,11.528
30cbc,96.06791937864303,21.365839587102776,-1.059
30cc4,96.74939926474936,21.339881772197153,16.652
30ccc,96.74939926474936,22.09916343472242,9.700
30cd4,97.43813547748366,22.069302785930073,10.925
30cdc,97.43813547748366,21.3108457981227,7.913
30ce4,97.43813547748366,20.55258195870618,6.844
30cec,96.74939926474936,20.58077309110819,10.841
30cf4,96.74939926474936,19.822232379650607,9.281
30cfc,97.43813547748366,19.7949051942889,11.588
30d04,98.13385582671398,19.76461209727587,10.289
30d0c,98.83627550306029,19.731287204360157,12.231
30d14,98.83627550306029,20.48694989295017,11.185
30d1c,98.13385582671398,20.521330303194258,10.740
30d24,98.13385582671398,21.278656684940355,3.705
30d2c,98.13385582671398,22.03619849325973,10.292
30d34,98.83627550306029,21.999777697477043,16.326
30d3c,98.83627550306029,21.243243875130492,11.239
30d44,99.54509739864785,21.204541602258168,16.008
30d4c,99.54509739864785,21.95997242863229,11.093
30d54,100.26001249402657,21.91671997411006,21.239
30d5c,100.26001249402657,21.162489249791342,8.257
30d64,100.26001249402657,20.4085536627115,11.054
30d6c,99.54509739864785,20.44937718269121,6.151
30d74,99.54509739864785,19.694869206509058,10.384
30d7c,100.26001249402657,19.65530170923179,4.866
30d84,100.26001249402657,18.903122764341912,12.883
30d8c,100.26001249402657,18.152406088235487,15.004
30d94,99.54509739864785,18.1893864978447,12.156
30d9c,99.54509739864785,18.941408663830835,19.785
30da4,98.83627550306029,18.976648285955733,14.226
30dac,98.13385582671398,19.008895903899145,14.541
30db4,98.13385582671398,18.254575634321743,13.282
30dbc,98.83627550306029,18.22342563053646,13.108
30dc4,98.83627550306029,17.47201074162903,14.066
30dcc,98.13385582671398,17.502044262535684,9.157
30dd4,98.13385582671398,16.751692821338438,14.859
30ddc,98.83627550306029,16.722793136213987,14.007
30de4,99.54509739864785,16.69121485117746,13.023
30dec,99.54509739864785,17.439192606237793,13.357
30df4,100.26001249402657,17.403539835228898,13.623
30dfc,100.26001249402657,16.6569100716018,13.760
30e04,100.26001249402657,15.912899808829033,5.417
30e0c,99.54509739864785,15.945838084388347,15.991
30e14,99.54509739864785,15.203443193685688,17.360
30e1c,100.26001249402657,15.171888058486429,14.038
30e24,100.26001249402657,14.434248914850807,15.094
30e2c,100.26001249402657,13.700350670881958,14.594
30e34,99.54509739864785,13.729097250114187,14.378
30e3c,99.54509739864785,14.464406177064719,8.227
30e44,98.83627550306029,14.492168915893231,18.227
30e4c,98.83627550306029,13.755561986521453,13.016
30e54,98.13385582671398,13.7797843109921,15.557
30e5c,98.13385582671398,14.517578668183452,14.908
30e64,98.13385582671398,15.259078240758138,13.495
30e6c,98.83627550306029,15.232492037568957,13.732
30e74,98.83627550306029,15.976159362270115,17.587
30e7c,98.13385582671398,16.003909412961914,14.042
30e84,97.43813547748366,16.02913822398453,10.196
30e8c,97.43813547748366,15.283249514920335,15.001
30e94,96.74939926474936,15.305057358898638,7.152
30e9c,96.74939926474936,16.05189971450053,16.040
30ea4,96.06791937864303,16.072251440847907,9.297
30eac,95.39395513481692,16.090254295538234,5.918
30eb4,95.39395513481692,15.34180598479113,16.232
30ebc,96.06791937864303,15.324556775985613,18.694
30ec4,96.06791937864303,14.580162297490416,10.666
30ecc,95.39395513481692,14.59664949680311,9.736
30ed4,95.39395513481692,13.855163527543148,3.321
30edc,96.06791937864303,13.839445639697182,8.884
30ee4,96.74939926474936,13.821677873389621,11.050
30eec,96.74939926474936,14.561524599956902,13.294
30ef4,97.43813547748366,14.540680871096292,19.271
30efc,97.43813547748366,13.801807389607719,13.207
30f04,97.43813547748366,13.06699755973838,9.170
30f0c,97.43813547748366,12.336612431073625,10.308
30f14,96.74939926474936,12.354514425113193,9.976
30f1c,96.74939926474936,13.085887015457068,8.890
30f24,96.06791937864303,13.102777845170058,5.601
30f2c,95.39395513481692,13.117720188172541,3.499
30f34,95.39395513481692,12.384684157081379,8.719
30f3c,96.06791937864303,12.3705225214942,6.543
30f44,96.06791937864303,11.643035046733166,5.427
30f4c,95.39395513481692,11.656411880678043,12.830
30f5c,96.06791937864303,10.920661827701046,1.633
30f6c,96.74939926474936,11.627914274719197,-33.537
30f74,97.43813547748366,11.611004830066328,13.394
30f84,98.13385582671398,10.872882774504491,16.940
30f8c,98.83627550306029,10.853487217920176,15.649
30f94,98.83627550306029,11.571653989957689,16.862
30f9c,98.13385582671398,11.592264533965368,17.067
30fa4,98.13385582671398,12.316771796541373,14.134
30fac,98.13385582671398,13.0460621681524,15.017
30fb4,98.83627550306029,13.023036612423951,8.553
30fbc,98.83627550306029,12.294950712159705,16.760
30fc4,99.54509739864785,12.271110535814136,17.515
30fcc,99.54509739864785,12.99787999212537,16.456
30fd4,100.26001249402657,12.970554972878723,22.297
30fdc,100.26001249402657,12.245216018649257,20.609
30fe4,100.26001249402657,11.52467980353586,19.181
30fec,99.54509739864785,11.54913680507062,16.174
30ff4,99.54509739864785,10.832297804608743,17.699
30ffc,100.26001249402657,10.80928341809648,17.758
31004,100.98070031132626,10.784416172563567,17.633
3100c,101.70682943311247,10.757671594397824,17.845
31014,101.70682943311247,11.46983094795636,11.675
3101c,100.98070031132626,11.498253231102499,17.301
31024,100.98070031132626,12.217235521243248,19.140
3102c,100.98070031132626,12.941028014301455,23.848
31034,101.70682943311247,12.909269585495498,18.262
3103c,101.70682943311247,12.187141217844728,16.681
31044,102.43805808577758,12.154909286604633,18.083
3104c,102.43805808577758,12.875254365907919,12.986
31054,103.17403478565704,12.838961429450968,23.475
3105c,103.17403478565704,12.120520083794027,3.528
31064,103.17403478565704,11.40691382458446,9.124
3106c,102.43805808577758,11.439390608285034,16.489
31074,102.43805808577758,10.729028791069771,23.727
3107c,103.17403478565704,10.698470605531483,12.299
31084,103.91439904540992,10.665983754423944,42.239
3108c,103.91439904540992,11.372386314888777,19.718
31094,104.65878213755632,11.335798031220511,20.540
3109c,104.65878213755632,10.631558948487978,22.114
310a4,105.4068079114331,10.595190993710949,19.691
310ac,106.15809365922375,10.556878871904864,23.085
310b4,106.15809365922375,11.256420746940949,19.253
310bc,105.4068079114331,11.297143267702072,18.938
310c4,105.4068079114331,12.004278222622006,22.538
310cc,106.15809365922375,11.961152102789374,18.759
310d4,106.15809365922375,12.670756467452344,19.736
310dc,105.4068079114331,12.716276301170627,19.971
310e4,104.65878213755632,12.759481645402277,20.632
310ec,104.65878213755632,12.045213097114486,21.514
310f4,103.91439904540992,12.083958300087817,20.433
310fc,103.91439904540992,12.800374409861249,17.281
31104,103.91439904540992,13.521300536307665,14.969
3110c,103.91439904540992,14.246394417383204,16.803
31114,104.65878213755632,14.201245915425703,21.394
3111c,104.65878213755632,13.478272392738738,19.662
31124,105.4068079114331,13.432809190808891,20.254
3112c,106.15809365922375,13.384908643317148,21.934
31134,106.15809365922375,14.103275325138943,23.756
3113c,105.4068079114331,14.153540454103986,21.009
31144,105.4068079114331,14.878126208384254,19.398
3114c,106.15809365922375,14.825515766898867,26.041
31154,106.15809365922375,15.551282494450588,21.240
3115c,105.4068079114331,15.606215851514522,18.042
31164,104.65878213755632,15.658347088380404,18.047
3116c,104.65878213755632,14.928055341354847,17.832
31174,103.91439904540992,14.975306340602339,20.433
3117c,103.91439904540992,15.707679893456044,17.111
31184,103.17403478565704,15.75422382608411,17.091
3118c,102.43805808577758,15.797994192869002,19.777
31194,102.43805808577758,15.06181472802553,17.735
3119c,103.17403478565704,15.019888022540734,16.022
311a4,103.17403478565704,14.288994075509152,18.327
311ac,103.17403478565704,13.5619010770039,16.988
311b4,102.43805808577758,13.600086534084738,18.807
311bc,102.43805808577758,14.329058301795524,19.615
311c4,101.70682943311247,14.366605667869564,17.541
311cc,101.70682943311247,13.635874361049138,20.671
311d4,100.98070031132626,13.6692867927367,18.398
311dc,100.98070031132626,14.401659743857188,15.102
311e4,100.98070031132626,15.13778730491624,14.473
311ec,101.70682943311247,15.101106178164205,19.887
311f4,101.70682943311247,15.839011896060603,31.563
311fc,100.98070031132626,15.87730325587328,13.912
31204,100.98070031132626,16.61983555555819,14.794
3120c,100.98070031132626,17.365007216481736,17.265
31214,101.70682943311247,17.32355462751775,14.437
3121c,101.70682943311247,16.579952983962755,14.879
31224,102.43805808577758,16.537229213455475,19.902
3122c,103.17403478565704,16.491636509419614,17.399
31234,103.17403478565704,17.231756054517085,18.512
3123c,102.43805808577758,17.279147298441867,17.905
31244,102.43805808577758,18.023371836049293,16.869
3124c,103.17403478565704,17.97420827902159,17.989
31254,103.17403478565704,18.718615741518814,17.490
3125c,102.43805808577758,18.76952301023101,16.537
31264,101.70682943311247,18.817220859134316,15.718
3126c,101.70682943311247,18.069437934075964,14.899
31274,100.98070031132626,18.11243721308488,15.704
3127c,100.98070031132626,18.861741417824998,11.878
31284,100.98070031132626,19.61253355916407,14.235
3128c,101.70682943311247,19.566519154918634,16.421
31294,101.70682943311247,20.316947334995625,15.250
3129c,100.98070031132626,20.364426195260002,13.813
312a4,100.98070031132626,21.11703169697173,11.032
312ac,100.98070031132626,21.869963233675737,9.167
312b4,101.70682943311247,21.81965105833286,13.029
312bc,101.70682943311247,21.068119648611,12.427
312c4,102.43805808577758,21.01570994569848,6.414
312cc,102.43805808577758,21.765738569815714,13.583
312d4,103.17403478565704,21.70818745759496,14.998
312dc,103.17403478565704,20.959765853761635,14.158
312e4,103.17403478565704,20.211775903658122,14.383
312ec,102.43805808577758,20.26607563047154,13.799
312f4,102.43805808577758,19.517218739224308,14.968
312fc,103.17403478565704,19.464598669435183,15.357
31304,103.91439904540992,19.408631663592804,16.340
3130c,104.65878213755632,19.349297019368326,16.448
31314,104.65878213755632,20.09278453856109,13.744
3131c,103.91439904540992,20.154019504614286,15.464
31324,103.91439904540992,20.9002573260199,16.518
3132c,103.91439904540992,21.64696625037133,15.213
31334,104.65878213755632,21.582050559175222,15.699
3133c,104.65878213755632,20.8371612385159,13.291
31344,105.4068079114331,20.77046159459537,7.223
3134c,105.4068079114331,21.51342328937667,11.025
31354,106.15809365922375,21.44107481914155,12.711
3135c,106.15809365922375,20.70014969633777,10.680
31364,106.15809365922375,19.959826251137283,14.078
3136c,105.4068079114331,20.028056062798736,11.890
31374,105.4068079114331,19.286580803398273,10.373
3137c,106.15809365922375,19.220476008754996,16.012
31384,106.15809365922375,18.48247059970983,16.334
3138c,106.15809365922375,17.746180843172347,17.983
31394,105.4068079114331,17.80791769639896,20.538
3139c,105.4068079114331,18.54641014284536,14.785
313a4,104.65878213755632,18.607075565957757,14.103
313ac,103.91439904540992,18.6644731091861,17.241
313b4,103.91439904540992,17.921922626712277,17.467
313bc,104.65878213755632,17.86649644906054,18.628
313c4,104.65878213755632,17.12793439136852,18.124
313cc,103.91439904540992,17.181357535795215,18.118
313d4,103.91439904540992,16.443152756651163,22.596
313dc,104.65878213755632,16.39176164532765,19.636
313e4,105.4068079114331,16.33745283010381,21.254
313ec,105.4068079114331,17.07147544598802,17.627
313f4,106.15809365922375,17.01197583701341,19.698
313fc,106.15809365922375,16.28022206037679,27.261
31404,106.91225102614887,16.22007128001321,21.140
3140c,106.91225102614887,16.949437119914325,22.009
31414,107.66888695938226,16.883867340830335,20.587
3141c,107.66888695938226,16.157008695111504,20.776
31424,108.42760468979141,16.091048808681535,29.453
3142c,109.18800474020169,16.02221242145516,21.921
31434,109.18800474020169,16.743699430312045,20.747
3143c,108.42760468979141,16.815281075012834,20.528
31444,108.42760468979141,17.542066387596464,18.548
3144c,109.18800474020169,17.46777553875065,18.433
31454,109.18800474020169,18.194087528627218,22.598
3145c,108.42760468979141,18.271048003574055,14.274
31464,107.66888695938226,18.344778507039194,19.485
3146c,107.66888695938226,17.61324398797239,19.621
31474,106.91225102614887,17.681286999349986,17.434
3147c,106.91225102614887,18.4152575427138,19.241
31484,106.91225102614887,19.15098267855976,16.758
3148c,107.66888695938226,19.078107994048448,18.826
31494,107.66888695938226,19.812867640909907,11.582
3149c,106.91225102614887,19.88809452378075,15.548
314a4,106.91225102614887,20.62622428081026,14.535
314ac,106.91225102614887,21.365003142141706,12.159
314b4,107.66888695938226,21.285213972637514,12.582
314bc,107.66888695938226,20.54869161932662,13.509
314cc,108.42760468979141,21.201720811396385,13.415
314d4,109.18800474020169,21.114544971285202,17.937
314dc,109.18800474020169,20.38286764012462,13.879
314e4,109.18800474020169,19.651992445654766,24.591
314ec,108.42760468979141,19.734159758547353,19.521
314f4,108.42760468979141,19.001866325733793,16.621
314fc,109.18800474020169,18.922279246668836,21.465
31504,109.94968595355701,18.839375507198024,22.011
3150c,110.71224653410287,18.753190970979134,28.367
31514,110.71224653410287,19.477402695136163,20.385
3151c,109.94968595355701,19.56639466180004,26.349
31524,109.94968595355701,20.29462688475159,19.377
3152c,109.94968595355701,21.023715561772892,24.143
31534,110.71224653410287,20.929269431995113,2.404
3153c,110.71224653410287,20.202879929360847,4.902
31544,111.47528509455601,20.10767082854326,35.566
31554,112.23840170215038,20.72971247589935,23.734
3155c,112.23840170215038,20.009050934156136,21.260
31564,112.23840170215038,19.28941736062605,19.875
3156c,111.47528509455601,19.385060060846453,23.380
31574,111.47528509455601,18.66376851246439,21.914
3157c,112.23840170215038,18.571157876435667,23.146
31584,112.23840170215038,17.854617717857828,22.708
3158c,112.23840170215038,17.14014043114553,23.612
31594,111.47528509455601,17.226537448739183,23.550
3159c,111.47528509455601,17.944145171192286,22.401
315a4,110.71224653410287,18.030597371966273,23.213
315ac,109.94968595355701,18.11392553610416,20.134
315b4,109.94968595355701,17.39039951387841,32.914
315bc,110.71224653410287,17.309973050628688,22.785
315c4,110.71224653410287,16.59166687143692,22.275
315cc,109.94968595355701,16.66915001523074,13.546
315d4,109.94968595355701,15.950526598390194,23.411
315dc,110.71224653410287,15.876024600791288,23.148
315e4,111.47528509455601,15.798745784337303,25.293
315ec,111.47528509455601,16.51129037100506,24.302
315f4,112.23840170215038,16.42806707903209,26.164
315fc,112.23840170215038,15.718735463670562,17.125
31604,112.23840170215038,15.012479370601257,30.688
3160c,111.47528509455601,15.089241582502762,27.898
31614,111.47528509455601,14.38311095887965,22.539
3161c,112.23840170215038,14.309627838102958,26.640
31624,112.23840170215038,13.610504456004845,24.915
31644,110.71224653410287,13.748476030622887,24.518
3164c,110.71224653410287,13.04685801599838,21.466
31654,109.94968595355701,13.109134943954519,22.105
3165c,109.94968595355701,13.813846430614452,23.870
31664,109.94968595355701,14.522536350750775,23.328
3166c,110.71224653410287,14.45409464768597,13.617
31674,110.71224653410287,15.163388117398606,23.826
3167c,109.94968595355701,15.234874999316775,24.211
31684,109.18800474020169,15.303663973700727,21.870
3168c,109.18800474020169,14.588398995075565,21.013
31694,108.42760468979141,14.651651118554073,22.807
3169c,108.42760468979141,15.36972264039353,23.296
316a4,107.66888695938226,15.43302455440637,20.967
316ac,106.91225102614887,15.493549293811133,20.078
316b4,106.91225102614887,14.770226572340459,20.754
316bc,107.66888695938226,14.712266969131253,17.470
316c4,107.66888695938226,13.995082738348591,21.184
316cc,106.91225102614887,14.050453310782363,22.017
316d4,106.91225102614887,13.334573709445825,13.067
316dc,107.66888695938226,13.281812645270833,22.243
316e4,108.42760468979141,13.226639025795075,16.888
316ec,108.42760468979141,13.937177505054072,21.007
316f4,109.18800474020169,13.8767570725205,22.755
316fc,109.18800474020169,13.169071737904858,9.669
31704,109.18800474020169,12.465669771603757,26.927
3170c,109.18800474020169,11.766870547186853,24.475
31714,108.42760468979141,11.81868196468604,23.061
3171c,108.42760468979141,12.52036615895718,20.864
31724,107.66888695938226,12.572790730667348,20.990
3172c,106.91225102614887,12.622925232790823,19.198
31734,106.91225102614887,11.915837910419041,20.278
3173c,107.66888695938226,11.868343607975511,22.310
31744,107.66888695938226,11.168789823465914,22.239
3174c,106.91225102614887,11.213633683497761,21.139
31754,106.91225102614887,10.51662579959856,21.850
3175c,107.66888695938226,10.474439264335428,22.678
31764,108.42760468979141,10.430331037695035,21.602
3176c,108.42760468979141,11.121901459430575,19.632
31774,109.18800474020169,11.072985420329623,23.195
3177c,109.18800474020169,10.384317164598832,24.354
31784,109.94968595355701,10.33641792871252,24.691
3178c,110.71224653410287,10.286657794016602,26.217
31794,110.71224653410287,10.969160076509985,20.620
3179c,109.94968595355701,11.022063036005473,23.868
317a4,109.94968595355701,11.712931683478041,28.406
317ac,109.94968595355701,12.408724842246231,20.884
317b4,110.71224653410287,12.349559599836503,23.481
317c4,111.47528509455601,11.598784333834704,24.701
317d4,112.23840170215038,12.224705288881706,24.706
317dc,112.23840170215038,11.53864361567045,27.518
317e4,112.23840170215038,10.857537175334121,23.404
317ec,111.47528509455601,10.914306666500051,24.727
317f4,111.47528509455601,10.235065322877118,23.768
317fc,112.23840170215038,10.181673071206434,27.837
31804,112.23840170215038,9.511329553917424,25.520
3180c,112.23840170215038,8.846775610144682,26.696
31814,111.47528509455601,8.8934113416673,26.133
3181c,111.47528509455601,9.561342572576075,24.395
31824,110.71224653410287,9.609671736705305,22.134
3182c,109.94968595355701,9.656286349554549,22.674
31834,109.94968595355701,8.981948794086367,27.118
3183c,110.71224653410287,8.938478668835348,25.052
31844,110.71224653410287,8.273345546952926,23.127
3184c,109.94968595355701,8.313675865109088,23.851
31854,109.94968595355701,7.651727924106977,27.406
3185c,110.71224653410287,7.614529182720093,24.882
31864,111.47528509455601,7.575966221490801,17.532
3186c,111.47528509455601,8.231534837179922,25.735
31874,112.23840170215038,8.18827059979643,27.240
3187c,112.23840170215038,7.536063942097555,27.671
31884,112.23840170215038,6.8903948506405674,26.602
3188c,111.47528509455601,6.9269483367184845,24.009
31894,111.47528509455601,6.284713478832996,29.812
3189c,112.23840170215038,6.251492117073345,30.659
318a4,112.23840170215038,5.619573942728586,21.557
318ac,112.23840170215038,4.9948478171596005,66.036
318b4,111.47528509455601,5.0214682838211555,27.686
318bc,111.47528509455601,5.6494832208120584,27.093
318c4,110.71224653410287,5.678390924891234,26.719
318d4,109.94968595355701,5.0720196617515025,24.369
318dc,109.94968595355701,5.7062781584675815,21.115
318e4,109.94968595355701,6.347795517875429,28.431
318ec,110.71224653410287,6.316821583303409,29.335
318f4,110.71224653410287,6.9622759567648815,25.082
318fc,109.94968595355701,6.996354794695987,24.394
3190c,108.42760468979141,7.060688221999509,29.460
31914,108.42760468979141,6.40626973689985,22.673
3191c,109.18800474020169,6.37761685804952,23.616
31924,109.18800474020169,5.7331282653798095,32.539
3192c,109.18800474020169,5.095918821565789,32.703
31934,108.42760468979141,5.118882507736493,31.717
3193c,108.42760468979141,5.758926892791413,35.115
31944,107.66888695938226,5.783662041189879,21.694
3194c,107.66888695938226,5.140899987727376,21.857
31954,106.91225102614887,5.161962657398894,21.300
3195c,106.91225102614887,5.80732410102043,22.426
31964,106.91225102614887,6.460019746300661,24.219
3196c,107.66888695938226,6.433740900129099,27.244
31974,107.66888695938226,7.090910952951553,21.976
3197c,106.91225102614887,7.1198212886391605,25.001
31984,106.91225102614887,7.786488821909607,20.246
3198c,106.91225102614887,8.459771009643092,21.787
31994,107.66888695938226,8.425564918157926,23.357
3199c,107.66888695938226,7.754935100032575,23.432
319a4,108.42760468979141,7.721948160233378,21.868
319ac,109.18800474020169,7.687540531486392,22.615
319b4,109.18800474020169,8.352502166219901,22.100
319bc,108.42760468979141,8.389804151494166,24.803
319c4,108.42760468979141,9.063999793231693,28.691
319cc,109.18800474020169,9.023796410008641,23.155
319d4,109.18800474020169,9.70115945628947,29.094
319dc,108.42760468979141,9.744267943484683,12.672
319e4,107.66888695938226,9.785592617107929,23.178
319ec,107.66888695938226,9.10254087821929,23.323
319f4,106.91225102614887,9.139405310424578,23.697
319fc,106.91225102614887,9.825118258429308,23.574
31a04,106.15809365922375,9.86283365753162,23.785
31a0c,105.4068079114331,9.898731624343535,21.956
31a14,105.4068079114331,9.208065525438396,21.147
31a1c,106.15809365922375,9.174582478494203,21.567
31a24,106.15809365922375,8.492412446284634,23.379
31a2c,106.15809365922375,7.816600007239401,24.863
31a34,105.4068079114331,7.845262558645112,23.120
31a3c,105.4068079114331,8.52348273644076,24.822
31a44,104.65878213755632,8.552978868164022,22.006
31a4c,104.65878213755632,7.872473592899432,21.448
31a54,103.91439904540992,7.898233416133445,21.594
31a5c,103.91439904540992,8.580901281759987,21.756
31a64,103.91439904540992,9.269940520982745,21.228
31a6c,104.65878213755632,9.239851338912977,20.678
31a74,104.65878213755632,9.93280897736126,20.945
31a7c,103.91439904540992,9.9650665104626,20.149
31a84,103.17403478565704,9.995508938445628,26.026
31a8c,103.17403478565704,9.298337337950311,21.685
31a94,102.43805808577758,9.325049651035963,21.875
31a9c,102.43805808577758,10.024144822138624,21.883
31aa4,101.70682943311247,10.050986474125407,17.725
31aac,100.98070031132626,10.076049846307265,21.496
31ab4,100.98070031132626,9.373469643005437,23.143
31abc,101.70682943311247,9.350088828879969,20.743
31ac4,101.70682943311247,8.655281310233645,21.105
31acc,100.98070031132626,8.676980320452872,19.670
31ad4,100.98070031132626,7.986875541242413,22.113
31adc,101.70682943311247,7.9668555246424315,20.297
31ae4,102.43805808577758,7.945416332367476,19.672
31aec,102.43805808577758,8.632043683107192,19.724
31af4,103.17403478565704,8.607253823770538,23.024
31afc,103.17403478565704,7.922545481844241,24.164
31b04,103.17403478565704,7.244488084948083,22.167
31b0c,103.17403478565704,6.573345772993678,15.041
31b14,102.43805808577758,6.592397920464188,18.411
31b1c,102.43805808577758,7.265445634541107,20.763
31b24,101.70682943311247,7.285091639287473,19.845
31b2c,100.98070031132626,7.303437471808591,25.249
31b34,100.98070031132626,6.6269364431017665,16.830
31b3c,101.70682943311247,6.610258048933187,21.278
31b44,101.70682943311247,5.942611103500186,19.605
31b4c,100.98070031132626,5.957630672615922,15.827
31b54,100.98070031132626,5.295766046985307,21.517
31b5c,101.70682943311247,5.282394895551499,14.208
31b64,102.43805808577758,5.268076702305144,10.813
31b6c,102.43805808577758,5.926527549522397,24.591
31b74,103.17403478565704,5.909370792638849,23.041
31b7c,103.17403478565704,5.2528032953775945,23.196
31b84,103.91439904540992,5.236568468688795,24.123
31b8c,104.65878213755632,5.219368040817919,24.593
31b94,104.65878213755632,5.871811891113085,19.863
31b9c,103.91439904540992,5.891133820180735,15.871
31ba4,103.91439904540992,6.5530937673012835,17.841
31bac,103.91439904540992,7.222210303592353,20.067
31bb4,104.65878213755632,7.19860637057409,16.999
31bbc,104.65878213755632,6.531636583387104,25.967
31bc4,105.4068079114331,6.508971481836251,19.222
31bcc,105.4068079114331,7.17367320076032,18.047
31bd4,106.15809365922375,7.147410597084605,19.507
31bdc,106.15809365922375,6.485098351999082,21.613
31be4,106.15809365922375,5.829905875725427,27.089
31bec,105.4068079114331,5.85140259111105,22.961
31bf4,105.4068079114331,5.2011999038884795,25.027
31bfc,106.15809365922375,5.182064061820143,25.756
31c04,106.15809365922375,4.541791969729521,22.600
31c0c,105.4068079114331,4.558584852139361,24.562
31c14,105.4068079114331,3.9237668481438592,24.533
31c1c,106.15809365922375,3.909296753010651,22.354
31c24,106.15809365922375,3.2847736376898626,24.105
31c2c,106.15809365922375,2.668405948465565,24.377
31c34,105.4068079114331,2.6782994307686185,20.134
31c3c,105.4068079114331,3.2969432591548395,27.312
31c44,104.65878213755632,3.308497868455937,23.042
31c4c,104.65878213755632,2.6876930055424206,21.666
31c54,103.91439904540992,2.696586608435648,25.096
31c5c,103.91439904540992,3.3194374007103797,23.765
31c64,103.91439904540992,3.950512761992644,22.390
31c6c,104.65878213755632,3.937505536598077,21.074
31c74,104.65878213755632,4.5745287321609,27.024
31c7c,103.91439904540992,4.589623573013964,24.962
31c84,103.17403478565704,4.603871192827219,25.740
31c8c,103.17403478565704,3.962790067525406,20.401
31c94,102.43805808577758,3.974340567261264,19.367
31c9c,102.43805808577758,4.617275231203042,22.802
31ca4,101.70682943311247,4.629841106427516,21.104
31cac,100.98070031132626,4.64157596389369,21.371
31cb4,100.98070031132626,3.995281231609614,16.775
31cbc,101.70682943311247,3.9851689093424167,20.962
31cc4,101.70682943311247,3.3485849273761663,18.782
31ccc,100.98070031132626,3.3570900240749144,25.324
31cd4,100.98070031132626,2.7271978891345876,21.253
31cdc,101.70682943311247,2.7202832439635927,18.803
31ce4,102.43805808577758,2.7128790964306524,17.229
31cec,102.43805808577758,3.339477681230354,22.512
31cf4,103.17403478565704,3.329763137187155,22.835
31cfc,103.17403478565704,2.704981270053441,24.564
31d04,103.17403478565704,2.0886230486915816,21.515
31d0c,103.17403478565704,1.4808548793816476,26.518
31d14,102.43805808577758,1.4851831050058881,21.101
31d1c,102.43805808577758,2.0947249507678696,18.389
31d24,101.70682943311247,2.100445463197172,20.341
31d2c,100.98070031132626,2.1057878072050538,31.037
31d34,100.98070031132626,1.49303029743552,20.842
31d3c,101.70682943311247,1.489240817023009,22.243
31d44,101.70682943311247,0.886826316220052,21.900
31d4c,100.98070031132626,0.8890835682230177,23.407
31d54,100.98070031132626,0.2940937087946719,27.301
31d5c,101.70682943311247,0.2933469419092663,25.242
31d64,102.43805808577758,0.2925473191998211,15.892
31d6c,102.43805808577758,0.8844092942181652,17.962
31d74,103.17403478565704,0.8818311440435737,18.489
31d7c,103.17403478565704,0.29169439152452636,20.575
31d84,103.91439904540992,0.29078782004407033,26.947
31d8c,104.65878213755632,0.289827379484755,20.100
31d94,104.65878213755632,0.876187703207127,24.797
31d9c,103.91439904540992,0.879090840894626,15.172
31da4,103.91439904540992,1.4762544176793033,13.553
31dac,103.91439904540992,2.082137324270063,14.938
31db4,104.65878213755632,2.0752661567044295,25.010
31dbc,104.65878213755632,1.471380573527865,21.451
31dc4,105.4068079114331,1.466232790365048,22.626
31dcc,105.4068079114331,2.068008756439156,16.789
31dd4,106.15809365922375,2.0603651802198284,27.164
31ddc,106.15809365922375,1.4608111121031102,23.180
31de4,106.15809365922375,0.8698919612987771,24.700
31dec,105.4068079114331,0.8731214008152222,24.188
31df4,105.4068079114331,0.2888129608375706,24.530
31dfc,106.15809365922375,0.2877445734571504,23.940
31e04,106.91225102614887,0.28662234653018365,23.943
31e0c,106.91225102614887,0.8664997744252795,24.829
31e14,107.66888695938226,0.8629455946132061,25.147
31e1c,107.66888695938226,0.2854465298891241,26.892
31e24,108.42760468979141,0.28421749415379666,26.370
31e2c,109.18800474020169,0.2829357301906644,22.750
31e34,109.18800474020169,0.855356097633294,23.960
31e3c,108.42760468979141,0.8592305413642306,22.506
31e44,108.42760468979141,1.442912286472832,25.164
31e4c,109.18800474020169,1.4364076675210056,27.450
31e54,109.18800474020169,2.0259603303415994,18.236
31e5c,108.42760468979141,2.035130846569775,26.516
31e64,107.66888695938226,2.043924017051285,22.326
31e6c,107.66888695938226,1.4491492897945397,21.440
31e74,106.91225102614887,1.4551161905973504,25.300
31e7c,106.91225102614887,2.052336341646761,20.930
31e84,106.91225102614887,2.658013731644096,23.663
31e8c,107.66888695938226,2.6471250696294124,20.507
31e94,107.66888695938226,3.2585964426652465,21.845
31e9c,106.91225102614887,3.271990432018452,22.219
31ea4,106.91225102614887,3.894096927377199,22.974
31eac,106.91225102614887,4.524152000220141,22.043
31eb4,107.66888695938226,4.505668750789473,26.387
31ebc,107.66888695938226,3.878170678618484,22.246
31ec4,108.42760468979141,3.861522947643613,23.308
31ecc,108.42760468979141,4.486347923388932,32.152
31edc,109.18800474020169,3.844160302030889,28.379
31ee4,109.18800474020169,3.229994181271215,27.764
31eec,108.42760468979141,3.2445958445841825,25.969
31ef4,108.42760468979141,2.635743369505628,23.902
31efc,109.18800474020169,2.623873151253957,25.961
31f04,109.94968595355701,2.611520036557074,27.850
31f0c,110.71224653410287,2.5986907313120797,27.280
31f14,110.71224653410287,3.1990165858821857,25.770
31f1c,109.94968595355701,3.214798351092935,28.317
31f24,109.94968595355701,3.8260909199173647,27.013
31f2c,109.94968595355701,4.4452257589501984,33.606
31f34,110.71224653410287,4.423445176142906,31.584
31f3c,110.71224653410287,3.8073245647020877,25.619
31f44,111.47528509455601,3.787872550724306,30.154
31f4c,111.47528509455601,4.4008684550720725,2.510
31f54,112.23840170215038,4.37751044223651,31.190
31f5c,112.23840170215038,3.7677477001781736,34.405
31f64,112.23840170215038,3.165734663649709,27.872
31f6c,111.47528509455601,3.182658421937757,27.775
31f74,111.47528509455601,2.585393001964477,27.522
31f7c,112.23840170215038,2.571635645844323,28.870
31f84,112.23840170215038,1.9856042882914913,25.646
31f9c,111.47528509455601,1.9962323919820786,27.383
31fa4,110.71224653410287,2.0065055041609163,27.238
31fac,109.94968595355701,2.0164168198102437,57.716
31fb4,109.94968595355701,1.4296385237425584,23.301
31fbc,110.71224653410287,1.4226085402085666,28.451
31fcc,109.94968595355701,0.851324106128004,30.708
31fd4,109.94968595355701,0.2816018478869512,23.014
31fe4,111.47528509455601,0.2787807508048908,29.800
31ffc,112.23840170215038,0.27729533042805365,39.936
32004,113.00119891646547,0.27576137344723084,32.329
3200c,113.76328281204688,0.27418004323809814,28.963
32014,113.76328281204688,0.8288897168092848,37.065
3201c,113.00119891646547,0.8336697294368203,25.178
32024,113.00119891646547,1.399999019155087,29.152
3202c,113.00119891646547,1.9746287671185931,22.973
32034,113.76328281204688,1.963314139883433,27.457
3203c,113.76328281204688,1.3919738883226693,29.055
32044,114.52426397902158,1.383714688834304,25.515
3204c,114.52426397902158,1.9516694198569962,31.706
32054,115.28375849518459,1.939704283027943,19.154
3205c,115.28375849518459,1.3752282879757134,33.166
32064,115.28375849518459,0.8189155941136683,37.399
3206c,114.52426397902158,0.8239703076776936,32.108
32074,114.52426397902158,0.2725526012395447,29.169
3207c,115.28375849518459,0.27088040147249953,18.868
32084,116.04138886338704,0.26916488460714083,30.438
3208c,116.04138886338704,0.8137299301353472,32.532
32094,116.79678490847915,0.8084179125790527,31.066
3209c,116.79678490847915,0.26740757163302936,21.006
320a4,117.54958462854715,0.2656100571899323,30.552
320ac,118.29943499572406,0.2637740026194408,31.298
320b4,118.29943499572406,0.7974342963988239,34.378
320bc,117.54958462854715,0.8029843609450231,34.632
320c4,117.54958462854715,1.34848095372387,34.007
320cc,118.29943499572406,1.339162726084677,35.514
320d4,118.29943499572406,1.888853833707583,34.140
320dc,117.54958462854715,1.9019921631746681,29.651
320e4,116.79678490847915,1.914854519459463,32.570
320ec,116.79678490847915,1.35760351852359,32.316
320f4,116.04138886338704,1.3665219928983268,31.088
320fc,116.04138886338704,1.9274290257357414,31.251
32104,116.04138886338704,2.49632962663802,35.831
3210c,116.04138886338704,3.0730928576132346,33.238
32114,116.79678490847915,3.0530671613507128,26.105
3211c,116.79678490847915,2.480051868368164,40.017
3212c,118.29943499572406,2.4463933450790143,38.813
32134,118.29943499572406,3.0116579927121534,46.185
3213c,117.54958462854715,3.032582577334446,38.534
32144,117.54958462854715,3.609400760532615,30.973
3214c,118.29943499572406,3.5845153619704426,38.499
32154,118.29943499572406,4.164823762540714,34.548
3215c,117.54958462854715,4.193711234795522,36.993
32164,116.79678490847915,4.22199027734859,22.820
3216c,116.79678490847915,3.6337624827302726,23.847
32174,116.04138886338704,3.6575780894044376,33.096
3217c,116.04138886338704,4.2496348743417665,30.559
3218c,114.52426397902158,4.302922053639044,40.191
321a4,115.28375849518459,3.092641541388448,61.605
321ac,115.28375849518459,2.512219848663399,42.309
321b4,114.52426397902158,2.527708472002947,27.802
321bc,114.52426397902158,3.1116959292368556,30.519
321c4,113.76328281204688,3.130239654691454,25.626
321cc,113.76328281204688,2.5427821791033756,31.034
321d4,113.00119891646547,2.557428455751961,29.236
321dc,113.00119891646547,3.148257340053294,23.838
321e4,113.00119891646547,3.746964291622245,35.566
321ec,113.76328281204688,3.7255380005335166,35.756
321f4,113.76328281204688,4.328518310729286,33.051
321fc,113.00119891646547,4.353387674578592,27.025
32204,113.00119891646547,4.967355255827024,34.444
3220c,113.00119891646547,5.588684152020817,28.333
32214,113.76328281204688,5.556836987681889,31.496
3221c,113.76328281204688,4.939011247987346,68.790
32224,114.52426397902158,4.909838202595807,36.449
3222c,115.28375849518459,4.879860192524888,30.209
32234,115.28375849518459,5.490372882211087,25.087
3223c,114.52426397902158,5.5240575680180655,34.781
32244,114.52426397902158,6.145393095518019,29.541
3224c,115.28375849518459,6.1079744080672285,32.461
32254,115.28375849518459,6.732470877910057,31.784
3225c,114.52426397902158,6.773647404303315,26.525
32264,113.76328281204688,6.813715070423164,25.494
3226c,113.76328281204688,6.181805199746852,37.883
3227c,113.00119891646547,6.852641060845283,34.056
32284,113.00119891646547,7.494850135118718,27.483
3228c,113.76328281204688,7.452355365682561,31.631
32294,113.76328281204688,8.097504537927058,28.572
3229c,113.00119891646547,8.143582831364325,28.356
322a4,113.00119891646547,8.79860364875323,24.835
322ac,113.00119891646547,9.459666999196624,26.477
322b4,113.76328281204688,9.406392708716838,26.568
322bc,113.76328281204688,8.748930877307275,17.927
322c4,114.52426397902158,8.697795812151927,33.753
322cc,114.52426397902158,9.351547806288623,33.487
322d4,115.28375849518459,9.295176563876524,36.379
322dc,115.28375849518459,8.645239901502647,37.408
322e4,115.28375849518459,8.001322598711338,50.746
322ec,114.52426397902158,8.050071595975826,37.696
322f4,114.52426397902158,7.408612844397707,32.600
322fc,115.28375849518459,7.363658284731875,32.894
32304,116.04138886338704,7.3175297481392905,24.687
3230c,116.79678490847915,7.270267478349034,31.777
32314,116.79678490847915,7.900043380547741,33.552
3231c,116.04138886338704,7.951298689000301,29.851
32324,116.04138886338704,8.591307346417883,43.536
3232c,116.04138886338704,9.237326210810211,22.443
32334,116.79678490847915,9.178046729291484,34.605
32344,117.54958462854715,8.479501709784495,36.497
3234c,117.54958462854715,9.117390638043409,37.299
3235c,118.29943499572406,8.421729015453007,23.425
32364,118.29943499572406,7.794023334000662,36.034
3236c,117.54958462854715,7.847602368904275,36.619
32374,117.54958462854715,7.221913726316607,46.014
3237c,118.29943499572406,7.172512567407753,35.750
32384,118.29943499572406,6.55740439645407,33.966
3238c,118.29943499572406,5.948897197309299,37.994
32394,117.54958462854715,5.990006302365339,33.677
3239c,117.54958462854715,6.602647587274033,35.117
323a4,116.79678490847915,6.64693309327519,33.711
323ac,116.04138886338704,6.690220454613426,31.525
323b4,116.04138886338704,6.069580992380803,45.094
323bc,116.79678490847915,6.030246514030164,15.587
323c4,116.79678490847915,5.420404309708991,34.397
323cc,116.04138886338704,5.455811672735767,30.723
323d4,116.04138886338704,4.849102849560381,42.595
323dc,116.79678490847915,4.817593252229526,34.338
323e4,117.54958462854715,4.785359807481994,41.306
323f4,118.29943499572406,5.347179940481637,34.626
323fc,118.29943499572406,4.752432127287483,30.422
32404,119.04599270243568,4.718840901240843,35.484
3240c,119.04599270243568,5.309430592079316,35.025
32414,119.78892484955995,5.270970116794822,31.107
3241c,119.78892484955995,4.6846177662765305,35.193
32424,120.52790957361556,4.649795174589739,41.474
3242c,121.26263661074441,4.614406260841954,40.393
32434,121.26263661074441,5.192062249725705,20.433
3243c,120.52790957361556,5.231834937993015,40.171
32444,120.52790957361556,5.820744231943214,26.229
3245c,120.52790957361556,6.4163546368004125,43.111
32464,119.78892484955995,6.464214086097729,37.105
3246c,119.78892484955995,5.86422626639069,37.054
32474,119.04599270243568,5.906957391106125,35.743
3247c,119.04599270243568,6.511245473479812,19.802
32484,119.04599270243568,7.122109712426791,45.431
3248c,119.78892484955995,7.070752314121219,38.153
32494,119.78892484955995,7.6836506058779115,43.728
3249c,119.04599270243568,7.739355735949724,36.810
324a4,119.04599270243568,8.36278001986665,39.395
324ac,119.04599270243568,8.992170018267034,37.831
324b4,119.78892484955995,8.927721135651993,39.169
324bc,119.78892484955995,8.302709619180705,38.444
324c4,120.52790957361556,8.2415741836086,47.258
324cc,120.52790957361556,8.862126450982606,41.145
324d4,121.26263661074441,8.795447643003612,37.496
324dc,121.26263661074441,8.179431327471375,39.046
324e4,121.26263661074441,7.569338453492004,44.149
324ec,120.52790957361556,7.626960333546036,36.484
324f4,120.52790957361556,7.0184887707907935,39.235
3250c,122.71813749631639,6.856759788899888,44.812
32514,122.71813749631639,7.451518452164984,42.000
3251c,121.99280779590266,7.510839431379266,42.695
32524,121.99280779590266,8.116339679375816,38.780
3252c,121.99280779590266,8.727747490509463,13.155
32534,122.71813749631639,8.65908962833258,65.339
3253c,122.71813749631639,8.052358654258384,47.518
32544,123.43835297887958,7.9875482289387145,44.728
3254c,123.43835297887958,8.589538306982812,46.012
32554,124.15319471176817,8.519158157582456,49.306
3255c,124.15319471176817,7.921968722715922,59.214
32564,124.15319471176817,7.33063371258059,45.421
3256c,123.43835297887958,7.391431211613971,42.894
32574,123.43835297887958,6.801373656448136,44.339
3258c,124.15319471176817,5.593535804878295,47.964
32594,123.43835297887958,5.6401418541654715,49.195
3259c,123.43835297887958,6.217553843891918,38.126
325a4,122.71813749631639,6.268265156321762,32.312
325b4,121.99280779590266,5.731693208702608,44.053
325bc,122.71813749631639,5.686208684082381,55.708
325cc,121.99280779590266,5.151689868076243,42.609
325d4,121.99280779590266,4.578484709695372,31.594
325dc,122.71813749631639,4.54206462467456,36.864
325e4,123.43835297887958,4.5051803992964325,29.616
325ec,123.43835297887958,5.069299518425874,40.514
325f4,124.15319471176817,5.027358981476918,49.895
325fc,124.15319471176817,4.467866591342774,37.115
32604,124.15319471176817,3.915200424650097,36.076
3260c,123.43835297887958,3.9479297995687403,41.192
32614,123.43835297887958,3.3976847977654656,35.851
3261c,124.15319471176817,3.3694942298717163,44.477
32624,124.15319471176817,2.8308737770881396,40.141
32634,123.43835297887958,2.318719170667086,41.721
3263c,123.43835297887958,2.854574309147885,37.968
32644,122.71813749631639,2.8780034137313253,34.048
3264c,122.71813749631639,2.3377610643043614,29.764
32654,121.99280779590266,2.356564744275554,38.370
3265c,121.99280779590266,2.9011390993544572,34.672
32664,121.99280779590266,3.453069815160571,47.033
3266c,122.71813749631639,3.425552040853867,34.062
32674,122.71813749631639,3.9802831360114403,44.705
3267c,121.99280779590266,4.0122300997632845,49.197
32684,121.26263661074441,4.043740497750968,37.780
3268c,121.26263661074441,3.4802120960991445,36.721
3269c,120.52790957361556,4.074784388404718,42.318
326a4,119.78892484955995,4.105332194802966,36.872
326ac,119.04599270243568,4.135354819832874,34.592
326b4,119.04599270243568,3.559129537403696,34.584
326bc,119.78892484955995,3.5332672495947834,43.746
326c4,119.78892484955995,2.9685676922120288,34.223
326d4,119.04599270243568,2.42904386252952,34.396
326dc,119.78892484955995,2.411369274760902,35.826
326e4,120.52790957361556,2.3933864012025126,32.615
326ec,120.52790957361556,2.946442821955967,37.007
326f4,121.26263661074441,2.9239594733658327,34.448
326fc,121.26263661074441,2.3751124089878024,42.766
32704,121.26263661074441,1.8337921497745597,35.618
3270c,121.26263661074441,1.3001115388367002,30.614
32714,120.52790957361556,1.3101226542182625,30.260
3271c,120.52790957361556,1.847907859448084,29.716
32724,119.78892484955995,1.8617988434109625,33.653
3272c,119.04599270243568,1.8754518345261006,35.735
32734,119.04599270243568,1.3296575655602172,36.618
3273c,119.78892484955995,1.3199744673369742,38.431
32744,119.78892484955995,0.7860055911462391,34.767
3274c,119.04599270243568,0.7917729201143912,34.589
32754,119.04599270243568,0.2619011287989144,35.480
3275c,119.78892484955995,0.2599932088198063,32.775
32764,120.52790957361556,0.25805206057207153,27.748
3276c,120.52790957361556,0.7801378040173049,33.838
32774,121.26263661074441,0.7741751662053178,38.878
3277c,121.26263661074441,0.256079539295169,36.172
32784,121.99280779590266,0.2540775301542003,36.469
3278c,122.71813749631639,0.25204794089704946,36.789
32794,122.71813749631639,0.7619881988323479,40.285
3279c,121.99280779590266,0.7681233757046263,42.298
327a4,121.99280779590266,1.2899506859915897,36.454
327ac,121.99280779590266,1.8194651964969286,41.467
327b4,122.71813749631639,1.8049406441812506,38.622
327bc,122.71813749631639,1.2796497753946596,38.514
327ec,123.43835297887958,0.7557754484377305,38.331
327f4,123.43835297887958,0.2499926946450927,39.972
327fc,124.15319471176817,0.24791372286620889,27.422
32804,124.86241660110517,0.24581295857455393,44.382
3281c,125.56578616403253,0.24369232979695102,44.486
32824,126.26308464002133,0.24155375334089765,41.110
3282c,126.95410704267701,0.2393991288941966,43.201
32834,126.95410704267701,0.723752186087457,43.000
3284c,126.95410704267701,1.2154506436371781,59.070
32854,126.95410704267701,1.7144156314352288,31.639
3286c,125.56578616403253,1.2372411508368693,39.356
32874,124.86241660110517,1.2480044564174329,42.729
3287c,124.86241660110517,1.7603192021507688,45.071
32894,125.56578616403253,2.7827464289048196,48.992
3289c,124.86241660110517,2.806923830411762,38.141
328a4,124.86241660110517,3.3410065084416125,40.250
328ac,124.86241660110517,3.8821253797337367,55.943
328b4,125.56578616403253,3.8487349647959896,17.575
328bc,125.56578616403253,3.312247743501063,43.336
328cc,126.26308464002133,3.8150593132132364,23.662
328ec,126.26308464002133,2.7583634082383166,30.922
328f4,126.26308464002133,2.2405269619374617,45.030
328fc,126.95410704267701,2.220561649147726,58.425
3291c,127.63866215467043,2.7090668318326245,47.851
32934,128.31657246874525,3.71261786042224,46.689
3294c,128.98767407801805,3.6780961291396777,45.260
32954,129.65181651899857,3.643434275799734,42.535
3295c,129.65181651899857,3.1354373634949835,47.850
32964,129.65181651899857,2.6341114463210142,45.850
32974,128.98767407801805,2.159942830419012,46.821
3297c,129.65181651899857,2.1395516579906064,62.207
32984,129.65181651899857,1.651846794311962,49.972
3298c,129.65181651899857,1.171079433159255,62.923
32994,128.98767407801805,1.1822478773249137,38.252
3299c,128.98767407801805,1.6675958549168297,51.001
329ac,127.63866215467043,1.6988931418392943,46.496
329b4,127.63866215467043,1.2044426087282865,34.506
329bc,128.31657246874525,1.1933719466692612,42.113
329c4,128.31657246874525,0.7106027289606748,30.172
329cc,127.63866215467043,0.7171960898288349,33.624
329d4,127.63866215467043,0.2372303334811685,43.536
329dc,128.31657246874525,0.23504921629538894,36.448
329e4,128.98767407801805,0.23285759392398347,34.878
329ec,128.98767407801805,0.7039775947866418,56.767
329fc,129.65181651899857,0.2306572459737871,45.617
32a04,130.3088625709177,0.22844991110517782,49.335
32a0c,130.95868801505983,0.22623728347518732,49.230
32a14,130.95868801505983,0.6839647188008074,37.335
32a1c,130.3088625709177,0.6906534010931853,46.455
32a24,130.3088625709177,1.159875439093459,45.886
32a2c,130.3088625709177,1.6360474786365862,44.987
32a34,130.95868801505983,1.620210034365064,41.099
32a3c,130.95868801505983,1.1486444944397518,44.185
32a44,131.60118135785712,1.1373949568998474,43.126
32a4c,131.60118135785712,1.6043462476535153,44.588
32a54,132.23624352152214,1.5884675446243648,38.426
32a5c,132.23624352152214,1.1261349285986173,39.934
32a64,132.23624352152214,0.6705590618841707,43.439
32a6c,131.60118135785712,0.6772649973773959,44.460
32a74,131.60118135785712,0.2240210095876047,43.817
32b0c,132.86378750597117,2.507817288110056,47.020
32b5c,134.09603112544315,3.399085227127532,49.978
32b84,132.23624352152214,3.503922667648026,56.080
32b8c,131.60118135785712,3.538878324162205,50.743
32b94,131.60118135785712,3.045399123761915,47.081
32b9c,132.23624352152214,3.0152982822100003,58.072
32ba4,132.23624352152214,2.533125458694414,53.075
32bac,132.23624352152214,2.057488875220246,46.298
32bb4,131.60118135785712,2.0780487776256775,38.564
32bbc,131.60118135785712,2.5584268673839676,47.945
32bc4,130.95868801505983,2.5837039033352083,43.315
32bcc,130.95868801505983,2.0985891503282783,44.602
32bd4,130.3088625709177,2.119095197547228,43.538
32bdc,130.3088625709177,2.6089383568285816,45.803
32be4,130.3088625709177,3.105490670236393,43.631
32bec,130.95868801505983,3.0754704752526383,41.127
32bf4,130.95868801505983,3.573799051616087,49.020
32bfc,130.3088625709177,3.6086596856604585,43.382
32c04,130.3088625709177,4.118346679435472,43.015
32c0c,130.95868801505983,4.07859371671388,50.063
32c14,130.95868801505983,4.589752362019893,49.535
32c1c,130.3088625709177,4.634446564698491,49.748
32c24,130.3088625709177,5.1568478148963965,42.035
32c2c,130.3088625709177,5.685432403523123,38.233
32c34,130.95868801505983,5.630721747582544,51.579
32c3c,130.95868801505983,5.107166609035744,40.195
32c44,131.60118135785712,5.057395826782075,53.596
32c4c,131.60118135785712,5.575910620277917,51.473
32c64,132.23624352152214,4.500158478870193,41.564
32c6c,131.60118135785712,4.544978907867768,46.161
32c74,131.60118135785712,4.038771312507556,48.040
32c7c,132.23624352152214,3.998908168513441,47.532
32c94,133.48373802573275,4.410500512666742,24.228
32dc4,130.95868801505983,6.695763946084693,60.266
32dcc,130.95868801505983,6.160296690551818,56.777
32dd4,130.3088625709177,6.220075761132391,49.178
32ddc,130.3088625709177,6.760646750626888,53.418
32dec,130.95868801505983,7.23698960809733,60.459
32df4,130.95868801505983,7.783833366008911,55.406
32dfc,130.3088625709177,7.859014225790364,43.070
32e04,129.65181651899857,7.933988144906681,18.396
32e0c,129.65181651899857,7.3768363908861305,46.416
32e14,128.98767407801805,7.4464221870469425,52.608
32e1c,128.98767407801805,8.008697565245598,52.733
32e24,128.31657246874525,8.08308350647456,45.309
32e2c,127.63866215467043,8.157085690508602,45.194
32e34,127.63866215467043,7.5846439830760986,46.067
32e3c,128.31657246874525,7.515710105989209,28.880
32e44,128.31657246874525,6.954059978276435,18.011
32e4c,127.63866215467043,7.017949678412892,47.290
32e54,127.63866215467043,6.457163425273044,51.440
32e5c,128.31657246874525,6.398289602303867,25.864
32e64,128.98767407801805,6.3391185678063255,45.963
32e6c,128.98767407801805,6.889845069081598,47.948
32e74,129.65181651899857,6.825357017825637,44.540
32e7c,129.65181651899857,6.279698310899544,40.800
32e84,129.65181651899857,5.740001841748264,45.710
32e8c,128.98767407801805,5.79438817034632,50.191
32e94,128.98767407801805,5.255792469259199,47.157
32e9c,129.65181651899857,5.206402448699949,42.205
32ea4,129.65181651899857,4.679028238014921,47.312
32eac,129.65181651899857,4.158000605254126,46.064
32eb4,128.98767407801805,4.197525055068596,48.330
32ebc,128.98767407801805,4.723463159271499,46.359
32ecc,128.31657246874525,4.236888803290565,49.486
32edc,127.63866215467043,4.811751525807917,45.694
32ee4,127.63866215467043,5.353921718713052,52.410
32ef4,128.31657246874525,5.8485484312992595,47.051
32efc,127.63866215467043,5.902438689842261,49.535
32f04,126.95410704267701,5.9560141337597035,42.752
32f0c,126.26308464002133,6.00922918255238,39.102
32f1c,126.95410704267701,5.402580329871334,45.273
32f24,126.95410704267701,4.855532422712758,52.362
32f34,126.26308464002133,4.353693189575405,22.233
32f44,125.56578616403253,4.942181362418127,-5.815
32f4c,125.56578616403253,4.392088554106806,39.248
32f54,124.86241660110517,4.430157801074619,46.614
32f5c,124.86241660110517,4.98497333524942,38.550
32f64,124.86241660110517,5.546433685599533,29.839
32f6c,125.56578616403253,5.498878562975525,37.535
32f74,125.56578616403253,6.062037606307421,37.582
32f7c,124.86241660110517,6.114392653992463,41.591
32f84,124.86241660110517,6.688696123546588,44.501
32f94,125.56578616403253,7.2071323073128175,47.781
32f9c,125.56578616403253,6.631508198980727,54.778
32fa4,126.26308464002133,6.5738228455309065,43.905
32fac,126.95410704267701,6.515691096773137,52.020
32fb4,126.95410704267701,7.081461079947506,47.974
32fbc,126.26308464002133,7.144540200726459,42.086
32fc4,126.26308464002133,7.721219632000912,42.762
32fcc,126.95410704267701,7.653166561342878,52.449
32fd4,126.95410704267701,8.230642679399164,46.086
32fdc,126.26308464002133,8.30369202652343,45.122
32fe4,125.56578616403253,8.376170440812716,54.821
32fec,125.56578616403253,7.788744187163203,44.809
32ff4,124.86241660110517,7.855680584416097,46.793
32ffc,124.86241660110517,8.44801396360897,46.074
33004,124.86241660110517,9.04599677690198,46.928
3300c,124.86241660110517,9.649436002211512,43.662
33014,125.56578616403253,9.56773474848697,46.062
3301c,125.56578616403253,8.969230101806174,44.289
33024,126.26308464002133,8.891780851633413,43.101
3302c,126.95410704267701,8.813717302124408,47.972
33034,126.95410704267701,9.402211122847113,53.251
3303c,126.26308464002133,9.485302259322314,53.341
33044,126.26308464002133,10.084065218912617,46.000
3304c,126.95410704267701,9.995937783121061,46.783
33054,126.95410704267701,10.594704023214943,46.682
3305c,126.26308464002133,10.68787167834615,40.492
33064,125.56578616403253,10.780288922678825,42.740
3306c,125.56578616403253,10.171488646789511,41.742
33074,124.86241660110517,10.258131176646312,28.586
3307c,124.86241660110517,10.871874580439743,34.355
33084,124.86241660110517,11.490451451742143,42.436
3308c,125.56578616403253,11.393925764437396,50.919
33094,125.56578616403253,12.012182654798877,40.653
3309c,124.86241660110517,12.113640232224924,41.472
330a4,124.86241660110517,12.74121284322696,43.463
330ac,124.86241660110517,13.372934991945515,42.243
330b4,125.56578616403253,13.261658584352299,45.153
330bc,125.56578616403253,12.634836632718413,46.541
330c4,126.26308464002133,12.527470409226614,45.260
330d4,126.95410704267701,13.036068810289104,40.969
330dc,126.95410704267701,12.419208046374585,52.151
330e4,126.95410704267701,11.8065487954777,50.300
330ec,126.26308464002133,11.90978895128174,51.424
330f4,126.26308464002133,11.296516754315368,44.643
330fc,126.95410704267701,11.198309860450951,52.993
3311c,127.63866215467043,11.70255106487379,52.675
3312c,127.63866215467043,12.921950701883265,46.222
331b4,127.63866215467043,9.907182480948814,41.741
331d4,127.63866215467043,8.735107031211518,44.170
331dc,128.31657246874525,8.656016729797063,63.055
331f4,129.65181651899857,9.064682359702598,76.470
331fc,129.65181651899857,8.496657322793796,49.962
33204,130.3088625709177,8.416515650900998,47.317
3321c,130.3088625709177,8.979354679404404,57.532
33254,132.23624352152214,9.831738084717454,57.922
332f4,132.86378750597117,9.183271289939045,53.559
3330c,132.86378750597117,10.853515610408508,41.935
33314,133.48373802573275,10.746456967166301,49.842
3331c,133.48373802573275,10.190313711779067,48.842
3334c,134.70061377741334,11.082530699522028,60.768
33354,134.70061377741334,11.636830676427529,55.244
33364,133.48373802573275,11.871968311173541,60.997
3336c,133.48373802573275,11.307065056511787,40.224
33374,132.86378750597117,11.41941909005329,59.118
3337c,132.86378750597117,11.989614165533006,61.342
33384,132.23624352152214,12.107209555401104,57.953
33394,131.60118135785712,11.643933353072034,32.622
3339c,132.23624352152214,11.531733900935823,41.444
333a4,132.23624352152214,10.96054497467794,4.467
333b4,131.60118135785712,10.495476167699174,51.961
333bc,131.60118135785712,11.067472566473208,53.161
333c4,130.95868801505983,11.17422346839294,36.931
33484,132.86378750597117,12.563921382463993,55.292
334a4,134.09603112544315,12.318080179572533,53.798
334ac,134.70061377741334,12.195263617956966,55.928
334bc,134.09603112544315,12.885763807898053,56.274
334cc,134.70061377741334,13.323842974240579,58.304
334d4,134.70061377741334,13.893635462802864,73.363
33664,128.98767407801805,15.755591569185105,26.763
33684,129.65181651899857,14.999482807152384,33.340
336d4,127.63866215467043,13.53775596758893,42.818
3370c,126.26308464002133,15.673983095655908,50.533
33714,126.26308464002133,15.037725128333577,48.546
3371c,126.95410704267701,14.909588083115516,43.074
3372c,126.95410704267701,13.656906552107616,41.870
33734,126.26308464002133,13.775159530110093,42.433
3373c,126.26308464002133,14.40470227392114,43.835
33744,125.56578616403253,14.526861134317796,42.842
3374c,125.56578616403253,13.892413562597618,40.121
33754,124.86241660110517,14.008566506941234,42.607
3375c,124.86241660110517,14.647861701991697,40.264
33764,124.86241660110517,15.290569767094105,42.659
3376c,125.56578616403253,15.1647557541557,44.039
33774,125.56578616403253,15.805847163614256,41.609
3377c,124.86241660110517,15.936435185187564,35.988
33784,124.86241660110517,16.58519817294189,44.460
3378c,124.86241660110517,17.236595143746403,45.418
3379c,125.56578616403253,16.449880813868898,43.645
337fc,124.86241660110517,18.546220588270543,52.740
3380c,123.43835297887958,18.839501132653552,33.579
33824,124.15319471176817,17.375071672493835,42.968
33834,123.43835297887958,16.851349705556547,56.493
3383c,123.43835297887958,17.511905861230172,38.956
33844,122.71813749631639,17.646976125801807,36.384
3384c,122.71813749631639,16.981947539489138,38.429
33854,121.99280779590266,17.110736903021493,36.983
3385c,121.99280779590266,17.78016175032608,34.459
33864,121.99280779590266,18.451724868504336,34.795
3386c,122.71813749631639,18.31420130001003,38.135
33874,122.71813749631639,18.983338376684344,32.125
3387c,121.99280779590266,19.12513667398883,34.009
33884,121.26263661074441,19.264770083256142,37.565
3388c,121.26263661074441,18.587164214952782,37.184
33894,120.52790957361556,18.720398439954533,38.089
3389c,120.52790957361556,19.402114616589966,37.951
338a4,119.78892484955995,19.537048703676998,33.578
338ac,119.04599270243568,19.66945365747028,26.898
338b4,119.04599270243568,18.979779853699615,23.808
338bc,119.78892484955995,18.851308938230325,39.543
338c4,119.78892484955995,18.167225689157764,35.774
338cc,119.04599270243568,18.291698089182116,53.110
338d4,119.04599270243568,17.60551692713321,29.491
338dc,119.78892484955995,17.485102879145362,36.330
338e4,120.52790957361556,17.362427902762995,35.994
338ec,120.52790957361556,18.04040313251498,38.469
338f4,121.26263661074441,17.911343315048075,40.327
338fc,121.26263661074441,17.2376018102501,34.042
33904,121.26263661074441,16.566231776507504,33.373
3390c,121.26263661074441,15.897522345351033,37.275
33914,120.52790957361556,16.01372268022216,34.333
3391c,120.52790957361556,16.68676971562891,35.710
33924,119.78892484955995,16.805242298418563,36.396
3392c,119.04599270243568,16.921542913000714,33.466
33934,119.04599270243568,16.240079925219437,34.241
3393c,119.78892484955995,16.127942973941526,35.075
33944,119.78892484955995,15.453500555099298,36.778
3394c,119.04599270243568,15.56142854210079,33.345
33954,119.04599270243568,14.885885428269004,37.509
3395c,119.78892484955995,14.78220671912239,35.530
33964,120.52790957361556,14.676620669038478,36.085
3396c,120.52790957361556,15.343577454366407,33.086
33974,121.26263661074441,15.231759127305015,38.886
3397c,121.26263661074441,14.569223655328846,38.423
33984,121.99280779590266,14.460114060221516,41.744
3398c,122.71813749631639,14.349391890552507,43.377
3399c,121.99280779590266,15.118147582588774,36.752
339a4,121.99280779590266,15.779447511422102,38.908
339b4,122.71813749631639,16.319397674169274,36.608
339bc,122.71813749631639,15.65960555418701,37.684
339c4,123.43835297887958,15.538105279114951,40.556
339cc,123.43835297887958,16.19332487536253,51.045
339d4,124.15319471176817,16.06563262101018,39.794
339dc,124.15319471176817,15.415056523477823,34.422
339e4,124.15319471176817,14.767597302270715,42.900
339ec,123.43835297887958,14.885961121025861,43.856
339f4,123.43835297887958,14.23715840106426,44.224
339fc,124.15319471176817,14.12351572392984,42.536
33a04,124.15319471176817,13.483067858425228,43.424
33a0c,124.15319471176817,12.846504644518225,47.197
33a14,123.43835297887958,12.950617414105999,43.215
33a1c,123.43835297887958,13.591958437500063,43.091
33a24,122.71813749631639,13.699508104970473,41.163
33a2c,121.99280779590266,13.805618695653559,40.356
33a34,121.99280779590266,13.154928111489856,42.231
33a3c,122.71813749631639,13.053456613609086,38.308
33a44,122.71813749631639,12.411493252711935,43.485
33a4c,121.99280779590266,12.508303339178793,29.386
33a54,121.99280779590266,11.865999385793918,39.420
33a5c,122.71813749631639,11.773867865127725,42.631
33a64,123.43835297887958,11.680508721212277,42.619
33a6c,123.43835297887958,12.313385953917509,43.638
33a74,124.15319471176817,12.214071481273923,42.835
33a7c,124.15319471176817,11.586007847267302,43.820
33a84,124.15319471176817,10.962546948787814,41.821
33a8c,123.43835297887958,11.052224053123672,42.456
33a94,123.43835297887958,10.42876362204917,41.509
33a9c,124.15319471176817,10.343915398103585,31.473
33aa4,124.15319471176817,9.7303329226011,43.035
33aac,124.15319471176817,9.122012105372427,44.304
33ab4,123.43835297887958,9.197207033855726,47.064
33abc,123.43835297887958,9.810352129759055,46.182
33ac4,122.71813749631639,9.889420201154179,49.458
33acc,122.71813749631639,9.27151245220619,41.713
33ad4,121.99280779590266,9.344859428427629,42.962
33adc,121.99280779590266,9.967463921382132,38.050
33ae4,121.99280779590266,10.595341460273486,40.237
33aec,122.71813749631639,10.512598134325497,50.222
33af4,122.71813749631639,11.140823915058363,39.194
33afc,121.99280779590266,11.22826483167101,34.591
33b04,121.26263661074441,11.31446566448951,46.341
33b0c,120.52790957361556,11.399346136440954,42.571
33b14,120.52790957361556,10.757247503305981,45.856
33b1c,121.26263661074441,10.67691663865621,44.091
33b24,121.26263661074441,10.04441054093253,40.138
33b2c,121.26263661074441,9.417179452210101,24.725
33b34,120.52790957361556,9.48840468560675,38.064
33b3c,120.52790957361556,10.120188042402205,39.489
33b44,119.78892484955995,10.194725412434371,37.453
33b4c,119.78892484955995,9.558468219234694,32.696
33b54,119.04599270243568,9.627304332244437,30.599
33b64,119.04599270243568,10.91387733128173,33.742
33b6c,119.78892484955995,10.836258970670594,34.931
33b74,119.78892484955995,11.482827134843566,41.006
33b7c,119.04599270243568,11.564831018353289,25.823
33b8c,119.04599270243568,12.880801419412057,34.776
33b94,119.78892484955995,12.790062073164028,23.729
33b9c,119.78892484955995,12.134180441935033,46.331
33ba4,120.52790957361556,12.046239392299977,38.651
33bac,121.26263661074441,11.956818009132316,41.732
33bb4,121.26263661074441,12.603726852493766,43.108
33bbc,120.52790957361556,12.69767543653611,40.647
33bc4,120.52790957361556,13.353395518656876,37.617
33bcc,121.26263661074441,13.2549385163382,40.226
33bd4,121.26263661074441,13.910192851051226,36.689
33bdc,120.52790957361556,14.01313437562137,38.001
33be4,119.78892484955995,14.114348599313825,33.780
33bec,119.78892484955995,13.45020823891117,33.733
33bf4,119.04599270243568,13.545287579432314,36.738
33c0c,118.29943499572406,13.638546577614129,36.870
33c2c,116.04138886338704,14.591349678695908,27.541
33c34,116.04138886338704,13.906571273974492,33.476
33c3c,116.79678490847915,13.819268478526975,31.561
33c4c,116.04138886338704,13.22565658578028,35.035
33c54,116.04138886338704,12.548900526959356,31.331
33c7c,118.29943499572406,12.305297349385164,40.606
33c94,117.54958462854715,11.06464852405753,38.922
33c9c,118.29943499572406,10.990030543034747,34.647
33ca4,118.29943499572406,10.339802381647692,34.836
33cac,118.29943499572406,9.694848754179288,38.357
33cb4,117.54958462854715,9.761038926743103,33.433
33cbc,117.54958462854715,10.410207463755142,32.328
33cc4,116.79678490847915,10.479103932703298,40.569
33ccc,116.79678490847915,9.825814263414026,34.795
33cd4,116.04138886338704,9.889116404786728,34.946
33cdc,116.04138886338704,10.54642993762334,33.355
33ce4,116.04138886338704,11.209010003400133,33.751
33cec,116.79678490847915,11.137663442860225,36.722
33cfc,116.04138886338704,11.87659132264344,33.874
33d04,115.28375849518459,11.950118012993624,33.081
33d14,114.52426397902158,11.346451198418626,29.774
33d1c,115.28375849518459,11.278625722669334,32.322
33d34,114.52426397902158,10.01108028459017,22.278
33d3c,114.52426397902158,10.676136624418177,34.471
33d44,113.76328281204688,10.738407828214298,28.234
33d4c,113.76328281204688,10.069638635205584,27.652
33d54,113.00119891646547,10.126517461554037,26.681
33d5c,113.00119891646547,10.798890083744679,26.997
33d64,113.00119891646547,11.476510732751445,29.701
33d6c,113.76328281204688,11.412430364670906,24.608
33d74,113.76328281204688,12.0914276106065,27.680
33d7c,113.00119891646547,12.15909649211177,28.454
33d84,113.00119891646547,12.84635610607983,26.921
33d8c,113.00119891646547,13.537990469225699,26.508
33d94,113.76328281204688,13.463190761582437,29.782
33d9c,113.76328281204688,12.775112650553478,30.837
33da4,114.52426397902158,12.70174977877121,30.519
33dac,115.28375849518459,12.626325177366837,31.777
33db4,115.28375849518459,13.306961537108105,34.367
33dcc,115.28375849518459,13.991734183970907,34.920
33dd4,115.28375849518459,14.680343504232837,39.362
33df4,113.00119891646547,14.233693159814484,25.221
33e24,113.00119891646547,17.050835970330272,14.509
33e2c,113.00119891646547,17.762070269340203,23.416
33e34,113.76328281204688,17.666564346033695,18.377
33e3c,113.76328281204688,16.95868408129303,25.986
33e44,114.52426397902158,16.863750582871035,24.968
33e4c,114.52426397902158,17.568167488319208,27.998
33e54,115.28375849518459,17.46695298286512,-0.086
33e5c,115.28375849518459,16.76610682946157,16.100
33e6c,114.52426397902158,16.161871185363534,24.722
33e74,114.52426397902158,15.462854266942093,4.028
33e7c,115.28375849518459,15.372483740562185,36.640
33e84,116.04138886338704,15.279690743482202,29.014
33e94,116.79678490847915,15.872283029791816,27.482
33ed4,118.29943499572406,17.03556773072804,30.046
33edc,117.54958462854715,17.147216122631118,31.306
33eec,116.79678490847915,16.562999855215143,33.448
33efc,116.04138886338704,17.362999560637853,59.180
33f04,116.04138886338704,18.062478748311847,68.358
33f0c,116.04138886338704,18.763944485799527,21.136
33f14,116.79678490847915,18.649933926429572,63.375
33f1c,116.79678490847915,17.952141749732295,65.779
33f2c,118.29943499572406,17.72356315525017,27.072
33f34,118.29943499572406,18.413710497515197,28.379
33f3c,117.54958462854715,18.533156578434916,4.728
33f44,117.54958462854715,19.22895597505022,26.274
33f4c,118.29943499572406,19.10569853315086,27.610
33f54,118.29943499572406,19.79921413796913,25.579
33f5c,117.54958462854715,19.926218610564142,25.937
33f64,116.79678490847915,20.05035979534487,30.591
33f6c,116.79678490847915,19.349447269958414,29.005
33f74,116.04138886338704,19.46707202899472,29.255
33f84,115.28375849518459,20.289647058900425,25.886
33f8c,114.52426397902158,20.404603696243136,27.452
33f94,114.52426397902158,19.693345445538608,27.628
33f9c,115.28375849518459,19.581734796802913,29.080
33fa4,115.28375849518459,18.875094955522734,31.787
33fac,115.28375849518459,18.170057997619985,29.731
33fb4,114.52426397902158,18.27479343310059,30.632
33fbc,114.52426397902158,18.98329717596362,29.089
33fc4,113.76328281204688,19.088468494110334,25.562
33fcc,113.76328281204688,18.376604302555045,27.517
33fd4,113.00119891646547,18.475415500589357,29.909
33fdc,113.00119891646547,19.190532104179265,15.841
33fe4,113.00119891646547,19.907078716270505,23.180
33fec,113.76328281204688,19.801819546510522,16.348
33ffc,113.00119891646547,20.62471295821114,27.804
34004,113.00119891646547,21.343092233157233,13.836
3400c,113.76328281204688,21.231627794278577,44.549
34014,113.76328281204688,21.947407644671447,22.067
3401c,113.00119891646547,22.061874525338574,21.044
34024,113.00119891646547,22.78071919709378,19.827
3402c,113.00119891646547,23.49928777882512,20.633
34034,113.76328281204688,23.37903328317348,19.877
3403c,113.76328281204688,22.663321233509464,21.437
34044,114.52426397902158,22.542289852823178,21.167
3404c,114.52426397902158,23.25504391493032,17.232
34054,115.28375849518459,23.12740398292017,19.187
3405c,115.28375849518459,22.417708449722152,22.525
34064,115.28375849518459,21.707964476655935,23.916
3406c,114.52426397902158,21.829410180837385,10.102
34074,114.52426397902158,21.116736873091796,28.786
3407c,115.28375849518459,20.998500624823635,26.167
3409c,116.79678490847915,20.75234857654368,-1.450
340a4,117.54958462854715,20.624625803253508,25.222
340ac,118.29943499572406,20.493942967547813,25.437
340b4,118.29943499572406,21.18957014498091,29.706
340bc,117.54958462854715,21.323858494210658,23.754
340cc,118.29943499572406,21.88578095285648,24.723
340dc,117.54958462854715,22.723526496588267,28.580
340f4,116.04138886338704,22.28966722542903,27.233
340fc,116.04138886338704,22.996204783448384,26.102
34104,116.04138886338704,23.70244927330129,26.633
3410c,116.04138886338704,24.408080659315925,16.778
34114,116.79678490847915,24.2671589635087,30.588
3411c,116.79678490847915,23.564615225136873,8.012
34124,117.54958462854715,23.423328168394573,32.634
3412c,118.29943499572406,23.278699537331775,26.099
34134,118.29943499572406,23.974784883884723,30.766
3413c,117.54958462854715,24.12268945515119,9.339
34144,117.54958462854715,24.821299955872252,23.837
3414c,118.29943499572406,24.67021035079736,27.254
34154,118.29943499572406,25.364672267862755,27.264
3415c,117.54958462854715,25.51885304815768,24.448
34164,116.79678490847915,25.66941475514776,37.842
3416c,116.79678490847915,24.96886196499206,20.605
34174,116.04138886338704,25.112782469664264,16.525
3417c,116.04138886338704,25.816242479187405,24.999
34184,115.28375849518459,25.959227786925627,17.629
3418c,114.52426397902158,26.09826914803977,12.060
34194,114.52426397902158,25.389275331237705,24.178
3419c,115.28375849518459,25.25295387609085,17.219
341a4,115.28375849518459,24.545347942794464,16.304
341ac,115.28375849518459,23.836724860766225,30.173
341b4,114.52426397902158,23.967342940059716,21.789
341bc,114.52426397902158,24.6788607886938,7.286
341c4,113.76328281204688,24.80852614270353,17.781
341cc,113.76328281204688,24.094211263423457,17.325
341d4,113.00119891646547,24.217244747104434,18.048
341dc,113.00119891646547,24.934258286295314,17.151
341e4,113.00119891646547,25.650001029241785,21.025
341ec,113.76328281204688,25.521653119869153,18.797
341f4,113.76328281204688,26.233272332175538,19.867
341fc,113.00119891646547,26.364150772805857,-18.233
3420c,113.00119891646547,27.78641235527166,18.920
3421c,113.76328281204688,26.943069535625558,26.818
34224,114.52426397902158,26.8055302032334,20.760
3422c,115.28375849518459,26.663859947674343,19.410
34234,115.28375849518459,27.366546415480986,20.004
3423c,114.52426397902158,27.510752488822952,22.003
34244,114.52426397902158,28.213636635749992,20.384
3424c,115.28375849518459,28.066989639413695,20.952
34254,115.28375849518459,28.764899033188446,20.056
3425c,114.52426397902158,28.913890489018247,20.093
3426c,113.76328281204688,28.35597289380555,20.856
3427c,113.00119891646547,29.198593929962733,13.369
34284,113.00119891646547,29.90017250012212,32.493
3428c,113.76328281204688,29.757985397391113,12.427
34294,113.76328281204688,30.454198978368648,19.284
3429c,113.00119891646547,30.59836927388421,3.540
342b4,113.76328281204688,31.83570019257826,19.555
342bc,113.76328281204688,31.146856861192468,1.542
342c4,114.52426397902158,30.996067930487772,16.997
342cc,114.52426397902158,31.68304125606926,-6.229
342d4,115.28375849518459,31.525659231383834,17.222
342dc,115.28375849518459,30.840633814108546,15.123
342e4,115.28375849518459,30.151991983442404,20.390
342ec,114.52426397902158,30.30537794398766,19.279
342f4,114.52426397902158,29.611229644319952,18.213
342fc,115.28375849518459,29.459991510884663,19.731
34304,116.04138886338704,29.304365647099534,20.249
3430c,116.79678490847915,29.144454733019217,20.639
34314,116.79678490847915,29.831910706524045,27.446
3431c,116.04138886338704,29.994135412896078,19.593
34324,116.04138886338704,30.68064836180481,16.837
3432c,116.04138886338704,31.363647373036052,16.166
34334,116.79678490847915,31.19710732962399,28.949
3433c,116.79678490847915,30.516213702750687,21.696
3434c,117.54958462854715,31.02614877134923,21.918
34354,118.29943499572406,30.850888982797052,16.772
3436c,117.54958462854715,29.665428114290084,31.878
34374,117.54958462854715,28.98036909248364,27.170
3437c,118.29943499572406,28.812226273711914,19.341
34384,118.29943499572406,28.12696999307308,23.762
3438c,118.29943499572406,27.439306357096708,22.938
34394,117.54958462854715,27.60217167634344,21.654
3439c,117.54958462854715,28.292526489491326,19.947
343a4,116.79678490847915,28.454110536707724,21.516
343ac,116.04138886338704,28.611604801185074,21.449
343b4,116.04138886338704,27.91612681196103,21.800
343bc,116.79678490847915,27.76115081585125,21.870
343c4,116.79678490847915,27.06585575416471,21.871
343cc,116.04138886338704,27.21821335920545,21.489
343d4,116.04138886338704,26.518153368977586,22.339
343dc,116.79678490847915,26.368512524311093,21.220
343e4,117.54958462854715,26.21504653184047,23.687
343ec,117.54958462854715,26.909583248883585,22.331
343f4,118.29943499572406,26.749512280358996,23.373
343fc,118.29943499572406,26.057871144061224,24.042
34404,119.04599270243568,25.897108294109866,23.679
3440c,119.04599270243568,26.58576562042613,22.626
34414,119.78892484955995,26.41847189805702,26.231
3441c,119.78892484955995,25.73288561875206,30.071
34424,120.52790957361556,25.565335961888334,17.952
3442c,121.26263661074441,25.394596862508113,29.579
34434,121.26263661074441,26.07378406365456,29.990
3443c,120.52790957361556,26.247765101423507,29.362
34444,120.52790957361556,26.928657353861713,23.948
34454,121.26263661074441,27.427588159375816,28.653
3445c,120.52790957361556,27.607735747693123,15.954
34464,119.78892484955995,27.784441672115037,19.842
3446c,119.78892484955995,27.102416984111578,19.633
34474,119.04599270243568,27.2726783073173,21.658
3447c,119.04599270243568,27.957565013429697,22.760
34484,119.04599270243568,28.640150600119505,22.176
34494,119.78892484955995,29.141643214882226,15.015
3449c,119.04599270243568,29.320166624981987,16.955
344a4,119.04599270243568,29.99735180165597,23.865
344ac,119.04599270243568,30.67145242419725,16.260
344b4,119.78892484955995,30.487970264623,18.815
344bc,119.78892484955995,29.816293282977647,-8.850
344c4,120.52790957361556,29.631406049653734,19.386
344cc,120.52790957361556,30.300579890777662,20.465
344d4,121.26263661074441,30.109424395162144,39.889
344dc,121.26263661074441,29.442832897819535,46.915
344e4,121.26263661074441,28.77349508685125,51.241
344ec,120.52790957361556,28.95937192341948,20.395
344f4,120.52790957361556,28.28472898351515,26.149
344fc,121.26263661074441,28.101661176853007,22.751
34504,121.99280779590266,27.91521574089634,18.804
3450c,122.71813749631639,27.72554335500059,28.231
34514,122.71813749631639,28.391518069905086,28.420
3451c,121.99280779590266,28.584159939159502,46.481
34524,121.99280779590266,29.250721662240096,28.274
3452c,121.99280779590266,29.914652047510465,20.405
34534,122.71813749631639,29.716415753426173,27.426
34544,123.43835297887958,28.85649821126346,30.045
3454c,123.43835297887958,29.514872504150333,27.571
34554,124.15319471176817,29.310182821343417,26.012
3455c,124.15319471176817,28.65470194281516,2.651
34564,124.15319471176817,27.99693900222796,22.033
3456c,123.43835297887958,28.195724874706194,14.151
34574,123.43835297887958,27.532798363864522,24.620
3457c,124.15319471176817,27.337138226697565,21.742
34584,124.15319471176817,26.675549539722386,21.602
3458c,124.15319471176817,26.01242813860197,29.332
3459c,123.43835297887958,26.86797051407452,25.923
345a4,122.71813749631639,27.057554180190408,27.780
345ac,121.99280779590266,27.24414443683729,27.225
345b4,121.99280779590266,26.57120747698777,27.973
345bc,122.71813749631639,26.387810006997462,30.154
345c4,122.71813749631639,25.71657565423056,27.617
345cc,121.99280779590266,25.89667193626524,27.993
345d4,121.99280779590266,25.22081003106156,31.104
345dc,122.71813749631639,25.044120818207087,29.294
345e4,123.43835297887958,24.864677679832905,25.893
345f4,124.15319471176817,25.348034046658903,26.950
345fc,124.15319471176817,24.682631642145807,26.564
34624,124.15319471176817,22.68307319106212,34.003
3462c,124.15319471176817,22.016350806407225,40.309
34634,123.43835297887958,22.18313743616328,31.659
3463c,123.43835297887958,22.853817515556006,42.633
34644,122.71813749631639,23.022192803750844,37.524
3464c,122.71813749631639,22.347632470313755,22.719
3465c,121.99280779590266,23.18805456340444,23.420
34664,121.99280779590266,23.866218622383837,29.663
34674,122.71813749631639,24.370719568828218,21.984
3467c,121.99280779590266,24.543898610166167,28.953
34684,121.26263661074441,24.714257307652503,31.220
3468c,121.26263661074441,24.033049287777253,29.105
34694,120.52790957361556,24.197000133501152,29.602
3469c,120.52790957361556,24.88165206082666,30.901
346a4,119.78892484955995,25.04594276682248,29.718
346ac,119.04599270243568,25.20699334719844,26.921
346b4,119.04599270243568,24.51571292138354,28.799
346bc,119.78892484955995,24.357932829009314,30.502
346c4,119.78892484955995,23.66914958321475,28.158
346cc,119.04599270243568,23.82356369983325,29.143
346d4,119.04599270243568,23.13084630191232,29.712
346dc,119.78892484955995,22.979890501157684,26.249
346e4,120.52790957361556,22.82595876008477,31.907
346ec,120.52790957361556,23.511670956769443,28.326
346f4,121.26263661074441,23.351260484896326,28.577
346fc,121.26263661074441,22.66918179409472,35.457
34704,121.26263661074441,21.987106726830593,20.990
3470c,121.26263661074441,21.30533080094742,28.561
34714,120.52790957361556,21.454575831806018,26.099
34724,119.78892484955995,22.290456131717864,33.021
3472c,119.04599270243568,22.437864657125807,30.695
34734,119.04599270243568,21.74492536161725,27.753
3473c,119.78892484955995,21.601149468244493,44.038
34744,119.78892484955995,20.912275303270754,13.044
3474c,119.04599270243568,21.05233702073334,27.898
34754,119.04599270243568,20.360409581313384,31.128
3475c,119.78892484955995,20.22413957420657,-14.386
34764,120.52790957361556,20.08525083614397,38.391
3476c,120.52790957361556,20.769505290429446,65.730
3477c,121.26263661074441,19.943864750088565,37.527
34784,121.99280779590266,19.80010571880001,34.349
3478c,122.71813749631639,19.65410068915208,35.542
34794,122.71813749631639,20.326200172272287,36.759
3479c,121.99280779590266,20.476339291101546,31.335
347a4,121.99280779590266,21.15354402371565,30.621
347ac,121.99280779590266,21.83142650728042,35.461
347b4,122.71813749631639,21.67325495114305,46.838
347bc,122.71813749631639,20.999347953798107,38.819
347c4,123.43835297887958,20.842877356806312,38.865
347cc,123.43835297887958,21.512729487472253,45.470
347d4,124.15319471176817,21.349989483941403,40.029
347dc,124.15319471176817,20.684268820092367,39.845
347e4,124.15319471176817,20.019469014051587,38.712
347ec,123.43835297887958,20.17386552384998,39.514
347f4,123.43835297887958,19.505978677510786,41.205
347fc,124.15319471176817,19.3558702995182,41.679
34804,124.86241660110517,19.20390730744331,45.496
3480c,124.86241660110517,19.86314554639569,39.982
34844,126.26308464002133,20.196998693560715,37.393
3484c,126.95410704267701,20.03122401795517,46.348
34854,126.95410704267701,20.6797119682245,44.244
3485c,126.26308464002133,20.849894710328925,46.433
34874,124.86241660110517,20.523660269408452,41.106
3487c,124.86241660110517,21.185175753989217,39.974
34884,124.86241660110517,21.84741614243088,38.314
3488c,125.56578616403253,21.676478070238563,36.407
34894,125.56578616403253,22.335063263414565,37.679
3489c,124.86241660110517,22.51010599503552,39.138
348e4,126.95410704267701,21.979343470429683,36.756
348fc,126.95410704267701,21.329172660869656,38.878
34904,127.63866215467043,21.15309565239522,35.417
34914,128.31657246874525,21.617097706660733,33.967
3491c,127.63866215467043,21.79896260670686,16.222
3493c,128.31657246874525,22.259225414349043,49.928
3494c,128.98767407801805,22.709943324826543,30.974
34acc,134.70061377741334,17.967367796552953,48.956
34ad4,134.70061377741334,18.559133516671185,45.238
34adc,134.09603112544315,18.73850329723632,30.154
34ae4,133.48373802573275,18.91779925522862,46.655
34b04,132.86378750597117,19.705009235516126,53.327
34b0c,132.86378750597117,20.314535942483687,45.083
34b14,133.48373802573275,20.125891866997407,47.741
34b1c,133.48373802573275,19.52109823438674,44.685
34b24,134.09603112544315,19.33696861832595,33.616
34b2c,134.70061377741334,19.152738772734185,53.525
34b34,134.70061377741334,19.74797473763859,48.110
34b3c,134.09603112544315,19.936997605136128,21.871
34b44,134.09603112544315,20.538375754424017,37.548
34b4c,134.70061377741334,20.344631303656808,54.905
34b54,134.70061377741334,20.942497425933514,51.298
34b5c,134.09603112544315,21.14088774189117,43.194
34b64,133.48373802573275,21.33908676814038,19.127
34b6c,133.48373802573275,20.731961246443646,50.116
34b74,132.86378750597117,20.925263055668054,41.084
34b7c,132.86378750597117,21.536966694412694,48.810
34b84,132.23624352152214,21.734395964485362,48.012
34b8c,131.60118135785712,21.931239476655453,49.728
34b9c,132.23624352152214,21.118152722619133,23.986
34bf4,130.95868801505983,22.127358811205276,43.289
34bfc,130.3088625709177,22.3226124852062,38.047
34c04,130.3088625709177,22.952612376842477,42.441
34c0c,130.95868801505983,22.753043819019734,35.771
34c14,130.95868801505983,23.378983694379578,40.232
34c1c,130.3088625709177,23.582772666221125,42.456
34c24,130.3088625709177,24.212855212689686,38.009
34c2c,130.3088625709177,24.84262363932939,34.616
34c34,130.95868801505983,24.630691671281394,33.245
34c3c,130.95868801505983,24.004943953603885,42.660
34c44,131.60118135785712,23.796014326955255,33.172
34c4c,131.60118135785712,24.417687466368875,39.481
34c54,132.23624352152214,24.20376384937014,34.223
34c5c,132.23624352152214,23.586216477119716,30.391
34c64,132.23624352152214,22.968655264245893,35.043
34c6c,131.60118135785712,23.17422877458926,13.083
34c74,131.60118135785712,22.552560230839603,36.972
34c7c,132.23624352152214,22.351306080899963,40.335
34c84,132.86378750597117,22.149422797197648,31.399
34c94,133.48373802573275,22.55562657597144,59.423
34c9c,133.48373802573275,21.94704850348951,43.987
34ca4,134.09603112544315,21.744317783221597,19.227
34cac,134.70061377741334,21.54136147072474,51.291
34d04,132.86378750597117,24.602306021893963,28.345
34d0c,132.86378750597117,25.215184321763072,36.707
34d14,133.48373802573275,24.99172756612899,38.336
34d34,134.70061377741334,24.543246498637405,45.552
34d3c,134.09603112544315,24.767700009369957,40.484
34d44,134.09603112544315,25.372126973545118,39.558
34d4c,134.70061377741334,25.1436651575017,41.637
34d54,134.70061377741334,25.743613352587666,40.062
34d5c,134.09603112544315,25.975979107104756,39.111
34d64,133.48373802573275,26.20782598439975,34.866
34d6c,133.48373802573275,25.600117238007982,37.918
34d74,132.86378750597117,25.827488556565886,36.485
34d7c,132.86378750597117,26.439004138803337,34.792
34d84,132.23624352152214,26.66936015995924,35.670
34d8c,131.60118135785712,26.898737339378826,33.244
34d94,131.60118135785712,26.279766973283383,33.303
34d9c,132.23624352152214,26.05408992210746,36.133
34da4,132.23624352152214,25.437921775321197,36.039
34dac,132.23624352152214,24.82107307045357,37.846
34db4,131.60118135785712,25.039020532802642,37.776
34dbc,131.60118135785712,25.659788022469662,37.198
34dc4,130.95868801505983,25.880628033885888,34.110
34dcc,130.95868801505983,25.255995892051974,35.683
34dd4,130.3088625709177,25.471843754145773,35.553
34ddc,130.3088625709177,26.10028396166957,34.508
34de4,130.3088625709177,26.727715663100987,32.393
34dec,130.95868801505983,26.50436228103716,32.672
34df4,130.95868801505983,27.126975964936435,31.520
34dfc,130.3088625709177,27.35391364323026,35.141
34e1c,128.98767407801805,27.803225304496703,25.692
34e24,128.31657246874525,28.025264377578683,25.652
34e2c,127.63866215467043,28.245333514735684,22.574
34e34,127.63866215467043,27.605429845566654,28.636
34e44,128.31657246874525,26.750533695415218,28.720
34e4c,127.63866215467043,26.963830705992223,29.097
34e54,127.63866215467043,26.32077067075738,27.765
34e5c,128.31657246874525,26.111032297735694,33.977
34e64,128.98767407801805,25.899523008436613,33.902
34e6c,128.98767407801805,26.535400114634744,32.874
34e74,129.65181651899857,26.31859547357726,33.695
34e7c,129.65181651899857,25.68640617388229,36.789
34e84,129.65181651899857,25.053327934528706,38.272
34e8c,128.98767407801805,25.262646854858446,34.511
34e94,128.98767407801805,24.625009065518853,37.746
34e9c,129.65181651899857,24.4195952954911,38.683
34ea4,129.65181651899857,23.785445622299452,45.753
34eac,129.65181651899857,23.151118686400398,44.431
34eb4,128.98767407801805,23.348413099268274,46.917
34ebc,128.98767407801805,23.986850112157825,40.950
34ec4,128.31657246874525,24.186831657583287,40.259
34ecc,128.31657246874525,23.54434388238799,42.619
34edc,127.63866215467043,24.385234133862816,26.408
34ee4,127.63866215467043,25.03122769064688,32.106
34eec,128.31657246874525,24.828939422168716,36.500
34ef4,128.31657246874525,25.470420804418875,36.203
34efc,127.63866215467043,25.676488691712994,25.381
34f04,126.95410704267701,25.880688352898247,27.759
34f0c,126.26308464002133,26.082856998558594,28.449
34f14,126.26308464002133,25.430237907412135,27.734
34f1c,126.95410704267701,25.231714037078252,30.601
34f24,126.95410704267701,24.581900176383897,3.224
34f44,125.56578616403253,24.969389908350433,29.536
34f4c,125.56578616403253,24.311344645249505,18.732
34f54,124.86241660110517,24.498135770474303,30.634
34f5c,124.86241660110517,25.159896654775345,30.169
34f64,124.86241660110517,25.82075518892718,27.088
34f6c,125.56578616403253,25.626638488438577,29.121
34f74,125.56578616403253,26.2828316822472,26.442
34f7c,124.86241660110517,26.480449788749667,26.911
34f84,124.86241660110517,27.138722967401776,25.216
34f8c,124.86241660110517,27.79532180146212,25.671
34f94,125.56578616403253,27.59103677292774,26.066
34f9c,125.56578616403253,26.937714629376735,25.779
34fa4,126.26308464002133,26.734276738365235,29.354
34fac,126.95410704267701,26.528573776536476,28.049
34fb4,126.95410704267701,27.17512475428769,29.105
34fbc,126.26308464002133,27.384249027240994,28.309
34fc4,126.26308464002133,28.032530248023413,27.651
34fcc,126.95410704267701,27.82009995681484,27.841
34fd4,126.95410704267701,28.463262690323404,26.222
34fdc,126.26308464002133,28.67888168070639,26.827
34fe4,125.56578616403253,28.892020557862484,23.499
34fec,125.56578616403253,28.242552299670308,24.247
34ff4,124.86241660110517,28.44999837513176,18.018
34ffc,124.86241660110517,29.102510200672377,16.606
35004,124.86241660110517,29.752620613405284,21.598
3500c,124.86241660110517,30.40009913981929,20.522
35014,125.56578616403253,30.18388080622292,6.715
3501c,125.56578616403253,29.539206451029195,27.345
35024,126.26308464002133,29.323069894511544,24.754
3502c,126.95410704267701,29.104381286442692,25.225
3503c,126.26308464002133,29.964867115802846,57.656
3504c,126.95410704267701,30.379586698443756,32.388
35054,126.95410704267701,31.01323848655477,33.342
3505c,126.26308464002133,31.240407800255575,24.530
35064,125.56578616403253,31.464809849609676,21.706
3506c,125.56578616403253,30.82582071550507,15.229
35074,124.86241660110517,31.044721837565138,21.856
3507c,124.86241660110517,31.68627160634796,12.684
35084,124.86241660110517,32.32453846896422,21.721
3509c,124.86241660110517,32.95931982196264,21.227
350a4,124.86241660110517,33.590420655637665,22.206
350ac,124.86241660110517,34.21765374328581,22.840
350b4,125.56578616403253,33.987177443352046,22.569
350bc,125.56578616403253,33.362013769046285,14.496
350c4,126.26308464002133,33.13045314934312,22.515
350cc,126.26308464002133,33.7534777108755,21.156
350d4,126.95410704267701,33.51672890871387,26.159
350dc,126.95410704267701,32.89591306102134,20.069
350e4,126.95410704267701,32.271599778081104,21.641
350ec,126.26308464002133,32.50380703131717,21.938
350f4,126.26308464002133,31.873726950482155,24.165
350fc,126.95410704267701,31.643976690923132,20.854
35104,127.63866215467043,31.41156302386968,16.253
3510c,128.31657246874525,31.176661942148474,27.852
35114,128.31657246874525,31.7991610544093,25.580
3511c,127.63866215467043,32.03665889521104,24.423
35124,127.63866215467043,32.658569497764084,24.671
3512c,127.63866215467043,33.27710726344181,23.061
35134,128.31657246874525,33.03479033634119,25.257
3513c,128.31657246874525,32.418599653551524,25.592
35144,128.98767407801805,32.17618140668039,22.757
3514c,128.98767407801805,32.78995650654825,25.401
35154,129.65181651899857,32.542784468902774,25.022
3515c,129.65181651899857,31.931492819221386,24.164
35164,129.65181651899857,31.317203446510682,23.655
3516c,128.98767407801805,31.55928347919038,25.447
35174,128.98767407801805,30.939449859350088,23.691
3517c,129.65181651899857,30.700103114195493,24.824
35184,129.65181651899857,30.080384662578492,27.264
3518c,129.65181651899857,29.45824677925492,26.375
35194,128.98767407801805,29.691755465355367,26.594
3519c,128.98767407801805,30.316874003829735,24.718
351a4,128.31657246874525,30.551296286379355,32.386
351ac,127.63866215467043,30.783476263207614,25.129
351bc,128.31657246874525,29.92326440250948,24.946
351c4,128.31657246874525,29.29277270554591,23.863
351cc,127.63866215467043,29.519140330222545,26.308
351d4,127.63866215467043,28.883311903076343,27.198
351dc,128.31657246874525,28.660033438722106,25.454
351e4,128.98767407801805,28.4347175072203,28.478
351ec,128.98767407801805,29.06429964280117,24.433
351f4,129.65181651899857,28.833893746018457,29.094
351fc,129.65181651899857,28.207535162817862,26.743
3521c,130.3088625709177,28.601726712547833,29.644
35224,130.3088625709177,29.222911554239683,26.944
3522c,130.3088625709177,29.842002836279555,27.778
35234,130.95868801505983,29.601901974202544,30.583
35244,131.60118135785712,28.74744771582003,36.527
3524c,131.60118135785712,29.3602539734429,28.370
35254,132.23624352152214,29.117228775706018,31.743
3525c,132.23624352152214,28.507657668984603,30.373
35274,131.60118135785712,27.51648235308886,34.606
3527c,132.23624352152214,27.28351818542809,37.761
35284,132.86378750597117,27.04951930325578,37.343
3528c,132.86378750597117,27.658825445624032,35.527
35294,133.48373802573275,27.420367009757733,34.525
3529c,133.48373802573275,26.814644648429855,34.662
352a4,134.09603112544315,26.579049927559026,37.132
352ac,134.70061377741334,26.342887337596128,36.723
352b4,134.70061377741334,26.941285871665766,40.725
352bc,134.09603112544315,27.181135670384123,36.110
352c4,134.09603112544315,27.782035605871886,34.539
352cc,134.70061377741334,27.538610531400902,33.957
352d4,134.70061377741334,28.13466601156657,41.976
352dc,134.09603112544315,28.38155234364068,31.928
352e4,133.48373802573275,28.62771454021581,31.655
352ec,133.48373802573275,28.024790105906888,34.083
352f4,132.86378750597117,28.2667174479757,35.266
352fc,132.86378750597117,28.87299398973851,32.309
35304,132.86378750597117,29.47745784309653,29.393
3530c,132.86378750597117,30.079916151766177,28.049
35314,133.48373802573275,29.82828941073542,27.173
3531c,133.48373802573275,29.228944775263415,29.450
35324,134.09603112544315,28.97949212366343,30.853
3532c,134.70061377741334,28.72926041331231,32.849
35334,134.70061377741334,29.322205518882,28.814
3533c,134.09603112544315,29.5756650927725,29.454
35344,134.09603112544315,30.16988556571094,29.446
3534c,134.70061377741334,29.91331705186852,32.296
35354,134.70061377741334,30.50241492217907,31.065
3535c,134.09603112544315,30.761972269914192,29.264
35364,133.48373802573275,31.0205785183099,37.396
3536c,133.48373802573275,30.425561444815763,27.157
35374,132.86378750597117,30.680180692255625,27.511
3537c,132.86378750597117,31.27806811684124,26.455
35384,132.23624352152214,31.534272565956865,26.466
3538c,131.60118135785712,31.78902073999354,25.929
35394,131.60118135785712,31.18557839116632,25.457
3539c,132.23624352152214,30.93357626508156,25.796
353a4,132.23624352152214,30.33037985697482,25.530
353ac,132.23624352152214,29.72486757785132,31.801
353b4,131.60118135785712,29.971007309673734,27.783
353bc,131.60118135785712,30.579512240035385,26.209
353c4,130.95868801505983,30.827142524393693,25.838
353cc,130.95868801505983,30.21570777898222,27.628
353d4,130.3088625709177,30.458797493972117,25.629
353dc,130.3088625709177,31.073097806802192,25.583
353e4,130.3088625709177,31.684711654191638,25.865
353ec,130.95868801505983,31.436014912463243,25.192
353f4,130.95868801505983,32.04213923612552,24.660
353fc,130.3088625709177,32.29345274880368,24.482
35404,130.3088625709177,32.89914084694641,24.143
3540c,130.95868801505983,32.6453355938223,24.176
35414,130.95868801505983,33.245430081852426,24.555
3541c,130.3088625709177,33.501601935786724,25.618
35424,130.3088625709177,34.1006683972429,26.414
3542c,130.3088625709177,34.69617914857411,23.246
35434,130.95868801505983,34.4356488203166,23.618
3543c,130.95868801505983,33.84225496427525,23.894
35444,131.60118135785712,33.58183943056328,25.612
3544c,131.60118135785712,34.17305053565637,25.773
35454,132.23624352152214,33.908562712443626,26.769
3545c,132.23624352152214,33.319599646819746,25.174
35464,132.23624352152214,32.72745476823911,25.381
3546c,131.60118135785712,32.98732197821246,26.365
35474,131.60118135785712,32.3896598320042,25.982
3547c,132.23624352152214,32.132289856590134,25.320
35484,132.86378750597117,31.873400177627527,26.443
3548c,132.86378750597117,32.46600393119097,23.431
354a4,134.09603112544315,31.351748573324123,28.157
354ac,134.70061377741334,31.089323454987564,35.281
354bc,134.09603112544315,31.939042694657648,31.368
354c4,134.09603112544315,32.52368789567274,32.083
354dc,134.09603112544315,33.10552265509524,27.949
354e4,133.48373802573275,33.37462466020783,20.068
354ec,133.48373802573275,32.7903506428244,26.085
354f4,132.86378750597117,33.05571192344085,27.803
354fc,132.86378750597117,33.642362354462016,29.372
35504,132.86378750597117,34.2257992232322,28.230
3550c,132.86378750597117,34.80587245223096,26.265
35514,133.48373802573275,34.533752717224466,28.967
3551c,133.48373802573275,33.95580882237791,26.391
35524,134.09603112544315,33.68439082398866,29.495
3552c,134.70061377741334,33.411716657185565,22.081
35534,134.70061377741334,33.98521180905707,28.835
3553c,134.09603112544315,34.260141762465025,29.570
35544,134.09603112544315,34.832630457747264,29.379
3554c,134.70061377741334,34.555566969026245,28.901
35554,134.70061377741334,35.122642335344146,26.940
3555c,134.09603112544315,35.40171762370084,26.328
35564,133.48373802573275,35.67934728778038,25.019
3556c,133.48373802573275,35.10831176040174,29.342
35574,132.86378750597117,35.382437992075374,24.648
3557c,132.86378750597117,35.95535790643033,22.533
35584,132.23624352152214,36.22957402714178,24.443
3558c,131.60118135785712,36.50181852401913,23.771
35594,131.60118135785712,35.92532327626795,21.583
3559c,132.23624352152214,35.6548341115414,23.277
355a4,132.23624352152214,35.07632646726545,22.455
355ac,132.23624352152214,34.49418819805728,26.117
355b4,131.60118135785712,34.76079986681043,22.440
355bc,131.60118135785712,35.34493833461831,20.718
355c4,130.95868801505983,35.611530073794945,23.040
355cc,130.95868801505983,35.025456669366946,23.551
355d4,130.3088625709177,35.28797975983021,17.440
355dc,130.3088625709177,35.875922548461084,21.985
355e4,130.3088625709177,36.45986665151248,20.840
355ec,130.95868801505983,36.19372721992571,14.926
355f4,130.95868801505983,36.77191297764988,23.353
355fc,130.3088625709177,37.03967807595297,19.159
35604,129.65181651899857,37.30493403487492,18.926
3560c,129.65181651899857,36.72356167499764,20.672
35614,128.98767407801805,36.9846322281709,18.780
3561c,128.98767407801805,37.567501037589224,17.588
35624,128.31657246874525,37.82719969064035,20.301
3562c,127.63866215467043,38.08385149525993,20.149
35634,127.63866215467043,37.49818159885596,17.987
3563c,128.31657246874525,37.24289853915912,19.055
35644,128.31657246874525,36.65410460283039,19.585
3564c,127.63866215467043,36.90790058068579,19.839
35654,127.63866215467043,36.31313694825391,20.659
3565c,128.31657246874525,36.060947894446265,20.220
35664,128.98767407801805,35.80590550940235,19.040
3566c,128.98767407801805,36.39738990836842,18.596
35674,129.65181651899857,36.13793588456719,20.764
3567c,129.65181651899857,35.5481894226645,21.178
35684,129.65181651899857,34.95446210218104,17.868
3568c,128.98767407801805,35.21031769739869,20.638
35694,128.98767407801805,34.61077234279663,23.538
3569c,129.65181651899857,34.356900749170606,25.906
356a4,129.65181651899857,33.755659139860136,25.520
356ac,129.65181651899857,33.15089791469384,24.570
356b4,128.98767407801805,33.40042816537017,25.429
356bc,128.98767407801805,34.00742246697243,19.496
356c4,128.31657246874525,34.25671231405294,21.525
356cc,128.31657246874525,33.64755246062145,25.253
356d4,127.63866215467043,33.89209162398538,24.673
356dc,127.63866215467043,34.503349172553584,20.957
356e4,127.63866215467043,35.11071379862546,19.464
356ec,128.31657246874525,34.862103256983,21.863
356f4,128.31657246874525,35.46356583969552,22.137
356fc,127.63866215467043,35.71402679655268,21.803
35704,126.95410704267701,35.96152168645758,21.882
3570c,126.26308464002133,36.20587298193548,19.276
35714,126.26308464002133,35.5990590798379,21.562
3571c,126.95410704267701,35.35642499148913,21.798
35724,126.95410704267701,34.74715411659429,23.409
3572c,126.95410704267701,34.13386692780773,23.542
35734,126.26308464002133,34.372700596439934,23.289
3573c,126.26308464002133,34.98794930665092,23.066
35744,125.56578616403253,35.22555850643928,22.650
3574c,125.56578616403253,34.608416323390294,21.060
35754,124.86241660110517,34.840839799867986,22.419
3575c,124.86241660110517,35.45980761042272,22.240
35764,124.86241660110517,36.07439412876364,22.447
3576c,125.56578616403253,35.83844004449621,22.599
35774,125.56578616403253,36.44690502424706,22.311
3577c,124.86241660110517,36.68444454716933,24.068
35784,124.86241660110517,37.289812337932176,18.605
3578c,124.86241660110517,37.89035926777593,18.971
35794,125.56578616403253,37.650002116429675,19.038
3579c,125.56578616403253,37.05080561941918,19.878
357a4,126.26308464002133,36.8082419693124,20.371
357ac,126.95410704267701,36.56229402596592,23.810
357b4,126.95410704267701,37.15859957218372,23.937
357bc,126.26308464002133,37.406024925357585,18.268
357c4,126.26308464002133,37.99908867177067,18.913
357cc,126.95410704267701,37.75030364729291,19.294
357d4,126.95410704267701,38.337279331873994,24.704
357dc,126.26308464002133,38.587307955617575,18.857
357e4,125.56578616403253,38.83376450048081,18.035
357ec,125.56578616403253,38.24436291437035,18.169
357f4,124.86241660110517,38.48595538627671,18.136
357fc,124.86241660110517,39.07647898953138,18.834
35804,124.15319471176817,39.31528484849518,19.135
3580c,123.43835297887958,39.55001941983328,18.372
35814,123.43835297887958,38.95742801983149,17.454
3581c,124.15319471176817,38.72369838617506,18.423
35824,124.15319471176817,38.12692767069564,18.545
3582c,124.15319471176817,37.525092533691705,19.135
35834,123.43835297887958,37.75648019202055,18.417
3583c,123.43835297887958,38.35954231007117,20.225
35844,122.71813749631639,38.5880423878655,13.964
3584c,122.71813749631639,37.98381340354453,22.329
35854,121.99280779590266,38.20693488934502,16.708
3585c,121.99280779590266,38.81227184229434,18.025
35864,121.99280779590266,39.41221374839482,19.621
3586c,122.71813749631639,39.18698471783738,18.782
35874,122.71813749631639,39.78052447433195,18.910
3587c,121.99280779590266,40.006646717125875,19.199
35884,121.26263661074441,40.228238285006526,18.206
3588c,121.26263661074441,39.63296572194453,18.377
35894,120.52790957361556,39.84909708439223,18.196
3589c,120.52790957361556,40.445157231828915,14.814
358a4,119.78892484955995,40.65726799882358,18.646
358ac,119.04599270243568,40.86444186664768,22.672
358b4,119.04599270243568,40.26695579045059,10.034
358bc,119.78892484955995,40.060470595677465,12.912
358c4,119.78892484955995,39.45785755552516,16.363
358cc,119.04599270243568,39.66355627821884,11.996
358d4,119.04599270243568,39.05434876601501,12.150
358dc,119.78892484955995,38.84953646655926,14.046
358e4,120.52790957361556,38.63993981922657,17.784
358ec,120.52790957361556,39.24732137391154,17.519
358f4,121.26263661074441,39.03207985942613,19.173
358fc,121.26263661074441,38.4256925191519,17.112
35904,121.26263661074441,37.81392448887689,19.717
3590c,121.26263661074441,37.196905620011904,-15.549
35914,120.52790957361556,37.408843635627235,-1.803
3591c,120.52790957361556,38.02707123376612,18.990
35924,119.78892484955995,38.2356241347838,18.452
3592c,119.04599270243568,38.43944802559123,16.036
35934,119.04599270243568,37.81897829939038,4.154
3593c,119.78892484955995,37.616246706570685,14.997
35944,119.78892484955995,36.99153976577651,16.857
3594c,119.04599270243568,37.19307341014534,-42.147
35954,119.04599270243568,36.56187684310869,16.828
3595c,119.78892484955995,36.361648403538915,14.993
35964,120.52790957361556,36.15686997760882,5.517
3596c,120.52790957361556,36.785394332209016,20.618
35974,121.26263661074441,36.57477489980677,3.111
3598c,122.71813749631639,35.51665492063878,24.564
35994,122.71813749631639,36.14069652661038,34.451
3599c,121.99280779590266,36.359825624140896,8.878
359a4,121.99280779590266,36.980575651456576,14.323
359ac,121.99280779590266,37.5963256123314,11.335
359b4,122.71813749631639,37.37442237730054,26.703
359bc,122.71813749631639,36.76000268762952,4.090
359c4,123.43835297887958,36.53534114371452,16.966
359cc,123.43835297887958,37.14836811640931,18.285
359d4,124.15319471176817,36.91832120708247,19.314
359dc,124.15319471176817,36.30675037140007,21.229
359e4,124.15319471176817,35.690525179160375,18.464
359ec,123.43835297887958,35.9175429795201,18.242
359fc,124.15319471176817,35.069799251940196,12.027
35a04,124.15319471176817,34.44473464993077,21.595
35a0c,124.15319471176817,33.815501812860205,21.472
35a14,123.43835297887958,34.03708805891572,24.854
35a1c,123.43835297887958,34.66825114945166,28.075
35a24,122.71813749631639,34.888037722959496,9.441
35a2c,121.99280779590266,35.103932894454374,14.751
35a34,121.99280779590266,34.46911646465444,31.564
35a3c,122.71813749631639,34.255013576692285,16.341
35a44,122.71813749631639,33.61775984718344,19.393
35a4c,121.99280779590266,33.82995243130301,19.390
35a54,121.99280779590266,33.186626200408114,15.172
35a5c,122.71813749631639,32.97646252267219,17.187
35a64,123.43835297887958,32.7626178642927,-5.170
35a6c,123.43835297887958,33.40181480107953,12.641
35a74,124.15319471176817,33.18227947131926,21.142
35a7c,124.15319471176817,32.54525452768337,21.335
35a84,124.15319471176817,31.904621905999125,10.320
35a94,123.43835297887958,31.473240022842663,21.281
35a9c,124.15319471176817,31.260584370394767,15.008
35aa4,124.15319471176817,30.61335231177881,27.434
35aac,124.15319471176817,29.963143502809245,28.221
35ab4,123.43835297887958,30.170608245902173,24.735
35ac4,122.71813749631639,31.030295203424647,16.376
35ad4,121.99280779590266,30.57570913410743,19.983
35adc,121.99280779590266,31.23365822550875,15.854
35ae4,121.99280779590266,31.888272218663683,22.494
35aec,122.71813749631639,31.68252333178069,14.499
35af4,122.71813749631639,32.331316082436985,21.415
35afc,121.99280779590266,32.53933189893807,19.385
35b04,121.26263661074441,32.743581249413424,18.887
35b0c,120.52790957361556,32.94391056577795,21.257
35b14,120.52790957361556,32.28853867210538,-21.981
35b1c,121.26263661074441,32.09032854629053,20.095
35b24,121.26263661074441,31.43340380443903,20.377
35b2c,121.26263661074441,30.773026535052445,15.746
35b34,120.52790957361556,30.96664941382816,18.255
35b3c,120.52790957361556,31.629378381306974,15.141
35b44,119.78892484955995,31.821433305533095,19.503
35b4c,119.78892484955995,31.1564292295809,22.176
35b54,119.04599270243568,31.342222754636644,19.526
35b5c,119.04599270243568,32.00942537266226,25.202
35b64,119.04599270243568,32.67283148668817,18.078
35b74,119.78892484955995,33.14017145003725,19.335
35b7c,119.04599270243568,33.33222120588872,14.087
35b84,119.04599270243568,33.98738377308481,14.449
35b9c,119.78892484955995,33.793474719792876,21.665
35ba4,120.52790957361556,33.59528298986846,18.224
35bac,121.26263661074441,33.39295080245938,19.749
35bb4,121.26263661074441,34.038234712013,12.814
35bbc,120.52790957361556,34.24245373027246,34.873
35bc4,120.52790957361556,34.885229604889595,-14.068
35bcc,121.26263661074441,34.67923928491371,0.524
35bd4,121.26263661074441,35.315779775214565,5.564
35bdc,120.52790957361556,35.52342660107178,9.535
35bf4,119.04599270243568,35.28423121598598,5.799
35bfc,119.04599270243568,35.92554179901662,20.765
35c04,118.29943499572406,36.11973692882581,0.902
35c0c,118.29943499572406,35.476967380290866,26.381
35c14,117.54958462854715,35.66502177035247,12.921
35c1c,117.54958462854715,36.309186485861666,11.418
35c24,116.79678490847915,36.49377188502774,24.410
35c2c,116.04138886338704,36.67338253774285,17.240
35c34,116.04138886338704,36.026614093901316,17.082
35c3c,116.79678490847915,35.84827462377858,6.958
35c44,116.79678490847915,35.197654397549805,13.226
35c4c,116.04138886338704,35.37462069834745,9.320
35c54,116.04138886338704,34.71758071341775,17.698
35c5c,116.79678490847915,34.54209063195789,15.312
35c64,117.54958462854715,34.36181713977171,14.467
35c74,118.29943499572406,34.829286018179445,-16.991
35c7c,118.29943499572406,34.17687426563964,11.974
35c84,118.29943499572406,33.51992335473868,8.660
35c8c,117.54958462854715,33.703148132345675,12.868
35c94,117.54958462854715,33.04003185838904,10.285
35c9c,118.29943499572406,32.85863421908717,11.038
35ca4,118.29943499572406,32.193217347933505,23.752
35cac,118.29943499572406,31.523892600900282,22.620
35cb4,117.54958462854715,31.701307728830496,18.471
35cbc,117.54958462854715,32.3726784717526,17.446
35cd4,116.04138886338704,32.04288431546122,22.513
35cdc,116.04138886338704,32.718120378268985,32.152
35ce4,116.04138886338704,33.38912635819544,-2.859
35cf4,116.79678490847915,33.881772962375855,-30.537
35cfc,116.04138886338704,34.05568290327812,13.135
35d04,115.28375849518459,34.22477106505448,18.635
35d0c,114.52426397902158,34.38893899271386,18.423
35d1c,115.28375849518459,33.55659971373893,-1.994
35d2c,115.28375849518459,32.20681969840767,7.341
35d64,113.00119891646547,34.02955809729099,25.496
35d8c,113.00119891646547,36.032025670844085,9.183
35d94,113.76328281204688,35.87541774884259,22.648
35da4,114.52426397902158,35.05379562943539,8.060
35dac,115.28375849518459,34.88818150017172,30.992
35db4,115.28375849518459,35.546632644165236,-9.080
35dbc,114.52426397902158,35.713594071372796,-16.367
35dc4,114.52426397902158,36.36814741446093,13.697
35dcc,115.28375849518459,36.199936645194654,21.574
35dd4,115.28375849518459,36.84791623950343,-0.212
35ddc,114.52426397902158,37.01727952299506,6.630
35dec,113.76328281204688,36.53116053505444,18.815
35e04,113.00119891646547,37.9856642189911,1.301
35e2c,113.00119891646547,39.886079268593484,35.116
35e4c,114.52426397902158,39.55644952841721,-1.033
35e54,115.28375849518459,39.383416232289086,22.339
35e5c,115.28375849518459,38.758295035199986,16.828
35e64,115.28375849518459,38.12724620768281,9.696
35e6c,114.52426397902158,38.29862938210427,5.730
35e74,114.52426397902158,37.66082504379215,26.087
35e7c,115.28375849518459,37.490404776791124,-34.572
35e84,116.04138886338704,37.31475810595445,39.724
35e8c,116.04138886338704,37.950583312102836,10.917
35e94,116.79678490847915,37.768731108453245,7.850
35ea4,117.54958462854715,36.948162275399916,6.969
35eac,118.29943499572406,36.7574231194699,-10.580
35eb4,118.29943499572406,37.38986432048104,-22.791
35ebc,117.54958462854715,37.581788855299465,6.740
35ec4,117.54958462854715,38.20991602223594,-34.902
35ecc,118.29943499572406,38.016908811729344,10.856
35ed4,118.29943499572406,38.6384147506811,19.672
35edc,117.54958462854715,38.8324036070608,17.042
35ee4,116.79678490847915,39.02130175947947,14.263
35eec,116.79678490847915,38.39788551430993,29.624
35f04,116.04138886338704,39.823337451944106,26.032
35f1c,116.79678490847915,39.63885146788982,10.504
35f24,117.54958462854715,39.44912139719026,18.411
35f34,118.29943499572406,39.86429256843825,11.025
35f44,117.54958462854715,40.664775856113884,22.282
35f4c,118.29943499572406,40.46842941768106,16.524
35f54,118.29943499572406,41.066557386071196,13.807
35f5c,117.54958462854715,41.26350078429079,7.986
35f64,116.79678490847915,41.455166343996204,37.262
35f6c,116.79678490847915,40.8558875026205,-3.505
35f74,116.04138886338704,41.04166513065583,20.209
35f7c,116.04138886338704,41.64145675248086,18.283
35f94,114.52426397902158,41.39686522905675,11.492
35fa4,115.28375849518459,40.61538726168023,4.649
35fac,115.28375849518459,40.00248512758508,9.914
35fbc,114.52426397902158,40.78971524642184,6.442
35fe4,113.00119891646547,41.729761370204955,-14.385
35fec,113.76328281204688,41.566133886728444,12.965
35ffc,113.00119891646547,42.33123152476634,8.203
36004,112.23840170215038,42.48950081319842,22.104
36034,109.94968595355701,42.32694304658701,14.955
3603c,110.71224653410287,42.18631392467769,19.533
3604c,109.94968595355701,41.71741118002093,14.603
36054,109.94968595355701,41.10107235513007,1.883
36084,112.23840170215038,40.04254857434121,8.961
360d4,109.94968595355701,38.56961833425193,20.042
360dc,109.94968595355701,39.21217252224413,7.271
360e4,109.94968595355701,39.84834646558041,4.990
360ec,110.71224653410287,39.70940987219403,27.379
36104,109.18800474020169,40.611763405272214,10.531
3610c,108.42760468979141,40.739781491889346,12.587
36114,108.42760468979141,40.109158094563725,7.950
3611c,109.18800474020169,39.98159943901786,10.756
36124,109.18800474020169,39.344861589173384,12.232
3612c,109.18800474020169,38.70167132797324,11.490
36134,108.42760468979141,38.82810688328402,8.415
3613c,108.42760468979141,39.47189326093037,8.560
36144,107.66888695938226,39.59326515173,7.915
3614c,107.66888695938226,38.94892096015972,11.959
36154,106.91225102614887,39.06411945772832,10.827
3615c,106.91225102614887,39.708984788843864,9.442
36164,106.91225102614887,40.34719945201297,8.835
3616c,107.66888695938226,40.23102171220441,11.901
36174,107.66888695938226,40.862072288106965,5.553
3617c,106.91225102614887,40.97864658754306,9.377
361a4,108.42760468979141,41.363654817349705,9.374
361ac,109.18800474020169,41.23524319309223,8.495
361bc,108.42760468979141,41.98068044964524,-14.927
361d4,109.18800474020169,43.06463713502707,-0.260
361ec,107.66888695938226,42.71397300644586,-7.003
361fc,106.91225102614887,43.43481605010357,2.047
36204,106.15809365922375,43.54661003907631,10.733
36234,105.4068079114331,41.819907748612586,-15.826
3623c,105.4068079114331,42.438002969609244,-11.541
362b4,100.98070031132626,43.567115276050714,-18.525
3630c,103.17403478565704,40.843791229286325,12.953
36314,102.43805808577758,40.92657678174682,-1.272
36354,100.98070031132626,39.787395117166284,7.235
3635c,101.70682943311247,39.715777150276075,-0.953
36374,103.17403478565704,40.203736182783835,5.876
36394,104.65878213755632,40.022451032148275,6.896
3639c,103.91439904540992,40.1158296241303,18.456
363a4,103.91439904540992,40.75557168282636,11.305
363ac,103.91439904540992,41.388329891062995,2.450
363b4,104.65878213755632,41.294322728623484,11.755
363bc,104.65878213755632,40.6618539864436,0.939
363c4,105.4068079114331,40.562582458829766,-6.458
363cc,105.4068079114331,41.1947371638124,-1.648
363dc,106.15809365922375,40.45771021423038,11.150
363e4,106.15809365922375,39.819069477905266,13.205
363f4,105.4068079114331,39.27774218991088,-21.742
363fc,106.15809365922375,39.17371808499868,13.322
36404,106.15809365922375,38.521783158595426,-5.523
36414,105.4068079114331,37.96634669469667,8.190
3641c,106.15809365922375,37.86340374119573,9.337
36424,106.15809365922375,37.198730971474454,14.486
3642c,106.15809365922375,36.52792822385739,16.461
3643c,105.4068079114331,37.301042914278284,3.290
36444,104.65878213755632,37.397929732405835,1.257
3645c,103.91439904540992,37.48943086014092,11.581
36464,103.91439904540992,38.15587411862506,46.366
3646c,104.65878213755632,38.06382316902307,10.276
36504,103.17403478565704,36.22278390250873,3.641
36514,102.43805808577758,35.61644723539334,34.283
3651c,102.43805808577758,36.30257050937025,24.363
36534,100.98070031132626,35.75957311703094,-7.876
3653c,101.70682943311247,35.690520327160954,10.629
36544,101.70682943311247,34.997915427712485,7.848
36554,100.98070031132626,34.36746385834631,15.585
3655c,101.70682943311247,34.299617578644025,35.222
36574,103.17403478565704,34.845982406002406,18.919
3657c,103.17403478565704,34.149087467214365,13.013
36584,103.91439904540992,34.06627961898421,8.895
3658c,104.65878213755632,33.97837437463926,1.589
36594,104.65878213755632,34.67365469013606,6.711
3659c,103.91439904540992,34.76239448311456,-2.619
365b4,104.65878213755632,36.04756590113465,19.773
365bc,104.65878213755632,35.363455761931455,-42.026
365cc,105.4068079114331,35.95203495587482,5.585
365d4,106.15809365922375,35.8511712079272,9.481
365e4,106.15809365922375,34.480559177765166,-42.889
365ec,105.4068079114331,34.57972068769978,13.364
365f4,105.4068079114331,33.88533093553131,-14.283
365fc,106.15809365922375,33.78711753474757,9.221
36604,106.91225102614887,33.68371168667545,-0.913
3660c,106.91225102614887,34.37614615830161,6.790
36624,108.42760468979141,33.46128033393836,15.777
3664c,109.18800474020169,34.715284394145534,22.850
36664,107.66888695938226,35.63334655030604,9.320
3667c,106.91225102614887,35.7449475871579,24.011
36684,106.91225102614887,36.42089984060606,8.867
3668c,107.66888695938226,36.308443175380226,11.612
36694,107.66888695938226,36.97772057880847,5.710
3669c,106.91225102614887,37.09096374335165,18.061
366a4,106.91225102614887,37.75496260323445,13.785
366ac,106.91225102614887,38.41273195255406,10.078
366b4,107.66888695938226,38.298119045960476,9.754
366bc,107.66888695938226,37.64100106501793,10.413
366c4,108.42760468979141,37.52150660178053,15.024
366cc,108.42760468979141,38.177930324714424,12.086
366d4,109.18800474020169,38.052161509125824,15.947
366dc,109.18800474020169,37.396476540399874,16.777
366e4,109.18800474020169,36.73477252185684,12.715
366ec,108.42760468979141,36.85899053287267,13.220
3670c,110.71224653410287,35.80429465500755,19.145
3672c,109.94968595355701,37.92081827757597,19.192
36744,111.47528509455601,36.98829597578986,23.615
36764,112.23840170215038,36.18334930847087,24.632
3676c,111.47528509455601,36.3293298177818,11.755
36774,111.47528509455601,35.66475447567465,20.649
367b4,109.94968595355701,34.588640657131926,33.135
367bc,110.71224653410287,34.456707759715606,8.324
367c4,110.71224653410287,33.77514275457062,18.641
367cc,109.94968595355701,33.90583523107223,17.317
367fc,112.23840170215038,32.814619987802566,16.154
36814,111.47528509455601,31.570545099190248,5.071
3681c,112.23840170215038,31.43416716602208,14.279
36824,112.23840170215038,30.737811827232438,-50.453
3682c,112.23840170215038,30.03771337352035,22.143
36834,111.47528509455601,30.170539399024,20.326
3683c,111.47528509455601,30.87245870854968,10.042
36844,110.71224653410287,31.002251281552898,18.090
36854,109.94968595355701,30.421818544378986,-12.933
3685c,109.94968595355701,31.12714037820008,1.213
36864,109.94968595355701,31.82845800142763,3.383
3686c,110.71224653410287,31.701991436991232,10.856
36874,110.71224653410287,32.397551362744494,15.574
36884,109.18800474020169,32.648380018365515,6.373
3688c,109.18800474020169,31.949906296822004,9.820
36894,108.42760468979141,32.06630758392501,15.377
3689c,108.42760468979141,32.76613104394006,9.780
368a4,107.66888695938226,32.87874636367703,20.337
368ac,106.91225102614887,32.9862181299786,-4.937
368b4,106.91225102614887,32.283903070050684,5.462
368bc,107.66888695938226,32.17764290641432,9.770
368c4,107.66888695938226,31.47203951020871,8.952
368e4,108.42760468979141,30.65364764063235,18.226
368ec,108.42760468979141,31.362059532298886,12.233
368f4,109.18800474020169,31.247086426718507,0.860
368fc,109.18800474020169,30.540181035008192,7.506
36904,109.18800474020169,29.829461405757744,12.860
3690c,109.18800474020169,29.115209099598097,12.615
36914,108.42760468979141,29.225429222426964,16.429
36934,106.91225102614887,29.431586074491232,17.009
3693c,107.66888695938226,29.330892887918857,22.136
36944,107.66888695938226,28.610006583265843,23.203
3694c,106.91225102614887,28.709129510112103,10.639
36964,108.42760468979141,27.78394822238776,13.459
3696c,108.42760468979141,28.506196896924436,13.985
36974,109.18800474020169,28.397715520864125,12.715
3697c,109.18800474020169,27.67728143332199,13.184
36984,109.94968595355701,27.56605582514108,15.955
3699c,109.94968595355701,28.284586861169046,8.568
369a4,109.94968595355701,29.00025598142129,-4.520
369b4,110.71224653410287,29.591281521133503,14.402
369c4,111.47528509455601,28.756291732837955,-1.769
369cc,111.47528509455601,29.465057188354237,23.060
369d4,112.23840170215038,29.334141283702074,12.656
369e4,112.23840170215038,27.917700728450736,21.647
369f4,111.47528509455601,27.33007519998726,18.257
369fc,112.23840170215038,27.205416453832825,20.295
36a04,112.23840170215038,26.490825895002967,18.255
36a0c,112.23840170215038,25.77424067842672,13.373
36a14,111.47528509455601,25.89430180954799,12.596
36a1c,111.47528509455601,26.613227404443293,16.588
36a24,110.71224653410287,26.73129353532836,46.296
36a3c,110.71224653410287,26.010122538582632,20.539
36a44,110.71224653410287,25.287114976769228,-1.504
36a54,109.94968595355701,24.669596812149962,18.086
36a5c,110.71224653410287,24.562599463621314,31.013
36a6c,111.47528509455601,25.173618690993624,13.151
36a74,112.23840170215038,25.055979166944585,13.582
36a7c,112.23840170215038,24.33636580181155,-24.204
36a84,112.23840170215038,23.615730410557816,18.796
36a94,111.47528509455601,23.004317265292986,19.412
36a9c,112.23840170215038,22.89440748431767,19.445
36aa4,112.23840170215038,22.172735428604756,14.506
36ab4,111.47528509455601,21.555451121007003,39.793
36abc,111.47528509455601,22.279922201825066,22.105
36acc,110.71224653410287,21.656218176035797,21.740
36ad4,109.94968595355701,21.75330443465964,12.647
36afc,109.94968595355701,23.941532880529174,8.713
36b04,109.18800474020169,24.042113974396663,13.542
36b0c,108.42760468979141,24.138616929719912,13.119
36b14,108.42760468979141,23.40506800441304,14.352
36b1c,109.18800474020169,23.310803821639293,14.569
36b2c,109.18800474020169,21.84666507568174,15.404
36b34,108.42760468979141,21.936263116662243,17.947
36b3c,108.42760468979141,22.67083166375416,17.155
36b44,107.66888695938226,22.758894696683168,15.176
36b4c,107.66888695938226,22.022069509924695,15.724
36b54,106.91225102614887,22.104063196373982,11.393
36b64,106.91225102614887,23.581565119006324,5.827
36b6c,107.66888695938226,23.495328536392545,16.482
36b74,107.66888695938226,24.231013437438563,11.319
36b7c,106.91225102614887,24.319283705174357,16.980
36b84,106.91225102614887,25.055838650754794,21.370
36b8c,106.91225102614887,25.790879767190802,12.555
36b94,107.66888695938226,25.698728137793335,22.684
36b9c,107.66888695938226,24.965596060005318,14.353
36ba4,108.42760468979141,24.87112730850953,15.116
36bac,109.18800474020169,24.772451599518714,17.795
36bb4,109.18800474020169,25.50147259162164,27.752
36bbc,108.42760468979141,25.602252901792422,16.271
36bc4,108.42760468979141,26.33165314837854,4.716
36be4,107.66888695938226,27.159277677020388,17.941
36c04,106.15809365922375,27.346305268043164,13.073
36c0c,106.15809365922375,26.613631244898155,13.778
36c14,105.4068079114331,26.698772322299202,6.927
36c1c,105.4068079114331,27.4330423542263,14.568
36c24,104.65878213755632,27.515272037213617,15.951
36c2c,103.91439904540992,27.593013082492426,-13.521
36c34,103.91439904540992,26.8558166870808,9.544
36c3c,104.65878213755632,26.77949498049061,13.682
36c44,104.65878213755632,26.041339516003536,3.210
36c4c,103.91439904540992,26.1161865613563,2.998
36c54,103.91439904540992,25.37446537788511,10.404
36c5c,104.65878213755632,25.30114710928954,22.040
36c64,105.4068079114331,25.223611830273967,12.502
36c7c,106.15809365922375,25.14184454638634,15.594
36c84,106.15809365922375,24.403416455304423,11.838
36c8c,105.4068079114331,24.483408879369595,9.971
36c94,105.4068079114331,23.741926960465005,8.403
36c9c,106.15809365922375,23.663765805455682,10.501
36ca4,106.15809365922375,22.923250022821065,27.781
36cac,106.15809365922375,22.18223111708972,6.832
36cb4,105.4068079114331,22.256568183091066,11.190
36cbc,105.4068079114331,22.999525379447974,12.669
36cc4,104.65878213755632,23.07186807235644,11.707
36ccc,104.65878213755632,22.3270772040894,13.991
36cd4,103.91439904540992,22.393768777447356,13.197
36cdc,103.91439904540992,23.14028972520193,9.514
36ce4,103.91439904540992,23.886157157160582,9.355
36cec,104.65878213755632,23.816053177839255,8.278
36cf4,104.65878213755632,24.55926654979691,12.771
36cfc,103.91439904540992,24.63100329032432,8.637
36d04,103.17403478565704,24.698641006897628,11.761
36d0c,102.43805808577758,24.76220948115902,10.877
36d14,102.43805808577758,24.01438871706529,9.236
36d1c,103.17403478565704,23.95225954133698,10.239
36d24,103.17403478565704,23.204809756970345,12.261
36d2c,103.17403478565704,22.4566611389403,15.260
36d34,102.43805808577758,22.5157799772635,15.802
36d3c,102.43805808577758,23.265455189452823,15.130
36d44,101.70682943311247,23.322260420335986,11.411
36d4c,101.70682943311247,22.571158214540155,13.852
36d54,100.98070031132626,22.622835755358537,2.772
36d5c,100.98070031132626,23.375266964496486,9.297
36d64,100.98070031132626,24.1268782713609,1.476
36d6c,101.70682943311247,24.072580580583733,9.654
36d74,101.70682943311247,24.82174612895837,11.157
36d7c,100.98070031132626,24.877295726589747,6.597
36d84,100.98070031132626,25.626150925143474,10.308
36d8c,100.98070031132626,26.37308187610649,8.313
36d94,101.70682943311247,26.315151130864844,8.586
36d9c,101.70682943311247,25.569389927171805,8.679
36da4,102.43805808577758,25.508551707284262,12.075
36dac,103.17403478565704,25.443589842331036,13.392
36db4,103.17403478565704,26.186747767205883,10.193
36dbc,102.43805808577758,26.253055787135217,7.936
36dc4,102.43805808577758,26.99536910264776,6.909
36dcc,103.17403478565704,26.927763352437374,8.190
36de4,101.70682943311247,27.79961876845922,10.942
36dec,101.70682943311247,27.05867601705276,-1.096
36df4,100.98070031132626,27.117733833200745,9.423
36dfc,100.98070031132626,27.859760081336237,18.981
36e2c,100.98070031132626,30.794994651911285,10.227
36e44,102.43805808577758,29.93594947703635,3.801
36e54,103.17403478565704,30.588979997473768,35.004
36e64,103.17403478565704,29.13456059129352,-0.281
36e6c,102.43805808577758,29.2057592275236,-2.820
36e84,103.91439904540992,28.32744128796346,16.669
36e8c,103.91439904540992,29.058775740566453,10.837
36e94,104.65878213755632,28.978366015881978,13.552
36e9c,104.65878213755632,28.24833727423697,11.622
36ea4,105.4068079114331,28.16465989660154,14.520
36eac,106.15809365922375,28.076389054226674,15.297
36eb4,106.15809365922375,28.80355990843185,7.218
36ebc,105.4068079114331,28.893301228784818,5.035
36ec4,105.4068079114331,29.61865183022891,-16.623
36ecc,106.15809365922375,29.527504159191103,-1.709
36ed4,106.15809365922375,30.247917739755547,-3.296
36edc,105.4068079114331,30.34040696092657,6.414
36ef4,103.91439904540992,29.786700406602325,1.053
36efc,103.91439904540992,30.51090936028981,5.347
36f14,104.65878213755632,31.86196220574053,2.477
36f2c,106.15809365922375,30.964506716398027,-1.085
36f3c,105.4068079114331,31.771963856377475,7.978
36f4c,106.15809365922375,32.385088575201415,1.640
36f54,106.15809365922375,33.088548240291445,6.244
36f5c,105.4068079114331,33.18574821781208,-2.771
36f6c,104.65878213755632,32.5722853627744,16.669
36f74,103.91439904540992,32.65834488440744,13.884
36f7c,103.91439904540992,33.36485097616327,-53.050
36f84,103.17403478565704,33.44682325850777,-4.650
36f8c,102.43805808577758,33.5238038857741,5.832
36f94,102.43805808577758,32.81557450533964,0.545
36f9c,103.17403478565704,32.739425788336604,-12.907
36fa4,103.17403478565704,32.027143566450576,24.184
36fbc,102.43805808577758,32.102407634503095,15.210
36ffc,100.98070031132626,33.66302387809893,10.399
37004,100.26001249402657,33.725399900144886,5.968
370dc,96.06791937864303,31.848336807299006,16.856
370e4,96.74939926474936,31.81403698736281,-0.204
370ec,96.74939926474936,32.537200843249195,17.651
370f4,97.43813547748366,32.49834907380504,25.274
3711c,96.74939926474936,31.086161312239916,4.972
37124,96.06791937864303,31.120018546616496,4.562
3718c,98.83627550306029,28.756549512130285,3.480
37194,98.83627550306029,29.494867105186746,10.819
371a4,98.13385582671398,30.27506114748445,-96.509
371ac,98.13385582671398,31.006256252046203,-1.300
371b4,98.83627550306029,30.960008052009997,-2.094
371d4,100.26001249402657,30.8544601800588,8.049
371ec,99.54509739864785,29.44574462859919,-27.628
371f4,99.54509739864785,28.70820531676816,-8.382
3720c,100.26001249402657,27.172599622289127,6.806
37214,99.54509739864785,27.22333743833129,7.511
37224,98.83627550306029,28.014823090419664,16.368
37244,98.83627550306029,26.522473966337596,11.375
37264,99.54509739864785,25.727662402262244,8.229
3726c,99.54509739864785,26.476677789699238,-25.146
37274,100.26001249402657,26.42690335090939,3.537
3727c,100.26001249402657,25.67888828257268,5.900
3728c,99.54509739864785,24.976647833854308,15.137
3729c,100.26001249402657,24.177331876597297,8.868
372a4,100.26001249402657,23.424523166319123,32.554
372ac,100.26001249402657,22.670859207096886,0.914
372b4,99.54509739864785,22.715281574481264,8.610
372bc,99.54509739864785,23.47008388604243,14.579
372c4,98.83627550306029,23.512010163275043,8.085
372cc,98.83627550306029,22.756161931462422,9.780
372d4,98.13385582671398,22.793565073593363,10.246
372dc,98.13385582671398,23.550368860919175,7.130
372e4,98.13385582671398,24.30622635563931,11.288
372ec,98.83627550306029,24.266939965215204,-0.782
372f4,98.83627550306029,25.020573842379093,-6.635
372fc,98.13385582671398,25.060759074187896,3.115
3730c,96.74939926474936,25.130218647084984,4.569
37314,96.74939926474936,24.374135680281867,8.663
3731c,97.43813547748366,24.341931729883502,2.166
37324,97.43813547748366,23.585232292785815,10.432
3732c,97.43813547748366,22.827561154139914,9.262
37334,96.74939926474936,22.85822530716436,10.791
3733c,96.74939926474936,23.61667783819058,9.350
37344,96.06791937864303,23.64478754678306,3.777
3734c,96.06791937864303,22.88563726078904,1.945
37354,95.39395513481692,22.909880943775825,4.136
3735c,95.39395513481692,23.669647736787965,4.258
37364,95.39395513481692,24.4283809698885,6.732
3736c,96.06791937864303,24.40292253930248,9.345
37374,96.06791937864303,25.15966133257738,-3.869
37384,95.39395513481692,25.941226800912386,-12.870
3738c,95.39395513481692,26.694595831166332,19.557
37394,96.06791937864303,26.667458340161275,15.621
373cc,97.43813547748366,27.351520349093526,1.354
3740c,94.72775278355441,27.4695853097944,2.240
37414,94.0695453815523,27.490312486074096,3.388
37424,93.41955272426037,28.25683569173397,-3.454
37444,93.41955272426037,26.755718490468468,-14.457
37454,92.77798133627225,26.01482379614424,4.827
3745c,93.41955272426037,26.00113591605115,-7.555
37474,94.72775278355441,26.718282448616755,2.527
3748c,94.0695453815523,25.227943144525515,-14.096
37494,94.0695453815523,24.46968637133483,0.096
3749c,94.72775278355441,24.450603552431094,-17.393
374a4,94.72775278355441,23.6913485897275,-12.927
374bc,94.0695453815523,23.709983744555437,9.569
374c4,93.41955272426037,23.725649893967503,3.225
374dc,92.77798133627225,23.73844638546568,4.902
374e4,92.77798133627225,24.498832114593906,5.997
374ec,93.41955272426037,24.48572860396729,2.292
374f4,93.41955272426037,25.244349487904728,-0.646
37504,92.14502451692306,25.26825198402265,-2.807
3750c,91.52086243796509,25.275963298635688,-2.176
3752c,92.14502451692306,22.986756852300445,-8.350
37534,91.52086243796509,22.99393874725617,8.908
3753c,91.52086243796509,23.75583871718656,-2.497
37544,90.90566228996255,23.760643048499194,-7.108
3754c,90.90566228996255,22.99862436944427,-10.032
37554,90.29957847386916,23.000917214328005,1.901
37564,90.29957847386916,24.52396822002656,-8.482
37574,90.90566228996255,25.280994239444485,7.114
3757c,90.29957847386916,25.283456036473027,1.923
37584,90.29957847386916,26.041079933185973,-6.264
375c4,91.52086243796509,27.54130722059825,1.649
3769c,93.41955272426037,29.00267507290441,0.508
3794c,94.0695453815523,39.58076717175048,11.516
37954,94.72775278355441,39.55590521591865,-3.712
37a94,98.83627550306029,35.24275101245371,2.587
37a9c,98.83627550306029,34.5422331954533,3.110
37aa4,99.54509739864785,34.48868718731357,-14.392
37aac,100.26001249402657,34.43046004733547,14.603
37ab4,100.26001249402657,35.12996144190496,-2.426
37abc,99.54509739864785,35.18871942524917,3.388
37ac4,99.54509739864785,35.88293219405223,-4.366
37adc,99.54509739864785,36.571117420301384,4.471
37b14,98.83627550306029,37.98425851730306,5.540
37b1c,98.83627550306029,37.30835482078843,3.984
37b24,99.54509739864785,37.25308031593278,7.067
37b3c,99.54509739864785,37.92863935472173,11.116
37b44,99.54509739864785,38.597626198765326,7.196
37b6c,98.83627550306029,38.653556166632896,10.643
37b74,98.13385582671398,38.70468170309181,13.455
37b7c,98.13385582671398,39.36747025008236,6.684
37b84,97.43813547748366,39.41412630334877,7.564
37b8c,96.74939926474936,39.45617609746601,8.821
37b94,96.74939926474936,38.792958219966415,-42.318
37b9c,97.43813547748366,38.75111115735907,14.615
37ba4,97.43813547748366,38.08127744661382,11.041
37bbc,96.74939926474936,38.12289692185666,5.119
37bfc,95.39395513481692,39.52693965632134,3.070
37c04,95.39395513481692,40.18347133353734,5.008
37c14,96.06791937864303,40.799393427296366,6.052
37c1c,95.39395513481692,40.832852856382715,10.378
37c24,95.39395513481692,41.47497087676134,11.511
37c3c,96.06791937864303,41.441409554991004,2.642
37c84,98.13385582671398,40.02332681373885,13.396
37c8c,98.13385582671398,40.672123190459786,7.781
37d4c,100.26001249402657,43.63460465979268,-15.424
37d64,98.83627550306029,44.35861553472785,4.865
37da4,97.43813547748366,43.24204818336049,4.586
37dac,97.43813547748366,42.6224533270454,1.127
37dbc,96.74939926474936,43.28482526521574,-35.470
37dc4,96.06791937864303,43.323030918071886,-4.529
37e4c,92.77798133627225,43.450100498594004,2.997
37e54,92.77798133627225,42.83019684174621,2.982
37e8c,94.0695453815523,42.16426594008368,13.418
37e94,94.0695453815523,41.52937785655356,4.605
37ea4,94.72775278355441,40.862042932517184,20.256
37eb4,94.0695453815523,40.237522107289585,9.838
37efc,92.77798133627225,42.202716312221526,3.610
37fac,92.14502451692306,42.843762923985864,3.637
3808c,87.22201866372775,44.06236277406351,-2.489
380c4,85.93045461844771,43.41152149544047,-3.288
380f4,87.22201866372775,43.450100498594004,-2.029
380fc,87.22201866372775,42.83019684174621,3.629
38104,87.22201866372775,42.202716312221526,8.208
38114,86.58044727573964,41.55049346369763,7.154
3811c,86.58044727573964,42.18543315539065,1.794
3816c,86.58044727573964,40.908149364220904,6.003
381ac,87.85497548307694,42.216256663695646,4.725
38634,80.45490260135216,41.83899013783769,6.948
38644,81.16372449693972,41.26178725173658,4.034
3864c,81.16372449693972,41.89599133698777,6.844
38654,81.86614417328603,41.948084950512005,-27.391
38694,83.25060073525066,40.76153511712557,20.998
386c4,83.93208062135697,41.441409554991004,6.859
386cc,84.60604486518308,41.47497087676134,3.888
386dc,83.93208062135697,42.07607891199186,3.401
386e4,83.25060073525066,42.038007974899514,5.873
386f4,82.56186452251636,41.36092038187326,0.951
386fc,82.56186452251636,41.99538434578463,3.292
38704,82.56186452251636,42.6224533270454,-1.854
3870c,82.56186452251636,43.24204818336049,-5.235
38714,83.25060073525066,43.28482526521574,-6.891
3871c,83.25060073525066,42.66516425382389,3.760
38724,83.93208062135697,42.70331198675461,3.424
3873c,83.93208062135697,43.323030918071886,9.271
3876c,83.25060073525066,43.89692380810133,-21.513
38774,82.56186452251636,43.85410102412994,-12.715
38784,81.86614417328603,44.41099919467241,-5.809
38794,81.16372449693972,43.754227507395136,0.863
3879c,81.86614417328603,43.80657577463778,3.952
387a4,81.86614417328603,43.19457525318239,2.801
387ac,81.86614417328603,42.57505542765544,2.441
387b4,81.16372449693972,42.52285134167598,4.004
387bc,81.16372449693972,43.14228656093082,4.171
387c4,80.45490260135216,43.08506715603293,-3.712
387cc,80.45490260135216,42.46572688018074,-4.642
387ec,80.45490260135216,43.69694056950432,0.379
3882c,76.82596521434296,43.93680686510486,17.700
3887c,79.01929968867374,42.336287938829614,3.503
38884,79.01929968867374,41.70983968783382,2.931
38a14,72.33111304061775,42.71397300644586,8.167
38a5c,70.81199525979831,41.85193945234001,-14.082
38a64,70.81199525979831,42.461763519206436,-11.973
38bcc,72.33111304061775,40.862072288106965,-74.868
38f04,76.82596521434296,36.90228218996075,10.229
38fac,76.82596521434296,36.22278390250873,9.200
39074,79.01929968867374,32.23854843456392,-1.168
397dc,77.56194191422242,22.5157799772635,-23.059
39a64,80.45490260135216,30.909438073340255,9.417
39a84,79.73998750597345,31.57927923784857,1.579
39a8c,80.45490260135216,31.634986786941877,-2.044
39b24,82.56186452251636,33.21608718538674,-11.023
39e2c,89.70042152613084,26.041079933185973,-3.749
39e3c,89.09433771003746,26.793904496738218,-12.422
39e44,88.47913756203492,26.788662113736983,3.349
39e4c,88.47913756203492,26.03342685084512,0.348
39e5c,87.85497548307694,26.780626608851197,-3.968
39e64,87.85497548307694,27.53311870277195,-7.148
39e6c,88.47913756203492,27.54130722059825,-9.118
39e84,87.22201866372775,28.27132198734355,-6.623
39f14,86.58044727573964,24.48572860396729,-0.945
39f2c,85.27224721644559,25.208426882374702,-15.124
39f3c,85.93045461844771,24.46968637133483,-12.501
39f6c,86.58044727573964,23.725649893967503,-2.992
39fcc,89.09433771003746,25.280994239444485,-1.801
3a004,89.70042152613084,22.238127341862388,-6.129
3a034,87.85497548307694,21.461606132375955,-5.800
3a06c,89.09433771003746,20.709878627887853,1.879
3a07c,89.70042152613084,19.949434767717815,17.308
3a2ec,81.16372449693972,20.48694989295017,3.650
3a314,81.16372449693972,18.22342563053646,3.632
3a374,81.86614417328603,17.502044262535684,12.186
3a42c,84.60604486518308,13.855163527543148,-9.270
3a434,83.93208062135697,13.839445639697182,-1.097
3a43c,83.93208062135697,14.580162297490416,-5.229
3a444,83.25060073525066,14.561524599956902,-4.527
3a44c,83.25060073525066,13.821677873389621,4.264
3a484,81.86614417328603,16.003909412961914,-5.351
3a48c,81.86614417328603,15.259078240758138,-0.711
3a494,81.16372449693972,15.232492037568957,8.837
3a4c4,80.45490260135216,14.464406177064719,8.453
3a4cc,79.73998750597345,14.434248914850807,-20.709
3a4d4,79.73998750597345,13.700350670881958,-31.657
3a504,81.86614417328603,13.0460621681524,2.761
3a59c,82.56186452251636,11.611004830066328,-8.569
3a5a4,82.56186452251636,12.336612431073625,-3.786
3a5ac,82.56186452251636,13.06699755973838,4.801
3a5b4,83.25060073525066,13.085887015457068,6.401
3a5dc,84.60604486518308,12.384684157081379,-16.057
3a60c,85.27224721644559,11.66809183675222,11.287
3a614,85.93045461844771,11.678124068949723,3.568
3a66c,85.93045461844771,12.407669803057514,4.644
3a674,85.27224721644559,12.397049219654017,5.446
3a67c,85.27224721644559,13.130766757258804,12.113
3a684,85.27224721644559,13.868887069030672,13.824
3a78c,89.70042152613084,12.437893358057883,8.485
3a7bc,88.47913756203492,12.433812792902112,10.745
3a7c4,88.47913756203492,11.702819201342168,7.347
3a7dc,88.47913756203492,10.97692608576367,11.012
3a7e4,89.09433771003746,10.97936188820805,10.746
3a7ec,89.09433771003746,11.705407318599761,-16.400
3a7f4,89.70042152613084,11.706673826062053,10.006
3a804,89.70042152613084,10.259875226175547,7.083
3a81c,89.70042152613084,9.544969324899293,8.822
3a824,89.70042152613084,8.836156623806652,9.201
3a82c,89.70042152613084,8.133746130714636,13.934
3ac2c,82.56186452251636,4.68814785018493,14.009
3ac4c,82.56186452251636,3.390845357323303,20.637
3addc,81.16372449693972,4.671890484936286,9.490
3ae6c,81.16372449693972,5.9964290577473145,8.416
3ae7c,81.86614417328603,5.340008430416942,9.952
3ae94,83.25060073525066,6.026177320506081,4.898
3aeec,83.25060073525066,6.703050929097433,3.462
3aefc,82.56186452251636,7.3762373473894955,13.114
3af0c,82.56186452251636,8.763079079588406,5.597
3bd14,77.56194191422242,20.26607563047154,-16.665
3bd3c,78.29317056688751,20.316947334995625,0.794
3bd4c,79.01929968867374,21.11703169697173,10.020
3bd54,79.01929968867374,21.869963233675737,-56.767
3bd5c,78.29317056688751,21.81965105833286,-0.216
3bd6c,77.56194191422242,21.01570994569848,-24.009
3bd7c,76.82596521434296,21.70818745759496,-30.336
417ac,52.905946497651364,51.93292950111808,-7.563
418cc,61.167991896649845,46.58726262639177,10.239
418d4,60.32014019321402,46.35010205581778,14.916
41c2c,58.54597956433685,43.21630285665217,-101.944
41d44,55.725107829927374,40.458880215213256,-15.557
41d6c,56.454263838382005,40.70105444902092,-22.170
41e84,59.32980317021775,43.4519711572171,-34.001
41e8c,60.1188316157413,43.681998271763,-10.554
41ee4,61.17464303980604,44.6172147300917,-16.281
41ef4,60.91270216437815,43.90623463315972,-1.820
41efc,61.711036577026675,44.12453989160427,-13.347
41f04,62.51344182103779,44.336783427883056,-4.537
41f1c,61.987034856256706,44.837013874938236,3.689
41f24,61.44630730528523,45.339491874084075,-18.025
41f44,63.1044751063776,45.775177155762165,-6.273
41f4c,62.570409209779505,46.29527448275069,11.829
41f74,64.1288236194428,44.74261432541018,-6.997
41fa4,63.82158952732607,44.037926550423144,-38.488
41fac,63.025954084786086,43.83905367894767,-23.828
420dc,71.0563798467985,45.54294872249074,5.285
420e4,70.25130901542859,45.401635423002375,8.258
4210c,68.59740618934015,46.3593095463017,10.576
42114,69.43057527763602,46.51890610923327,10.089
4213c,70.26363125309402,46.67153584037573,7.077
42144,69.84811181014945,47.24276390891503,7.756
4214c,70.69529959367085,47.39417426831526,9.059
42154,70.2813521917143,47.975720793455274,6.065
4215c,69.41911211176529,47.81833350818541,23.966
42164,68.55698282858236,47.65351126337343,4.755
4217c,67.69551394242599,47.481276761957204,2.448
42184,66.83524929521684,47.30166702726149,1.943
4218c,65.97672524615366,47.11473334139213,2.015
42194,66.46191644478328,46.56531625405957,-2.885
4219c,67.30703635681084,46.74539120867095,-0.251
421bc,66.93273647036033,46.019315185787235,-22.600
421ec,65.61860489744177,46.37818142460507,-12.751
4221c,64.60728812426608,47.46581540128125,-0.943
42224,65.47661959021389,47.66730896553307,-6.386
4222c,66.34871251552477,47.86134359972227,-19.263
42234,65.84685001577486,48.42415201154842,-2.903
4223c,64.96103542600919,48.22276842793814,-5.112
42244,64.42938755806682,48.78081942003731,-31.190
4224c,65.32906256932924,48.989805593632624,-33.989
4233c,65.01524430397009,51.73196328424152,-37.933
42344,65.98716046300996,51.94713911372452,-32.520
4234c,65.42733219586417,52.54756617430163,-67.759
42364,67.48684275528986,51.5469637399394,-10.238
423a4,66.6330569524968,49.967070633490465,-20.164
423ac,65.71226043895766,49.766670605374856,-5.343
423b4,66.23201949047117,49.1908304277754,0.876
423c4,67.62609445081003,48.80360690151697,-7.697
423cc,66.7353945487193,48.61778852692335,-1.541
423d4,67.22302241783318,48.04784377424642,-10.223
423dc,68.09899382417926,48.22674871414353,4.883
423ec,68.51836393271161,48.981551685732505,1.401
423f4,69.41160791082345,49.15158321056934,0.403
424a4,67.94186431225873,52.349886392994186,15.134
42614,76.57361696624119,48.25389147815354,-6.664
42834,81.60900503577834,45.59575514269343,4.388
428cc,79.61572873441392,49.22374891898753,1.200
42b7c,87.47192678810909,49.663612695782795,41.667
42c1c,84.16609528478389,50.86675132632623,7.170
42c24,84.02532040819486,51.53152001399909,-2.149
42c2c,83.87889246474322,52.20280465794845,4.678
42c34,84.72898634796736,52.24386068106391,2.536
42c44,85.67575305599742,51.60394600324978,-5.476
42c4c,85.56939315275413,52.27838271399979,-9.691
42c6c,85.77798127869379,50.93616395153532,-3.242
42c84,87.41243076327429,50.31946392775704,-14.712
42cb4,89.62989039776635,51.01174133831126,-2.838
42cbc,88.88115717341404,51.00698327596727,-2.048
42cc4,88.85397174343427,51.677851571926055,-0.452
42ccc,89.62089543398321,51.6828174154954,-1.218
42cd4,89.61153436999285,52.36070100764666,8.075
42cec,88.07567065807636,51.66770368779602,-2.478
42d04,87.14972812671101,53.011814093935406,-16.670
42d0c,87.07712753679849,53.701336475267325,-19.247
42d14,87.92721607138229,53.71902805795548,-10.458
42d1c,87.97874429988761,53.02876013286877,-16.020
42d24,88.79621737818928,53.03981720182842,-7.649
42d2c,89.60178548182542,53.04522814655786,0.750
42d34,89.59162531587596,53.73622125952698,2.812
42d3c,88.76551206275207,53.730571964205296,-3.855
42d44,88.73348785091096,54.42759013366519,-4.220
42d74,87.00141673121281,54.397064056797916,4.313
42d84,86.01559286561853,55.07252582376306,-31.534
42d8c,85.09749043311345,55.03902789363068,-4.813
42d94,85.2230016121392,54.339832278819394,-11.861
42d9c,86.11776230585596,54.37191392924182,0.732
42da4,86.21566783629974,53.677248125625354,-6.952
42db4,85.45865908695066,52.95930230841929,-8.881
42dbc,85.34328936783601,53.64651888995564,-12.951
42dc4,84.46047517483132,53.60891064351141,-12.732
42dd4,83.72648304118383,52.88042652113812,-0.389
42ddc,83.56773834818088,53.56419229850142,-12.660
42de4,83.40227675339953,54.25389391140808,-18.212
42dec,84.31765547596197,54.30057203923313,-4.032
42df4,84.16865602072554,54.99803796709459,-12.518
42dfc,83.22968602433953,54.94930834017808,-16.666
42e04,82.28120977916657,54.892601096576946,-19.749
42e0c,82.4774493261844,54.19956749571786,-12.732
42e14,81.54378683567134,54.13737242574289,-20.971
42e1c,81.32388805382519,54.8276893208257,-23.347
42e24,80.35841125369824,54.75435829865238,-26.366
42e2c,79.38549734010122,54.67240669327575,-14.898
42e34,79.65255060711159,53.988551759256055,-6.129
42e3c,80.6019311555133,54.067099493952384,-50.210
42e4c,79.90882528440241,53.30990160308964,-11.528
42e54,80.1549235132851,52.63670357330519,-8.493
42e6c,81.75469419511063,53.45254248069386,-18.293
42eec,81.48243533464806,51.373917012578566,-25.053
42ef4,81.27530665752825,52.03838574272576,-2.742
42efc,80.39140477561202,51.96918861810195,2.212
42f04,79.50040406491539,51.89249991114292,-3.369
42f0c,78.60288859761927,51.808158264609766,-5.653
42f24,79.98626942491804,50.58152607431465,-23.358
42f6c,77.98717042342652,51.06474668233954,-10.569
42f74,77.6994611210019,51.71601443249187,-8.035
42f84,76.47127705938259,52.26840899686509,-18.309
42f8c,76.13924477085489,52.925906269417155,-16.404
42f94,77.08966623084764,53.03463404247213,-4.893
42f9c,77.40049992750755,52.372722207657574,-2.544
42fa4,78.32461941448807,52.46878194949771,-4.145
42fac,79.24297508577563,52.556725365781375,-10.331
42fb4,78.97515228295397,53.22648659251852,-15.502
42fc4,77.7340079905957,53.80591188432351,-10.981
42fcc,78.69633792590147,53.90154562606244,-20.255
42fd4,78.40588947647869,54.58164768612325,-20.584
42fdc,77.42035341755773,54.481910070353,-13.130
43004,75.06056214213015,54.925815865177896,-4.951
4301c,76.07903963507925,55.04897287464383,-2.449
43034,77.78727094797452,55.9558758829947,-5.085
4304c,77.4575524056925,56.649405738223685,-20.339
43054,77.11309216604973,57.34678553219987,-16.461
4306c,75.3323802406896,56.41276506477706,-12.952
43074,74.26451471767604,56.27890939547425,-13.069
4307c,73.84066513573029,56.96039375405749,-3.742
430f4,75.63759298642078,57.92447903382142,-20.154
430fc,76.75295213912916,58.04767218145392,-20.801
4317c,81.15993514296277,58.43280045553461,-11.963
4318c,81.63886752894854,57.00282949214565,-20.627
431ac,78.1957244906934,57.45433884898702,-19.901
431b4,78.5129171367898,56.75247520485587,-16.318
431cc,78.8164086211275,56.05465791457357,-9.984
431d4,79.1070166649522,55.361202388364084,-7.739
431dc,80.1043924066316,55.44671329686775,-9.091
431e4,81.0944447966827,55.52324333304504,-9.827
431f4,81.86248359574137,56.294499099209965,-8.724
431fc,82.07640185476349,55.590998026133256,2.405
43204,83.04952024072692,55.65019749601054,-6.738
4320c,84.01308767911766,55.70107520506486,-18.740
43214,83.85052859105365,56.40943572586405,-41.885
4321c,82.86129632987365,56.356308133139265,-3.417
43224,82.66449017085259,57.06737180136454,-29.287
43234,83.50256578086321,57.84106046775715,-6.807
4323c,83.68052069042709,57.12285668735334,-20.542
4324c,84.53615718676336,57.88983421207307,5.142
4326c,84.82944671990991,56.45413508032322,-21.967
43294,87.69754630593837,56.54036498654478,-21.791
4329c,87.75879883118753,55.82643260734825,-12.836
432b4,89.54633183577026,56.56082111744868,-15.867
432cc,89.53368938732909,57.280999568422494,-20.385
43334,89.49199139308597,59.47110500301684,-28.757
433b4,84.37895907365767,58.61471580142688,-9.450
433cc,83.31612109489579,58.56375474492153,-2.901
433d4,82.24280247471934,58.50320840002237,-7.192
4350c,85.30677764400328,65.40298771949483,7.058
43514,86.66948680547162,65.43914081040596,5.121
43534,89.34339483977439,65.47431518431466,-5.523
43544,87.94373154232115,66.22310336795633,-1.228
4354c,89.31960985304212,66.23522724627675,-13.224
43554,89.29430765720343,66.99723785580876,0.963
4355c,87.86732525150674,66.98451796358763,-1.985
43564,86.42110125229196,66.95854376921642,-22.144
4356c,86.54911703794036,66.19834452772567,-18.487
43574,85.13755482770014,66.1604404032507,-3.884
4357c,84.9576290722962,66.9187836824231,-1.505
435bc,82.53844705033688,65.2912283509679,3.024
435c4,81.13656656744554,65.21478113598177,-3.006
435d4,80.06890569131987,64.38058136781758,-50.780
435dc,79.7255098017566,65.12411844423306,-9.814
435e4,79.36164312735062,65.86822711675781,-5.576
435ec,80.82083934746812,65.96319674473273,-2.445
435fc,78.97551327708177,66.6124488149354,-18.473
43604,77.4598533281006,66.49703960443742,-24.237
4360c,77.89602199401116,65.75805784582589,-10.447
43614,76.42628744917594,65.63240248621295,-4.907
4361c,75.94114445360654,66.36546273975051,-11.127
43624,74.42194259076156,66.21748956774388,23.790
4363c,74.95477636516327,65.49102285889995,-6.233
43644,75.45809693100442,64.76374321908742,-12.043
4364c,74.03132259710246,64.61334097110822,-1.291
43654,74.54961100664265,63.8923205136457,-1.684
4365c,75.93414631273902,64.03617230538597,6.854
4366c,76.88415208469108,64.89886649868444,-8.487
43674,78.30733588066238,65.01890988675524,-20.009
4367c,78.69576264842145,64.28007403543927,3.060
4368c,77.7263127414281,63.432347144997564,-22.456
436f4,76.3849546063435,63.308811751089436,-0.607
43704,73.69574156178336,63.019314707576434,-10.757
4370c,72.35154976793201,62.85304685489752,-8.198
43714,72.89191914985754,62.1458335516871,-8.937
4371c,74.19950194147962,62.30506865375961,-25.190
43744,72.13403549469685,61.27291700611074,-38.004
4375c,70.86407743103116,61.093445975121334,-26.296
43764,70.2828931676002,61.78544993843105,-37.911
4377c,69.67305603338963,62.47702456373258,-7.413
43784,69.03263906835268,63.167616993607396,-8.625
4378c,68.35955930574754,63.85664917232292,-6.176
43794,69.76803675887352,64.0691906724587,-5.783
4379c,70.40482244777226,63.37133290816159,-7.290
437a4,71.78298935873632,63.559996718716306,-8.679
437b4,72.60597704729139,64.44750830580277,-10.685
437bc,71.18418623598149,64.26614258290445,-20.993
437c4,70.55290261187629,64.97091987954369,-21.725
437ec,69.09744521896168,64.76528733141801,-25.099
43824,66.96071323795891,63.628564147476695,-9.552
4382c,67.66828936138633,62.94886890050896,-2.558
4390c,63.87142140163466,60.63987576559693,-6.177
439d4,68.34228359226303,62.26722072605594,-12.939
439dc,68.98476318918966,61.58421497598985,-6.445
439f4,68.95088388482867,60.01812370969558,-44.278
43a4c,68.35041450631007,57.60660831505392,-8.152
43a54,68.9161849994914,56.94890930440101,-17.803
43a5c,70.0343158719362,57.13998965703688,-6.071
43a8c,71.64906252378157,56.64847927036074,-35.422
43b0c,67.2796429560187,55.892229756608934,-15.048
43b2c,69.93870707073653,54.162206567331395,6.126
43b34,68.9146053360939,53.979560188976244,1.576
43b3c,68.3902878675672,54.61531901853295,-14.992
43b44,67.3481793768506,54.4149902669561,-9.665
43b4c,67.89262571161441,53.78692386488788,-3.165
43b54,66.87361584952845,53.584336792676865,-7.479
43b5c,66.30980906446823,54.20440240697856,2.796
43b64,65.72496756869309,54.82581959286142,-8.230
43b6c,66.78301696239537,55.04470262343204,-7.864
43b74,66.1961238514768,55.675635369415055,-3.746
43b84,64.4881554581657,56.07095228512636,-12.001
43b9c,65.58643118380786,56.3073407947916,-17.183
43ba4,66.69119782452982,56.53252588325436,-3.392
43bac,67.80145916954324,56.7464064403408,-7.491
43c7c,63.39732848721666,55.82348883735148,-4.928
43c84,64.0464907920773,55.20989754818526,34.500
43c94,63.6261497222363,54.356733825957626,-1.973
43c9c,64.67239041499033,54.59645768696355,-8.211
43ca4,65.2760392616903,53.983631898260015,-14.900
43cac,65.8584050832572,53.37186097629764,-7.582
43cb4,64.84780103310315,53.149580980861664,-15.445
43cbc,64.24770630759778,53.752778796205476,-12.042
44634,59.22874234743245,67.95094284367887,-94.640
4464c,57.63383314535147,67.60783372147728,-46.089
447ac,57.18352939544166,66.64033306312979,-8.514
447b4,58.71523833536327,66.98743614148609,-11.447
447cc,60.27898805139888,67.31709006622773,-10.804
4497c,74.81973396366489,70.17150389801667,-6.254
44984,75.41874503061685,69.44114013135888,3.347
44a5c,82.68724122661733,69.13247627409946,1.901
44a8c,84.56148573293238,68.4365026466828,-12.061
44a94,86.13912261048203,68.48032742060276,1.231
44a9c,86.28471089457123,67.71933962519404,-9.390
44aa4,87.78590543413608,67.74660433836591,-16.233
44aac,89.26734275059472,67.75995723056698,-33.338
44ab4,89.23855052904585,68.52299102329683,-25.890
44abc,87.69897688896928,68.50896472608729,-15.705
44ac4,87.60597741824586,69.27119732024667,4.211
44af4,84.34282848905272,69.1950418325928,2.049
44c1c,73.29493479889108,73.94861615728536,12.183
44c24,72.4545989401423,74.65896271729115,2.577
44c8c,82.25994110445734,74.4583526080477,11.208
44cf4,81.85118169065831,75.19823539864345,0.594
48d6c,-20.231963241126483,64.0691906724587,4.943
494d4,-39.34469146021784,61.23705129274254,8.814
49564,-41.86629164276262,58.50657821425667,3.081
4b004,-45.75953616455071,45.80210479311309,-3.212
4b00c,-46.53214946819039,46.173048823568955,4.389
4b04c,-49.503889982211476,45.30872084023539,8.684
4b054,-50.29440226188669,45.64152885832981,6.742
4b0b4,-52.163636316472456,47.84339071922492,-10.564
4b0cc,-52.87240877306704,47.383155318820215,-17.152
4b0d4,-53.564676171412664,46.92145200053125,-15.093
4b0e4,-51.90832175087835,46.292317807954085,6.116
4b0fc,-51.09594385724821,45.96948979854013,3.656
4b104,-51.7881406475691,45.5354270916777,-21.531
4b114,-53.26795111964688,45.40385070203721,-3.948
4b11c,-52.595765506088014,45.84866229734202,16.464
4b124,-53.41338560869094,46.156489690851764,13.590
4b12c,-54.24073742513527,46.458646395551945,-4.958
4b134,-54.90090053510544,45.99509236868879,0.321
4b13c,-54.079867186388995,45.702291950979784,11.251
4b144,-54.73104370377738,45.24747640845939,7.738
4b14c,-55.54548074869726,45.53113163105477,-1.048
4b154,-56.174798876240764,45.0670934277919,3.074
4b15c,-55.367206090425555,44.79237005714711,1.165
4b164,-54.567565869516415,44.51208868240392,10.859
4b16c,-53.925130815181774,44.958218122379066,10.256
4b174,-53.128028615741364,44.663592215833376,-3.542
4b17c,-53.77617327168583,44.22647158807585,10.052
4b19c,-52.339999503966304,44.363840144590505,9.296
4b1a4,-51.672549625276154,44.79104733547638,5.551
4b1b4,-50.203796915928514,44.89381038449125,6.298
4b1bc,-50.88954019183769,44.47719934621121,3.818
4b1cc,-49.42747298292594,44.565977381271125,15.888
4b2fc,-56.05533247950303,41.79237269124503,10.784
4b304,-56.80873217747658,42.040905903328465,13.789
4b30c,-57.56816042842586,42.284527930688974,8.050
4b314,-58.1279369100727,41.84157525455871,11.814
4b31c,-57.375421025451935,41.60573629236065,8.459
4b324,-57.92945456192898,41.17180636440522,10.055
4b32c,-58.471101219597635,40.73934666789638,5.717
4b334,-59.20943529551536,40.960233009027604,9.140
4b33c,-58.674933048764956,41.40006713580591,10.041
4b344,-59.42527237903987,41.623383538748364,9.483
4b34c,-59.95222353250452,41.17624876011816,8.865
4b354,-60.69915449341391,41.38726144072789,10.770
4b35c,-60.18015934719009,41.84161343061532,9.179
4b364,-59.648513141732494,42.298057035894395,10.549
4b36c,-58.8857389884749,42.072399586916205,11.287
4b374,-58.3333192787014,42.523069032081985,13.267
4b37c,-59.10389465884658,42.75636639199503,13.038
4b384,-58.54597956433685,43.21630285665217,9.820
4b38c,-57.97444110079666,43.67761487617859,8.812
4b394,-57.18859659455511,43.42839456053729,13.082
4b39c,-57.76770741948624,42.975151608048876,7.917
4b3a4,-56.995316726454725,42.72868374472665,10.720
4b3ac,-56.22912042674283,42.47707309510937,8.146
4b3bc,-56.409119321520215,43.17378923690397,7.560
4b3c4,-55.80928303952261,43.6195788958522,16.415
4b3d4,-54.410103363118616,43.78896578979276,7.675
4b3e4,-55.98865109649398,44.337287873748494,7.761
4b3ec,-56.59567985865695,43.88253259544248,8.915
4b3f4,-57.388950876507145,44.140037892724614,0.754
4b3fc,-56.78917975827796,44.60329429659432,5.555
4b404,-57.59678792260489,44.863592196883815,9.463
4b40c,-58.18876931994662,44.391904974859656,5.858
4b414,-58.994788878753695,44.63795211099848,7.746
4b41c,-58.41113142465742,45.11798732524106,7.336
4b424,-59.231845348012904,45.3662941867252,2.300
4b42c,-60.058544471748,45.60833675325731,10.534
4b434,-60.62395093403336,45.11190409095233,10.557
4b43c,-59.806644106098936,44.87800633320671,4.031
4b444,-60.36679796347241,44.39122860410229,7.319
4b44c,-61.17464303980604,44.6172147300917,10.085
4b454,-61.711036577026675,44.12453989160427,5.330
4b45c,-60.91270216437815,43.90623463315972,8.018
4b464,-60.1188316157413,43.681998271763,9.596
4b46c,-59.56389765912871,44.15919725763274,9.397
4b474,-58.76632381530196,43.921272350713615,11.071
4b47c,-59.32980317021775,43.4519711572171,5.735
4b484,-59.87955676197246,42.98426469467561,2.583
4b48c,-60.659960510609736,43.206616676345504,8.137
4b494,-61.187649294958334,42.73330014463277,7.770
4b49c,-60.415930769476844,42.51840282169745,14.256
4b4a4,-60.93926746388271,42.05462208914576,11.045
4b4ac,-61.449904595194866,41.59314591314409,6.688
4b4b4,-62.20413866478593,41.793784803844,8.773
4b4bc,-61.70225749041518,42.262282675194,12.189
4b4c4,-62.468778046881795,42.46447666840321,8.817
4b4cc,-62.96151056163581,41.98906889766632,9.194
4b4d4,-63.721663864800426,42.178897501860206,12.823
4b4dc,-63.238466292460146,42.66109427261978,1.733
4b4e4,-62.74255244794597,43.14624495197405,6.315
4b4ec,-61.963312751316955,42.94262066485731,7.415
4b4f4,-61.44474611246381,43.42328365157573,8.730
4b4fc,-62.233539704615715,43.634136009905674,7.634
4b504,-63.025954084786086,43.83905367894767,11.485
4b50c,-63.82158952732607,44.037926550423144,13.450
4b514,-64.31022672312925,43.535974112390875,6.522
4b51c,-63.52498771498619,43.34406290111814,10.947
4b524,-64.01094867540489,42.85203478806316,12.001
4b52c,-64.48423262186188,42.36317877737694,8.342
4b534,-65.2488421562377,42.54183003500016,14.694
4b53c,-64.78584174956748,43.03720694749265,-0.147
4b544,-65.56275305350417,43.216529213874374,12.502
4b54c,-66.01510992878724,42.71477799417127,13.124
4b554,-66.78264644899124,42.881959002655655,13.309
4b55c,-66.34128204750115,43.38993003734719,10.841
4b564,-65.88749826393371,43.90172524383432,11.316
4b56c,-65.09786737504857,43.72188823075892,11.658
4b574,-64.62003468063254,44.2306548658293,11.753
4b57c,-65.42086754172333,44.41714955873124,10.222
4b584,-64.94094783077541,44.93599317741806,10.668
4b58c,-64.44728241266895,45.45803113423271,9.539
4b594,-63.62378965878474,45.25753681141179,9.013
4b59c,-64.1288236194428,44.74261432541018,9.563
4b5a4,-63.319510873991184,44.54284482942752,5.623
4b5ac,-62.51344182103779,44.336783427883056,2.507
4b5b4,-61.987034856256706,44.837013874938236,7.738
4b5bc,-62.80355981931478,45.050494706892984,-4.889
4b5c4,-62.27329392145201,45.56062679935791,2.217
4b5cc,-61.44630730528523,45.339491874084075,6.163
4b5d4,-60.89082384408531,45.84394914604468,3.543
4b5dc,-61.72825948387172,46.07297628255483,-1.251
4b5e4,-62.570409209779505,46.29527448275069,7.330
4b5ec,-63.1044751063776,45.775177155762165,12.184
4b5f4,-63.93939978215699,45.98302290415068,6.313
4b5fc,-63.416813595643895,46.510712029528854,5.847
4b604,-62.87902269867951,47.0408257756844,11.636
4b60c,-62.021108345186406,46.81755190322846,4.111
4b614,-61.456076309206246,47.34171624481326,4.841
4b61c,-62.32551124599364,47.5730748192771,10.624
4b624,-61.75574892919898,48.10715297366529,-6.489
4b62c,-61.169191329015554,48.642736955612264,4.957
4b634,-60.27677360492564,48.39445025390465,11.685
4b63c,-60.87480472865295,47.867457822452465,6.847
4b644,-59.99984710851929,47.620443934780084,-2.000
4b64c,-59.39099084066511,48.13869749982709,-11.639
4b654,-58.512324537490706,47.87566447030603,4.438
4b65c,-59.1313541660943,47.36628243471884,4.792
4b664,-59.7338037189509,46.85765143231625,7.688
4b66c,-60.59201608911622,47.10318936906259,1.886
4b674,-61.167991896649845,46.58726262639177,6.296
4b67c,-60.32014019321402,46.35010205581778,4.564
4b684,-59.47800085004056,46.10622653095966,8.978
4b68c,-58.88189098703587,46.605272139218975,8.888
4b694,-58.036707466732594,46.34623296379042,7.456
4b69c,-58.64200133651532,45.85580399452963,6.205
4b6a4,-57.81254819583229,45.599013321487334,4.956
4b6ac,-56.990026405315724,45.336043608223854,2.515
4b6b4,-56.3681311446321,45.80895523301918,8.572
4b6bc,-57.19865980160054,46.0807264098345,11.451
4b6c4,-56.5690856583181,46.56280880496285,5.436
4b6cc,-55.73074929512097,46.28200959288863,1.213
4b6d4,-55.0775301149938,46.754875832531226,5.012
4b6dc,-55.92344523253526,47.044928700816264,-11.108
4b6e4,-56.77813657564107,47.32856395365195,7.805
4b6ec,-57.41555587409825,46.83726364479188,16.182
4b6f4,-58.26978039290603,47.10515711028942,6.162
4b6fc,-57.64123018984451,47.60554976377099,-0.563
4b704,-56.995798295658176,48.10610323618026,9.299
4b70c,-56.333040786261215,48.606455574940384,14.253
4b714,-55.45285233138031,48.31057252246749,5.253
4b71c,-56.12403877312358,47.81978725683703,4.924
4b724,-55.261359441911864,47.52674040911522,1.207
4b72c,-54.40812644334036,47.22720991073111,5.253
4b73c,-54.582452225191446,48.007884566527345,10.553
4b744,-53.886352292345016,48.487988415350934,13.286
4b74c,-53.01940488401346,48.168841128946426,6.206
4b764,-54.057586509106116,49.28931423785998,4.100
4b76c,-54.76416944533725,48.80054454349141,-5.047
4b79c,-56.55100726252528,49.40477446671569,-2.341
4b7a4,-57.22262978859208,48.89528041791678,20.373
4b7ac,-57.876242136378906,48.38545116873899,12.057
4b7b4,-58.764944889794435,48.65760491182264,14.076
4b7bc,-58.12119963626004,49.17680466730152,19.703
4b7c4,-59.02829896166666,49.45079790906743,0.985
4b7cc,-59.66145201112276,48.922350324913836,19.209
4b7d4,-60.56528041070561,49.17948619793479,16.517
4b7dc,-59.943445183343016,49.71704271290935,9.582
4b7ec,-58.37676447585585,49.97941594755353,-3.671
4b854,-52.905946497651364,51.93292950111808,14.411
4b85c,-53.857958763628346,52.27586356995914,6.096
4b864,-54.82367410028692,52.61069249424728,2.930
4b87c,-55.802676134130635,52.93708538517019,0.830
4b884,-55.03853135996141,53.46880546748271,1.197
4b88c,-54.04999168035842,53.13148194998221,3.943
4b894,-53.253967461387255,53.64934184892248,0.022
4b89c,-54.25158091877855,53.9978463867077,-2.515
4b8dc,-50.47255278916531,53.4183839296087,-6.311
4b8e4,-51.30525427088035,52.926950726884826,4.967
4b8f4,-53.07576564032062,52.78564142894072,17.937
4b94c,-46.79173523712044,52.69458662294995,-6.224
4b98c,-50.033289571009306,50.02919322300604,-12.350
4b9c4,-52.58913979113489,50.261623324763654,14.070
4b9dc,-53.332706200188234,49.776479030862156,21.190
4b9e4,-52.441124821039175,49.44351942204451,8.412
4ba0c,-49.84183618589738,48.405967944278494,1.241
4ba6c,-48.234263335393365,48.48081466333102,16.385
4ba7c,-48.17410482083969,47.68532471610378,-1.649
4ba8c,-46.588874206679506,47.7289785128453,11.212
4baa4,-45.773161361996216,46.56768452303116,1.646
4baac,-45.0,46.1867176036599,2.447
4bab4,-44.226838638003784,46.56768452303116,-1.737
4bea4,-44.09400477219333,53.14121048019183,-5.140
4beac,-45.0,52.71226709401586,-3.486
4beb4,-45.90599522780667,53.14121048019183,7.425
4bebc,-45.0,53.58197753010417,4.034
4becc,-46.83141108647807,53.563720544230506,-0.819
4bedc,-46.873116003193466,54.44402558804804,-2.551
4bf14,-47.90776286349625,55.75998722820802,-5.143
4bf24,-47.84029604141602,54.86434776713258,-2.185
4bf34,-49.72387451536694,54.7880467146981,-6.763
4bfcc,-42.98785003079061,57.148419041213195,16.363
4bfd4,-41.94587326142253,57.58154737102678,27.909
4bfdc,-42.93618027154304,58.069683110648946,34.430
4bfe4,-43.954110329019144,58.55010691074132,2.964
4bff4,-46.04588967098086,58.55010691074132,-11.286
4c064,-50.2097248097276,58.41985285017645,-5.253
4c10c,-55.71023613431642,59.39925941033166,16.582
4c114,-56.58724810096453,58.8231929347485,5.367
4c12c,-57.1243900355951,57.335907189886754,3.952
4c144,-58.590775599726555,58.5653331066495,-7.210
4c16c,-57.76058040053273,59.15742577039064,18.389
4c174,-56.89913836237063,59.74546861454668,7.205
4c18c,-56.31877760020628,61.26522353120987,47.531
4c204,-55.68526922409362,62.79905995336088,-2.172
4c22c,-58.475599170278635,61.00780055161447,-0.776
4c23c,-58.8674622018768,61.942183160702555,1.968
4c244,-60.17291534552527,62.259934730308125,-10.374
4c274,-58.358650301326755,63.49823321701845,0.531
4c2bc,-64.79670884650548,64.05191667478839,-8.600
4c2fc,-63.63964990331521,62.203316494869874,6.561
4c304,-64.40391621140365,61.55125104120785,3.673
4c33c,-67.69303514480977,61.36896158545923,-15.675
4c37c,-66.50420512354412,59.582402835798476,33.047
4c384,-65.29203074055826,59.34508292032599,-7.086
4c39c,-64.59679443569945,59.993318468655886,-3.863
4c3ac,-63.11426861370758,61.284158811322655,9.909
4c3b4,-61.838558942196315,61.00315862773319,-4.677
4c424,-63.834047450384716,56.693734145048,0.381
4c42c,-64.4881554581657,56.07095228512636,0.747
4c434,-65.58643118380786,56.3073407947916,3.850
4c43c,-64.95281362216845,56.93934867785266,3.644
4c444,-66.07915825945796,57.17344137871654,-7.417
4c44c,-66.69119782452982,56.53252588325436,1.315
4c454,-67.80145916954324,56.7464064403408,0.707
4c45c,-67.21204940935964,57.39589170001635,-10.892
4c464,-66.59822859391748,58.04583555849934,3.649
4c48c,-67.76072970661265,58.26508581841034,-0.604
4c494,-68.92865605712925,58.47216247755872,5.126
4c4b4,-71.2759766991659,58.849633294018986,4.112
4c4bc,-70.1008134370764,58.667017113284984,-0.443
4c4c4,-70.63910365293151,57.99262430481519,-1.654
4c4cc,-71.78712672977144,58.16789104439183,-6.783
4c4d4,-72.27644010674462,57.487846320243605,-9.102
4c4dc,-71.15476827762987,57.31963123004898,-16.373
4c4e4,-70.0343158719362,57.13998965703688,0.000
4c4ec,-69.49314536733847,57.80552966485099,-3.120
4c4f4,-68.35041450631007,57.60660831505392,-4.903
4c4fc,-68.9161849994914,56.94890930440101,-2.998
4c504,-69.45929337284153,56.29245308549184,5.417
4c51c,-70.55342579449841,56.47599556905541,11.570
4c524,-71.64906252378157,56.64847927036074,-91.340
4c52c,-72.74515974285008,56.80992838019254,7.411
4c554,-74.03894635284666,54.79290909694311,13.577
4c574,-70.48216170815604,54.9850132757166,-0.806
4c57c,-70.96406853823005,54.33484671719587,12.637
4c584,-69.93870707073653,54.162206567331395,12.317
4c58c,-68.9146053360939,53.979560188976244,5.218
4c5a4,-68.91192523681387,55.45068797009764,10.545
4c5ac,-68.36769533716001,56.0978545605832,4.077
4c5b4,-67.2796429560187,55.892229756608934,-2.695
4c5bc,-67.84564356426408,55.253014484051405,10.019
4c5c4,-66.78301696239537,55.04470262343204,-0.064
4c5cc,-66.1961238514768,55.675635369415055,3.817
4c5d4,-65.11809745296092,55.44815476543671,-4.326
4c5dc,-65.72496756869309,54.82581959286142,4.312
4c5e4,-66.30980906446823,54.20440240697856,-1.009
4c60c,-65.2760392616903,53.983631898260015,6.151
4c614,-64.24770630759778,53.752778796205476,1.096
4c61c,-64.84780103310315,53.149580980861664,28.494
4c624,-63.84258644500559,52.91760355413965,7.671
4c62c,-62.84351629135415,52.67605711968835,0.791
4c634,-62.21054701627941,53.261339946688985,0.304
4c63c,-63.22561727576036,53.511966263418955,6.590
4c644,-62.58707554312084,54.10678894294902,0.520
4c64c,-61.55596078047968,53.84678723136467,5.650
4c654,-60.878896283408224,54.43194219331939,-6.460
4c65c,-61.926060309300354,54.7016191351928,0.418
4c664,-62.982194681069224,54.96099896104123,0.498
4c66c,-63.6261497222363,54.356733825957626,-8.186
4c674,-64.67239041499033,54.59645768696355,4.638
4c67c,-64.0464907920773,55.20989754818526,0.786
4c684,-63.39732848721666,55.82348883735148,1.880
4c68c,-62.31486584210837,55.56510556022438,1.690
4c694,-61.62314894735293,56.16856327626119,2.014
4c69c,-62.72384660719295,56.436746811525374,-7.221
4c6a4,-62.024942718179894,57.04916441819153,10.364
4c6ac,-61.29946864576583,57.66021212425392,11.970
4c6bc,-60.90599099479607,56.770859929721674,1.963
4c6c4,-59.798669166806185,56.48131319044943,-1.885
4c6cc,-59.03809554251574,57.07122579917833,8.704
4c6dc,-58.70381231084958,56.18077693051417,2.196
4c6e4,-59.453750166500384,55.59944520474486,-0.495
4c6ec,-60.532839985466005,55.88938662569367,-2.466
4c6f4,-61.241637425741494,55.29598328054702,0.264
4c6fc,-60.17846459220963,55.016327488215744,4.349
4c704,-59.126117796788705,54.72636714839872,0.380
4c70c,-58.085314777820734,54.42635339638031,-4.108
4c714,-57.33226224694391,54.988299446414395,0.791
4c71c,-58.38665274235883,55.29899125620457,9.831
4c724,-57.62219154036362,55.869528092177305,8.839
4c72c,-56.83183871659906,56.437438795104356,-10.295
4c73c,-56.55451286854477,55.54786617555317,-16.471
4c744,-55.501416708390735,55.21611149741778,-8.380
4c74c,-54.686515360995514,55.761362166453,19.006
4c764,-55.26416147693613,54.337403532065316,-3.117
4c76c,-56.29123355198283,54.667665295691194,-0.775
4c774,-57.05671926252267,54.116558131350644,-8.072
4c77c,-56.04094018032373,53.79727252582643,-7.502
4c784,-56.794498517704604,53.25472461248001,22.932
4c794,-58.517693349414806,53.00841261414627,3.109
4c79c,-57.79862439838109,53.56330735477047,3.167
4c7a4,-58.81448625430028,53.86254711992402,1.834
4c7ac,-59.841466127908234,54.15217522111146,3.036
4c7b4,-60.533558601941685,53.576915262490786,0.510
4c7bc,-59.52058026376098,53.297380984345786,3.026
4c7c4,-60.20438573275561,52.731336355863945,0.194
4c7cc,-61.20323553593124,53.00106722756239,4.644
4c7d4,-61.8513151577709,52.42509114798111,0.830
4c7dc,-60.86667493440976,52.16487541321588,10.114
4c7e4,-59.890252824840175,51.89559914459724,-2.274
4c7ec,-59.21466149503936,52.45235547661247,-1.719
4c7f4,-58.234686168414896,52.164351561656794,-7.305
4c824,-60.86612518233684,49.97533560246704,28.934
4c82c,-61.47591925535978,49.42882513311282,12.264
4c834,-62.39283097982334,49.670194372385616,3.249
4c83c,-61.795796209383845,50.22548797322587,10.854
4c844,-62.731887026041576,50.46732694939432,16.629
4c84c,-63.315452508797826,49.903436562556344,10.058
4c854,-64.2431966872454,50.12841045079938,8.414
4c85c,-63.673799279866834,50.70069617138105,6.938
4c86c,-62.12970120644471,51.03245679829266,11.423
4c874,-61.50820190320804,51.59844104133045,6.987
4c87c,-62.478592457489036,51.849427113518026,9.459
4c884,-63.45570161350041,52.091375032568166,7.940
4c8c4,-66.52810971478608,51.34868377365052,6.502
4c8d4,-67.9929108197854,50.94339374189338,14.394
4c8f4,-64.62090911041474,50.92545650595485,9.101
4c904,-65.71226043895766,49.766670605374856,14.332
4c90c,-66.23201949047117,49.1908304277754,26.692
4c914,-67.13766480319694,49.383811699558,11.799
4c93c,-68.04539156938513,49.56868350228685,13.251
4c944,-68.51836393271161,48.981551685732505,8.912
4c94c,-69.41160791082345,49.15158321056934,18.180
4c954,-69.85365486668833,48.56160457635702,-8.201
4c95c,-68.97606201879442,48.39801258038515,24.308
4c964,-68.09899382417926,48.22674871414353,8.041
4c96c,-67.62609445081003,48.80360690151697,8.268
4c974,-66.7353945487193,48.61778852692335,5.456
4c97c,-67.22302241783318,48.04784377424642,8.278
4c984,-66.34871251552477,47.86134359972227,9.072
4c98c,-65.47661959021389,47.66730896553307,13.042
4c994,-64.96103542600919,48.22276842793814,8.687
4c99c,-65.84685001577486,48.42415201154842,9.134
4c9a4,-65.32906256932924,48.989805593632624,4.807
4c9ac,-64.7947271924268,49.55799952251051,2.869
4c9b4,-63.881069347344024,49.34115165982926,12.301
4c9bc,-64.42938755806682,48.78081942003731,8.556
4c9c4,-63.533572656692556,48.563970146294245,9.612
4c9cc,-62.971881200146925,49.116237933778166,4.129
4c9d4,-62.06773740364564,48.8833854474983,13.742
4c9dc,-62.64217897922394,48.33937164704846,10.498
4c9e4,-63.199827445947264,47.79712096083326,-10.799
4c9ec,-64.07851231173667,48.013724234457705,5.277
4c9f4,-64.60728812426608,47.46581540128125,10.430
4c9fc,-63.74124995111948,47.25695293663096,-6.287
4ca04,-64.2669970488138,46.7191696786044,4.937
4ca0c,-64.77760255383001,46.184056127014536,5.793
4ca14,-65.61860489744177,46.37818142460507,14.794
4ca1c,-65.12046900682702,46.92054111345732,11.782
4ca24,-65.97672524615366,47.11473334139213,11.645
4ca2c,-66.83524929521684,47.30166702726149,10.336
4ca34,-67.30703635681084,46.74539120867095,12.298
4ca3c,-66.46191644478328,46.56531625405957,9.297
4ca44,-66.93273647036033,46.019315185787235,12.390
4ca4c,-67.76462706886204,46.192767730397904,10.315
4ca54,-68.20855280235021,45.644031300899265,7.593
4ca5c,-67.38970828153015,45.476970823010845,3.101
4ca64,-66.57184767294616,45.30324116640355,8.376
4ca6c,-66.10222692802326,45.83899933249983,9.974
4ca74,-65.27358350744986,45.65188037561498,7.501
4ca7c,-65.75544023820525,45.122894022579636,8.006
4ca84,-66.22365650276622,44.59733255101293,9.310
4ca8c,-67.02796146345351,44.77113700079574,8.720
4ca94,-67.47104475539986,44.24290109197941,9.321
4ca9c,-66.67869969379015,44.075415735283705,10.758
4caa4,-67.12102110315072,43.55734806961038,11.200
4caac,-67.55105623039252,43.043319215508525,12.428
4cab4,-68.31993878444861,43.19881473213263,12.879
4cabc,-67.90155653946702,43.71873233420612,12.416
4cac4,-68.68246969894837,43.874042351540396,10.666
4cacc,-69.08888964647564,43.34841169056943,11.787
4cad4,-69.85750142696139,43.49208631852569,10.657
4cadc,-69.46333805648503,44.02324821787178,9.137
4cae4,-69.05742886116104,44.55907687216402,12.499
4caec,-68.26410045113192,44.40413366339562,9.375
4caf4,-67.83333500226742,44.9385075001413,9.830
4cafc,-68.6393235989091,45.09940022109111,14.110
4cb04,-69.4454688994805,45.25378300905133,5.738
4cb0c,-70.25130901542859,45.401635423002375,11.371
4cb14,-70.64313475667618,44.85000457468852,13.309
4cb1c,-69.85058834310854,44.70770527513035,4.353
4cb24,-70.24373635358914,44.166330637894696,8.815
4cb2c,-70.62536488120527,43.62982494100404,9.012
4cb34,-71.39206999000972,43.76162394477291,13.752
4cb3c,-71.02323775009286,44.30328091094406,7.832
4cb44,-71.80141498523236,44.434100871248425,12.751
4cb4c,-72.1572070440054,43.88748970027488,13.465
4cb54,-72.92036772414407,44.00743844192521,11.375
4cb5c,-72.5778415399098,44.55880278305097,12.697
4cb64,-72.2246067802931,45.11561412300014,10.796
4cb6c,-71.43462270450776,44.98597158060743,11.556
4cb74,-71.0563798467985,45.54294872249074,9.210
4cb7c,-71.86021642000505,45.67772580183924,10.688
4cb84,-71.48420111854001,46.2449765836059,7.783
4cb8c,-71.09606803545505,46.817190094865374,10.596
4cb94,-70.26363125309402,46.67153584037573,9.642
4cb9c,-70.66621432711167,46.10486449383929,7.326
4cba4,-69.8472875174139,45.95799914919805,11.265
4cbac,-69.02790589564584,45.804383132863116,12.570
4cbb4,-68.59740618934015,46.3593095463017,11.262
4cbbc,-69.43057527763602,46.51890610923327,13.095
4cbc4,-69.00065435079064,47.08415078591966,9.422
4cbcc,-68.15345477650443,46.91835023497737,10.832
4cbd4,-67.69551394242599,47.481276761957204,1.739
4cbdc,-68.55698282858236,47.65351126337343,9.854
4cbe4,-69.41911211176529,47.81833350818541,8.585
4cbec,-69.84811181014945,47.24276390891503,8.960
4cbf4,-70.69529959367085,47.39417426831526,9.241
4cbfc,-70.2813521917143,47.975720793455274,6.194
4cc04,-71.14314947981013,48.1256647277617,8.732
4cc0c,-71.54168750664597,47.53838010234714,10.645
4cc14,-72.38674439728447,47.67539311526126,9.782
4cc1c,-72.00394820004988,48.2681711522426,15.137
4cc24,-72.86319220592635,48.40325999262701,15.360
4cc2c,-73.72032679786948,48.530965044003395,13.447
4cc34,-74.07074580348089,47.927953735556954,13.369
4cc3c,-73.22993983885752,47.80523830603311,9.542
4cc44,-73.58458999593347,47.21240562513411,9.895
4cc4c,-74.40948351268696,47.330326431250974,12.719
4cc54,-74.73705943655513,46.738263325953625,8.748
4cc5c,-73.9276716385481,46.62494916578491,9.992
4cc64,-73.11541315334156,46.50499139348562,8.552
4cc6c,-72.75705400143364,47.087601770956496,9.707
4cc74,-71.92737809324741,46.95587308954433,10.166
4cc7c,-72.30076226296273,46.378345011245685,10.592
4cc84,-72.66235423012867,45.8059810724829,11.224
4cc8c,-73.46233057767785,45.927740294795356,8.623
4cc94,-73.79828911238329,45.35601138418614,11.973
4cc9c,-73.0126428150301,45.238950917508724,10.660
4cca4,-73.35209279190926,44.677409191798205,11.409
4ccac,-73.68114617094139,44.12149610809212,8.643
4ccb4,-74.4391400351933,44.22969814236995,10.275
4ccbc,-74.12374715593255,44.78995273295755,12.167
4ccc4,-74.89238720051853,44.89647590036436,11.222
4cccc,-75.19395150312272,44.3320892580536,9.537
4ccd4,-75.94518828923353,44.42872316799221,12.629
4ccdc,-75.65760073420776,44.997030776309764,10.302
4cce4,-75.36066533769299,45.57147314077262,15.940
4ccec,-74.58110766422296,45.466835421941504,8.888
4ccf4,-74.25968588983443,46.043040361206224,12.085
4ccfc,-75.05396501641185,46.15192903281946,9.752
4cd04,-75.8447184911027,46.25446463211797,11.406
4cd0c,-76.6315037490642,46.35071569467744,12.076
4cd14,-76.90829675186505,45.762439235681285,13.819
4cd1c,-76.13653502553329,45.66998455433451,14.091
4cd24,-76.418981853709,45.091678725860824,12.162
4cd2c,-76.69246459054915,44.519662282239864,13.235
4cd34,-77.43540199638518,44.60497737612782,13.130
4cd3c,-77.1761319473057,45.180490058148855,14.068
4cd44,-77.92866064730075,45.263543657570025,14.702
4cd4c,-78.17363034834156,44.68474723155496,12.083
4cd54,-78.90678854578833,44.759058254429135,10.459
4cd5c,-78.67618672592356,45.34092658800977,13.867
4cd64,-78.43785833930204,45.929502192492556,11.224
4cd6c,-77.67553872622592,45.84891593926636,11.595
4cd74,-77.41388629247822,46.440760583107576,12.444
4cd7c,-78.19144079641272,46.52468706668804,11.208
4cd84,-77.93654964507651,47.126370159817526,14.493
4cd8c,-77.6727769771291,47.734426836562555,12.641
4cd94,-76.86336301143072,47.6433861017167,11.725
4cd9c,-77.14330263103473,47.03896082818502,11.709
4cda4,-76.3453374352207,46.9451967378181,12.075
4cdac,-75.54310351590775,46.844990129231796,12.236
4cdb4,-75.23123669914747,47.44141796171383,11.099
4cdbc,-76.04935788649523,47.54574563171974,13.345
4cdc4,-75.74309905978964,48.15221105722161,14.477
4cdcc,-74.9086383138775,48.043590234838845,9.446
4cdd4,-74.57480052589669,48.65133369071449,9.299
4cddc,-75.4260669623478,48.76442656437357,14.104
4cde4,-76.27358643004442,48.87031714355422,12.318
4cdec,-76.57361696624119,48.25389147815354,14.938
4cdf4,-77.39968970156544,48.348718346436286,12.794
4cdfc,-77.1168276719007,48.969091299205736,11.281
4ce04,-76.82370165435644,49.59537714800067,10.892
4ce0c,-75.9627637268976,49.492487866796615,9.167
4ce14,-75.64060939339176,50.12021247905332,12.423
4ce1c,-76.51979112224154,50.2273916816032,18.880
4ce24,-76.2045418605645,50.86493452721463,-1.060
4ce2c,-75.87736336348632,51.50778866473619,-4.082
4ce34,-74.95997471919627,51.39147595109374,12.542
4ce3c,-75.30654982334987,50.75328336276504,12.793
4ce44,-74.40492938066427,50.63367085464684,12.240
4ce4c,-74.0392329715249,51.26690088433285,21.050
4ce54,-73.11580394471495,51.133986083632394,-1.625
4ce5c,-73.5003096868368,50.50601670439512,-0.362
4ce64,-73.87122326481358,49.882761031639184,3.791
4ce6c,-74.75755525117076,50.0053631448339,9.982
4ce74,-75.09773767973047,49.38221003365661,20.430
4ce7c,-74.22918548286788,49.26445916178348,4.246
4ce84,-73.35767708506744,49.139164028407855,5.716
4ce8c,-72.9822154018874,49.75233768301308,16.082
4ce94,-72.09113898731945,49.614039291385815,10.752
4cea4,-71.60810023870776,48.86572509278422,12.598
4ceac,-70.7311946982001,48.717508978742806,11.674
4ceb4,-70.30522400724394,49.31367766442989,13.973
4cebc,-71.19860461168231,49.46782708855403,6.763
4cec4,-70.77483289903053,50.074231697827486,11.572
4ced4,-69.40867933334764,50.51795840705347,6.535
4cedc,-70.33612228710813,50.6846753628621,-8.396
4cee4,-71.2635734648315,50.84290930292789,1.397
4ceec,-71.68462018319369,50.22633861476628,17.611
4cef4,-72.59332655083789,50.37025578887839,12.016
4cf04,-71.77262343774242,51.61931526837801,3.771
4cf0c,-71.33938844017409,52.249905459661385,-1.109
4cf1c,-70.82730256522946,51.46347709526254,3.987
4cf24,-69.8817736068999,51.29887590014869,7.337
4cfa4,-72.30325435287975,52.403015019669205,9.544
4cfac,-72.71702609394072,51.76641106168095,6.039
4cfbc,-73.26592001564634,52.54710960970293,9.378
4cfcc,-74.60023433397488,52.034548238521054,-4.088
4cfd4,-75.53762600570691,52.1557199532726,51.024
4cfdc,-75.18465796728117,52.80847667016541,-16.358
4d014,-76.76629533154087,53.70149670005247,9.403
4d024,-76.13924477085489,52.925906269417155,-18.023
4d02c,-76.47127705938259,52.26840899686509,24.251
4d034,-77.40049992750755,52.372722207657574,3.923
4d03c,-77.08966623084764,53.03463404247213,-13.734
4d044,-78.0352035090915,53.13478162727741,8.883
4d04c,-78.32461941448807,52.46878194949771,12.430
4d054,-79.24297508577563,52.556725365781375,12.897
4d05c,-78.97515228295397,53.22648659251852,8.120
4d094,-80.6019311555133,54.067099493952384,12.558
4d0dc,-81.95712227915563,52.773433504244956,4.939
4d0e4,-81.05984035871698,52.70888080416538,14.619
4d0f4,-79.90882528440241,53.30990160308964,4.918
4d0fc,-80.1549235132851,52.63670357330519,10.266
4d104,-80.39140477561202,51.96918861810195,12.125
4d10c,-80.61878951395008,51.30757157743871,9.305
4d114,-81.48243533464806,51.373917012578566,11.626
4d11c,-81.27530665752825,52.03838574272576,13.347
4d124,-82.15154597877623,52.10026389577709,25.182
4d12c,-83.01958083691831,52.15500605504229,12.839
4d134,-83.18619592967555,51.48570871040098,13.328
4d13c,-82.33840620079641,51.43323666252822,12.043
4d144,-82.51811280601895,50.772539678056546,16.104
4d14c,-83.34640375340538,50.822840402785005,0.173
4d154,-83.50054826773173,50.16656959893055,12.733
4d15c,-82.69104725204201,50.118345971082704,14.169
4d164,-81.8734420069938,50.06381628141639,13.983
4d16c,-81.68167461777203,50.71566783220365,13.441
4d174,-80.8375623981317,50.652051499654455,13.696
4d17c,-81.04817527677355,50.00281198233733,14.157
4d184,-80.21570901015933,49.935172577090256,13.572
4d18c,-79.376523391765,49.86074636783559,11.771
4d194,-79.12830792490567,50.50393650189031,15.905
4d19c,-79.98626942491804,50.58152607431465,12.861
4d1a4,-79.74799586707753,51.23403170368523,-19.317
4d1ac,-79.50040406491539,51.89249991114292,3.865
4d1b4,-78.60288859761927,51.808158264609766,8.761
4d1bc,-78.87060117626352,51.15313910607437,24.973
4d1c4,-77.98717042342652,51.06474668233954,10.981
4d1cc,-77.6994611210019,51.71601443249187,-12.168
4d1d4,-76.79074122619643,51.61593210096554,5.636
4d1dc,-77.09828518139109,50.96871929703854,5.985
4d1e4,-77.39451523937421,50.3269970698363,9.821
4d1ec,-78.26420780491918,50.41913805291117,11.167
4d1f4,-78.53111573582318,49.77939118820097,11.593
4d1fc,-77.67999924697988,49.69097511428057,10.856
4d204,-77.95526944890584,49.06084679028318,11.943
4d20c,-78.22082511399839,48.43678959125255,12.284
4d214,-79.0365425866694,48.51821368957279,13.827
4d21c,-78.7884020544765,49.14569271444778,11.243
4d224,-79.61572873441392,49.22374891898753,10.370
4d22c,-80.43676700306625,49.295145377324374,12.118
4d234,-80.64986640760029,48.66160365946258,13.570
4d23c,-79.84637430197803,48.59310909877348,10.783
4d244,-80.06888198893678,47.968977024406556,14.036
4d24c,-80.85540313828635,48.03469205337231,15.070
4d254,-81.05374810193017,47.414541077371524,14.368
4d25c,-80.28364738289649,47.35148844724553,11.550
4d264,-79.50714369591343,47.28252317354863,13.391
4d26c,-79.27598354023549,47.89711006713866,14.514
4d274,-78.47713494379516,47.818965625478924,10.569
4d27c,-78.72463928278886,47.207522109259976,12.270
4d284,-78.96375214808991,46.602591870368016,11.341
4d28c,-79.73041641351828,46.67458019694951,14.088
4d294,-79.94617147057252,46.0733946861149,13.474
4d29c,-79.19486309453562,46.004293860264816,14.831
4d2a4,-79.41833892980516,45.41273367333123,11.011
4d2ac,-79.63452529274937,44.828004071291474,12.463
4d2b4,-80.35649978274961,44.89168510821841,13.295
4d2bc,-80.15475674884867,45.479067057454735,12.665
4d2c4,-80.88509111607353,45.54003574740289,9.532
4d2cc,-81.07238231887125,44.950208155123335,12.345
4d2d4,-81.78185486695176,45.00368591857156,9.526
4d2dc,-81.60900503577834,45.59575514269343,16.383
4d2e4,-81.43023253339915,46.194975291222995,10.862
4d2ec,-80.69141371034036,46.13691581353985,13.624
4d2f4,-80.49104172635016,46.7407652263767,11.635
4d2fc,-81.24524909477098,46.801267596105795,13.786
4d304,-81.99267312318875,46.856214866534216,14.199
4d30c,-82.73296264645833,46.90574097542642,13.804
4d314,-82.88723690868245,46.295212965716914,11.843
4d31c,-82.1622837690674,46.24769756579249,13.065
4d324,-82.32617413813406,45.64634655443293,13.287
4d32c,-82.48461154054023,45.05223656618173,15.973
4d334,-83.18035901689925,45.095983265615594,14.175
4d33c,-83.03628715907806,45.69193671739993,13.897
4d344,-83.73904634511496,45.73265729830893,14.512
4d34c,-83.86881688398495,45.135053721058256,15.055
4d354,-84.54971791895318,45.16957970996707,16.653
4d35c,-84.43416778333491,45.76864440332122,14.618
4d364,-84.31459791707425,46.37517073397918,17.153
4d36c,-83.60477557619124,46.33765717984609,15.261
4d374,-83.46578127532631,46.94998568518948,10.000
4d37c,-84.19080785270539,46.989094026727926,16.816
4d384,-84.06258390051849,47.6103380760054,15.731
4d38c,-83.92969805543373,48.23881470028577,13.182
4d394,-83.17265456413082,48.19629898862204,14.183
4d39c,-83.32182551882282,47.56956345366534,10.749
4d3a4,-82.573202802528,47.52343786676671,11.550
4d3ac,-81.81705769251633,47.47181170056475,14.995
4d3b4,-81.63513439676538,48.09438881137252,12.906
4d3bc,-82.40767856516906,48.14820844869761,15.360
4d3c4,-82.23609246424463,48.779944763054814,16.753
4d3cc,-81.44658007769429,48.72383397360327,13.412
4d3d4,-81.25104984776182,49.360021536615825,12.112
4d3dc,-82.05812681510973,49.41852564202265,13.120
4d3e4,-82.85756497432915,49.47081404320543,12.498
4d3ec,-83.0179975348707,48.83008821361279,16.107
4d3f4,-83.7919067947993,48.874423309533505,12.620
4d3fc,-83.64894975433606,49.51705048853378,11.041
4d404,-84.4318856528564,49.557405412347975,16.937
4d40c,-84.55744989204246,48.91311516337448,15.161
4d414,-85.31427510610372,48.94633434577918,6.022
4d41c,-85.20599681731852,49.5920552204096,16.952
4d424,-85.97092749868467,49.621181578423176,15.930
4d42c,-86.72634238068531,49.644970708210515,18.701
4d434,-86.80046029043743,48.99706028236491,19.335
4d43c,-86.06204972174245,48.974256219587055,7.657
4d444,-86.14985128929516,48.33453603092129,14.686
4d44c,-86.87187199846036,48.35639804830539,28.192
4d454,-86.9407160368682,47.7230869668958,15.293
4d45c,-86.23450169936882,47.70212595121975,15.981
4d464,-85.51922227810947,47.676458022619265,14.095
4d46c,-85.41861685061996,48.30776616672655,20.573
4d474,-84.6784619567579,48.275915468797194,14.936
4d47c,-84.79515241505314,47.64591649371733,11.119
4d484,-84.90773682126688,47.023215743448496,15.902
4d48c,-85.6162785036647,47.05250473879583,17.350
4d494,-85.70996057726968,46.435989021425726,16.557
4d49c,-85.01641690636875,46.407898468685985,17.752
4d4a4,-85.1213816576219,45.80003808771643,16.254
4d4ac,-85.2228082993142,45.199696622720374,15.408
4d4b4,-85.88784774838781,45.22554300763289,16.475
4d4bc,-85.80043243263944,45.82698187046505,18.233
4d4c4,-86.47107896773952,45.84962225625019,21.199
4d4cc,-86.54460961718986,45.24726012362383,18.183
4d4d4,-87.19288090530539,45.264991502632164,11.904
4d4dc,-87.1330945634392,45.868108267280455,21.917
4d4e4,-87.07121022073484,46.47886906058088,16.986
4d4ec,-86.39497217243836,46.45959431580319,17.532
4d4f4,-86.31615929746543,47.07711853048451,14.308
4d4fc,-87.00712178754627,47.09721771435532,18.000
4d504,-87.68892477933183,47.11296544053039,17.063
4d50c,-88.36134325676848,47.12452690427598,16.861
4d514,-88.39647618779964,46.50505674336456,18.538
4d51c,-87.73844854260557,46.4939702608307,19.715
4d524,-87.78626694354598,45.88259098701812,20.594
4d52c,-87.83246222367252,45.27888252367293,12.796
4d534,-88.4631677025113,45.28908000022231,15.273
4d53c,-88.43039817638258,45.893223117723416,21.801
4d544,-89.06530453886859,45.90015855348674,18.042
4d54c,-89.08482484788536,45.295731782411536,16.916
4d554,-89.69727435058005,45.29898637530145,17.470
4d55c,-89.69081632745551,45.90355197019323,18.966
4d564,-89.6841309788904,46.51582723863683,16.942
4d56c,-89.04509730945513,46.51228869833384,15.167
4d574,-89.02416826937565,47.1320688537089,18.693
4d57c,-89.67720675307328,47.13575911620692,16.437
4d584,-89.67003131558786,47.763283608849484,11.060
4d58c,-89.6625914823652,48.398325390302965,15.004
4d594,-88.97999318319022,48.39431061174874,22.604
4d59c,-89.00248016620948,47.7594347108563,18.725
4d5a4,-88.32493694945228,47.751568649740825,21.234
4d5ac,-87.63760786345392,47.73951059444734,18.684
4d5b4,-87.58440398314686,48.37352835403094,16.343
4d5bc,-88.28719054033861,48.38610564503751,12.791
4d5c4,-88.24803263924989,49.02804978278153,23.308
4d5cc,-87.5292127831968,49.01492952114069,12.998
4d5d4,-87.47192678810909,49.663612695782795,17.410
4d5dc,-88.2073867788585,49.67730081518931,20.843
4d5e4,-88.93244912539986,49.68623087163447,22.530
4d5ec,-88.95666471592241,49.036609163103215,24.382
4d5fc,-89.64686119200967,49.69060056695331,25.496
4d614,-88.88115717341404,51.00698327596727,23.221
4d61c,-89.62989039776635,51.01174133831126,21.284
4d624,-89.62089543398321,51.6828174154954,29.123
4d634,-88.82568033897562,52.355517702812186,15.196
4d63c,-88.85397174343427,51.677851571926055,50.617
4d644,-88.07567065807636,51.66770368779602,18.352
4d64c,-88.02818965162075,52.34492561324558,10.710
4d654,-87.21939833302123,52.32869169421862,17.909
4d65c,-87.28630455950608,51.65215011744513,16.431
4d664,-87.35060100630697,50.982356395749925,13.784
4d66c,-88.12129713332385,50.99725983924485,15.559
4d674,-88.16517095774644,50.33374601079661,1.978
4d67c,-87.41243076327429,50.31946392775704,10.520
4d684,-86.64936976938144,50.30001372519702,14.493
4d68c,-86.5693830826387,50.962060764380084,12.048
4d694,-85.77798127869379,50.93616395153532,11.365
4d69c,-85.87630297863127,50.27519441625543,17.624
4d6a4,-85.09356748763565,50.24480856359207,9.441
4d6ac,-84.30152234305827,50.20866300568933,14.021
4d6b4,-84.16609528478389,50.86675132632623,15.346
4d6c4,-84.85531854588795,51.57086524130997,11.787
4d6cc,-84.02532040819486,51.53152001399909,16.917
4d6d4,-83.87889246474322,52.20280465794845,10.803
4d6dc,-84.72898634796736,52.24386068106391,13.472
4d6e4,-85.56939315275413,52.27838271399979,16.641
4d6f4,-86.48621106582769,51.63096999007036,7.266
4d70c,-86.21566783629974,53.677248125625354,17.456
4d714,-85.34328936783601,53.64651888995564,28.080
4d71c,-85.45865908695066,52.95930230841929,10.586
4d724,-84.59747460311847,52.92327225114184,13.736
4d72c,-83.72648304118383,52.88042652113812,18.327
4d734,-83.56773834818088,53.56419229850142,16.102
4d73c,-84.46047517483132,53.60891064351141,13.648
4d744,-84.31765547596197,54.30057203923313,13.137
4d74c,-83.40227675339953,54.25389391140808,12.328
4d754,-83.22968602433953,54.94930834017808,-4.043
4d75c,-84.16865602072554,54.99803796709459,16.119
4d764,-85.09749043311345,55.03902789363068,14.380
4d76c,-85.2230016121392,54.339832278819394,26.668
4d774,-86.11776230585596,54.37191392924182,14.087
4d77c,-86.01559286561853,55.07252582376306,17.537
4d78c,-87.81738789285671,55.11807816628419,23.291
4d794,-87.87347683886216,54.41553637335721,-30.210
4d79c,-87.00141673121281,54.397064056797916,19.364
4d7a4,-87.07712753679849,53.701336475267325,12.995
4d7ac,-87.14972812671101,53.011814093935406,16.058
4d7b4,-87.97874429988761,53.02876013286877,13.837
4d7bc,-87.92721607138229,53.71902805795548,14.223
4d7cc,-88.79621737818928,53.03981720182842,16.352
4d7d4,-89.60178548182542,53.04522814655786,13.228
4d7dc,-89.59162531587596,53.73622125952698,11.251
4d7e4,-89.58102851395874,54.433489059236194,6.332
4d7ec,-88.73348785091096,54.42759013366519,16.607
4d7f4,-88.70006186542642,55.13066603907291,11.352
4d7fc,-89.56996761671385,55.136826484281166,29.338
4d804,-89.55841284217648,55.84601469355807,11.442
4d814,-88.62863730084814,56.554099294931405,11.982
4d81c,-88.66514422683986,55.839580184410046,13.885
4d824,-87.75879883118753,55.82643260734825,24.417
4d82c,-86.83986958313743,55.806285546664945,17.434
4d83c,-87.69754630593837,56.54036498654478,5.494
4d844,-87.63345260608939,57.25962680650353,11.744
4d86c,-88.59043484660084,57.273976422026216,9.345
4d874,-89.53368938732909,57.280999568422494,16.704
4d894,-88.46444156170355,59.46308522708328,5.256
4d8ac,-89.4605788080665,60.95292949236248,26.735
4d8b4,-88.36953500672622,60.94415810073505,32.408
4d90c,-84.37895907365767,58.61471580142688,-19.906
4d924,-85.15497159551683,60.122565891928076,3.081
4d934,-83.85892878102631,60.813837876078864,-28.822
4d954,-81.52990392884905,60.68652767421688,-6.645
4d974,-83.31612109489579,58.56375474492153,-27.164
4d9d4,-85.90888827619301,55.77885820869728,10.091
4d9f4,-82.86129632987365,56.356308133139265,30.840
4d9fc,-83.04952024072692,55.65019749601054,27.583
4da04,-82.07640185476349,55.590998026133256,-4.734
4da1c,-81.86248359574137,56.294499099209965,-6.439
4dad4,-73.84066513573029,56.96039375405749,17.568
4dadc,-74.93452323416187,57.09995247055206,9.236
4daf4,-77.4575524056925,56.649405738223685,7.600
4dafc,-77.11309216604973,57.34678553219987,22.380
4db0c,-76.37611687340703,58.751704179927266,-31.607
4db14,-75.23172561171589,58.62316278877773,-3.032
4db1c,-75.63759298642078,57.92447903382142,3.746
4db24,-74.51897500769225,57.79018779787231,2.610
4db2c,-73.39821635675115,57.6446756104466,3.639
4db34,-72.9360338616583,58.33135887577051,2.750
4db3c,-74.08463264660236,58.48308669083794,6.055
4db4c,-72.45289643970584,59.020026638369444,0.240
4db5c,-73.15470971470316,59.87523660209139,13.857
4db6c,-74.80692886353218,59.32436627519556,8.009
4db74,-75.98148581689806,59.45850134730846,2.480
4db84,-76.77106286036383,60.29533112474394,9.235
4db8c,-77.97019385502763,60.410841887703995,-5.646
4db94,-78.31931735959893,59.6913999384723,31.759
4db9c,-77.15270264313695,59.58078965872118,-21.306
4dbe4,-80.63379659654514,59.87839825797412,-1.947
4dbec,-79.48008741917535,59.790528589749556,-20.997
4dbf4,-79.16391639073082,60.51439155932102,-0.248
4dbfc,-80.3509142766256,60.60620341910774,1.871
4dc0c,-78.83169257403209,61.24090975716593,-8.385
4dd5c,-68.39059501358538,65.45901151537052,12.860
4ddd4,-78.69576264842145,64.28007403543927,3.772
4de0c,-79.36164312735062,65.86822711675781,16.504
4de8c,-81.71565453220916,63.72077929915782,8.269
4deac,-81.26766649066136,61.4208242056988,-6.275
4deb4,-82.47272685715896,61.49308374517583,-9.145
4ded4,-84.85047067178978,61.60373222193486,-4.417
4dedc,-84.68591801194049,62.34908917139797,17.517
4df14,-86.99084663126231,63.17138879037431,-7.589
4df24,-85.89326342641868,62.38996592806342,7.589
4df2c,-86.020711222888,61.642799615455324,5.194
4df34,-87.17700819106982,61.67151413148926,2.171
4df3c,-87.08644231911688,62.42001335438719,-1.469
4df44,-88.26429541107161,62.43963131045236,-14.973
4df64,-89.40686850656635,63.20197960887362,2.680
4df6c,-88.20727928105,63.19192547331507,-2.414
4df8c,-89.34339483977439,65.47431518431466,-1.710
4e004,-89.26734275059472,67.75995723056698,-10.534
4e06c,-86.13912261048203,68.48032742060276,23.026
4e10c,-81.71420297604627,71.39133221929413,-3.355
4e19c,-83.29377269619316,72.21703328983288,-4.827
4e1a4,-83.58609325886927,71.46423574122913,-5.270
4e1ec,-87.15894948195638,72.3107240310102,12.300
4e5a4,-57.89195673541794,73.69702580353216,-3.989
4e5bc,-59.27670457450079,73.07581990089602,-5.837
4e634,-64.21053589604422,68.86859454365022,-13.853
4e70c,-70.95130978779655,68.19774572398886,-7.430
4e78c,-69.18289600715426,66.37398332024962,-8.115
4e7b4,-66.81536421215985,68.45267142345558,31.536
4e814,-62.22375490314565,66.02781778821618,-12.485
4ec04,-43.61822762408498,67.21781084306039,4.198
4ec0c,-42.28843920406166,66.70336279209897,-6.638
4ee94,-43.50728818629574,69.19564267933846,-54.373
50b24,-172.9687251105755,68.37695443207,27.749
50b2c,-173.23210976062697,67.62089590242445,35.865
50bc4,-169.37570490644669,72.042572755772,5.912
50bec,-167.40959936128246,71.92377764943748,36.928
50d14,-157.65057307093542,67.76414048039473,34.013
50d34,-159.18289600715426,66.37398332024962,34.113
50d3c,-158.4385859000932,67.07100873111625,32.986
50da4,-155.92913580685453,69.13585913988896,41.128
50dac,-157.67211134975253,69.3832800217946,9.735
50db4,-156.78283355306382,70.07182080222815,32.128
50dbc,-154.9877033311256,69.81292268834001,32.899
50dc4,-153.98648915558724,70.48303882246893,33.881
50e64,-152.5868686377529,72.75397466665027,33.997
50e6c,-150.57180308294224,72.44273914545276,17.192
50e74,-151.78424419656105,71.79889740912841,41.273
50e7c,-153.74315251050805,72.09601063882212,37.888
5100c,-133.1181262946282,74.15201490987255,18.683
51014,-135.0,73.66702249776158,7.566
51104,-135.0,70.69159714934962,26.296
5110c,-136.55594599568624,70.18717255492582,31.719
51154,-135.0,67.71885076650618,31.854
5115c,-136.43487819292193,68.20559316951835,23.290
512ac,-154.61339520538326,65.6495672729129,37.279
512b4,-153.12447035561487,65.3740226014587,29.544
51334,-147.39103257309657,64.10866628975651,39.657
5134c,-146.02077093729056,63.75341917961847,40.490
51384,-140.22046719846983,65.63775603701258,27.976
5139c,-141.62522262003114,66.06361136637048,29.140
513cc,-142.12653645342,68.02390876580509,33.266
51414,-135.0,65.74905014044576,33.316
51424,-132.3823362913368,65.72115628613443,32.381
5143c,-133.71243002164783,65.25211790758576,30.427
51444,-135.0,64.77004048453242,31.460
51464,-137.53068587116175,64.74307754541043,34.346
5146c,-136.2875699783522,65.25211790758576,36.874
51474,-137.6176637086632,65.72115628613443,19.847
5147c,-138.8556012456677,65.1973399664588,36.081
51484,-140.04785723592929,64.66244891181647,35.584
5148c,-138.73028622835852,64.22273080419814,30.284
514ac,-143.3639090894754,62.9994321313918,36.445
514c4,-139.73788350011816,62.7267366783871,42.999
5154c,-136.10410818695465,60.429086578994806,45.497
51554,-135.0,59.961958281956676,42.415
5155c,-133.89589181304535,60.429086578994806,29.148
51564,-132.76156510315695,60.88617196273094,29.723
5156c,-133.86396340342202,61.38056316359114,31.681
51584,-130.4018390999434,61.76772820501061,38.083
515b4,-132.55012287188958,63.76985253261174,29.905
515c4,-130.11258260511877,63.69187152034352,27.239
515cc,-131.2697137716415,64.22273080419814,28.983
515dc,-128.80426212510918,64.11730105972669,27.976
515ec,-128.99678970807076,63.151282957384524,35.376
51604,-125.32189077703146,63.38350517369021,30.303
5160c,-126.37030023436267,63.96038690163391,22.027
51614,-125.0101124509743,64.34376539206917,25.315
5163c,-123.61958126366045,64.71228216899198,28.072
51644,-124.67527018817704,65.30829244330808,26.783
51654,-124.31467029491232,66.27629605673987,25.212
5165c,-125.7781604310008,65.89588181349461,29.432
5166c,-126.08507304285213,64.92612322019842,22.340
51674,-127.4616143686497,64.52892607689746,19.812
5167c,-128.59748296384814,65.08832251476696,29.374
51684,-129.77953280153017,65.63775603701258,28.476
51694,-129.5932849303385,66.61705286338314,30.684
516dc,-127.87346354658001,68.02390876580509,16.067
516e4,-126.63238085419277,67.45171051004766,39.634
516f4,-126.9304113402446,66.4742082881416,29.165
516fc,-125.4469537345855,66.86887102160446,23.809
5170c,-122.36616685464853,67.60783372147728,11.019
51774,-120.77125765256756,67.95094284367887,16.297
5177c,-119.14212622556661,68.27574844996442,20.009
51784,-118.12696531617412,67.62882667182757,10.093
5178c,-117.16488872968706,66.97495215037337,13.431
51794,-118.72373705794006,66.6757716944857,15.180
5179c,-119.72101194860113,67.31709006622773,16.004
517a4,-121.28476166463673,66.98743614148609,15.581
517ac,-122.81647060455833,66.64033306312979,24.826
517b4,-121.75948008481281,66.0252917730485,21.761
517bc,-120.25586211062473,66.35908129646619,20.840
517c4,-119.276518135402,65.72360962693332,21.662
517d4,-119.7899938998375,64.7732908783784,29.201
517dc,-118.34392115700075,65.08182728830975,23.350
517e4,-116.87552964438513,65.3740226014587,17.097
517ec,-117.77624509685437,66.02781778821618,14.421
517f4,-116.25249511026892,66.31493965933718,18.073
517fc,-115.38660479461673,65.6495672729129,22.146
5180c,-112.35518044573564,66.1497239862514,4.366
51814,-113.14278086307928,66.8367559652171,10.642
5181c,-114.70727220314973,66.5846691736292,20.245
51824,-115.58134248376481,67.2562643843543,16.198
5182c,-116.50464379603902,67.92223037976001,9.566
51834,-114.85634530421291,68.19694353570861,8.078
5183c,-113.97535960996927,67.51940717174257,7.892
51844,-112.34942692906458,67.76414048039473,6.636
5184c,-113.18463578784015,68.45267142345558,-10.378
51864,-109.96573745963713,67.28729808434069,-1.755
5186c,-111.56141409990683,67.07100873111625,-5.479
51874,-110.81710399284574,66.37398332024962,12.797
5187c,-109.2673115639576,66.58089145968167,-4.645
51884,-107.70835484594856,66.77041968540814,-1.570
5188c,-108.35846912292146,67.48555880870161,0.474
51894,-106.74245637706899,67.66579143629434,4.360
5189c,-106.14288505233836,66.94260070772624,-1.543
518a4,-104.57362869965873,67.0975289677607,29.001
518bc,-105.12064890494275,67.82806308318902,3.262
51914,-109.55469535971751,70.52717761101381,4.170
5196c,-110.38139655556908,71.23138328784027,7.253
51994,-116.01351084441279,70.48303882246893,13.577
519b4,-114.0708641931455,69.13585913988896,-32.456
519ec,-117.82862797622792,70.19095744287176,3.773
519f4,-118.94381219351891,70.83991637127826,13.118
51aac,-133.01157772792502,75.13884443841913,33.718
51ab4,-130.91301086602508,75.60008851381197,16.049
51db4,-98.1488183093417,75.19823539864345,-7.778
51f0c,-97.31275877338267,69.13247627409946,-17.052
51f54,-101.43488146512594,67.35631050814992,2.810
51f64,-98.31441718554605,67.54872159259365,2.580
51f7c,-96.76789023937305,67.62089590242445,-0.084
51fcc,-92.49373387496263,70.032897203505,10.234
52034,-94.86244517229986,66.1604404032507,0.706
52044,-93.3305131945284,65.43914081040596,9.955
5204c,-94.69322235599672,65.40298771949483,8.981
52054,-94.5338019495845,64.64682615129402,-11.622
5205c,-93.2171424651889,64.68132496726281,6.664
5208c,-91.85299156618099,63.94678803566243,2.646
5209c,-90.59313149343365,63.20197960887362,3.965
520f4,-93.11019429204602,63.92528200003047,2.287
520fc,-94.3833808478462,63.89234798533032,6.994
52104,-95.67114479107612,63.84755445187273,0.657
52114,-96.74719496989057,63.04264428119356,1.422
5211c,-95.48770685572023,63.09715350126249,3.967
5212c,-95.14952932821022,61.60373222193486,8.391
52134,-96.33258785686763,61.553943514485276,11.392
5213c,-96.53435913425513,62.29700141279126,7.064
52144,-97.76626288799139,62.23334175854222,6.336
5214c,-97.52727314284105,61.49308374517583,11.631
52154,-98.73233350933864,61.4208242056988,8.143
5215c,-99.00842399498039,62.15777262438703,5.406
52164,-99.29943885054135,62.89698528182958,-44.925
5216c,-98.01827242874334,62.97603693476558,11.054
5217c,-99.60655999789763,63.63806023635138,25.238
52184,-99.93109430868014,64.38058136781758,0.220
5218c,-100.2744901982434,65.12411844423306,0.541
52194,-98.86343343255446,65.21478113598177,-5.147
521a4,-97.20974236074412,64.54015489793406,7.799
521ac,-95.86521845089493,64.59991033892067,-0.324
521b4,-96.07084380435103,65.35382906801952,-49.930
521bc,-97.46155294966312,65.2912283509679,11.204
521cc,-96.28904363572407,66.10890864954392,6.501
521e4,-99.51441452780878,66.71197211087336,8.111
521ec,-99.17916065253189,65.96319674473273,3.666
521f4,-100.6383568726494,65.86822711675781,3.697
521fc,-101.02448672291824,66.6124488149354,3.814
52204,-102.54014667189941,66.49703960443742,0.077
5220c,-104.05885554639347,66.36546273975051,-0.568
52214,-103.57371255082407,65.63240248621295,-10.109
5221c,-102.10397800598884,65.75805784582589,8.931
52224,-101.69266411933762,65.01890988675524,4.346
5222c,-101.30423735157855,64.28007403543927,-8.988
52234,-102.68314344655514,64.16535425291623,12.527
5223c,-103.11584791530892,64.89886649868444,10.498
52244,-104.54190306899558,64.76374321908742,11.803
5224c,-104.06585368726098,64.03617230538597,12.232
52254,-105.45038899335735,63.8923205136457,9.227
52264,-106.51616949890561,65.33373109466507,-3.601
5226c,-105.04522363483673,65.49102285889995,3.077
52274,-105.57805740923845,66.21748956774388,9.817
5227c,-107.09520307632232,66.05294647988254,4.385
52284,-108.60777383306979,65.87171627123503,4.091
522ac,-113.09378087330315,65.22758815487401,13.045
522f4,-107.39402295270861,64.44750830580277,29.225
522fc,-106.83476559838616,63.7336349439781,11.860
52304,-106.30425843821664,63.019314707576434,10.230
5232c,-110.32694396661039,62.47702456373258,29.583
52344,-107.86596450530317,61.27291700611074,23.024
52354,-108.5816078394781,60.401541228664726,21.600
5238c,-102.39647347519534,61.13272260340102,19.017
52394,-102.7819538359249,61.856632407022275,19.083
523ac,-104.9591799959287,63.171192234080294,13.923
523b4,-103.61504539365652,63.308811751089436,10.046
523cc,-102.2736872585719,63.432347144997564,2.216
523d4,-100.93692671985764,63.54201247560914,4.546
523dc,-100.5891345450685,62.80517159295711,9.656
523e4,-100.25941624872975,62.06998217369349,5.996
523ec,-101.51776456319172,61.96968662681796,35.017
523f4,-101.16830742596792,61.24090975716593,10.102
523fc,-99.94646284422151,61.33685950715411,24.393
5240c,-100.83608360926918,60.51439155932102,1.525
5241c,-99.36620340345486,59.87839825797412,11.361
52424,-99.09682995273934,59.15381285241129,15.042
52454,-102.13605486871994,58.15991590103131,22.018
5245c,-102.48338123134495,58.868855694620244,19.201
524a4,-106.84529028529684,59.87523660209139,26.103
524ac,-108.0525114221641,59.71024072571743,23.003
524d4,-106.60178364324885,57.6446756104466,2.206
524dc,-105.48102499230775,57.79018779787231,19.917
524e4,-104.36240701357923,57.92447903382142,24.043
524f4,-103.62388312659297,58.751704179927266,14.804
524fc,-103.24704786087084,58.04767218145392,19.665
52504,-102.88690783395029,57.34678553219987,17.548
5250c,-102.5424475943075,56.649405738223685,24.311
52514,-103.60294782416362,56.536220128680554,27.626
5251c,-103.97431920116637,57.22870722019171,23.063
52524,-105.06547676583813,57.09995247055206,24.379
5252c,-106.15933486426972,56.96039375405749,23.906
52534,-105.73548528232395,56.27890939547425,27.539
5253c,-104.66761975931041,56.41276506477706,23.446
52544,-104.28643091740041,55.72899015260519,17.587
5254c,-105.329180099215,55.60059821228422,22.635
52554,-104.93943785786985,54.925815865177896,20.426
5255c,-103.92096036492076,55.04897287464383,14.813
52564,-102.90649036665621,55.162495959114544,22.755
5256c,-103.24730882937875,55.847371424413815,20.759
52574,-102.2127290520255,55.9558758829947,19.076
5257c,-101.89688453079988,55.266520873140855,22.490
52584,-100.8929833350478,55.361202388364084,-1.201
52594,-100.16077623712009,56.14389141133094,31.005
5259c,-101.18359137887252,56.05465791457357,22.018
525a4,-101.4870828632102,56.75247520485587,29.338
525ac,-101.80427550930662,57.45433884898702,19.133
525b4,-100.72743718116098,57.55154146007836,21.457
525c4,-99.39551684323216,56.92898335563877,15.286
525cc,-99.65738507259294,57.63858930902236,27.142
52604,-96.95047975927308,55.65019749601054,38.404
52614,-96.14947140894635,56.40943572586405,25.619
5261c,-95.98691232088234,55.70107520506486,8.850
5262c,-94.09111172380699,55.77885820869728,16.780
52634,-94.20264584617311,56.49067124212939,23.673
5263c,-95.17055328009009,56.45413508032322,19.610
52644,-95.31383447148475,57.169545068383215,24.455
5264c,-94.31932953475737,57.207710893285785,9.678
52654,-94.44151130856514,57.92970904851437,15.029
5265c,-95.46384281323664,57.88983421207307,14.941
5266c,-96.3194793095729,57.12285668735334,12.540
5268c,-96.68387890510422,58.56375474492153,14.124
52694,-96.87940574372135,59.29063261787999,17.120
5269c,-97.98337498287987,59.22736852686273,19.566
526a4,-98.22073851047148,59.95525624166724,13.512
526ac,-98.47009607115096,60.68652767421688,7.881
526b4,-97.30035860703538,60.75563965517741,9.323
526bc,-97.0846624492797,60.02137276792746,14.238
526c4,-95.95907542331959,60.07703915582346,13.956
526cc,-96.1410712189737,60.813837876078864,10.587
526d4,-94.99337995347415,60.86144198608293,9.704
526dc,-94.84502840448317,60.122565891928076,11.174
526ec,-95.78593412736127,59.343889018660434,17.209
526f4,-95.62104092634235,58.61471580142688,19.762
526fc,-94.56957139152672,58.656383671187925,13.256
5270c,-92.50405084160701,58.71307681753134,13.557
52714,-92.57790343119689,59.446700752655524,12.521
5271c,-93.63429452316156,59.42159943264044,19.915
5272c,-93.85837396254495,60.898790639857694,11.132
5274c,-91.63046499327378,60.94415810073505,-5.009
5275c,-90.52331825935954,60.210044699745694,4.315
52764,-90.50800860691403,59.47110500301684,14.100
5276c,-91.53555843829645,59.46308522708328,12.361
52774,-91.4915305737908,58.72874961886072,14.623
5277c,-90.49343692537762,58.73642080898335,11.725
5278c,-90.46631061267091,57.280999568422494,13.715
52794,-91.40956515339917,57.273976422026216,13.057
5279c,-91.44957894962779,57.998951108914525,10.520
527a4,-92.43367594985622,57.98395593491267,15.214
527ac,-93.4312132473621,57.96098068427382,12.940
527b4,-93.336677284949,57.2376396393388,15.912
527c4,-92.30245369406164,56.54036498654478,12.628
527cc,-93.24640682233591,56.519319699846946,13.539
527d4,-93.16013041686259,55.806285546664945,8.334
527dc,-92.24120116881247,55.82643260734825,16.485
527e4,-91.33485577316016,55.839580184410046,17.752
527ec,-91.37136269915186,56.554099294931405,16.150
527f4,-90.45366816422974,56.56082111744868,10.992
527fc,-90.44158715782352,55.84601469355807,16.626
52804,-90.43003238328616,55.136826484281166,-3.014
5280c,-91.2999381345736,55.13066603907291,17.552
52814,-91.26651214908905,54.42759013366519,19.294
5281c,-90.41897148604127,54.433489059236194,3.067
52824,-90.40837468412406,53.73622125952698,10.656
5282c,-90.3982145181746,53.04522814655786,13.334
52834,-91.20378262181072,53.03981720182842,25.870
5283c,-91.23448793724795,53.730571964205296,19.893
52874,-92.1826121071433,55.11807816628419,9.884
5287c,-93.07759892511721,55.09878803397068,14.226
52894,-94.77699838786081,54.339832278819394,-22.274
528ec,-94.65671063216399,53.64651888995564,15.228
5290c,-93.51378893417233,51.63096999007036,19.975
52914,-94.3242469440026,51.60394600324978,-2.219
52924,-95.27101365203264,52.24386068106391,12.524
5292c,-96.1211075352568,52.20280465794845,20.139
52944,-95.02324293007821,50.9044609114029,28.484
5294c,-95.83390471521612,50.86675132632623,19.500
52954,-95.69847765694173,50.20866300568933,18.757
5295c,-94.90643251236436,50.24480856359207,17.186
52964,-94.12369702136871,50.27519441625543,-1.335
5296c,-94.22201872130621,50.93616395153532,5.535
52974,-93.43061691736132,50.962060764380084,15.985
5297c,-93.35063023061856,50.30001372519702,19.991
52984,-92.58756923672571,50.31946392775704,17.599
5298c,-91.83482904225356,50.33374601079661,21.142
52994,-91.87870286667615,50.99725983924485,7.856
5299c,-92.64939899369304,50.982356395749925,22.119
529a4,-92.71369544049394,51.65215011744513,22.598
529e4,-90.37010960223365,51.01174133831126,17.751
529f4,-91.09270253565977,50.34306380412368,19.681
529fc,-90.36146058829488,50.3476232971575,23.089
52a0c,-90.34512685436482,49.040797417431826,20.690
52a14,-91.0433352840776,49.036609163103215,24.408
52a24,-91.79261322114151,49.67730081518931,15.600
52a2c,-92.52807321189091,49.663612695782795,14.578
52a34,-92.47078721680322,49.01492952114069,16.420
52a3c,-91.75196736075011,49.02804978278153,26.148
52a44,-91.71280945966137,48.38610564503751,13.968
52a4c,-92.41559601685316,48.37352835403094,17.902
52a54,-92.36239213654608,47.73951059444734,17.770
52a5c,-91.67506305054772,47.751568649740825,18.649
52a64,-90.99751983379052,47.7594347108563,11.864
52a6c,-91.0200068168098,48.39431061174874,27.380
52a7c,-90.32996868441214,47.763283608849484,32.994
52a84,-90.32279324692674,47.13575911620692,17.021
52a8c,-90.97583173062435,47.1320688537089,17.930
52a94,-90.95490269054488,46.51228869833384,14.813
52a9c,-90.31586902110962,46.51582723863683,18.152
52aa4,-90.3091836725445,45.90355197019323,19.370
52aac,-90.30272564941995,45.29898637530145,19.292
52ab4,-90.91517515211466,45.295731782411536,18.851
52abc,-90.93469546113143,45.90015855348674,19.332
52ac4,-91.56960182361742,45.893223117723416,17.080
52acc,-91.5368322974887,45.28908000022231,20.052
52ad4,-92.16753777632749,45.27888252367293,16.948
52adc,-92.21373305645403,45.88259098701812,17.771
52ae4,-92.26155145739445,46.4939702608307,19.795
52aec,-91.60352381220036,46.50505674336456,19.143
52af4,-91.63865674323152,47.12452690427598,13.016
52afc,-92.31107522066817,47.11296544053039,24.506
52b04,-92.99287821245375,47.09721771435532,18.838
52b0c,-93.68384070253457,47.07711853048451,22.596
52b14,-93.60502782756164,46.45959431580319,17.957
52b1c,-92.92878977926516,46.47886906058088,17.078
52b24,-92.8669054365608,45.868108267280455,18.769
52b2c,-92.80711909469461,45.264991502632164,18.272
52b34,-93.45539038281015,45.24726012362383,21.389
52b3c,-93.5289210322605,45.84962225625019,20.219
52b44,-94.19956756736056,45.82698187046505,20.376
52b4c,-94.1121522516122,45.22554300763289,20.644
52b54,-94.7771917006858,45.199696622720374,19.997
52b5c,-94.87861834237812,45.80003808771643,21.050
52b64,-94.98358309363125,46.407898468685985,16.636
52b6c,-94.29003942273032,46.435989021425726,18.483
52b74,-94.38372149633531,47.05250473879583,19.790
52b7c,-95.09226317873313,47.023215743448496,21.765
52b84,-95.20484758494688,47.64591649371733,20.121
52b8c,-95.32153804324211,48.275915468797194,30.902
52b94,-94.58138314938004,48.30776616672655,20.755
52b9c,-94.48077772189055,47.676458022619265,18.811
52ba4,-93.76549830063118,47.70212595121975,17.554
52bac,-93.0592839631318,47.7230869668958,17.488
52bb4,-93.12812800153964,48.35639804830539,10.799
52bbc,-93.85014871070486,48.33453603092129,22.359
52bc4,-93.93795027825755,48.974256219587055,26.802
52bcc,-93.19953970956257,48.99706028236491,19.671
52bd4,-93.27365761931469,49.644970708210515,15.312
52bdc,-94.02907250131533,49.621181578423176,16.732
52be4,-94.79400318268148,49.5920552204096,-3.449
52bec,-94.68572489389628,48.94633434577918,21.175
52bf4,-95.44255010795756,48.91311516337448,10.379
52bfc,-95.56811434714362,49.557405412347975,26.481
52c04,-96.35105024566394,49.51705048853378,16.140
52c0c,-96.20809320520071,48.874423309533505,32.406
52c14,-96.9820024651293,48.83008821361279,24.116
52c1c,-97.14243502567086,49.47081404320543,17.671
52c24,-97.94187318489027,49.41852564202265,17.800
52c2c,-98.7489501522382,49.360021536615825,15.169
52c34,-98.55341992230572,48.72383397360327,33.356
52c3c,-97.76390753575537,48.779944763054814,25.240
52c44,-97.59232143483094,48.14820844869761,21.677
52c4c,-98.36486560323463,48.09438881137252,18.015
52c54,-98.18294230748367,47.47181170056475,22.604
52c5c,-97.426797197472,47.52343786676671,21.979
52c64,-96.67817448117718,47.56956345366534,14.600
52c6c,-96.82734543586919,48.19629898862204,24.070
52c74,-96.07030194456628,48.23881470028577,18.220
52c7c,-95.93741609948151,47.6103380760054,20.453
52c84,-95.80919214729462,46.989094026727926,19.110
52c8c,-96.5342187246737,46.94998568518948,22.220
52c94,-96.39522442380876,46.33765717984609,20.511
52c9c,-95.68540208292576,46.37517073397918,28.589
52ca4,-95.5658322166651,45.76864440332122,19.431
52cac,-95.45028208104684,45.16957970996707,17.315
52cb4,-96.13118311601507,45.135053721058256,21.511
52cbc,-96.26095365488504,45.73265729830893,18.291
52cc4,-96.96371284092196,45.69193671739993,19.773
52ccc,-96.81964098310075,45.095983265615594,17.078
52cd4,-97.51538845945977,45.05223656618173,22.243
52cdc,-97.67382586186595,45.64634655443293,19.183
52ce4,-97.8377162309326,46.24769756579249,23.057
52cec,-97.11276309131755,46.295212965716914,21.387
52cf4,-97.26703735354167,46.90574097542642,19.606
52cfc,-98.00732687681125,46.856214866534216,22.038
52d04,-98.75475090522903,46.801267596105795,18.573
52d0c,-99.50895827364984,46.7407652263767,20.463
52d14,-99.30858628965966,46.13691581353985,19.130
52d1c,-98.56976746660087,46.194975291222995,18.387
52d24,-98.39099496422168,45.59575514269343,18.524
52d2c,-98.21814513304824,45.00368591857156,18.316
52d34,-98.92761768112875,44.950208155123335,15.903
52d3c,-99.11490888392649,45.54003574740289,15.506
52d44,-99.84524325115135,45.479067057454735,26.113
52d4c,-99.6435002172504,44.89168510821841,16.688
52d54,-100.36547470725064,44.828004071291474,19.990
52d5c,-100.58166107019484,45.41273367333123,21.324
52d64,-100.80513690546438,46.004293860264816,22.504
52d6c,-100.05382852942748,46.0733946861149,17.558
52d74,-100.26958358648173,46.67458019694951,19.425
52d7c,-101.03624785191009,46.602591870368016,18.562
52d84,-101.27536071721116,47.207522109259976,20.809
52d8c,-101.52286505620484,47.818965625478924,11.794
52d94,-100.72401645976453,47.89711006713866,19.149
52d9c,-100.49285630408659,47.28252317354863,17.291
52da4,-99.71635261710351,47.35148844724553,20.451
52dac,-98.94625189806985,47.414541077371524,19.748
52db4,-99.14459686171367,48.03469205337231,15.605
52dbc,-99.93111801106322,47.968977024406556,18.373
52dc4,-100.15362569802197,48.59310909877348,24.365
52dcc,-99.35013359239971,48.66160365946258,23.546
52dd4,-99.56323299693375,49.295145377324374,20.822
52ddc,-100.38427126558608,49.22374891898753,25.583
52de4,-101.21159794552351,49.14569271444778,23.050
52dec,-100.96345741333062,48.51821368957279,22.790
52df4,-101.77917488600161,48.43678959125255,24.519
52dfc,-102.04473055109418,49.06084679028318,15.586
52e04,-102.32000075302012,49.69097511428057,25.198
52e0c,-101.46888426417682,49.77939118820097,23.027
52e14,-101.73579219508083,50.41913805291117,25.045
52e1c,-102.6054847606258,50.3269970698363,20.109
52e24,-102.90171481860891,50.96871929703854,20.382
52e2c,-103.20925877380358,51.61593210096554,20.033
52e34,-102.3005388789981,51.71601443249187,20.723
52e3c,-102.0128295765735,51.06474668233954,24.283
52e44,-101.12939882373648,51.15313910607437,20.199
52e4c,-101.39711140238074,51.808158264609766,27.386
52e54,-100.49959593508463,51.89249991114292,14.228
52e5c,-100.25200413292247,51.23403170368523,15.119
52e64,-100.01373057508198,50.58152607431465,26.479
52e6c,-100.87169207509433,50.50393650189031,23.383
52e74,-100.62347660823501,49.86074636783559,22.359
52e7c,-99.78429098984067,49.935172577090256,22.617
52e84,-98.95182472322647,50.00281198233733,26.102
52e8c,-99.16243760186832,50.652051499654455,3.714
52e94,-98.31832538222798,50.71566783220365,20.628
52e9c,-98.1265579930062,50.06381628141639,15.909
52ea4,-97.308952747958,50.118345971082704,3.505
52eac,-96.49945173226828,50.16656959893055,16.361
52eb4,-96.65359624659463,50.822840402785005,14.521
52ebc,-97.48188719398107,50.772539678056546,20.017
52ec4,-97.66159379920359,51.43323666252822,27.306
52ecc,-96.81380407032447,51.48570871040098,9.016
52ed4,-96.98041916308169,52.15500605504229,15.030
52edc,-97.84845402122377,52.10026389577709,21.387
52ee4,-98.72469334247177,52.03838574272576,14.056
52eec,-98.51756466535194,51.373917012578566,11.273
52ef4,-99.38121048604992,51.30757157743871,21.432
52efc,-99.60859522438798,51.96918861810195,26.824
52f04,-99.8450764867149,52.63670357330519,11.369
52f0c,-100.0911747155976,53.30990160308964,18.397
52f24,-98.04287772084439,52.773433504244956,24.767
52f2c,-97.15381135776524,52.83054939698321,28.400
52f34,-97.33437880141672,53.512140859079736,23.040
52f6c,-99.3980688444867,54.067099493952384,24.849
52f74,-100.34744939288841,53.988551759256055,34.279
52f7c,-100.61450265989879,54.67240669327575,11.708
52f8c,-102.57964658244227,54.481910070353,14.981
52f94,-102.2659920094043,53.80591188432351,33.069
52f9c,-101.30366207409854,53.90154562606244,24.920
52fa4,-101.02484771704601,53.22648659251852,15.744
52fbc,-101.96479649090851,53.13478162727741,29.770
52fc4,-102.91033376915237,53.03463404247213,29.362
52fdc,-103.86075522914511,52.925906269417155,18.157
52fe4,-104.20604856176604,53.58816254598127,20.751
52fec,-103.23370466845914,53.70149670005247,20.690
52ff4,-103.57032533799652,54.373039285659864,15.921
52ffc,-104.56534460648372,54.25489838314203,22.925
53004,-105.56388876064482,54.127368909502714,21.257
5300c,-106.5651321211537,53.990351700557554,19.307
53014,-106.16155666528046,53.33427383859411,17.544
5301c,-105.18225811030176,53.46578906238006,21.994
53024,-104.81534203271885,52.80847667016541,17.398
5302c,-104.46237399429307,52.1557199532726,22.759
53034,-105.39976566602512,52.034548238521054,20.274
5303c,-105.77336351304993,52.682240302873055,22.927
53044,-106.73407998435367,52.54710960970293,-7.244
5304c,-106.34020052842752,51.90480321764591,21.980
53054,-107.28297390605928,51.76641106168095,26.113
5305c,-107.69674564712025,52.403015019669205,19.866
53064,-108.12627777895808,53.04350233839878,23.038
5306c,-107.14315964819637,53.19353310655634,22.569
53074,-107.56824246257325,53.843767574904156,23.987
5307c,-108.57238459591011,53.68755791966971,19.351
53084,-109.57672398833861,53.52168516146715,27.606
5308c,-109.11012035820191,52.88413674129635,28.832
53094,-110.09389856880462,52.715411643815024,21.563
5309c,-110.58043037990441,53.34613311703441,24.203
530a4,-111.5826813570859,53.16090721947709,20.450
530ac,-112.58266584398503,52.966034617550555,21.694
530b4,-112.05813568774128,52.349886392994186,25.928
530bc,-111.07682876123893,52.537322769279044,17.232
530c4,-110.58895071118732,51.9165320046921,20.297
530cc,-111.55193742204219,51.73626165806524,22.997
530d4,-111.06325699006594,51.12550938522685,20.561
530dc,-110.1182263931001,51.29887590014869,24.168
530e4,-109.17269743477055,51.46347709526254,23.829
530ec,-109.62492864679318,52.08774876784416,21.479
530f4,-108.66061155982592,52.249905459661385,26.308
530fc,-108.22737656225758,51.61931526837801,27.301
53104,-107.80964081729269,50.992670388046726,20.540
5310c,-107.40667344916213,50.37025578887839,23.339
53114,-108.31537981680633,50.22633861476628,25.000
5311c,-108.7364265351685,50.84290930292789,22.104
53124,-109.66387771289189,50.6846753628621,22.103
5312c,-110.59132066665238,50.51795840705347,24.516
53134,-110.13539320155627,49.913917862900924,27.730
5313c,-109.22516710096947,50.074231697827486,23.757
53144,-108.80139538831769,49.46782708855403,24.660
5314c,-109.69477599275608,49.31367766442989,25.392
53154,-109.26880530179992,48.717508978742806,21.472
5315c,-108.39189976129225,48.86572509278422,20.914
53164,-107.51621143303531,49.00626713265131,22.678
5316c,-107.90886101268056,49.614039291385815,19.821
53174,-107.01778459811261,49.75233768301308,15.303
5317c,-106.64232291493258,49.139164028407855,23.095
53184,-105.77081451713214,49.26445916178348,23.502
5318c,-104.90226232026954,49.38221003365661,26.485
53194,-105.24244474882926,50.0053631448339,23.876
5319c,-106.12877673518642,49.882761031639184,21.975
531a4,-106.4996903131632,50.50601670439512,20.711
531ac,-106.88419605528505,51.133986083632394,21.647
531b4,-105.96076702847512,51.26690088433285,21.968
531bc,-105.59507061933574,50.63367085464684,14.894
531c4,-104.69345017665013,50.75328336276504,18.725
531cc,-105.04002528080373,51.39147595109374,16.593
531d4,-104.12263663651369,51.50778866473619,16.562
531dc,-103.7954581394355,50.86493452721463,23.199
531e4,-103.48020887775847,50.2273916816032,24.028
531ec,-104.35939060660824,50.12021247905332,20.499
531f4,-104.03723627310241,49.492487866796615,23.599
531fc,-103.17629834564357,49.59537714800067,20.547
53204,-102.8831723280993,48.969091299205736,17.401
5320c,-102.60031029843458,48.348718346436286,21.720
53214,-103.42638303375881,48.25389147815354,20.241
5321c,-103.72641356995558,48.87031714355422,34.907
53224,-104.5739330376522,48.76442656437357,21.755
5322c,-105.42519947410331,48.65133369071449,18.208
53234,-105.0913616861225,48.043590234838845,25.108
5323c,-104.25690094021037,48.15221105722161,20.785
53244,-103.95064211350477,47.54574563171974,20.059
5324c,-104.76876330085253,47.44141796171383,22.528
53254,-104.45689648409225,46.844990129231796,25.507
5325c,-103.65466256477931,46.9451967378181,22.463
53264,-102.85669736896527,47.03896082818502,26.233
5326c,-103.13663698856928,47.6433861017167,21.443
53274,-102.3272230228709,47.734426836562555,25.041
5327c,-102.06345035492349,47.126370159817526,23.698
53284,-101.8085592035873,46.52468706668804,17.986
5328c,-102.58611370752178,46.440760583107576,19.846
53294,-102.32446127377408,45.84891593926636,18.317
5329c,-101.56214166069797,45.929502192492556,19.882
532a4,-101.32381327407646,45.34092658800977,19.447
532ac,-101.09321145421167,44.759058254429135,19.107
532b4,-101.82636965165844,44.68474723155496,17.478
532bc,-102.07133935269927,45.263543657570025,20.050
532c4,-102.82386805269431,45.180490058148855,23.455
532cc,-102.56459800361482,44.60497737612782,22.295
532d4,-103.30753540945085,44.519662282239864,25.174
532dc,-103.58101814629102,45.091678725860824,28.568
532e4,-103.86346497446672,45.66998455433451,24.474
532ec,-103.09170324813495,45.762439235681285,20.146
532f4,-103.3684962509358,46.35071569467744,22.787
532fc,-104.1552815088973,46.25446463211797,18.901
53304,-104.94603498358813,46.15192903281946,23.698
5330c,-105.74031411016557,46.043040361206224,27.012
53314,-105.41889233577706,45.466835421941504,22.484
5331c,-104.63933466230702,45.57147314077262,22.301
53324,-104.34239926579224,44.997030776309764,23.016
5332c,-104.05481171076649,44.42872316799221,24.698
53334,-104.80604849687728,44.3320892580536,20.861
5333c,-105.10761279948147,44.89647590036436,18.229
53344,-105.87625284406745,44.78995273295755,25.740
5334c,-105.5608599648067,44.22969814236995,16.789
53354,-106.31885382905861,44.12149610809212,21.669
5335c,-106.64790720809074,44.677409191798205,23.127
53364,-106.9873571849699,45.238950917508724,21.435
5336c,-106.20171088761673,45.35601138418614,27.015
53374,-106.53766942232217,45.927740294795356,23.562
5337c,-107.33764576987134,45.8059810724829,22.640
53384,-107.69923773703728,46.378345011245685,21.528
5338c,-108.0726219067526,46.95587308954433,24.796
53394,-107.24294599856636,47.087601770956496,20.326
5339c,-106.88458684665844,46.50499139348562,22.611
533a4,-106.0723283614519,46.62494916578491,19.423
533ac,-105.26294056344487,46.738263325953625,31.078
533b4,-105.59051648731304,47.330326431250974,21.155
533bc,-106.41541000406653,47.21240562513411,13.038
533c4,-106.77006016114248,47.80523830603311,15.775
533cc,-105.92925419651911,47.927953735556954,20.619
533d4,-106.27967320213052,48.530965044003395,21.018
533dc,-107.13680779407365,48.40325999262701,19.982
533e4,-107.99605179995012,48.2681711522426,25.652
533ec,-107.61325560271553,47.67539311526126,15.274
533f4,-108.45831249335403,47.53838010234714,28.577
533fc,-108.85685052018988,48.1256647277617,26.469
53404,-109.71864780828571,47.975720793455274,20.067
5340c,-109.30470040632916,47.39417426831526,11.160
53414,-110.15188818985055,47.24276390891503,24.689
5341c,-110.58088788823473,47.81833350818541,23.875
53424,-111.44301717141765,47.65351126337343,24.253
5342c,-112.30448605757401,47.481276761957204,25.942
53434,-111.84654522349557,46.91835023497737,24.726
5343c,-110.99934564920936,47.08415078591966,20.899
53444,-110.56942472236398,46.51890610923327,22.946
5344c,-111.40259381065985,46.3593095463017,20.555
53454,-110.97209410435416,45.804383132863116,23.867
5345c,-110.1527124825861,45.95799914919805,24.337
53464,-109.33378567288833,46.10486449383929,24.562
5346c,-109.73636874690597,46.67153584037573,21.931
53474,-108.90393196454495,46.817190094865374,21.364
5347c,-108.51579888145999,46.2449765836059,19.900
53484,-108.13978357999495,45.67772580183924,24.257
5348c,-108.94362015320151,45.54294872249074,24.817
53494,-108.56537729549225,44.98597158060743,21.649
5349c,-107.7753932197069,45.11561412300014,26.982
534a4,-107.4221584600902,44.55880278305097,24.309
534ac,-107.07963227585593,44.00743844192521,24.702
534b4,-107.8427929559946,43.88748970027488,22.130
534bc,-108.19858501476764,44.434100871248425,24.827
534c4,-108.97676224990714,44.30328091094406,22.369
534cc,-108.60793000999028,43.76162394477291,21.591
534d4,-109.37463511879474,43.62982494100404,23.683
534dc,-109.75626364641086,44.166330637894696,22.802
534e4,-110.14941165689147,44.70770527513035,21.619
534ec,-109.35686524332384,44.85000457468852,21.700
534f4,-109.74869098457143,45.401635423002375,22.998
534fc,-110.5545311005195,45.25378300905133,21.782
53504,-111.36067640109088,45.09940022109111,22.053
5350c,-112.1666649977326,44.9385075001413,20.005
53514,-111.73589954886808,44.40413366339562,27.685
5351c,-110.94257113883897,44.55907687216402,23.899
53524,-110.53666194351499,44.02324821787178,26.233
5352c,-110.14249857303861,43.49208631852569,20.598
53534,-110.91111035352436,43.34841169056943,26.464
5353c,-111.31753030105163,43.874042351540396,31.106
53544,-112.09844346053298,43.71873233420612,29.408
5354c,-111.6800612155514,43.19881473213263,26.828
53554,-112.4489437696075,43.043319215508525,27.971
5355c,-112.87897889684928,43.55734806961038,26.441
53564,-113.32130030620986,44.075415735283705,24.083
5356c,-112.52895524460016,44.24290109197941,24.842
53574,-112.9720385365465,44.77113700079574,20.228
5357c,-113.7763434972338,44.59733255101293,25.688
53584,-114.24455976179476,45.122894022579636,25.804
5358c,-114.72641649255016,45.65188037561498,27.572
53594,-113.89777307197674,45.83899933249983,23.236
5359c,-113.42815232705385,45.30324116640355,25.493
535a4,-112.61029171846985,45.476970823010845,24.039
535ac,-111.79144719764979,45.644031300899265,26.579
535b4,-112.23537293113796,46.192767730397904,26.240
535bc,-113.06726352963967,46.019315185787235,25.276
535c4,-113.53808355521672,46.56531625405957,28.736
535cc,-112.69296364318917,46.74539120867095,25.652
535d4,-113.16475070478317,47.30166702726149,27.878
535dc,-114.02327475384634,47.11473334139213,24.566
535e4,-114.87953099317299,46.92054111345732,26.866
535ec,-114.38139510255823,46.37818142460507,26.849
535f4,-115.22239744616999,46.184056127014536,28.880
535fc,-115.7330029511862,46.7191696786044,26.118
53604,-116.25875004888053,47.25695293663096,25.840
5360c,-115.39271187573394,47.46581540128125,26.629
53614,-115.92148768826333,48.013724234457705,24.603
5361c,-116.80017255405274,47.79712096083326,26.551
53624,-117.35782102077606,48.33937164704846,25.571
5362c,-117.93226259635436,48.8833854474983,25.805
53634,-117.02811879985308,49.116237933778166,23.788
5363c,-116.46642734330744,48.563970146294245,24.935
53644,-115.57061244193318,48.78081942003731,26.391
5364c,-116.11893065265598,49.34115165982926,24.093
53654,-115.20527280757321,49.55799952251051,26.070
5365c,-114.67093743067078,48.989805593632624,26.978
53664,-114.15314998422515,48.42415201154842,22.729
5366c,-115.03896457399081,48.22276842793814,26.475
53674,-114.52338040978613,47.66730896553307,24.884
5367c,-113.65128748447525,47.86134359972227,22.575
53684,-112.77697758216684,48.04784377424642,24.490
5368c,-113.26460545128072,48.61778852692335,23.322
53694,-112.37390554918998,48.80360690151697,24.820
5369c,-111.90100617582074,48.22674871414353,19.586
536a4,-111.02393798120558,48.39801258038515,21.880
536ac,-110.14634513331168,48.56160457635702,20.702
536b4,-110.58839208917657,49.15158321056934,23.411
536bc,-111.4816360672884,48.981551685732505,27.902
536c4,-111.95460843061487,49.56868350228685,26.414
536cc,-111.04541855422664,49.74539646117814,26.087
536d4,-111.51808603959161,50.34276576400629,23.775
536dc,-112.44351127827946,50.159122343329194,26.748
536e4,-113.36694304750321,49.967070633490465,23.595
536ec,-112.86233519680306,49.383811699558,24.029
536f4,-113.76798050952883,49.1908304277754,24.241
536fc,-114.28773956104234,49.766670605374856,23.804
53704,-114.824546086372,50.3449915036303,23.784
5370c,-115.37909088958526,50.92545650595485,23.826
53714,-114.42743102060781,51.14148667176787,22.295
5371c,-113.8884060322669,50.55307244308483,25.529
53724,-112.94903197831269,50.752563694594535,25.681
5372c,-112.0070891802146,50.94339374189338,22.950
53734,-112.51315724471016,51.5469637399394,22.331
5373c,-113.47189028521392,51.34868377365052,23.294
53744,-114.01283953699006,51.94713911372452,25.230
5374c,-113.03705565127987,52.153139381538004,23.501
53754,-113.57958747360895,52.761564146971075,22.745
5375c,-114.57266780413583,52.54756617430163,25.328
53764,-115.56114934815105,52.324132315485734,23.898
5376c,-114.98475569602991,51.73196328424152,25.694
53774,-115.95209265463257,51.50770959231466,24.190
5377c,-116.5442983864996,52.091375032568166,19.399
53784,-117.52140754251096,51.849427113518026,27.397
5378c,-118.49179809679195,51.59844104133045,26.541
53794,-117.87029879355532,51.03245679829266,25.463
5379c,-116.91416162440527,51.27449531904699,25.982
537a4,-116.32620072013317,50.70069617138105,26.513
537ac,-115.75680331275461,50.12841045079938,24.353
537b4,-116.68454749120218,49.903436562556344,25.048
537bc,-117.26811297395844,50.46732694939432,25.298
537c4,-118.20420379061615,50.22548797322587,25.181
537cc,-117.60716902017667,49.670194372385616,25.543
537d4,-118.52408074464022,49.42882513311282,24.145
537dc,-119.13387481766317,49.97533560246704,27.454
537e4,-119.76225945216095,50.522543742143625,27.155
537ec,-118.81986738260223,50.78174878702565,25.479
537f4,-119.45482202742494,51.33858825970752,21.125
537fc,-120.40986376512309,51.0700583435909,26.185
53804,-121.0773303198742,51.617470081827705,25.445
5380c,-121.7653138315851,52.164351561656794,23.480
53814,-120.78533850496065,52.45235547661247,19.184
5381c,-120.10974717515984,51.89559914459724,23.767
53824,-119.13332506559026,52.16487541321588,35.735
5382c,-118.14868484222912,52.42509114798111,23.684
53834,-118.79676446406877,53.00106722756239,27.350
5383c,-119.79561426724439,52.731336355863945,28.697
53844,-120.47941973623902,53.297380984345786,32.156
5384c,-119.46644139805832,53.576915262490786,20.303
53854,-120.15853387209177,54.15217522111146,25.689
5385c,-121.18551374569974,53.86254711992402,22.355
53864,-122.20137560161893,53.56330735477047,28.438
5386c,-121.48230665058519,53.00841261414627,20.472
53874,-122.47447957846147,52.71025743739156,24.482
5387c,-123.2055014822954,53.25472461248001,25.280
53884,-123.95905981967626,53.79727252582643,32.062
5388c,-122.94328073747732,54.116558131350644,28.114
5389c,-124.73583852306388,54.337403532065316,29.069
538a4,-125.53652202928617,54.87460338353091,21.820
538ac,-126.36179163201875,55.408341822182855,35.655
538b4,-125.31348463900449,55.761362166453,24.396
538bc,-124.49858329160926,55.21611149741778,28.277
538c4,-123.44548713145525,55.54786617555317,26.116
538cc,-124.24875837945787,56.10451613176178,25.212
538d4,-123.16816128340096,56.437438795104356,26.262
538dc,-122.37780845963638,55.869528092177305,20.557
538e4,-121.61334725764118,55.29899125620457,24.021
538ec,-122.6677377530561,54.988299446414395,26.682
538f4,-121.91468522217927,54.42635339638031,20.936
538fc,-120.87388220321131,54.72636714839872,22.445
53904,-119.82153540779038,55.016327488215744,26.301
5390c,-118.75836257425851,55.29598328054702,14.325
53914,-119.467160014534,55.88938662569367,24.478
5391c,-120.54624983349963,55.59944520474486,28.225
53924,-121.29618768915043,56.18077693051417,28.618
5392c,-122.07231287424267,56.75978389389568,23.208
53934,-120.96190445748427,57.07122579917833,32.683
5393c,-120.20133083319382,56.48131319044943,28.387
53944,-119.09400900520394,56.770859929721674,27.938
5394c,-119.83769917260258,57.371461435355975,29.750
53954,-118.70053135423419,57.66021212425392,27.395
5395c,-117.97505728182011,57.04916441819153,26.195
53964,-117.27615339280706,56.436746811525374,27.958
5396c,-118.3768510526471,56.16856327626119,34.481
53974,-117.68513415789164,55.56510556022438,25.951
5397c,-116.60267151278335,55.82348883735148,27.904
53984,-115.9535092079227,55.20989754818526,28.147
5398c,-115.32760958500967,54.59645768696355,28.970
53994,-116.37385027776371,54.356733825957626,24.390
5399c,-117.01780531893078,54.96099896104123,29.981
539a4,-118.07393969069965,54.7016191351928,24.611
539ac,-119.1211037165918,54.43194219331939,22.626
539b4,-118.44403921952033,53.84678723136467,27.365
539bc,-117.41292445687915,54.10678894294902,26.967
539c4,-116.77438272423964,53.511966263418955,25.319
539cc,-117.7894529837206,53.261339946688985,26.893
539d4,-117.15648370864585,52.67605711968835,26.326
539dc,-116.15741355499442,52.91760355413965,25.147
539e4,-115.15219896689685,53.149580980861664,25.595
539ec,-115.75229369240223,53.752778796205476,25.452
539f4,-114.72396073830971,53.983631898260015,27.679
539fc,-114.14159491674282,53.37186097629764,21.187
53a04,-113.12638415047157,53.584336792676865,22.767
53a0c,-112.1073742883856,53.78692386488788,28.307
53a14,-112.65182062314942,54.4149902669561,29.385
53a1c,-113.69019093553177,54.20440240697856,21.231
53a24,-114.27503243130693,54.82581959286142,21.202
53a2c,-114.88190254703909,55.44815476543671,20.243
53a34,-113.80387614852322,55.675635369415055,20.571
53a3c,-113.21698303760465,55.04470262343204,23.095
53a44,-112.15435643573592,55.253014484051405,23.737
53a4c,-112.72035704398131,55.892229756608934,24.363
53a54,-111.63230466284,56.0978545605832,20.499
53a5c,-111.08807476318613,55.45068797009764,21.038
53a64,-110.5647502270897,54.805336145308715,23.755
53a6c,-111.6097121324328,54.61531901853295,23.366
53a74,-111.08539466390611,53.979560188976244,21.466
53a7c,-110.06129292926349,54.162206567331395,21.898
53a84,-109.03593146176995,54.33484671719587,25.998
53a8c,-109.51783829184396,54.9850132757166,28.021
53a94,-108.46989430936493,55.15434623554174,20.756
53a9c,-108.01018360839915,54.497487240792324,15.848
53aa4,-106.98492980976621,54.65015745708584,26.564
53aac,-105.96105364715334,54.79290909694311,23.477
53ab4,-106.37462986316919,55.462083197185734,22.296
53abc,-107.42184667009612,55.31335495015604,22.808
53ac4,-107.8768410544078,55.979587859988776,26.068
53acc,-106.80555660631352,56.1345450560781,18.425
53ad4,-107.25484025714992,56.80992838019254,21.603
53adc,-108.35093747621843,56.64847927036074,20.178
53ae4,-109.44657420550159,56.47599556905541,25.488
53aec,-108.94834590539027,55.813978146447305,24.726
53af4,-110.01908324511216,55.637681276333375,24.473
53afc,-110.54070662715847,56.29245308549184,27.489
53b04,-111.0838150005086,56.94890930440101,29.679
53b0c,-111.64958549368994,57.60660831505392,26.643
53b14,-110.50685463266154,57.80552966485099,22.375
53b1c,-109.96568412806381,57.13998965703688,23.103
53b24,-108.84523172237014,57.31963123004898,22.694
53b2c,-107.72355989325538,57.487846320243605,25.317
53b34,-108.21287327022856,58.16789104439183,-42.882
53b3c,-109.36089634706849,57.99262430481519,25.559
53b44,-109.8991865629236,58.667017113284984,28.498
53b54,-109.25834506205787,59.53262191323089,26.395
53b5c,-110.46144653969979,59.3423458389848,26.674
53b6c,-111.07134394287077,58.47216247755872,22.769
53b74,-112.23927029338736,58.26508581841034,20.201
53b84,-114.04131463269681,58.69573991953834,37.266
53b8c,-115.22062970913441,58.45516946991459,25.655
53b94,-114.55769026046387,57.81449182395306,19.361
53b9c,-113.40177140608253,58.04583555849934,21.998
53ba4,-112.78795059064036,57.39589170001635,27.496
53bac,-112.19854083045676,56.7464064403408,20.617
53bb4,-113.30880217547019,56.53252588325436,23.051
53bbc,-113.92084174054206,57.17344137871654,25.049
53bc4,-115.04718637783157,56.93934867785266,22.353
53bcc,-114.41356881619215,56.3073407947916,22.204
53bd4,-115.5118445418343,56.07095228512636,25.341
53bdc,-116.1659525496153,56.693734145048,23.085
53be4,-116.8453728988543,57.31599968454387,21.607
53bec,-115.70591276125805,57.571165934964796,25.797
53bf4,-116.39099241669318,58.202276286417074,26.569
53bfc,-117.55130515788485,57.937225330676945,26.373
53c2c,-120.66603287476262,60.40044381253185,24.941
53c54,-116.88573138629243,61.284158811322655,21.528
53c5c,-116.12857859836534,60.63987576559693,18.884
53c64,-115.40320556430055,59.993318468655886,31.849
53c94,-112.91861336578177,60.47374058113236,23.982
53cac,-109.81727335691247,60.216383341943946,32.989
53dac,-117.67639770287478,61.92554589287285,27.390
53dbc,-119.82708465447475,62.259934730308125,24.785
53dd4,-121.52440082972137,61.00780055161447,25.900
53dfc,-124.3147307759064,62.79905995336088,30.231
53e14,-125.88528035769995,61.478770710529936,34.650
53e54,-126.38073185718838,59.59970181016194,26.726
53e6c,-124.92251338763649,60.906814435821126,30.111
53e94,-122.23941959946728,59.15742577039064,31.341
53ea4,-120.23600947437639,58.87596659000974,23.374
53eac,-119.45376928573518,58.26933778951356,26.393
53eb4,-120.6090497747144,57.969811786801124,-39.101
53ebc,-121.40922440027346,58.5653331066495,24.717
53ec4,-122.56651906890265,58.242755167048514,32.068
53ecc,-121.74993906217111,57.65856618384865,26.119
53ed4,-122.87560996440492,57.335907189886754,26.128
53edc,-123.70708102033664,57.90856809922604,25.405
53ee4,-124.5677416400455,58.477168511386644,16.922
53eec,-123.41275189903548,58.8231929347485,33.538
53ef4,-124.28976386568358,59.39925941033166,32.755
53f04,-126.60676735193479,58.67138639576169,23.537
53f0c,-127.73366732151868,58.29058653655866,25.719
53f14,-126.82001258389964,57.75132625438422,53.734
53f1c,-125.70369521460634,58.11974246597607,28.899
53f24,-124.83018469911488,57.56313152042613,20.836
53f2c,-123.98531415665308,57.00216544538504,25.306
53f3c,-125.93519069813075,57.206827090258564,29.248
53f44,-127.02154422490418,56.84005622086147,28.584
53f54,-127.21232129465811,55.938073290282134,27.737
53f5c,-128.08877288097534,56.463237769145636,23.052
53f64,-128.99179076332686,56.98326175581704,41.534
53f6c,-127.91618478762157,57.37235034661579,25.692
53f9c,-129.7902751902724,58.41985285017645,29.732
53fa4,-128.67695862475944,58.82398827779718,26.849
53fbc,-129.6506669553396,59.35089826440143,35.031
53fdc,-131.6922884992007,60.38265063657422,32.052
53fe4,-132.82334635153498,59.93909067593287,36.792
53ffc,-133.92588243648578,59.48541327191107,30.973
54004,-135.0,59.022217891573504,34.159
5400c,-133.95411032901916,58.55010691074132,39.221
54014,-135.0,58.09112005482145,28.313
54024,-137.063819728457,58.069683110648946,34.998
5402c,-138.05412673857748,57.58154737102678,31.228
54034,-137.0121499692094,57.148419041213195,18.106
5403c,-136.01927001387696,57.62369745474279,45.839
54044,-135.0,57.16917716353992,34.810
5404c,-135.99412172176616,56.70668032919149,21.044
5405c,-134.00587827823384,56.70668032919149,27.924
54064,-132.9878500307906,57.148419041213195,25.806
5406c,-133.98072998612307,57.62369745474279,15.074
54084,-130.98279335022914,57.08629655707736,28.371
5408c,-132.0210678493746,56.66586278209557,31.296
54094,-131.08003626626405,56.17660268644717,26.905
5409c,-130.0464935897374,56.58452159563389,31.305
540a4,-129.13648384914816,56.076805734152934,35.463
540ac,-128.25223804249197,55.56372297502489,28.586
540b4,-129.27360548962102,55.18023644984439,33.144
540bc,-130.16436058438586,55.68120698032664,25.403
540cc,-130.27612548463307,54.7880467146981,29.313
540d4,-131.25956595346952,54.387596396678305,31.494
540dc,-132.15970395858398,54.86434776713258,21.345
5411c,-134.05223440333106,54.90262898252902,22.257
54124,-133.12688399680655,54.44402558804804,30.242
5412c,-132.22375735133426,53.979335720052724,24.096
54134,-133.16858891352194,53.563720544230506,18.146
54144,-135.0,53.58197753010417,28.324
5417c,-137.77624264866577,53.979335720052724,35.573
54184,-138.74043404653048,54.387596396678305,32.434
541b4,-136.96329137743183,56.236765018076134,33.908
541cc,-137.97893215062544,56.66586278209557,38.597
541d4,-139.01720664977086,57.08629655707736,34.756
541dc,-139.95350641026263,56.58452159563389,28.128
541e4,-140.86351615085186,56.076805734152934,44.186
541f4,-140.72639451037898,55.18023644984439,21.972
541fc,-141.74776195750806,55.56372297502489,42.342
5420c,-143.44120671361668,54.523698314349204,41.845
5430c,-141.04445228882588,51.224126378762584,41.381
54364,-140.0332895710093,50.02919322300604,-3.391
54374,-140.13556245950616,50.858971300507655,41.121
5437c,-139.24156299966197,50.48713593178998,35.417
54394,-138.5030624802576,51.785668089124826,-2.938
543ac,-141.17176661130352,52.069829523111586,37.128
543b4,-140.35482042243845,52.553822976297305,31.326
543cc,-139.51680409966212,53.0337329840054,29.404
543d4,-138.65738072968526,53.50906987756639,30.828
543ec,-137.65736376840383,52.24258190220181,21.653
5442c,-132.45065874634847,50.55215434557753,27.865
54444,-135.0,50.173122885627386,18.104
54454,-135.0,49.350853297221796,25.186
544dc,-137.40453552644567,48.10736815720819,33.713
544e4,-136.61905300259033,48.52589524195087,31.318
5450c,-134.1978636596253,48.136977699666595,33.888
54514,-135.0,47.74355719986739,37.131
5451c,-135.8021363403747,48.136977699666595,22.572
5452c,-137.36026987903674,47.31732806077581,34.246
5453c,-135.7873490985437,47.34599951730494,39.520
54544,-135.0,46.95878435404524,32.130
5456c,-134.2126509014563,47.34599951730494,38.424
54574,-133.4111257933205,47.7289785128453,35.580
5457c,-132.63973012096326,47.31732806077581,31.850
54584,-131.8258951791603,47.68532471610378,32.629
5458c,-130.99866279568718,48.048317631437186,36.274
54594,-131.76573666460664,48.48081466333102,30.987
5459c,-132.59546447355433,48.10736815720819,38.215
545a4,-133.3809469974097,48.52589524195087,41.052
545ac,-134.18243659929615,48.940520328924464,23.370
545b4,-133.34944750942083,49.335305135728184,21.006
545bc,-132.54928699200912,48.909942572592975,33.398
545c4,-131.70295273184144,49.288752111626565,30.379
545cc,-132.50106633901336,49.72492365458286,17.489
545d4,-131.63736120934522,50.10899409149594,32.175
545dc,-130.8420474370962,49.661957169710284,31.518
545e4,-130.06452099047675,49.21146698561816,30.273
545ec,-130.92204383818526,48.84896477984321,31.472
545f4,-130.15816381410264,48.405967944278494,30.124
545fc,-129.30456180294567,48.75793929134336,29.595
54604,-128.43805450548226,49.10389901770868,29.031
5460c,-129.19333834511772,49.56797273455769,31.699
54614,-128.30870295953946,49.91813774469114,21.921
5461c,-127.55887517896083,49.44351942204451,25.686
54624,-126.66729379981179,49.776479030862156,25.396
5462c,-125.7636181106026,50.1024638939052,27.271
54634,-126.50009512040414,50.598097730583255,27.561
5463c,-127.41086020886512,50.261623324763654,26.325
54644,-128.17349030006937,50.74431906083744,25.229
5464c,-127.25608278062668,51.09150280064939,28.328
54654,-128.03199543328284,51.58223286901181,22.456
5465c,-128.95554771117412,51.224126378762584,27.700
54664,-129.86443754049384,50.858971300507655,28.644
5466c,-129.07711902040958,50.3900992410033,34.815
54674,-129.9667104289907,50.02919322300604,29.958
5467c,-130.75843700033803,50.48713593178998,28.105
54684,-131.56876251465647,50.94136754086591,29.039
5468c,-130.6709531164312,51.3243114121126,29.180
54694,-131.4969375197424,51.785668089124826,26.772
546b4,-133.20826476287957,52.69458662294995,37.332
546bc,-132.34263623159617,52.24258190220181,36.442
546c4,-131.42164509449535,52.64165894082608,29.552
546cc,-132.2846568644744,53.1053068764238,27.470
546d4,-131.34261927031474,53.50906987756639,27.867
546dc,-130.4831959003379,53.0337329840054,27.632
546e4,-129.64517957756158,52.553822976297305,28.171
546ec,-130.57931073204654,52.17326198706557,29.085
546f4,-129.7573790807259,51.70059437819497,27.778
546fc,-128.82823338869648,52.069829523111586,23.361
54704,-127.88375569165214,52.43163615849796,30.636
5470c,-126.92423435967937,52.78564142894072,24.666
54714,-127.72826158027942,53.29225189782807,26.869
5471c,-128.69474572911966,52.926950726884826,29.129
54724,-129.52744721083468,53.4183839296087,33.377
5472c,-130.38226202203248,53.9054357254439,28.361
54734,-129.40374904452622,54.293969469430444,30.476
5473c,-128.5546100532527,53.795197704489475,28.464
54744,-127.56495070864369,54.16376804315061,23.204
5474c,-128.4073014657697,54.6742429457668,21.478
54754,-127.3932007570645,55.04583667690964,31.552
5475c,-126.55879328638335,54.523698314349204,19.409
54764,-125.74841908122147,53.9978463867077,27.610
5476c,-126.74603253861275,53.64934184892248,29.329
54774,-125.95000831964158,53.13148194998221,19.055
5477c,-124.9614686400386,53.46880546748271,24.474
54784,-124.19732386586935,52.93708538517019,20.981
5478c,-123.45536192072683,52.40318052710467,31.154
54794,-124.42442359274479,52.08746339703206,26.135
5479c,-125.17632589971309,52.61069249424728,28.911
547a4,-126.14204123637164,52.27586356995914,29.831
547ac,-127.09405350234864,51.93292950111808,27.772
547b4,-126.325197879793,51.43130830353326,26.883
547bc,-125.3811812026176,51.76340260263636,28.878
547c4,-124.64114303951972,51.24872905460875,28.140
547cc,-125.57673353104033,50.92723754250859,32.456
547d4,-124.84819448432289,50.421168892039866,26.343
547dc,-123.92140858178192,50.73229904827998,19.369
547e4,-122.98368577860717,51.0355708319325,32.678
547ec,-123.6937337258825,51.5622696652319,22.808
547f4,-122.73495861111606,51.86756925800326,28.717
547fc,-122.03549133958074,51.330713445287934,26.737
54804,-121.35634165756275,50.79305808362498,28.471
5480c,-122.29370914161856,50.50781049426442,25.039
54814,-121.62323552414415,49.97941594755353,30.333
5481c,-120.69689745444508,50.25503101148781,25.457
54824,-120.05655481665698,49.71704271290935,28.745
5482c,-119.4347195892944,49.17948619793479,25.170
54834,-120.33854798887725,48.922350324913836,32.232
5483c,-120.97170103833336,49.45079790906743,27.153
54844,-121.87880036373998,49.17680466730152,31.093
5484c,-121.23505511020556,48.65760491182264,31.646
54854,-122.12375786362111,48.38545116873899,27.642
5485c,-122.77737021140791,48.89528041791678,24.699
54864,-123.44899273747473,49.40477446671569,24.283
5486c,-122.5407605081809,49.695918952907576,27.565
54874,-123.22145562647644,50.21455375570108,26.868
5487c,-124.13910709450089,49.91354010007483,37.689
54884,-125.04622643022859,49.60503465255655,27.433
5488c,-124.3474865471586,49.10622990201941,26.659
54894,-125.23583055466275,48.80054454349141,28.063
5489c,-125.94241349089388,49.28931423785998,26.416
548a4,-126.82730493443822,48.96666616256351,23.353
548ac,-127.70057382299794,48.63738698331817,26.385
548b4,-126.98059511598653,48.168841128946426,29.569
548bc,-126.11364770765498,48.487988415350934,24.658
548c4,-125.41754777480857,48.007884566527345,26.009
548cc,-126.27780366182633,47.69865486135993,25.482
548d4,-125.59187355665964,47.22720991073111,28.982
548dc,-124.73864055808814,47.52674040911522,27.235
548e4,-123.87596122687643,47.81978725683703,25.972
548ec,-124.5471476686197,48.31057252246749,24.406
548f4,-123.66695921373879,48.606455574940384,27.673
548fc,-123.00420170434182,48.10610323618026,26.799
54904,-122.35876981015551,47.60554976377099,30.524
5490c,-121.73021960709399,47.10515711028942,29.891
54914,-122.58444412590174,46.83726364479188,26.560
5491c,-123.22186342435893,47.32856395365195,25.603
54924,-124.07655476746474,47.044928700816264,27.887
5492c,-124.92246988500622,46.754875832531226,25.789
54934,-124.26925070487903,46.28200959288863,31.769
5493c,-123.43091434168191,46.56280880496285,29.481
54944,-122.80134019839946,46.0807264098345,26.085
5494c,-123.63186885536793,45.80895523301918,29.397
54954,-123.0099735946843,45.336043608223854,30.779
5495c,-122.18745180416771,45.599013321487334,34.248
54964,-121.35799866348468,45.85580399452963,29.778
5496c,-121.9632925332674,46.34623296379042,26.773
54974,-121.11810901296414,46.605272139218975,29.089
5497c,-120.52199914995944,46.10622653095966,29.081
54984,-119.67985980678597,46.35010205581778,28.653
5498c,-118.83200810335015,46.58726262639177,24.088
54994,-119.40798391088379,47.10318936906259,28.636
5499c,-120.26619628104912,46.85765143231625,28.383
549a4,-120.86864583390572,47.36628243471884,29.135
549ac,-121.4876754625093,47.87566447030603,29.571
549b4,-120.6090091593349,48.13869749982709,28.391
549bc,-120.00015289148071,47.620443934780084,26.339
549c4,-119.12519527134707,47.867457822452465,28.591
549cc,-119.72322639507438,48.39445025390465,25.630
549d4,-118.83080867098445,48.642736955612264,25.754
549dc,-118.24425107080101,48.10715297366529,22.034
549e4,-117.67448875400636,47.5730748192771,25.870
549ec,-118.54392369079375,47.34171624481326,26.301
549f4,-117.9788916548136,46.81755190322846,27.107
549fc,-117.1209773013205,47.0408257756844,24.469
54a04,-116.58318640435611,46.510712029528854,25.827
54a0c,-116.06060021784302,45.98302290415068,24.381
54a14,-116.8955248936224,45.775177155762165,25.109
54a1c,-117.4295907902205,46.29527448275069,27.143
54a24,-118.27174051612829,46.07297628255483,27.778
54a2c,-119.10917615591471,45.84394914604468,29.527
54a34,-118.55369269471477,45.339491874084075,29.210
54a3c,-117.726706078548,45.56062679935791,26.616
54a44,-117.19644018068523,45.050494706892984,29.796
54a4c,-118.01296514374329,44.837013874938236,28.669
54a54,-117.48655817896223,44.336783427883056,29.313
54a5c,-116.68048912600881,44.54284482942752,26.781
54a64,-115.8711763805572,44.74261432541018,27.597
54a6c,-116.37621034121527,45.25753681141179,28.593
54a74,-115.55271758733107,45.45803113423271,26.709
54a7c,-115.0590521692246,44.93599317741806,28.197
54a84,-114.57913245827669,44.41714955873124,31.060
54a8c,-115.37996531936747,44.2306548658293,24.737
54a94,-114.90213262495145,43.72188823075892,30.480
54a9c,-114.11250173606629,43.90172524383432,29.661
54aa4,-113.65871795249885,43.38993003734719,28.837
54aac,-113.21735355100876,42.881959002655655,26.053
54ab4,-113.98489007121277,42.71477799417127,27.320
54abc,-114.43724694649585,43.216529213874374,27.684
54ac4,-115.21415825043253,43.03720694749265,30.070
54acc,-114.75115784376231,42.54183003500016,29.424
54ad4,-115.51576737813812,42.36317877737694,29.543
54adc,-115.98905132459512,42.85203478806316,27.204
54ae4,-116.4750122850138,43.34406290111814,29.748
54aec,-115.68977327687077,43.535974112390875,28.273
54af4,-116.17841047267393,44.037926550423144,25.378
54afc,-116.9740459152139,43.83905367894767,28.337
54b04,-117.76646029538429,43.634136009905674,27.849
54b0c,-118.55525388753618,43.42328365157573,30.834
54b14,-118.03668724868305,42.94262066485731,30.609
54b1c,-117.25744755205403,43.14624495197405,30.509
54b24,-116.76153370753985,42.66109427261978,30.325
54b2c,-116.27833613519958,42.178897501860206,28.697
54b34,-117.0384894383642,41.98906889766632,31.490
54b3c,-117.53122195311823,42.46447666840321,33.043
54b44,-118.29774250958484,42.262282675194,31.634
54b4c,-117.79586133521407,41.793784803844,29.365
54b54,-118.55009540480515,41.59314591314409,29.437
54b5c,-119.06073253611729,42.05462208914576,31.139
54b64,-119.58406923052317,42.51840282169745,29.983
54b6c,-118.81235070504167,42.73330014463277,29.585
54b74,-119.34003948939028,43.206616676345504,31.137
54b7c,-120.12044323802755,42.98426469467561,32.593
54b84,-120.67019682978226,43.4519711572171,32.167
54b8c,-121.23367618469804,43.921272350713615,31.060
54b94,-120.43610234087129,44.15919725763274,30.863
54b9c,-119.8811683842587,43.681998271763,29.678
54ba4,-119.08729783562185,43.90623463315972,27.545
54bac,-118.28896342297334,44.12453989160427,27.732
54bb4,-118.82535696019396,44.6172147300917,29.002
54bbc,-119.6332020365276,44.39122860410229,28.313
54bc4,-120.19335589390107,44.87800633320671,28.897
54bcc,-119.37604906596664,45.11190409095233,29.156
54bd4,-119.94145552825202,45.60833675325731,29.397
54bdc,-120.76815465198709,45.3662941867252,29.330
54be4,-121.58886857534259,45.11798732524106,26.450
54bec,-121.0052111212463,44.63795211099848,29.085
54bf4,-121.81123068005338,44.391904974859656,27.059
54bfc,-122.40321207739511,44.863592196883815,29.737
54c04,-123.21082024172206,44.60329429659432,31.036
54c0c,-122.61104912349285,44.140037892724614,32.669
54c14,-123.40432014134305,43.88253259544248,32.762
54c1c,-124.01134890350603,44.337287873748494,31.381
54c24,-124.8044749726811,44.0657751952635,33.043
54c2c,-125.58989663688139,43.78896578979276,32.286
54c34,-124.96993263279091,43.35137398655756,32.889
54c3c,-124.1907169604774,43.6195788958522,33.191
54c44,-123.59088067847978,43.17378923690397,33.186
54c4c,-124.36368010680411,42.913984194702664,32.199
54c54,-123.77087957325718,42.47707309510937,33.498
54c5c,-123.00468327354528,42.72868374472665,31.268
54c64,-122.23229258051376,42.975151608048876,33.149
54c6c,-122.81140340544489,43.42839456053729,32.956
54c74,-122.02555889920335,43.67761487617859,32.690
54c7c,-121.45402043566317,43.21630285665217,31.185
54c84,-120.89610534115343,42.75636639199503,33.335
54c8c,-121.6666807212986,42.523069032081985,34.326
54c94,-121.11426101152512,42.072399586916205,31.848
54c9c,-120.3514868582675,42.298057035894395,29.640
54ca4,-119.81984065280993,41.84161343061532,32.523
54cac,-119.3008455065861,41.38726144072789,31.499
54cb4,-120.04777646749548,41.17624876011816,34.127
54cbc,-120.57472762096015,41.623383538748364,34.413
54cc4,-121.32506695123504,41.40006713580591,35.520
54ccc,-120.79056470448465,40.960233009027604,34.174
54cd4,-121.52889878040236,40.73934666789638,36.010
54cdc,-122.07054543807104,41.17180636440522,34.477
54ce4,-122.62457897454807,41.60573629236065,30.871
54cec,-121.8720630899273,41.84157525455871,29.188
54cf4,-122.43183957157413,42.284527930688974,30.625
54cfc,-123.19126782252341,42.040905903328465,35.569
54d04,-123.94466752049699,41.79237269124503,35.656
54d0c,-124.69175711880645,41.53910436966031,35.975
54d14,-124.11257055426867,41.119657666282755,35.883
54d1c,-123.37150945145986,41.36504189829715,36.808
54d24,-122.8108636194118,40.93875030099835,30.168
54d2c,-122.26247989186105,40.513729114132765,30.239
54d34,-122.9910222883737,40.28352615517721,32.880
54d3c,-123.54573616161801,40.70105444902092,27.731
54d44,-124.27489217007265,40.458880215213256,32.001
54d4c,-123.71425362269801,40.04888954360015,35.831
54d54,-124.43191523293818,39.80997647749748,33.461
54d5c,-124.99807542665569,40.21239437264643,32.498
54d64,-125.5760265081456,40.61551064884704,33.978
54d6c,-124.84749382684524,40.86975502228441,35.250
54d74,-125.43227168367932,41.28128274239264,35.870
54d7c,-126.16596301772961,41.0190947269225,35.467
54d84,-126.76807424483064,41.422906368997985,34.526
54d8c,-127.38254326231232,41.82669580334642,34.553
54d94,-126.63918611742264,42.10532136060309,35.715
54d9c,-126.02943457384356,41.6932220005058,33.976
54da4,-125.28352431908719,41.959152486917816,35.704
54dac,-124.53058591064558,42.220500362161594,35.755
54db4,-125.1295097493917,42.64917151091602,35.885
54dbc,-125.88809649352667,42.37954936763469,33.586
54dc4,-126.50569283791808,42.80003188671871,32.103
54dcc,-125.74168021403206,43.07812172154324,29.970
54dd4,-126.3673334489978,43.507075678519925,30.917
54ddc,-127.1365263050541,43.22032659795654,30.050
54de4,-127.89723731887345,42.92894521998587,33.453
54dec,-127.26172369070227,42.517319464368114,33.347
54df4,-128.00954589202416,42.23020389632559,34.801
54dfc,-128.64924960062027,42.633162374183996,34.972
54e04,-129.30181232530512,43.03529409739571,33.667
54e0c,-128.54590849073037,43.33991804399095,34.862
54e14,-129.20790889467435,43.749948158989724,35.081
54e1c,-129.96738122985005,43.436313390030136,33.862
54e24,-130.64609139202238,43.83592642646684,33.201
54e2c,-131.33806442448022,44.233831677527014,34.503
54e34,-130.57252701707407,44.565977381271125,32.744
54e3c,-129.88339907609395,44.15873694991596,31.765
54e44,-129.11045980816232,44.47719934621121,32.599
54e4c,-129.7962030840715,44.89381038449125,32.436
54e54,-129.00925231956444,45.21705227092559,30.576
54e5c,-128.32745037472384,44.79104733547638,29.475
54e64,-127.6600004960337,44.363840144590505,29.055
54e6c,-128.4387180006572,44.059208503645365,34.367
54e74,-127.78080241877815,43.64014994081863,28.340
54e7c,-127.00669939057711,43.9357473361671,31.332
54e84,-126.22382672831418,44.22647158807585,32.787
54e8c,-126.87197138425864,44.663592215833376,30.274
54e94,-126.07486918481823,44.958218122379066,27.994
54e9c,-125.4324341304836,44.51208868240392,25.751
54ea4,-124.63279390957445,44.79237005714711,30.161
54eac,-123.82520112375924,45.0670934277919,27.955
54eb4,-124.45451925130276,45.53113163105477,31.777
54ebc,-125.26895629622263,45.24747640845939,28.251
54ec4,-125.92013281361102,45.702291950979784,30.247
54ecc,-125.09909946489456,45.99509236868879,29.219
54ed4,-125.75926257486472,46.458646395551945,27.849
54edc,-126.58661439130907,46.156489690851764,27.638
54ee4,-127.40423449391199,45.84866229734202,29.780
54eec,-126.73204888035312,45.40385070203721,30.590
54ef4,-127.53457158722796,45.100017604407086,29.646
54efc,-128.2118593524309,45.5354270916777,30.912
54f04,-128.90405614275178,45.96948979854013,25.371
54f0c,-129.6113711700421,46.401865075429235,32.681
54f14,-128.7946216041543,46.734471562623156,35.067
54f1c,-128.09167824912166,46.292317807954085,29.964
54f24,-127.26868456990736,46.60973090653725,29.497
54f2c,-126.43532382858734,46.92145200053125,28.529
54f34,-127.12759122693295,47.383155318820215,37.963
54f3c,-127.96661779324279,47.061665509353666,33.095
54f44,-128.680677557087,47.51193247891862,31.622
54f4c,-127.83636368352754,47.84339071922492,32.084
54f54,-128.56192902140907,48.30178127060079,31.151
54f5c,-129.41111441132475,47.96016037715643,0.169
54f64,-130.24790794214525,47.61284121968118,32.361
54f6c,-129.51329341051502,47.17476779880579,31.238
54f74,-130.33399958260182,46.832203021858305,28.917
54f7c,-131.0721205401417,47.26014508163989,29.577
54f84,-131.88359489696256,46.90239644441142,31.181
54f94,-131.93898851663147,46.13211658946158,29.425
54f9c,-131.14261508754896,46.484548318487974,30.037
54fa4,-130.41666448360485,46.06414203406397,34.622
54fac,-129.70559773811334,45.64152885832981,32.382
54fb4,-130.4961100177885,45.30872084023539,31.886
54fbc,-131.21032812040508,45.721601757687075,31.960
54fc4,-131.99221624100988,45.374545868724155,32.078
54fcc,-131.27542664040408,44.971354477546974,21.053
54fd4,-132.0434070322153,44.629720417807825,42.756
54fdc,-132.76220951077434,45.0232772956733,31.637
54fec,-132.72299684923206,45.775222402385076,31.936
551d4,-132.09267971837915,43.897653250480325,38.362
551dc,-131.39838331094376,43.50903614703879,34.806
551e4,-130.7169655646709,43.11856104763756,34.700
551f4,-130.78529973942346,42.41385408469579,35.285
551fc,-130.04833025843695,42.72652355557705,35.725
55204,-129.3923669467737,42.33321227719409,36.050
5520c,-128.74895228841118,41.938908350493136,34.450
55214,-129.47975516621156,41.643658995075604,32.285
5521c,-130.12641344941807,42.02933177363643,34.202
55254,-129.6456975037945,40.30187764535183,37.629
5525c,-128.93821121127138,40.58768348048545,35.925
55264,-128.22266083242593,40.869930262244026,36.011
5526c,-128.8452122365131,41.25710471024285,34.222
55274,-128.11795131927153,41.5438850313094,33.508
5527c,-127.49921866690485,41.148407335313706,34.780
55284,-126.89259970427561,40.752731733903104,34.157
5528c,-127.61196707636819,40.482389045004425,35.712
55294,-127.01298811229334,40.09472622281428,32.214
5529c,-126.29793164162514,40.35710590179718,30.277
552a4,-125.71504455585853,39.961768513978036,34.898
552ac,-125.14376235752961,39.566949089466014,31.866
552b4,-125.84956428476154,39.31997392742482,32.564
552bc,-126.4255731218486,39.707178498418855,36.004
552c4,-127.12944965927541,39.44880389581398,36.468
552cc,-126.54910443897121,39.06922143050029,33.823
552d4,-127.24218040596749,38.81486540311355,30.693
552dc,-127.82647764102339,39.18682743113326,38.205
552e4,-128.42174955734978,39.558800740029874,39.346
552ec,-127.72099061492625,39.82856055144947,36.022
552f4,-128.3238671148426,40.20826519283275,37.011
552fc,-129.02811828007066,39.93056134648982,37.479
5531c,-129.1150909030292,39.285640974716806,39.392
55324,-128.5164753864682,38.9214344325292,40.269
5532c,-127.92860390061088,38.55708249030214,35.553
55334,-128.6082006797865,38.29605165717664,36.083
5533c,-129.1992759140776,38.65281228595875,37.260
5534c,-129.28081040426073,38.03195367525836,37.660
567a4,-153.31545250879782,49.903436562556344,84.456
567c4,-152.1297012064447,51.03245679829266,28.313
567cc,-153.08583837559476,51.27449531904699,59.140
567d4,-152.47859245748904,51.849427113518026,54.758
567dc,-151.50820190320803,51.59844104133045,36.735
56844,-149.520580263761,53.297380984345786,37.373
5684c,-148.81448625430028,53.86254711992402,28.885
56854,-149.84146612790823,54.15217522111146,37.128
5685c,-150.5335586019417,53.576915262490786,39.406
56864,-151.20323553593124,53.00106722756239,34.798
56874,-150.8666749344098,52.16487541321588,37.864
5687c,-151.8513151577709,52.42509114798111,39.478
568fc,-150.87889628340824,54.43194219331939,17.723
56974,-148.70381231084957,56.18077693051417,38.249
5697c,-147.92768712575736,56.75978389389568,31.237
5699c,-147.62219154036364,55.869528092177305,41.797
569ac,-149.12611779678872,54.72636714839872,20.383
56a04,-142.7876787053419,55.938073290282134,33.591
56a0c,-141.9112271190247,56.463237769145636,41.411
56a74,-141.00820923667314,56.98326175581704,29.049
56a7c,-140.07800422765973,57.497559387944506,33.021
56aac,-136.07411756351422,59.48541327191107,39.003
56ab4,-137.17665364846502,59.93909067593287,34.046
56ae4,-141.4947587338925,59.757244210846125,21.923
56b34,-141.87152703323295,61.64673284784563,37.201
56b4c,-143.11560610185717,62.043985003514784,36.645
56b54,-144.38706282536955,62.42826702963426,39.815
56b5c,-145.37153384404655,61.8499542975625,37.353
56b64,-146.3187776002063,61.26522353120987,43.596
56b84,-148.10733556849888,60.07932082743604,27.242
56b94,-147.76058040053275,59.15742577039064,40.342
56b9c,-146.89913836237065,59.74546861454668,35.371
56ba4,-145.7102361343164,59.39925941033166,22.851
56bbc,-146.58724810096453,58.8231929347485,35.914
56bdc,-148.2500609378289,57.65856618384865,41.736
56be4,-149.3909502252856,57.969811786801124,43.158
56bec,-148.59077559972653,58.5653331066495,44.229
56c0c,-150.95222644942274,59.1743467554296,46.775
56c14,-152.15449835140709,59.4601932867494,28.005
56c1c,-152.89626800944262,58.83213993902008,44.206
56c4c,-153.87142140163465,60.63987576559693,15.869
56c64,-150.5780659563242,60.708493929595534,43.112
56c6c,-151.382264063552,60.08584863176721,42.086
56c74,-150.15902118213677,59.78907894882045,47.760
56c7c,-149.3339671252374,60.40044381253185,26.614
56c84,-148.47559917027863,61.00780055161447,33.490
56cb4,-147.00944478223798,63.15587018729304,37.856
56ccc,-148.35865030132675,63.49823321701845,52.827
56cd4,-149.73178338199796,63.82571730277205,49.280
56d0c,-154.97013823595017,62.466585364668965,32.985
56d54,-155.435749062736,64.97957849185347,40.389
56d94,-157.69303514480976,61.36896158545923,31.166
56da4,-155.70612616013997,61.80422953341267,36.937
56db4,-155.13491322638708,60.896673804695844,26.904
56dbc,-156.40925649707424,61.13974832923317,45.751
56dc4,-157.08138663421823,60.47374058113236,47.344
56e14,-160.1008134370764,58.667017113284984,29.822
56e64,-157.76072970661266,58.26508581841034,4.126
56e74,-158.33950494771008,59.139412121317335,19.999
570a4,-171.0944447966827,55.52324333304504,21.026
570b4,-171.86248359574137,56.294499099209965,44.477
570bc,-170.85485902689643,56.223768651722416,-3.681
5713c,-169.7812837512424,59.06970089994119,42.262
5715c,-169.16391639073083,60.51439155932102,42.750
57164,-167.97019385502765,60.410841887703995,42.598
5716c,-168.31931735959895,59.6913999384723,38.386
57204,-161.41839216052193,60.401541228664726,24.159
5721c,-162.65645408137945,60.573616547694705,64.315
57244,-162.89191914985756,62.1458335516871,33.788
5724c,-164.19950194147964,62.30506865375961,33.952
5725c,-162.351549767932,62.85304685489752,34.290
57264,-161.0100593659255,62.6722989606386,42.335
[truncated: 12,599,438 more chars]
