# Supplementary material for: Mapping the ionosphere with millions of phones
Source: Nature. 2024 Nov 13;635(8038):365–9. doi: 10.1038/s41586-024-08072-x (PMC11560844; doi:10.1038/s41586-024-08072-x)
Supplement: Supplementary file 13 — Source Data Extended Data Fig. 5 [file 41586_2024_8072_MOESM13_ESM.txt]

time	G01	G02	G03	G04	G06	G07	G08	G09	G10	G16	G18	G21	G23	G26	G27	G28	G30	G31	G32	R03	R04	R05	R06	R07	R08	R09	R10	R11	R16	R18	R19	R20	R21	R22	E02	E03	E04	E05	E09	E10	E11	E12	E14	E15	E24	E25	E34	E36	S136
2023-10-12 21:02:36+00:00	nan	nan	nan	nan	nan	nan	nan	nan	0.02611	0.04916	0.0427	nan	0.03995	0.0908	0.04223	nan	nan	nan	0.04154	0.03702	0.03284	0.05902	nan	nan	nan	nan	nan	nan	nan	0.03716	0.12323	nan	nan	nan	nan	nan	0.04861	nan	0.06706	0.05296	0.06899	0.1094	0.05199	nan	0.08503	0.06205	nan	0.08695	0.09316
2023-10-12 21:02:37+00:00	nan	nan	nan	nan	nan	nan	nan	nan	0.02621	0.04913	0.0425	nan	0.03949	0.09138	0.04231	nan	nan	nan	0.04214	0.037	0.0328	0.05923	nan	nan	nan	nan	nan	nan	nan	0.0371	0.12445	nan	nan	nan	nan	nan	0.04867	nan	0.06765	0.05293	0.06833	0.10892	0.05198	nan	0.08482	0.06193	nan	0.08681	0.09335
2023-10-12 21:02:38+00:00	nan	nan	nan	nan	nan	nan	nan	nan	0.02632	0.04934	0.04267	nan	0.03939	0.09171	0.04203	nan	nan	nan	0.04247	0.03658	0.03289	0.05929	nan	nan	nan	nan	nan	nan	nan	0.03741	0.12498	nan	nan	nan	nan	nan	0.04887	nan	0.06825	0.05246	0.06853	0.10855	0.05208	nan	0.08515	0.06178	nan	0.08687	0.09366
2023-10-12 21:02:39+00:00	nan	nan	nan	nan	nan	nan	nan	nan	0.0266	0.04945	0.04264	nan	0.03917	0.09195	0.04182	nan	nan	nan	0.04278	0.03683	0.03279	0.05907	nan	nan	nan	nan	nan	nan	nan	0.03733	0.12529	nan	nan	nan	nan	nan	0.0491	nan	0.06801	0.05254	0.06873	0.10773	0.05179	nan	0.08602	0.06147	nan	0.0872	0.09343
2023-10-12 21:02:40+00:00	nan	nan	nan	nan	nan	nan	nan	nan	0.0264	0.04932	0.04285	nan	0.03923	0.09242	0.04145	nan	nan	nan	0.04279	0.03679	0.03267	0.05886	nan	nan	nan	nan	nan	nan	nan	0.03729	0.12614	nan	nan	nan	nan	nan	0.0489	nan	0.06763	0.05262	0.06882	0.10757	0.0514	nan	0.08655	0.06136	nan	0.08726	0.09275
2023-10-12 21:02:41+00:00	nan	nan	nan	nan	nan	nan	nan	nan	0.02632	0.05011	0.04287	nan	0.03945	0.09273	0.04118	nan	nan	nan	0.04319	0.03709	0.03268	0.05832	nan	nan	nan	nan	nan	nan	nan	0.03717	0.12642	nan	nan	nan	nan	nan	0.04888	nan	0.06763	0.05249	0.06869	0.10772	0.05154	nan	0.08659	0.06138	nan	0.08754	0.09369
2023-10-12 21:02:42+00:00	nan	nan	nan	nan	nan	nan	nan	nan	0.02658	0.04984	0.04258	nan	0.03952	0.09294	0.04105	nan	nan	nan	0.04305	0.03697	0.03244	0.05865	nan	nan	nan	nan	nan	nan	nan	0.03741	0.12796	nan	nan	nan	nan	nan	0.04886	nan	0.06753	0.05205	0.06856	0.10739	0.05153	nan	0.08595	0.06176	nan	0.08773	0.09443
2023-10-12 21:02:43+00:00	nan	nan	nan	nan	nan	nan	nan	nan	0.0266	0.05025	0.04255	nan	0.03942	0.09325	0.04056	nan	nan	nan	0.04321	0.03669	0.03244	0.0582	nan	nan	nan	nan	nan	nan	nan	0.0373	0.12838	nan	nan	nan	nan	nan	0.04867	nan	0.06712	0.05204	0.06816	0.108	0.05164	nan	0.08577	0.0619	nan	0.08779	0.09362
2023-10-12 21:02:44+00:00	nan	nan	nan	nan	nan	nan	nan	nan	0.02671	0.04996	0.04251	nan	0.03972	0.09337	0.04047	nan	nan	nan	0.04334	0.03658	0.03251	0.0585	nan	nan	nan	nan	nan	nan	nan	0.03736	0.12849	nan	nan	nan	nan	nan	0.04839	nan	0.06696	0.05215	0.06802	0.10814	0.05182	nan	0.08557	0.0619	nan	0.088	0.09328
2023-10-12 21:02:45+00:00	nan	nan	nan	nan	nan	nan	nan	nan	0.02657	0.05064	0.04311	nan	0.03953	0.09246	0.0401	nan	nan	nan	0.0432	0.03645	0.03255	0.05808	nan	nan	nan	nan	nan	nan	nan	0.03686	0.12871	nan	nan	nan	nan	nan	0.04843	nan	0.06659	0.05252	0.06849	0.10817	0.05219	nan	0.08507	0.06173	nan	0.08751	0.09353
2023-10-12 21:02:46+00:00	nan	nan	nan	nan	nan	nan	nan	nan	0.02674	0.05077	0.04344	nan	0.03961	0.09229	0.03984	nan	nan	nan	0.0428	0.0364	0.03248	0.05775	nan	nan	nan	nan	nan	nan	nan	0.03697	0.12868	nan	nan	nan	nan	nan	0.04843	nan	0.06685	0.05255	0.06861	0.10871	0.0527	nan	0.08517	0.06172	nan	0.08703	0.09344
2023-10-12 21:02:47+00:00	nan	nan	nan	nan	nan	nan	nan	nan	0.02687	0.0513	0.0438	nan	0.03958	0.0926	0.03946	nan	nan	nan	0.04309	0.03624	0.03239	0.0569	nan	nan	nan	nan	nan	nan	nan	0.037	0.12932	nan	nan	nan	nan	nan	0.04852	nan	0.06651	0.05284	0.06915	0.10778	0.0526	nan	0.0852	0.06141	nan	0.08709	0.09344
2023-10-12 21:02:48+00:00	nan	nan	nan	nan	nan	nan	nan	nan	0.02673	0.05152	0.04418	nan	0.03949	0.09257	0.03923	nan	nan	nan	0.04352	0.03622	0.03226	0.05669	nan	nan	nan	nan	nan	nan	nan	0.03715	0.12997	nan	nan	nan	nan	nan	0.04838	nan	0.06669	0.05325	0.0689	0.10754	0.05279	nan	0.08497	0.06119	nan	0.08664	0.09313
2023-10-12 21:02:49+00:00	nan	nan	nan	nan	nan	nan	nan	nan	0.02662	0.05123	0.0448	nan	0.03939	0.09185	0.03927	nan	nan	nan	0.04369	0.03616	0.03215	0.05678	nan	nan	nan	nan	nan	nan	nan	0.03753	0.13005	nan	nan	nan	nan	nan	0.04849	nan	0.06645	0.05342	0.06936	0.10722	0.05253	nan	0.08454	0.06092	nan	0.08542	0.09259
2023-10-12 21:02:50+00:00	nan	nan	nan	nan	nan	nan	nan	nan	0.02667	0.05108	0.04463	nan	0.03952	0.09161	0.03909	nan	nan	nan	0.04358	0.03615	0.03242	0.05638	nan	nan	nan	nan	nan	nan	nan	0.03779	0.13045	nan	nan	nan	nan	nan	0.04827	nan	0.06545	0.05353	0.06927	0.10722	0.05211	nan	0.08431	0.06074	nan	0.08476	0.09203
2023-10-12 21:02:51+00:00	nan	nan	nan	nan	nan	nan	nan	nan	0.02699	0.05138	0.04493	nan	0.03952	0.09078	0.03885	nan	nan	nan	0.04375	0.03578	0.03259	0.0559	nan	nan	nan	nan	nan	nan	nan	0.03781	0.13083	nan	nan	nan	nan	nan	0.04824	nan	0.06484	0.05354	0.06985	0.10776	0.05158	nan	0.08536	0.06013	nan	0.08391	0.09227
2023-10-12 21:02:52+00:00	nan	nan	nan	nan	nan	nan	nan	nan	0.02684	0.05149	0.04518	nan	0.03941	0.09064	0.03876	nan	nan	nan	0.04393	0.0358	0.03265	0.0552	nan	nan	nan	nan	nan	nan	nan	0.03784	0.13119	nan	nan	nan	nan	nan	0.04833	nan	0.06508	0.05345	0.07021	0.10795	0.0513	nan	0.08546	0.05976	nan	0.08295	0.09125
2023-10-12 21:02:53+00:00	nan	nan	nan	nan	nan	nan	nan	nan	0.02648	0.05138	0.04539	nan	0.03946	0.08993	0.03858	nan	nan	nan	0.04406	0.03591	0.03259	0.05489	nan	nan	nan	nan	nan	nan	nan	0.03803	0.13121	nan	nan	nan	nan	nan	0.04808	nan	0.06468	0.05343	0.07026	0.10699	0.05153	nan	0.08483	0.06012	nan	0.08332	0.08974
2023-10-12 21:02:54+00:00	nan	nan	nan	nan	nan	nan	nan	nan	0.02655	0.05156	0.04557	nan	0.03933	0.08877	0.03822	nan	nan	nan	0.04419	0.03567	0.03232	0.0544	nan	nan	nan	nan	nan	nan	nan	0.03802	0.13002	nan	nan	nan	nan	nan	0.04838	nan	0.06471	0.05338	0.07035	0.10779	0.05155	nan	0.08589	0.05999	nan	0.08384	0.09007
2023-10-12 21:02:55+00:00	nan	nan	nan	nan	nan	nan	nan	nan	0.02661	0.05211	0.0457	nan	0.03938	0.08763	0.03847	nan	nan	nan	0.04508	0.03567	0.03229	0.05388	nan	nan	nan	nan	nan	nan	nan	0.03844	0.13059	nan	nan	nan	nan	nan	0.04823	nan	0.06485	0.05387	0.07029	0.10768	0.05141	nan	0.08594	0.06006	nan	0.08332	0.08974
2023-10-12 21:02:56+00:00	nan	nan	nan	nan	nan	nan	nan	nan	0.02674	0.0524	0.04645	nan	0.03944	0.08704	0.03879	nan	nan	nan	0.04498	0.03571	0.03224	0.0541	nan	nan	nan	nan	nan	nan	nan	0.0385	0.13042	nan	nan	nan	nan	nan	0.04802	nan	0.06479	0.05388	0.06997	0.10779	0.05172	nan	0.0862	0.06018	nan	0.08336	0.08894
2023-10-12 21:02:57+00:00	nan	nan	nan	nan	nan	nan	nan	nan	0.02683	0.05248	0.04703	nan	0.03957	0.08573	0.03851	nan	nan	nan	0.04531	0.03582	0.0321	0.05446	nan	nan	nan	nan	nan	nan	nan	0.0389	0.13137	nan	nan	nan	nan	nan	0.04763	nan	0.06481	0.0538	0.07045	0.10787	0.05228	nan	0.08623	0.06032	nan	0.08273	0.08938
2023-10-12 21:02:58+00:00	nan	nan	nan	nan	nan	nan	nan	nan	0.02704	0.0524	0.04723	nan	0.03985	0.08526	0.03851	nan	nan	nan	0.04614	0.03564	0.03218	0.05477	nan	nan	nan	nan	nan	nan	nan	0.03904	0.13077	nan	nan	nan	nan	nan	0.04737	nan	0.06512	0.0538	0.07047	0.10767	0.05257	nan	0.08659	0.06	nan	0.08249	0.09007
2023-10-12 21:02:59+00:00	nan	nan	nan	nan	nan	nan	nan	nan	0.02709	0.05301	0.0478	nan	0.03997	0.08428	0.03824	nan	nan	nan	0.04674	0.03603	0.0323	0.0544	nan	nan	nan	nan	nan	nan	nan	0.03871	0.13184	nan	nan	nan	nan	nan	0.04713	nan	0.06528	0.05388	0.07072	0.10834	0.05258	nan	0.08734	0.06007	nan	0.08191	0.09018
2023-10-12 21:03:00+00:00	nan	nan	nan	nan	nan	nan	nan	nan	0.02734	0.0533	0.04841	nan	0.04016	0.08303	0.03811	nan	nan	nan	0.04658	0.03596	0.03243	0.05398	nan	nan	nan	nan	nan	nan	nan	0.03865	0.13223	nan	nan	nan	nan	nan	0.04731	nan	0.06581	0.05385	0.07118	0.10831	0.05286	nan	0.08693	0.0603	nan	0.081	0.09055
2023-10-12 21:03:01+00:00	nan	nan	nan	nan	nan	nan	nan	nan	0.02712	0.05419	0.04875	nan	0.04004	0.08311	0.03826	nan	nan	nan	0.04764	0.03606	0.03221	0.05373	nan	nan	nan	nan	nan	nan	nan	0.03913	0.13217	nan	nan	nan	nan	nan	0.04745	nan	0.06584	0.05352	0.07191	0.10952	0.05267	nan	0.08694	0.05994	nan	0.08088	0.08971
2023-10-12 21:03:02+00:00	nan	nan	nan	nan	nan	nan	nan	nan	0.02726	0.0546	0.0486	nan	0.04024	0.08261	0.0383	nan	nan	nan	0.04776	0.03647	0.0321	0.0537	nan	nan	nan	nan	nan	nan	nan	0.03917	0.13211	nan	nan	nan	nan	nan	0.04749	nan	0.06615	0.05362	0.07177	0.10984	0.05257	nan	0.08705	0.05962	nan	0.08004	0.08949
2023-10-12 21:03:03+00:00	nan	nan	nan	nan	nan	nan	nan	nan	0.02721	0.05464	0.04885	nan	0.04034	0.08229	0.03862	nan	nan	nan	0.0481	0.03636	0.03221	0.05348	nan	nan	nan	nan	nan	nan	nan	0.03937	0.13161	nan	nan	nan	nan	nan	0.04753	nan	0.06584	0.05405	0.07197	0.10982	0.05279	nan	0.08671	0.05966	nan	0.0798	0.09022
2023-10-12 21:03:04+00:00	nan	nan	nan	nan	nan	nan	nan	nan	0.02711	0.05483	0.04983	nan	0.0414	0.08192	0.03839	nan	nan	nan	0.04849	0.036	0.03221	0.05311	nan	nan	nan	nan	nan	nan	nan	0.03957	0.13038	nan	nan	nan	nan	nan	0.04728	nan	0.06547	0.05346	0.07182	0.11087	0.05301	nan	0.08686	0.05993	nan	0.08019	0.08966
2023-10-12 21:03:05+00:00	nan	nan	nan	nan	nan	nan	nan	nan	0.02715	0.05506	0.05006	nan	0.04163	0.08225	0.03855	nan	nan	nan	0.04906	0.03585	0.03201	0.0524	nan	nan	nan	nan	nan	nan	nan	0.03929	0.13118	nan	nan	nan	nan	nan	0.04752	nan	0.06543	0.05364	0.07191	0.11057	0.05316	nan	0.08727	0.05944	nan	0.0804	0.08921
2023-10-12 21:03:06+00:00	nan	nan	nan	nan	nan	nan	nan	nan	0.02724	0.05551	0.05058	nan	0.04143	0.08152	0.03892	nan	nan	nan	0.04903	0.03597	0.032	0.05233	nan	nan	nan	nan	nan	nan	nan	0.03915	0.13062	nan	nan	nan	nan	nan	0.04754	nan	0.06547	0.05351	0.07268	0.11071	0.05351	nan	0.08745	0.05926	nan	0.07994	0.08942
2023-10-12 21:03:07+00:00	nan	nan	nan	nan	nan	nan	nan	nan	0.02725	0.05611	0.05078	nan	0.04164	0.08028	0.03926	nan	nan	nan	0.04843	0.03587	0.032	0.05178	nan	nan	nan	nan	nan	nan	nan	0.03916	0.13036	nan	nan	nan	nan	nan	0.04719	nan	0.06528	0.05358	0.07263	0.11143	0.0535	nan	0.08701	0.05913	nan	0.08018	0.08927
2023-10-12 21:03:08+00:00	nan	nan	nan	nan	nan	nan	nan	nan	0.02737	0.05608	0.0509	nan	0.04175	0.07914	0.03915	nan	nan	nan	0.04808	0.03593	0.03205	0.05194	nan	nan	nan	nan	nan	nan	nan	0.03877	0.13	nan	nan	nan	nan	nan	0.04697	nan	0.06439	0.0538	0.07238	0.11266	0.05372	nan	0.08652	0.05956	nan	0.0801	0.08877
2023-10-12 21:03:09+00:00	nan	nan	nan	nan	nan	nan	nan	nan	0.02712	0.05651	0.05074	nan	0.04183	0.0779	0.03924	nan	nan	nan	0.04826	0.03576	0.03192	0.05181	nan	nan	nan	nan	nan	nan	nan	0.03877	0.12955	nan	nan	nan	nan	nan	0.04682	nan	0.06472	0.05355	0.07232	0.11317	0.05367	nan	0.08536	0.05972	nan	0.08022	0.0895
2023-10-12 21:03:10+00:00	nan	nan	nan	nan	nan	nan	nan	nan	0.02725	0.05682	0.05042	nan	0.04187	0.07745	0.0396	nan	nan	nan	0.04831	0.03553	0.03197	0.05172	nan	nan	nan	nan	nan	nan	nan	0.03867	0.12977	nan	nan	nan	nan	nan	0.04656	nan	0.06493	0.05386	0.07245	0.11338	0.05365	nan	0.08457	0.05975	nan	0.08096	0.08995
2023-10-12 21:03:11+00:00	nan	nan	nan	nan	nan	nan	nan	nan	0.02725	0.05661	0.05063	nan	0.04151	0.07634	0.03987	nan	nan	nan	0.0484	0.03543	0.03221	0.05163	nan	nan	nan	nan	nan	nan	nan	0.03907	0.1293	nan	nan	nan	nan	nan	0.04645	nan	0.06504	0.05365	0.07299	0.11304	0.05355	nan	0.08432	0.05991	nan	0.08124	0.08896
2023-10-12 21:03:12+00:00	nan	nan	nan	nan	nan	nan	nan	nan	0.02706	0.057	0.05076	nan	0.04153	0.07571	0.04006	nan	nan	nan	0.04895	0.03579	0.03243	0.05128	nan	nan	nan	nan	nan	nan	nan	0.03879	0.12752	nan	nan	nan	nan	nan	0.04626	nan	0.06514	0.05426	0.07337	0.11284	0.05333	nan	0.08417	0.05953	nan	0.08161	0.08798
2023-10-12 21:03:13+00:00	nan	nan	nan	nan	nan	nan	nan	nan	0.02701	0.05731	0.05086	nan	0.04143	0.07553	0.0401	nan	nan	nan	0.04879	0.03606	0.03242	0.05129	nan	nan	nan	nan	nan	nan	nan	0.03877	0.12834	nan	nan	nan	nan	nan	0.04649	nan	0.0653	0.05462	0.07409	0.11209	0.05306	nan	0.08401	0.05893	nan	0.08185	0.08844
2023-10-12 21:03:14+00:00	nan	nan	nan	nan	nan	nan	nan	nan	0.02723	0.05801	0.05061	nan	0.04098	0.07509	0.0403	nan	nan	nan	0.04884	0.03679	0.0324	0.05112	nan	nan	nan	nan	nan	nan	nan	0.03873	0.12756	nan	nan	nan	nan	nan	0.0466	nan	0.06523	0.05426	0.07444	0.11174	0.05255	nan	0.08374	0.05875	nan	0.08079	0.08852
2023-10-12 21:03:15+00:00	nan	nan	nan	nan	nan	nan	nan	nan	0.02741	0.05785	0.05062	nan	0.04072	0.07501	0.04046	nan	nan	nan	0.04936	0.03725	0.03239	0.05128	nan	nan	nan	nan	nan	nan	nan	0.0386	0.12735	nan	nan	nan	nan	nan	0.04609	nan	0.06561	0.05404	0.07464	0.11111	0.05249	nan	0.08419	0.05885	nan	0.08096	0.08812
2023-10-12 21:03:16+00:00	nan	nan	nan	nan	nan	nan	nan	nan	0.02718	0.0579	0.05039	nan	0.04033	0.07532	0.04049	nan	nan	nan	0.04993	0.03753	0.03229	0.05149	nan	nan	nan	nan	nan	nan	nan	0.03819	0.12693	nan	nan	nan	nan	nan	0.04586	nan	0.06565	0.05394	0.07472	0.11154	0.05245	nan	0.08397	0.05891	nan	0.08061	0.08832
2023-10-12 21:03:17+00:00	nan	nan	nan	nan	nan	nan	nan	nan	0.02736	0.05792	0.05035	nan	0.04003	0.07495	0.04097	nan	nan	nan	0.0499	0.03748	0.03246	0.0512	nan	nan	nan	nan	nan	nan	nan	0.03796	0.12681	nan	nan	nan	nan	nan	0.04584	nan	0.06615	0.05381	0.07545	0.11251	0.05245	nan	0.08431	0.05867	nan	0.08009	0.08816
2023-10-12 21:03:18+00:00	nan	nan	nan	nan	nan	nan	nan	nan	0.02751	0.05804	0.05022	nan	0.04022	0.07455	0.04105	nan	nan	nan	0.04959	0.03732	0.03249	0.05036	nan	nan	nan	nan	nan	nan	nan	0.03745	0.12646	nan	nan	nan	nan	nan	0.04575	nan	0.06594	0.05391	0.07611	0.11259	0.05235	nan	0.08435	0.05871	nan	0.08003	0.08867
2023-10-12 21:03:19+00:00	nan	nan	nan	nan	nan	nan	nan	nan	0.02752	0.05846	0.05006	nan	0.04039	0.07442	0.04122	nan	nan	nan	0.04999	0.03731	0.03273	0.05027	nan	nan	nan	nan	nan	nan	nan	0.03694	0.1255	nan	nan	nan	nan	nan	0.04562	nan	0.06644	0.05425	0.07588	0.11279	0.05271	nan	0.08453	0.05886	nan	0.08119	0.08848
2023-10-12 21:03:20+00:00	nan	nan	nan	nan	nan	nan	nan	nan	0.02767	0.05895	0.0502	nan	0.04027	0.07452	0.04135	nan	nan	nan	0.05034	0.03725	0.03257	0.05042	nan	nan	nan	nan	nan	nan	nan	0.0366	0.12459	nan	nan	nan	nan	nan	0.0459	nan	0.0667	0.0546	0.07604	0.11257	0.05281	nan	0.08424	0.05872	nan	0.08113	0.08924
2023-10-12 21:03:21+00:00	nan	nan	nan	nan	nan	nan	nan	nan	0.02749	0.05862	0.05018	nan	0.04016	0.07452	0.04194	nan	nan	nan	0.05038	0.03732	0.03271	0.05023	nan	nan	nan	nan	nan	nan	nan	0.03663	0.1246	nan	nan	nan	nan	nan	0.04551	nan	0.06697	0.0545	0.0758	0.11274	0.05319	nan	0.08388	0.05907	nan	0.08165	0.08866
2023-10-12 21:03:22+00:00	nan	nan	nan	nan	nan	nan	nan	nan	0.02743	0.05835	0.0503	nan	0.03998	0.07398	0.04193	nan	nan	nan	0.05033	0.03766	0.03253	0.05053	nan	nan	nan	nan	nan	nan	nan	0.03657	0.12427	nan	nan	nan	nan	nan	0.04521	nan	0.06745	0.05469	0.07563	0.11236	0.05349	nan	0.0833	0.0591	nan	0.08207	0.08933
2023-10-12 21:03:23+00:00	nan	nan	nan	nan	nan	nan	nan	nan	0.02757	0.05861	0.05051	nan	0.04011	0.07355	0.04204	nan	nan	nan	0.05035	0.03771	0.03279	0.05045	nan	nan	nan	nan	nan	nan	nan	0.03659	0.12394	nan	nan	nan	nan	nan	0.04563	nan	0.06745	0.05409	0.0755	0.11233	0.05271	nan	0.08201	0.05915	nan	0.08191	0.08937
2023-10-12 21:03:24+00:00	nan	nan	nan	nan	nan	nan	nan	nan	0.02794	0.05875	0.05076	nan	0.04027	0.07281	0.04217	nan	nan	nan	0.05026	0.03773	0.03287	0.05041	nan	nan	nan	nan	nan	nan	nan	0.03688	0.12353	nan	nan	nan	nan	nan	0.04546	nan	0.06695	0.05415	0.07575	0.11196	0.05252	nan	0.08114	0.05896	nan	0.08176	0.08902
2023-10-12 21:03:25+00:00	nan	nan	nan	nan	nan	nan	nan	nan	0.02782	0.05896	0.05079	nan	0.04006	0.07302	0.04196	nan	nan	nan	0.04996	0.03789	0.03271	0.05036	nan	nan	nan	nan	nan	nan	nan	0.03638	0.12318	nan	nan	nan	nan	nan	0.04587	nan	0.06703	0.05396	0.07598	0.11158	0.05238	nan	0.08163	0.05912	nan	0.08247	0.08875
2023-10-12 21:03:26+00:00	nan	nan	nan	nan	nan	nan	nan	nan	0.02805	0.05866	0.05046	nan	0.03987	0.07266	0.04161	nan	nan	nan	0.05096	0.03786	0.03267	0.05	nan	nan	nan	nan	nan	nan	nan	0.0361	0.12288	nan	nan	nan	nan	nan	0.04632	nan	0.06709	0.05401	0.07619	0.11139	0.05264	nan	0.08098	0.05884	nan	0.08246	0.08889
2023-10-12 21:03:27+00:00	nan	nan	nan	nan	nan	nan	nan	nan	0.0281	0.0588	0.0503	nan	0.03985	0.07322	0.04178	nan	nan	nan	0.05103	0.03796	0.03264	0.04932	nan	nan	nan	nan	nan	nan	nan	0.03561	0.12218	nan	nan	nan	nan	nan	0.04645	nan	0.06662	0.05405	0.07555	0.11079	0.05188	nan	0.08163	0.05871	nan	0.08268	0.08856
2023-10-12 21:03:28+00:00	nan	nan	nan	nan	nan	nan	nan	nan	0.02808	0.05865	0.05058	nan	0.04031	0.07265	0.04176	nan	nan	nan	0.05075	0.03782	0.0327	0.04911	nan	nan	nan	nan	nan	nan	nan	0.03539	0.12195	nan	nan	nan	nan	nan	0.04697	nan	0.06625	0.05427	0.07569	0.11096	0.05182	nan	0.08205	0.05875	nan	0.08253	0.08737
2023-10-12 21:03:29+00:00	nan	nan	nan	nan	nan	nan	nan	nan	0.02815	0.05821	0.05045	nan	0.04006	0.07257	0.04187	nan	nan	nan	0.05057	0.03731	0.03295	0.04917	nan	nan	nan	nan	nan	nan	nan	0.03556	0.12064	nan	nan	nan	nan	nan	0.04698	nan	0.06664	0.05412	0.07612	0.11092	0.05184	nan	0.08204	0.05815	nan	0.08222	0.08698
2023-10-12 21:03:30+00:00	nan	nan	nan	nan	nan	nan	nan	nan	0.02839	0.0584	0.0502	nan	0.03995	0.07287	0.04159	nan	nan	nan	0.05088	0.03717	0.03294	0.04937	nan	nan	nan	nan	nan	nan	nan	0.03542	0.12139	nan	nan	nan	nan	nan	0.04734	nan	0.0665	0.05401	0.0755	0.1114	0.05171	nan	0.08173	0.05812	nan	0.08253	0.08644
2023-10-12 21:03:31+00:00	nan	nan	nan	nan	nan	nan	nan	nan	0.02879	0.05824	0.05047	nan	0.04001	0.07147	0.04172	nan	nan	nan	0.05038	0.03706	0.03288	0.04941	nan	nan	nan	nan	nan	nan	nan	0.03512	0.12089	nan	nan	nan	nan	nan	0.0475	nan	0.06621	0.05427	0.07519	0.11004	0.05195	nan	0.08177	0.05832	nan	0.08272	0.08657
2023-10-12 21:03:32+00:00	nan	nan	nan	nan	nan	nan	nan	nan	0.02902	0.0578	0.05047	nan	0.03972	0.07131	0.04156	nan	nan	nan	0.0506	0.03645	0.03292	0.04924	nan	nan	nan	nan	nan	nan	nan	0.03528	0.12105	nan	nan	nan	nan	nan	0.04746	nan	0.06609	0.05455	0.07529	0.10986	0.05208	nan	0.08189	0.05847	nan	0.0831	0.08669
2023-10-12 21:03:33+00:00	nan	nan	nan	nan	nan	nan	nan	nan	0.02902	0.05806	0.05094	nan	0.03968	0.0722	0.04147	nan	nan	nan	0.05054	0.03672	0.03323	0.05048	nan	nan	nan	nan	nan	nan	nan	0.03525	0.1209	nan	nan	nan	nan	nan	0.04716	nan	0.06673	0.05445	0.07528	0.11014	0.05204	nan	0.08213	0.05851	nan	0.08295	0.0855
2023-10-12 21:03:34+00:00	nan	nan	nan	nan	nan	nan	nan	nan	0.0292	0.05807	0.05032	nan	0.0386	0.07388	0.04148	nan	nan	nan	0.05052	0.03666	0.03326	0.0513	nan	nan	nan	nan	nan	nan	nan	0.03506	0.12196	nan	nan	nan	nan	nan	0.04688	nan	0.0669	0.05455	0.0755	0.10853	0.0521	nan	0.08198	0.05833	nan	0.08248	0.08578
2023-10-12 21:03:35+00:00	nan	nan	nan	nan	nan	nan	nan	nan	0.02944	0.05824	0.05015	nan	0.03824	0.07555	0.04142	nan	nan	nan	0.05021	0.03669	0.0336	0.05128	nan	nan	nan	nan	nan	nan	nan	0.03512	0.12261	nan	nan	nan	nan	nan	0.04664	nan	0.06714	0.05482	0.07545	0.10834	0.05239	nan	0.08212	0.05849	nan	0.08252	0.08604
2023-10-12 21:03:36+00:00	nan	nan	nan	nan	nan	nan	nan	nan	0.02938	0.05762	0.04971	nan	0.03828	0.0762	0.04116	nan	nan	nan	0.05027	0.03668	0.03354	0.05096	nan	nan	nan	nan	nan	nan	nan	0.03509	0.12232	nan	nan	nan	nan	nan	0.04682	nan	0.06698	0.0553	0.07457	0.10868	0.05221	nan	0.08199	0.05896	nan	0.08273	0.08618
2023-10-12 21:03:37+00:00	nan	nan	nan	nan	nan	nan	nan	nan	0.02962	0.05724	0.05007	nan	0.03817	0.07663	0.04095	nan	nan	nan	0.05068	0.03662	0.03369	0.05173	nan	nan	nan	nan	nan	nan	nan	0.03485	0.12126	nan	nan	nan	nan	nan	0.04728	nan	0.06674	0.05548	0.07434	0.1083	0.05206	nan	0.08237	0.05933	nan	0.0828	0.08591
2023-10-12 21:03:38+00:00	nan	nan	nan	nan	nan	nan	nan	nan	0.02986	0.05718	0.04996	nan	0.03797	0.07645	0.04112	nan	nan	nan	0.05083	0.03661	0.03354	0.05192	nan	nan	nan	nan	nan	nan	nan	0.035	0.12205	nan	nan	nan	nan	nan	0.04724	nan	0.06703	0.05522	0.07415	0.10723	0.05207	nan	0.08231	0.05852	nan	0.08289	0.08543
2023-10-12 21:03:39+00:00	nan	nan	nan	nan	nan	nan	nan	nan	0.02999	0.05709	0.04985	nan	0.03814	0.07704	0.04121	nan	nan	nan	0.05032	0.03642	0.03363	0.05199	nan	nan	nan	nan	nan	nan	nan	0.03513	0.12176	nan	nan	nan	nan	nan	0.04718	nan	0.06709	0.05553	0.07384	0.10738	0.05199	nan	0.0826	0.05863	nan	0.08252	0.08504
2023-10-12 21:03:40+00:00	nan	nan	nan	nan	nan	nan	nan	nan	0.03004	0.05693	0.04993	nan	0.03816	0.07699	0.0409	nan	nan	nan	0.05042	0.03647	0.03377	0.05197	nan	nan	nan	nan	nan	nan	nan	0.03496	0.12203	nan	nan	nan	nan	nan	0.04727	nan	0.06725	0.05571	0.07347	0.10709	0.05228	nan	0.08245	0.05866	nan	0.08173	0.08474
2023-10-12 21:03:41+00:00	nan	nan	nan	nan	nan	nan	nan	nan	0.03014	0.05647	0.04969	nan	0.03843	0.077	0.0408	nan	nan	nan	0.05058	0.03633	0.03342	0.05241	nan	nan	nan	nan	nan	nan	nan	0.03443	0.12222	nan	nan	nan	nan	nan	0.04718	nan	0.0674	0.05607	0.07327	0.10682	0.05231	nan	0.083	0.05863	nan	0.08125	0.0849
2023-10-12 21:03:42+00:00	nan	nan	nan	nan	nan	nan	nan	nan	0.03017	0.05621	0.0496	nan	0.03808	0.07709	0.04107	nan	nan	nan	0.05015	0.03614	0.03344	0.05275	nan	nan	nan	nan	nan	nan	nan	0.03471	0.12223	nan	nan	nan	nan	nan	0.04743	nan	0.06737	0.05585	0.07345	0.10652	0.05221	nan	0.0828	0.05869	nan	0.08093	0.08483
2023-10-12 21:03:43+00:00	nan	nan	nan	nan	nan	nan	nan	nan	0.0304	0.05582	0.04958	nan	0.03803	0.07675	0.0413	nan	nan	nan	0.05016	0.03589	0.03364	0.05282	nan	nan	nan	nan	nan	nan	nan	0.03444	0.12167	nan	nan	nan	nan	nan	0.04697	nan	0.06698	0.05589	0.07316	0.10687	0.05253	nan	0.08327	0.0594	nan	0.0803	0.08489
2023-10-12 21:03:44+00:00	nan	nan	nan	nan	nan	nan	nan	nan	0.03015	0.05543	0.04998	nan	0.03915	0.07658	0.04104	nan	nan	nan	0.05039	0.0351	0.03391	0.05284	nan	nan	nan	nan	nan	nan	nan	0.03472	0.12301	nan	nan	nan	nan	nan	0.04696	nan	0.06709	0.05618	0.07287	0.1061	0.0529	nan	0.08404	0.05919	nan	0.08037	0.08471
2023-10-12 21:03:45+00:00	nan	nan	nan	nan	nan	nan	nan	nan	0.03043	0.05518	0.04999	nan	0.03944	0.07618	0.04104	nan	nan	nan	0.05024	0.03457	0.03421	0.05289	nan	nan	nan	nan	nan	nan	nan	0.03484	0.12385	nan	nan	nan	nan	nan	0.0473	nan	0.06751	0.05629	0.07241	0.10627	0.05284	nan	0.08357	0.05892	nan	0.08047	0.08478
2023-10-12 21:03:46+00:00	nan	nan	nan	nan	nan	nan	nan	nan	0.03066	0.05492	0.05015	nan	0.03977	0.07567	0.0412	nan	nan	nan	0.05013	0.03418	0.03478	0.05273	nan	nan	nan	nan	nan	nan	nan	0.03491	0.12421	nan	nan	nan	nan	nan	0.04741	nan	0.06708	0.05649	0.07239	0.10608	0.05278	nan	0.08366	0.05906	nan	0.08109	0.08517
2023-10-12 21:03:47+00:00	nan	nan	nan	nan	nan	nan	nan	nan	0.03042	0.05472	0.05009	nan	0.0401	0.07591	0.04066	nan	nan	nan	0.05055	0.03416	0.03463	0.05265	nan	nan	nan	nan	nan	nan	nan	0.03548	0.12421	nan	nan	nan	nan	nan	0.04748	nan	0.06695	0.05627	0.07185	0.10551	0.05252	nan	0.08318	0.05925	nan	0.08128	0.08527
2023-10-12 21:03:48+00:00	nan	nan	nan	nan	nan	nan	nan	nan	0.03038	0.05456	0.05006	nan	0.03989	0.07564	0.04088	nan	nan	nan	0.05098	0.03435	0.03479	0.05307	nan	nan	nan	nan	nan	nan	nan	0.03542	0.12508	nan	nan	nan	nan	nan	0.04798	nan	0.06685	0.05596	0.07182	0.10562	0.05294	nan	0.08308	0.05921	nan	0.08076	0.08502
2023-10-12 21:03:49+00:00	nan	nan	nan	nan	nan	nan	nan	nan	0.03024	0.05411	0.04989	nan	0.04024	0.07594	0.04065	nan	nan	nan	0.05051	0.03468	0.03456	0.05279	nan	nan	nan	nan	nan	nan	nan	0.03564	0.12548	nan	nan	nan	nan	nan	0.04829	nan	0.06603	0.05575	0.07213	0.10606	0.05251	nan	0.08337	0.05936	nan	0.07969	0.08434
2023-10-12 21:03:50+00:00	nan	nan	nan	nan	nan	nan	nan	nan	0.02997	0.05352	0.05021	nan	0.04012	0.07585	0.04042	nan	nan	nan	0.04983	0.03458	0.03435	0.05273	nan	nan	nan	nan	nan	nan	nan	0.03557	0.12614	nan	nan	nan	nan	nan	0.04812	nan	0.06561	0.05565	0.07218	0.10602	0.0525	nan	0.083	0.05998	nan	0.07939	0.08377
2023-10-12 21:03:51+00:00	nan	nan	nan	nan	nan	nan	nan	nan	0.02982	0.05325	0.05004	nan	0.04004	0.07552	0.04016	nan	nan	nan	0.04987	0.0344	0.03424	0.05303	nan	nan	nan	nan	nan	nan	nan	0.03552	0.12649	nan	nan	nan	nan	nan	0.04845	nan	0.06585	0.05565	0.07191	0.10503	0.05245	nan	0.08286	0.06007	nan	0.07959	0.08435
2023-10-12 21:03:52+00:00	nan	nan	nan	nan	nan	nan	nan	nan	0.02978	0.05287	0.04975	nan	0.03997	0.07546	0.04008	nan	nan	nan	0.04985	0.03392	0.0344	0.05303	nan	nan	nan	nan	nan	nan	nan	0.03549	0.12681	nan	nan	nan	nan	nan	0.04854	nan	0.06531	0.05623	0.07172	0.10464	0.05265	nan	0.08339	0.06018	nan	0.0794	0.08363
2023-10-12 21:03:53+00:00	nan	nan	nan	nan	nan	nan	nan	nan	0.02966	0.05265	0.04956	nan	0.04003	0.07489	0.04022	nan	nan	nan	0.04973	0.03355	0.03432	0.05275	nan	nan	nan	nan	nan	nan	nan	0.03519	0.12746	nan	nan	nan	nan	nan	0.04817	nan	0.06532	0.05673	0.07155	0.10472	0.05308	nan	0.08374	0.06027	nan	0.07885	0.08373
2023-10-12 21:03:54+00:00	nan	nan	nan	nan	nan	nan	nan	nan	0.02922	0.05239	0.0491	nan	0.04	0.07512	0.04025	nan	nan	nan	0.04979	0.03357	0.0345	0.05264	nan	nan	nan	nan	nan	nan	nan	0.03491	0.1275	nan	nan	nan	nan	nan	0.04803	nan	0.0659	0.0571	0.07094	0.10523	0.05337	nan	0.08424	0.06036	nan	0.0781	0.08303
2023-10-12 21:03:55+00:00	nan	nan	nan	nan	nan	nan	nan	nan	0.02929	0.05184	0.0492	nan	0.04016	0.07494	0.04028	nan	nan	nan	0.04985	0.03343	0.03474	0.0526	nan	nan	nan	nan	nan	nan	nan	0.0349	0.12829	nan	nan	nan	nan	nan	0.04761	nan	0.06544	0.05748	0.07112	0.10482	0.05345	nan	0.08417	0.06019	nan	0.07748	0.08334
2023-10-12 21:03:56+00:00	nan	nan	nan	nan	nan	nan	nan	nan	0.02885	0.05202	0.04897	nan	0.0403	0.07438	0.04013	nan	nan	nan	0.04915	0.03358	0.03478	0.05263	nan	nan	nan	nan	nan	nan	nan	0.03512	0.12874	nan	nan	nan	nan	nan	0.04769	nan	0.06561	0.05759	0.07089	0.10474	0.05314	nan	0.08423	0.06011	nan	0.07742	0.08372
2023-10-12 21:03:57+00:00	nan	nan	nan	nan	nan	nan	nan	nan	0.02868	0.05167	0.04867	nan	0.04038	0.07348	0.04009	nan	nan	nan	0.04932	0.03325	0.03499	0.05249	nan	nan	nan	nan	nan	nan	nan	0.03522	0.12869	nan	nan	nan	nan	nan	0.0476	nan	0.06555	0.05818	0.07067	0.1052	0.05311	nan	0.08335	0.0599	nan	0.07664	0.08351
2023-10-12 21:03:58+00:00	nan	nan	nan	nan	nan	nan	nan	nan	0.02874	0.0516	0.04837	nan	0.03987	0.07328	0.04016	nan	nan	nan	0.04905	0.03315	0.0349	0.05208	nan	nan	nan	nan	nan	nan	nan	0.03516	0.12891	nan	nan	nan	nan	nan	0.04735	nan	0.06559	0.0581	0.07017	0.10541	0.05339	nan	0.08223	0.0598	nan	0.0763	0.0841
2023-10-12 21:03:59+00:00	nan	nan	nan	nan	nan	nan	nan	nan	0.02861	0.0516	0.04796	nan	0.04012	0.07306	0.0403	nan	nan	nan	0.04884	0.03321	0.03467	0.05185	nan	nan	nan	nan	nan	nan	nan	0.0352	0.12937	nan	nan	nan	nan	nan	0.04784	nan	0.06511	0.05809	0.07001	0.10529	0.05353	nan	0.08131	0.06067	nan	0.07676	0.08404
2023-10-12 21:04:00+00:00	nan	nan	nan	nan	nan	nan	nan	nan	0.0283	0.05116	0.04806	nan	0.03988	0.07289	0.04032	nan	nan	nan	0.04865	0.03329	0.0346	0.05182	nan	nan	nan	nan	nan	nan	nan	0.03519	0.12892	nan	nan	nan	nan	nan	0.04743	nan	0.06453	0.05805	0.07002	0.10467	0.05374	nan	0.08149	0.06059	nan	0.07627	0.08426
2023-10-12 21:04:01+00:00	nan	nan	nan	nan	nan	nan	nan	nan	0.02807	0.0512	0.04761	nan	0.03996	0.07298	0.04023	nan	nan	nan	0.0487	0.0333	0.03464	0.05162	nan	nan	nan	nan	nan	nan	nan	0.03495	0.12875	nan	nan	nan	nan	nan	0.04758	nan	0.06447	0.0581	0.06964	0.10474	0.05341	nan	0.08182	0.06064	nan	0.076	0.0846
2023-10-12 21:04:02+00:00	nan	nan	nan	nan	nan	nan	nan	nan	0.02783	0.05147	0.04781	nan	0.03987	0.07283	0.04038	nan	nan	nan	0.04825	0.03363	0.03447	0.05175	nan	nan	nan	nan	nan	nan	nan	0.03489	0.12837	nan	nan	nan	nan	nan	0.04752	nan	0.06427	0.058	0.06942	0.10488	0.0531	nan	0.08143	0.06106	nan	0.07595	0.08537
2023-10-12 21:04:03+00:00	nan	nan	nan	nan	nan	nan	nan	nan	0.02802	0.05124	0.04733	nan	0.03998	0.07154	0.04017	nan	nan	nan	0.04819	0.03358	0.03384	0.0508	nan	nan	nan	nan	nan	nan	nan	0.03474	0.12812	nan	nan	nan	nan	nan	0.04783	nan	0.06408	0.05798	0.06938	0.10465	0.05302	nan	0.08127	0.06098	nan	0.07578	0.08571
2023-10-12 21:04:04+00:00	nan	nan	nan	nan	nan	nan	nan	nan	0.02794	0.05107	0.04703	nan	0.04011	0.06963	0.04022	nan	nan	nan	0.04843	0.03351	0.03395	0.05051	nan	nan	nan	nan	nan	nan	nan	0.03483	0.12791	nan	nan	nan	nan	nan	0.04816	nan	0.06421	0.05863	0.06913	0.10533	0.05292	nan	0.08144	0.06111	nan	0.07588	0.0857
2023-10-12 21:04:05+00:00	nan	nan	nan	nan	nan	nan	nan	nan	0.02786	0.05078	0.04696	nan	0.04007	0.06746	0.04032	nan	nan	nan	0.04827	0.03345	0.0338	0.05034	nan	nan	nan	nan	nan	nan	nan	0.03498	0.12649	nan	nan	nan	nan	nan	0.04815	nan	0.06396	0.05863	0.0693	0.10584	0.05259	nan	0.08139	0.06106	nan	0.076	0.08561
2023-10-12 21:04:06+00:00	nan	nan	nan	nan	nan	nan	nan	nan	0.02819	0.05108	0.04706	nan	0.04003	0.06647	0.0405	nan	nan	nan	0.04857	0.03342	0.03359	0.05047	nan	nan	nan	nan	nan	nan	nan	0.03517	0.1267	nan	nan	nan	nan	nan	0.04838	nan	0.06392	0.05858	0.06931	0.10544	0.05251	nan	0.08104	0.06051	nan	0.0757	0.08587
2023-10-12 21:04:07+00:00	nan	nan	nan	nan	nan	nan	nan	nan	0.02789	0.05111	0.04656	nan	0.03988	0.06589	0.04051	nan	nan	nan	0.04844	0.03333	0.03332	0.0499	nan	nan	nan	nan	nan	nan	nan	0.03511	0.12646	nan	nan	nan	nan	nan	0.04836	nan	0.06357	0.05854	0.06924	0.10467	0.05268	nan	0.08074	0.06042	nan	0.07517	0.08674
2023-10-12 21:04:08+00:00	nan	nan	nan	nan	nan	nan	nan	nan	0.02749	0.05101	0.0467	nan	0.04005	0.06626	0.0404	nan	nan	nan	0.0484	0.03354	0.03351	0.04987	nan	nan	nan	nan	nan	nan	nan	0.03505	0.12629	nan	nan	nan	nan	nan	0.04846	nan	0.06376	0.05928	0.07009	0.10416	0.05263	nan	0.08107	0.06106	nan	0.07508	0.08727
2023-10-12 21:04:09+00:00	nan	nan	nan	nan	nan	nan	nan	nan	0.02747	0.0506	0.04711	nan	0.03962	0.06585	0.04024	nan	nan	nan	0.04916	0.03385	0.03354	0.04998	nan	nan	nan	nan	nan	nan	nan	0.03475	0.12747	nan	nan	nan	nan	nan	0.04857	nan	0.06317	0.05912	0.07065	0.10309	0.05247	nan	0.08109	0.06083	nan	0.07527	0.08714
2023-10-12 21:04:10+00:00	nan	nan	nan	nan	nan	nan	nan	nan	0.02753	0.05045	0.04745	nan	0.03939	0.06585	0.04028	nan	nan	nan	0.04914	0.03434	0.03374	0.05012	nan	nan	nan	nan	nan	nan	nan	0.03497	0.12708	nan	nan	nan	nan	nan	0.04864	nan	0.06267	0.05903	0.07159	0.10281	0.05249	nan	0.08187	0.06087	nan	0.07586	0.0866
2023-10-12 21:04:11+00:00	nan	nan	nan	nan	nan	nan	nan	nan	0.02766	0.05041	0.04799	nan	0.03921	0.06621	0.04014	nan	nan	nan	0.04879	0.0341	0.03383	0.04991	nan	nan	nan	nan	nan	nan	nan	0.03541	0.12757	nan	nan	nan	nan	nan	0.04854	nan	0.06251	0.05881	0.07126	0.10354	0.0523	nan	0.08164	0.06065	nan	0.07556	0.08669
2023-10-12 21:04:12+00:00	nan	nan	nan	nan	nan	nan	nan	nan	0.02768	0.05047	0.04846	nan	0.03942	0.06579	0.03991	nan	nan	nan	0.04905	0.03422	0.03369	0.04925	nan	nan	nan	nan	nan	nan	nan	0.03499	0.12776	nan	nan	nan	nan	nan	0.0486	nan	0.0621	0.05885	0.07139	0.1042	0.05265	nan	0.08226	0.06067	nan	0.07551	0.08667
2023-10-12 21:04:13+00:00	nan	nan	nan	nan	nan	nan	nan	nan	0.02753	0.05019	0.04856	nan	0.03946	0.06587	0.03982	nan	nan	nan	0.0494	0.03456	0.03345	0.0494	nan	nan	nan	nan	nan	nan	nan	0.03513	0.1271	nan	nan	nan	nan	nan	0.04894	nan	0.06217	0.05891	0.07124	0.10425	0.0525	nan	0.08203	0.06035	nan	0.07583	0.08632
2023-10-12 21:04:14+00:00	nan	nan	nan	nan	nan	nan	nan	nan	0.02756	0.05046	0.04829	nan	0.0386	0.06609	0.04053	nan	nan	nan	0.04937	0.03459	0.03335	0.04919	nan	nan	nan	nan	nan	nan	nan	0.03509	0.1264	nan	nan	nan	nan	nan	0.04927	nan	0.06219	0.05857	0.07099	0.10422	0.05251	nan	0.08114	0.06037	nan	0.07581	0.08625
2023-10-12 21:04:15+00:00	nan	nan	nan	nan	nan	nan	nan	nan	0.0271	0.05054	0.04786	nan	0.0383	0.06579	0.04058	nan	nan	nan	0.04969	0.03475	0.03335	0.04911	nan	nan	nan	nan	nan	nan	nan	0.03503	0.12563	nan	nan	nan	nan	nan	0.04915	nan	0.06161	0.05823	0.07147	0.1041	0.0524	nan	0.08105	0.06036	nan	0.07653	0.08608
2023-10-12 21:04:16+00:00	nan	nan	nan	nan	nan	nan	nan	nan	0.02688	0.05029	0.04774	nan	0.03788	0.06579	0.04055	nan	nan	nan	0.04935	0.03472	0.03325	0.04898	nan	nan	nan	nan	nan	nan	nan	0.03487	0.12472	nan	nan	nan	nan	nan	0.0492	nan	0.06182	0.0588	0.07146	0.10369	0.05228	nan	0.0814	0.06033	nan	0.07636	0.08592
2023-10-12 21:04:17+00:00	nan	nan	nan	nan	nan	nan	nan	nan	0.02696	0.0502	0.04802	nan	0.03794	0.0653	0.04094	nan	nan	nan	0.04902	0.0351	0.03334	0.04953	nan	nan	nan	nan	nan	nan	nan	0.03444	0.12517	nan	nan	nan	nan	nan	0.04912	nan	0.06118	0.05916	0.07129	0.10331	0.05245	nan	0.08148	0.06024	nan	0.07649	0.08581
2023-10-12 21:04:18+00:00	nan	nan	nan	nan	nan	nan	nan	nan	0.02689	0.05021	0.04804	nan	0.03811	0.06512	0.04071	nan	nan	nan	0.04874	0.03527	0.03305	0.04927	nan	nan	nan	nan	nan	nan	nan	0.03456	0.12477	nan	nan	nan	nan	nan	0.04887	nan	0.06113	0.05916	0.07165	0.10275	0.05216	nan	0.08118	0.06024	nan	0.07762	0.08571
2023-10-12 21:04:19+00:00	nan	nan	nan	nan	nan	nan	nan	nan	0.02705	0.05028	0.04832	nan	0.03776	0.06551	0.04075	nan	nan	nan	0.04919	0.03499	0.03309	0.04956	nan	nan	nan	nan	nan	nan	nan	0.03427	0.12531	nan	nan	nan	nan	nan	0.04893	nan	0.06139	0.05965	0.0714	0.1024	0.05228	nan	0.08058	0.06054	nan	0.07785	0.08574
2023-10-12 21:04:20+00:00	nan	nan	nan	nan	nan	nan	nan	nan	0.02723	0.05036	0.04842	nan	0.03792	0.06546	0.04135	nan	nan	nan	0.05015	0.03517	0.03323	0.04943	nan	nan	nan	nan	nan	nan	nan	0.03438	0.12588	nan	nan	nan	nan	nan	0.04909	nan	0.06136	0.05934	0.07113	0.10307	0.05259	nan	0.08014	0.06007	nan	0.07804	0.08593
2023-10-12 21:04:21+00:00	nan	nan	nan	nan	nan	nan	nan	nan	0.02737	0.05054	0.0481	nan	0.03823	0.06578	0.04129	nan	nan	nan	0.05043	0.03638	0.03311	0.04939	nan	nan	nan	nan	nan	nan	nan	0.03427	0.12701	nan	nan	nan	nan	nan	0.04871	nan	0.06139	0.05955	0.07093	0.10267	0.05254	nan	0.07991	0.05987	nan	0.078	0.08565
2023-10-12 21:04:22+00:00	nan	nan	nan	nan	nan	nan	nan	nan	0.02745	0.05072	0.04789	nan	0.03809	0.06585	0.04159	nan	nan	nan	0.05035	0.0368	0.03314	0.04934	nan	nan	nan	nan	nan	nan	nan	0.03424	0.12739	nan	nan	nan	nan	nan	0.04879	nan	0.06125	0.05927	0.07101	0.10228	0.05219	nan	0.08019	0.05962	nan	0.07828	0.08577
2023-10-12 21:04:23+00:00	nan	nan	nan	nan	nan	nan	nan	nan	0.0277	0.05026	0.04811	nan	0.03803	0.06701	0.04155	nan	nan	nan	0.05057	0.03701	0.03339	0.04938	nan	nan	nan	nan	nan	nan	nan	0.03427	0.12723	nan	nan	nan	nan	nan	0.04882	nan	0.06191	0.05922	0.07096	0.10185	0.05158	nan	0.08002	0.05916	nan	0.07919	0.08601
2023-10-12 21:04:24+00:00	nan	nan	nan	nan	nan	nan	nan	nan	0.02799	0.05041	0.04809	nan	0.03805	0.06731	0.04176	nan	nan	nan	0.05083	0.03705	0.03318	0.04958	nan	nan	nan	nan	nan	nan	nan	0.03436	0.12821	nan	nan	nan	nan	nan	0.04899	nan	0.06141	0.05895	0.07116	0.10143	0.05148	nan	0.07974	0.05951	nan	0.0801	0.08553
2023-10-12 21:04:25+00:00	nan	nan	nan	nan	nan	nan	nan	nan	0.02824	0.05067	0.048	nan	0.03806	0.06786	0.04178	nan	nan	nan	0.05068	0.03708	0.03303	0.04981	nan	nan	nan	nan	nan	nan	nan	0.0355	0.12742	nan	nan	nan	nan	nan	0.04903	nan	0.06192	0.0587	0.07125	0.10208	0.05182	nan	0.07981	0.05944	nan	0.08078	0.08585
2023-10-12 21:04:26+00:00	nan	nan	nan	nan	nan	nan	nan	nan	0.02827	0.05062	0.0477	nan	0.03777	0.06881	0.04292	nan	nan	nan	0.0508	0.03725	0.0331	0.0499	nan	nan	nan	nan	nan	nan	nan	0.03552	0.12751	nan	nan	nan	nan	nan	0.04869	nan	0.0619	0.05882	0.07141	0.1023	0.05188	nan	0.07991	0.05958	nan	0.0805	0.08489
2023-10-12 21:04:27+00:00	nan	nan	nan	nan	nan	nan	nan	nan	0.02838	0.05106	0.04787	nan	0.03753	0.06895	0.04272	nan	nan	nan	0.05092	0.03721	0.03319	0.05015	nan	nan	nan	nan	nan	nan	nan	0.03563	0.12774	nan	nan	nan	nan	nan	0.04894	nan	0.06215	0.05821	0.07171	0.10223	0.05181	nan	0.08072	0.06	nan	0.08154	0.08473
2023-10-12 21:04:28+00:00	nan	nan	nan	nan	nan	nan	nan	nan	0.02871	0.05129	0.04788	nan	0.03784	0.06892	0.04268	nan	nan	nan	0.05108	0.03737	0.03322	0.05052	nan	nan	nan	nan	nan	nan	nan	0.03537	0.12845	nan	nan	nan	nan	nan	0.04879	nan	0.06246	0.0584	0.072	0.10245	0.05149	nan	0.08112	0.06007	nan	0.08214	0.08468
2023-10-12 21:04:29+00:00	nan	nan	nan	nan	nan	nan	nan	nan	0.02897	0.05155	0.04814	nan	0.03802	0.06901	0.04285	nan	nan	nan	0.05067	0.03742	0.03345	0.05035	nan	nan	nan	nan	nan	nan	nan	0.03553	0.12907	nan	nan	nan	nan	nan	0.04851	nan	0.06308	0.05833	0.07151	0.10189	0.05128	nan	0.08203	0.05927	nan	0.08214	0.0844
2023-10-12 21:04:30+00:00	nan	nan	nan	nan	nan	nan	nan	nan	0.029	0.05189	0.0479	nan	0.03842	0.06925	0.0432	nan	nan	nan	0.05048	0.03784	0.03365	0.05024	nan	nan	nan	nan	nan	nan	nan	0.03549	0.12967	nan	nan	nan	nan	nan	0.04854	nan	0.06373	0.05868	0.0712	0.10141	0.05093	nan	0.08208	0.0592	nan	0.08309	0.08351
2023-10-12 21:04:31+00:00	nan	nan	nan	nan	nan	nan	nan	nan	0.0293	0.05203	0.04766	nan	0.03852	0.06921	0.04364	nan	nan	nan	0.05015	0.03852	0.03366	0.05097	nan	nan	nan	nan	nan	nan	nan	0.03567	0.13066	nan	nan	nan	nan	nan	0.04819	nan	0.06396	0.0584	0.07146	0.1018	0.05087	nan	0.08148	0.05916	nan	0.08346	0.08311
2023-10-12 21:04:32+00:00	nan	nan	nan	nan	nan	nan	nan	nan	0.02964	0.05205	0.04766	nan	0.03858	0.06915	0.04398	nan	nan	nan	0.05027	0.03822	0.03376	0.05089	nan	nan	nan	nan	nan	nan	nan	0.03586	0.13135	nan	nan	nan	nan	nan	0.04849	nan	0.06402	0.05853	0.07185	0.10204	0.05083	nan	0.08174	0.05843	nan	0.08295	0.08167
2023-10-12 21:04:33+00:00	nan	nan	nan	nan	nan	nan	nan	nan	0.02949	0.05218	0.04794	nan	0.03898	0.06988	0.0441	nan	nan	nan	0.04998	0.0391	0.03371	0.05127	nan	nan	nan	nan	nan	nan	nan	0.03581	0.13164	nan	nan	nan	nan	nan	0.04907	nan	0.06369	0.05828	0.07208	0.10189	0.0511	nan	0.082	0.05823	nan	0.08315	0.08173
2023-10-12 21:04:34+00:00	nan	nan	nan	nan	nan	nan	nan	nan	0.02933	0.05232	0.04834	nan	0.03903	0.06991	0.04417	nan	nan	nan	0.04919	0.03952	0.03361	0.05091	nan	nan	nan	nan	nan	nan	nan	0.03561	0.13174	nan	nan	nan	nan	nan	0.04888	nan	0.06343	0.05807	0.07279	0.10086	0.05153	nan	0.08263	0.05772	nan	0.08384	0.08142
2023-10-12 21:04:35+00:00	nan	nan	nan	nan	nan	nan	nan	nan	0.02923	0.05235	0.04852	nan	0.03949	0.06973	0.04406	nan	nan	nan	0.04918	0.03987	0.03356	0.05109	nan	nan	nan	nan	nan	nan	nan	0.03566	0.13224	nan	nan	nan	nan	nan	0.04923	nan	0.06332	0.0579	0.07278	0.1005	0.05177	nan	0.08223	0.05801	nan	0.08327	0.08114
2023-10-12 21:04:36+00:00	nan	nan	nan	nan	nan	nan	nan	nan	0.02877	0.05206	0.04855	nan	0.03976	0.07019	0.04401	nan	nan	nan	0.04867	0.03998	0.0336	0.05113	nan	nan	nan	nan	nan	nan	nan	0.03555	0.13295	nan	nan	nan	nan	nan	0.04901	nan	0.06356	0.05743	0.07308	0.10052	0.05204	nan	0.0826	0.05802	nan	0.08422	0.08092
2023-10-12 21:04:37+00:00	nan	nan	nan	nan	nan	nan	nan	nan	0.02885	0.05202	0.04854	nan	0.04006	0.0702	0.04431	nan	nan	nan	0.04854	0.04012	0.03343	0.05103	nan	nan	nan	nan	nan	nan	nan	0.03586	0.13329	nan	nan	nan	nan	nan	0.04872	nan	0.06358	0.05765	0.07312	0.10083	0.05177	nan	0.08307	0.0576	nan	0.08472	0.07993
2023-10-12 21:04:38+00:00	nan	nan	nan	nan	nan	nan	nan	nan	0.02895	0.05222	0.04855	nan	0.04024	0.06989	0.0447	nan	nan	nan	0.0483	0.04036	0.03316	0.05109	nan	nan	nan	nan	nan	nan	nan	0.03583	0.13343	nan	nan	nan	nan	nan	0.04885	nan	0.06432	0.05736	0.07244	0.10037	0.05153	nan	0.08266	0.05752	nan	0.08438	0.07988
2023-10-12 21:04:39+00:00	nan	nan	nan	nan	nan	nan	nan	nan	0.02889	0.05257	0.04859	nan	0.04032	0.0701	0.04494	nan	nan	nan	0.04785	0.04031	0.03331	0.05082	nan	nan	nan	nan	nan	nan	nan	0.03654	0.13462	nan	nan	nan	nan	nan	0.04878	nan	0.0655	0.05715	0.07179	0.10061	0.05154	nan	0.0823	0.05751	nan	0.08415	0.08023
2023-10-12 21:04:40+00:00	nan	nan	nan	nan	nan	nan	nan	nan	0.02887	0.05263	0.04925	nan	0.04024	0.06955	0.04494	nan	nan	nan	0.04766	0.04014	0.03296	0.05096	nan	nan	nan	nan	nan	nan	nan	0.03667	0.13501	nan	nan	nan	nan	nan	0.04859	nan	0.06569	0.05664	0.0711	0.10056	0.05149	nan	0.0823	0.05752	nan	0.08415	0.0804
2023-10-12 21:04:41+00:00	nan	nan	nan	nan	nan	nan	nan	nan	0.02927	0.05295	0.04862	nan	0.04037	0.06934	0.04519	nan	nan	nan	0.04821	0.04036	0.03337	0.05152	nan	nan	nan	nan	nan	nan	nan	0.03628	0.13543	nan	nan	nan	nan	nan	0.04881	nan	0.06551	0.05674	0.07138	0.09985	0.05205	nan	0.08215	0.05746	nan	0.08521	0.08015
2023-10-12 21:04:42+00:00	nan	nan	nan	nan	nan	nan	nan	nan	0.02946	0.05284	0.04828	nan	0.04018	0.06926	0.04502	nan	nan	nan	0.04809	0.04017	0.03359	0.05195	nan	nan	nan	nan	nan	nan	nan	0.03628	0.13612	nan	nan	nan	nan	nan	0.04852	nan	0.06576	0.05677	0.07082	0.09968	0.0519	nan	0.08303	0.05735	nan	0.08543	0.07969
2023-10-12 21:04:43+00:00	nan	nan	nan	nan	nan	nan	nan	nan	0.03006	0.05271	0.04839	nan	0.04012	0.0688	0.04494	nan	nan	nan	0.04763	0.03988	0.03359	0.05145	nan	nan	nan	nan	nan	nan	nan	0.03661	0.1375	nan	nan	nan	nan	nan	0.04829	nan	0.06571	0.05681	0.0712	0.0994	0.05194	nan	0.08321	0.05685	nan	0.08591	0.07986
2023-10-12 21:04:44+00:00	nan	nan	nan	nan	nan	nan	nan	nan	0.03003	0.05255	0.04874	nan	0.04046	0.06856	0.04479	nan	nan	nan	0.04748	0.03993	0.03359	0.05149	nan	nan	nan	nan	nan	nan	nan	0.03636	0.13789	nan	nan	nan	nan	nan	0.04815	nan	0.06572	0.0569	0.07102	0.09972	0.05212	nan	0.08408	0.0568	nan	0.0861	0.07992
2023-10-12 21:04:45+00:00	nan	nan	nan	nan	nan	nan	nan	nan	0.03029	0.05236	0.04916	nan	0.04053	0.06866	0.04482	nan	nan	nan	0.04701	0.03993	0.0335	0.05147	nan	nan	nan	nan	nan	nan	nan	0.03661	0.13766	nan	nan	nan	nan	nan	0.04779	nan	0.06612	0.05681	0.07075	0.09964	0.05214	nan	0.08422	0.05688	nan	0.08584	0.07995
2023-10-12 21:04:46+00:00	nan	nan	nan	nan	nan	nan	nan	nan	0.03036	0.05293	0.04928	nan	0.04079	0.06808	0.04455	nan	nan	nan	0.04701	0.04022	0.03329	0.05259	nan	nan	nan	nan	nan	nan	nan	0.03693	0.13859	nan	nan	nan	nan	nan	0.04822	nan	0.06649	0.05634	0.07092	0.10005	0.05228	nan	0.08406	0.05667	nan	0.08587	0.07994
2023-10-12 21:04:47+00:00	nan	nan	nan	nan	nan	nan	nan	nan	0.03031	0.05278	0.04892	nan	0.04092	0.06852	0.04438	nan	nan	nan	0.0473	0.03996	0.03327	0.05244	nan	nan	nan	nan	nan	nan	nan	0.03674	0.13762	nan	nan	nan	nan	nan	0.04859	nan	0.06677	0.05642	0.07062	0.09996	0.05252	nan	0.08417	0.05674	nan	0.08569	0.08032
2023-10-12 21:04:48+00:00	nan	nan	nan	nan	nan	nan	nan	nan	0.03045	0.05287	0.04892	nan	0.04086	0.06877	0.04445	nan	nan	nan	0.04715	0.03976	0.03358	0.05284	nan	nan	nan	nan	nan	nan	nan	0.03681	0.13764	nan	nan	nan	nan	nan	0.04858	nan	0.06706	0.05633	0.0698	0.0998	0.05227	nan	0.08433	0.05645	nan	0.08507	0.08069
2023-10-12 21:04:49+00:00	nan	nan	nan	nan	nan	nan	nan	nan	0.03053	0.05278	0.04877	nan	0.04151	0.06783	0.04454	nan	nan	nan	0.0471	0.04006	0.03358	0.05303	nan	nan	nan	nan	nan	nan	nan	0.03693	0.13741	nan	nan	nan	nan	nan	0.04821	nan	0.06716	0.05618	0.07018	0.09942	0.05227	nan	0.08491	0.05593	nan	0.08499	0.08097
2023-10-12 21:04:50+00:00	nan	nan	nan	nan	nan	nan	nan	nan	0.03038	0.05281	0.04867	nan	0.04166	0.06723	0.04439	nan	nan	nan	0.04686	0.04007	0.03356	0.05332	nan	nan	nan	nan	nan	nan	nan	0.03722	0.13695	nan	nan	nan	nan	nan	0.04823	nan	0.06747	0.05643	0.06992	0.09838	0.05191	nan	0.08532	0.05581	nan	0.08474	0.08104
2023-10-12 21:04:51+00:00	nan	nan	nan	nan	nan	nan	nan	nan	0.03076	0.05296	0.04889	nan	0.04382	0.06674	0.0444	nan	nan	nan	0.04692	0.03896	0.03396	0.05301	nan	nan	nan	nan	nan	nan	nan	0.03729	0.13559	nan	nan	nan	nan	nan	0.04831	nan	0.06769	0.05615	0.07023	0.0985	0.05177	nan	0.08579	0.05576	nan	0.08433	0.08208
2023-10-12 21:04:52+00:00	nan	nan	nan	nan	nan	nan	nan	nan	0.03099	0.05287	0.04921	nan	0.04423	0.06629	0.04435	nan	nan	nan	0.04725	0.03888	0.03393	0.05305	nan	nan	nan	nan	nan	nan	nan	0.03711	0.13461	nan	nan	nan	nan	nan	0.04831	nan	0.06794	0.05559	0.07011	0.09881	0.05188	nan	0.08629	0.05625	nan	0.0839	0.08203
2023-10-12 21:04:53+00:00	nan	nan	nan	nan	nan	nan	nan	nan	0.03105	0.05327	0.04897	nan	0.04478	0.06487	0.04416	nan	nan	nan	0.04733	0.03886	0.03379	0.0536	nan	nan	nan	nan	nan	nan	nan	0.03699	0.13496	nan	nan	nan	nan	nan	0.04837	nan	0.06769	0.0559	0.07016	0.09893	0.05294	nan	0.08731	0.05639	nan	0.08364	0.08188
2023-10-12 21:04:54+00:00	nan	nan	nan	nan	nan	nan	nan	nan	0.03087	0.05293	0.04942	nan	0.04495	0.06393	0.0437	nan	nan	nan	0.0482	0.03976	0.03419	0.05336	nan	nan	nan	nan	nan	nan	nan	0.03696	0.13472	nan	nan	nan	nan	nan	0.04847	nan	0.06787	0.05595	0.07005	0.09883	0.05281	nan	0.08725	0.05617	nan	0.08317	0.08206
2023-10-12 21:04:55+00:00	nan	nan	nan	nan	nan	nan	nan	nan	0.03072	0.05242	0.04969	nan	0.0452	0.0631	0.04385	nan	nan	nan	0.04819	0.04023	0.03431	0.05339	nan	nan	nan	nan	nan	nan	nan	0.03629	0.13482	nan	nan	nan	nan	nan	0.04835	nan	0.0675	0.05549	0.06995	0.09825	0.05252	nan	0.08721	0.05646	nan	0.08302	0.08213
2023-10-12 21:04:56+00:00	nan	nan	nan	nan	nan	nan	nan	nan	0.03093	0.05225	0.04997	nan	0.04555	0.06229	0.04312	nan	nan	nan	0.04896	0.04054	0.03427	0.0534	nan	nan	nan	nan	nan	nan	nan	0.03618	0.13523	nan	nan	nan	nan	nan	0.04858	nan	0.0667	0.05527	0.07	0.09784	0.05239	nan	0.08715	0.0564	nan	0.08335	0.08232
2023-10-12 21:04:57+00:00	nan	nan	nan	nan	nan	nan	nan	nan	0.03107	0.05185	0.05011	nan	0.04575	0.06206	0.04347	nan	nan	nan	0.04889	0.04123	0.03449	0.05323	nan	nan	nan	nan	nan	nan	nan	0.03585	0.13496	nan	nan	nan	nan	nan	0.04891	nan	0.067	0.05565	0.06975	0.09766	0.05264	nan	0.08649	0.05635	nan	0.08281	0.08245
2023-10-12 21:04:58+00:00	nan	nan	nan	nan	nan	nan	nan	nan	0.03079	0.05135	0.05084	nan	0.04637	0.06168	0.04373	nan	nan	nan	0.04892	0.04181	0.0345	0.05283	nan	nan	nan	nan	nan	nan	nan	0.03645	0.13505	nan	nan	nan	nan	nan	0.04902	nan	0.06671	0.05543	0.06906	0.0967	0.05301	nan	0.08647	0.05649	nan	0.08227	0.08239
2023-10-12 21:04:59+00:00	nan	nan	nan	nan	nan	nan	nan	nan	0.03076	0.05121	0.05099	nan	0.04694	0.06111	0.0441	nan	nan	nan	0.04914	0.04205	0.03443	0.05292	nan	nan	nan	nan	nan	nan	nan	0.03704	0.13464	nan	nan	nan	nan	nan	0.04893	nan	0.06652	0.0558	0.06939	0.09619	0.05289	nan	0.08586	0.05704	nan	0.08196	0.08239
2023-10-12 21:05:00+00:00	nan	nan	nan	nan	nan	nan	nan	nan	0.03074	0.05132	0.05095	nan	0.04713	0.06003	0.04396	nan	nan	nan	0.04947	0.04245	0.03423	0.05288	nan	nan	nan	nan	nan	nan	nan	0.03693	0.13461	nan	nan	nan	nan	nan	0.04923	nan	0.06654	0.05567	0.0696	0.09668	0.0529	nan	0.08583	0.05724	nan	0.08149	0.08319
2023-10-12 21:05:01+00:00	nan	nan	nan	nan	nan	nan	nan	nan	0.03051	0.0509	0.05128	nan	0.04701	0.05967	0.0433	nan	nan	nan	0.04959	0.0425	0.03431	0.05205	nan	nan	nan	nan	nan	nan	nan	0.03695	0.13403	nan	nan	nan	nan	nan	0.04938	nan	0.06639	0.05557	0.06891	0.09629	0.05332	nan	0.08566	0.05722	nan	0.08128	0.08373
2023-10-12 21:05:02+00:00	nan	nan	nan	nan	nan	nan	nan	nan	0.03049	0.05068	0.05152	nan	0.04699	0.06031	0.04296	nan	nan	nan	0.04972	0.04287	0.03439	0.05231	nan	nan	nan	nan	nan	nan	nan	0.0367	0.13369	nan	nan	nan	nan	nan	0.04906	nan	0.0664	0.05537	0.06831	0.09588	0.05352	nan	0.08532	0.05692	nan	0.08196	0.08475
2023-10-12 21:05:03+00:00	nan	nan	nan	nan	nan	nan	nan	nan	0.03048	0.05002	0.05162	nan	0.04667	0.05965	0.04293	nan	nan	nan	0.04993	0.04205	0.03476	0.05188	nan	nan	nan	nan	nan	nan	nan	0.03664	0.13351	nan	nan	nan	nan	nan	0.04868	nan	0.06643	0.05526	0.06801	0.09598	0.05337	nan	0.0849	0.05673	nan	0.08178	0.08463
2023-10-12 21:05:04+00:00	nan	nan	nan	nan	nan	nan	nan	nan	0.03059	0.04981	0.05183	nan	0.0473	0.05947	0.04328	nan	nan	nan	0.05064	0.0418	0.03496	0.05226	nan	nan	nan	nan	nan	nan	nan	0.03648	0.13311	nan	nan	nan	nan	nan	0.04903	nan	0.06712	0.05515	0.06722	0.0969	0.05285	nan	0.0847	0.05739	nan	0.08123	0.08546
2023-10-12 21:05:05+00:00	nan	nan	nan	nan	nan	nan	nan	nan	0.03087	0.04971	0.05184	nan	0.04746	0.05843	0.04388	nan	nan	nan	0.05095	0.04162	0.03531	0.0521	nan	nan	nan	nan	nan	nan	nan	0.03623	0.13334	nan	nan	nan	nan	nan	0.04881	nan	0.06714	0.05532	0.06707	0.09753	0.05282	nan	0.08474	0.05713	nan	0.08186	0.08545
2023-10-12 21:05:06+00:00	nan	nan	nan	nan	nan	nan	nan	nan	0.03092	0.04964	0.0518	nan	0.04747	0.05843	0.04375	nan	nan	nan	0.05117	0.04207	0.03541	0.05217	nan	nan	nan	nan	nan	nan	nan	0.03594	0.13265	nan	nan	nan	nan	nan	0.04866	nan	0.06703	0.05545	0.06699	0.09694	0.05273	nan	0.08432	0.05769	nan	0.08144	0.08511
2023-10-12 21:05:07+00:00	nan	nan	nan	nan	nan	nan	nan	nan	0.03103	0.0497	0.05186	nan	0.04772	0.05845	0.04376	nan	nan	nan	0.05181	0.04229	0.03577	0.05192	nan	nan	nan	nan	nan	nan	nan	0.03552	0.13269	nan	nan	nan	nan	nan	0.04868	nan	0.06716	0.05512	0.06672	0.09761	0.05355	nan	0.08367	0.05774	nan	0.08084	0.08547
2023-10-12 21:05:08+00:00	nan	nan	nan	nan	nan	nan	nan	nan	0.03137	0.04939	0.05178	nan	0.04849	0.05804	0.04332	nan	nan	nan	0.05244	0.04233	0.03608	0.05187	nan	nan	nan	nan	nan	nan	nan	0.03525	0.13296	nan	nan	nan	nan	nan	0.04827	nan	0.06666	0.05462	0.06695	0.09793	0.0535	nan	0.08381	0.05781	nan	0.08074	0.08474
2023-10-12 21:05:09+00:00	nan	nan	nan	nan	nan	nan	nan	nan	0.0314	0.04872	0.05189	nan	0.04929	0.05756	0.04307	nan	nan	nan	0.05206	0.04251	0.03591	0.05194	nan	nan	nan	nan	nan	nan	nan	0.03496	0.13173	nan	nan	nan	nan	nan	0.04852	nan	0.06552	0.05488	0.06729	0.09776	0.05356	nan	0.0842	0.05789	nan	0.08119	0.08459
2023-10-12 21:05:10+00:00	nan	nan	nan	nan	nan	nan	nan	nan	0.03135	0.04832	0.05127	nan	0.04954	0.05722	0.04317	nan	nan	nan	0.05223	0.04245	0.03583	0.05199	nan	nan	nan	nan	nan	nan	nan	0.03468	0.13119	nan	nan	nan	nan	nan	0.04873	nan	0.06562	0.05507	0.06726	0.09752	0.05344	nan	0.08307	0.05782	nan	0.08091	0.08485
2023-10-12 21:05:11+00:00	nan	nan	nan	nan	nan	nan	nan	nan	0.03073	0.04808	0.05139	nan	0.0495	0.0566	0.04324	nan	nan	nan	0.0527	0.04237	0.03561	0.05196	nan	nan	nan	nan	nan	nan	nan	0.03459	0.13134	nan	nan	nan	nan	nan	0.04852	nan	0.06606	0.05476	0.06702	0.09755	0.05292	nan	0.08275	0.05783	nan	0.08022	0.08552
2023-10-12 21:05:12+00:00	nan	nan	nan	nan	nan	nan	nan	nan	0.0306	0.04826	0.05169	nan	0.04975	0.05653	0.04311	nan	nan	nan	0.05333	0.04249	0.0355	0.05182	nan	nan	nan	nan	nan	nan	nan	0.03446	0.13048	nan	nan	nan	nan	nan	0.04856	nan	0.06619	0.05454	0.06668	0.09717	0.05293	nan	0.08217	0.05788	nan	0.0799	0.08662
2023-10-12 21:05:13+00:00	nan	nan	nan	nan	nan	nan	nan	nan	0.03029	0.04872	0.05181	nan	0.04972	0.05628	0.0436	nan	nan	nan	0.05335	0.04308	0.03602	0.05235	nan	nan	nan	nan	nan	nan	nan	0.0343	0.12945	nan	nan	nan	nan	nan	0.04875	nan	0.06621	0.05446	0.06593	0.09713	0.05291	nan	0.08202	0.05832	nan	0.07943	0.0864
2023-10-12 21:05:14+00:00	nan	nan	nan	nan	nan	nan	nan	nan	0.03045	0.04875	0.0517	nan	0.04989	0.05604	0.04391	nan	nan	nan	0.05345	0.04316	0.03598	0.05293	nan	nan	nan	nan	nan	nan	nan	0.03442	0.12928	nan	nan	nan	nan	nan	0.04859	nan	0.06627	0.05448	0.06607	0.0968	0.05262	nan	0.08215	0.05876	nan	0.07967	0.08655
2023-10-12 21:05:15+00:00	nan	nan	nan	nan	nan	nan	nan	nan	0.03023	0.04893	0.05132	nan	0.05007	0.0561	0.0436	nan	nan	nan	0.05368	0.04311	0.03608	0.05299	nan	nan	nan	nan	nan	nan	nan	0.03406	0.12966	nan	nan	nan	nan	nan	0.04854	nan	0.06586	0.05488	0.06582	0.09684	0.0526	nan	0.08278	0.05843	nan	0.07937	0.08695
2023-10-12 21:05:16+00:00	nan	nan	nan	nan	nan	nan	nan	nan	0.03039	0.04819	0.05126	nan	0.05015	0.05663	0.04353	nan	nan	nan	0.05415	0.04305	0.03638	0.05177	nan	nan	nan	nan	nan	nan	nan	0.0336	0.12885	nan	nan	nan	nan	nan	0.04801	nan	0.06561	0.05466	0.06554	0.09626	0.05246	nan	0.08265	0.0588	nan	0.07885	0.08614
2023-10-12 21:05:17+00:00	nan	nan	nan	nan	nan	nan	nan	nan	0.03079	0.04808	0.05121	nan	0.05016	0.05574	0.04337	nan	nan	nan	0.05384	0.04338	0.0369	0.0518	nan	nan	nan	nan	nan	nan	nan	0.03351	0.13021	nan	nan	nan	nan	nan	0.04777	nan	0.06575	0.0544	0.06565	0.09629	0.05208	nan	0.082	0.05871	nan	0.07953	0.08589
2023-10-12 21:05:18+00:00	nan	nan	nan	nan	nan	nan	nan	nan	0.03088	0.04791	0.05187	nan	0.0499	0.05472	0.04334	nan	nan	nan	0.05402	0.04345	0.0367	0.05174	nan	nan	nan	nan	nan	nan	nan	0.03335	0.1305	nan	nan	nan	nan	nan	0.04778	nan	0.06562	0.05437	0.06544	0.09657	0.05255	nan	0.0823	0.05881	nan	0.07977	0.08591
2023-10-12 21:05:19+00:00	nan	nan	nan	nan	nan	nan	nan	nan	0.03199	0.04809	0.05212	nan	0.04933	0.05481	0.04306	nan	nan	nan	0.05405	0.04297	0.03653	0.0516	nan	nan	nan	nan	nan	nan	nan	0.0331	0.13058	nan	nan	nan	nan	nan	0.0478	nan	0.0654	0.05401	0.06483	0.09669	0.05248	nan	0.08184	0.05872	nan	0.08001	0.08548
2023-10-12 21:05:20+00:00	nan	nan	nan	nan	nan	nan	nan	nan	0.03244	0.04799	0.05211	nan	0.04932	0.05503	0.04297	nan	nan	nan	0.05367	0.04283	0.03647	0.05169	nan	nan	nan	nan	nan	nan	nan	0.03299	0.1297	nan	nan	nan	nan	nan	0.0477	nan	0.06517	0.05396	0.06518	0.09725	0.05294	nan	0.08204	0.05913	nan	0.08042	0.08507
2023-10-12 21:05:21+00:00	nan	nan	nan	nan	nan	nan	nan	nan	0.03225	0.04805	0.05245	nan	0.04839	0.05487	0.04258	nan	nan	nan	0.05382	0.04369	0.03605	0.05229	nan	nan	nan	nan	nan	nan	nan	0.0328	0.12999	nan	nan	nan	nan	nan	0.04783	nan	0.06458	0.0541	0.065	0.09709	0.05303	nan	0.08144	0.05935	nan	0.08097	0.08388
2023-10-12 21:05:22+00:00	nan	nan	nan	nan	nan	nan	nan	nan	0.03205	0.0478	0.05217	nan	0.04885	0.05474	0.04255	nan	nan	nan	0.05384	0.04387	0.03616	0.0528	nan	nan	nan	nan	nan	nan	nan	0.03286	0.12954	nan	nan	nan	nan	nan	0.04765	nan	0.06461	0.0544	0.06496	0.09709	0.05322	nan	0.08094	0.05869	nan	0.0814	0.08395
2023-10-12 21:05:23+00:00	nan	nan	nan	nan	nan	nan	nan	nan	0.03189	0.0478	0.05286	nan	0.0483	0.05552	0.04277	nan	nan	nan	0.05382	0.04403	0.03648	0.05233	nan	nan	nan	nan	nan	nan	nan	0.03326	0.12874	nan	nan	nan	nan	nan	0.04745	nan	0.06503	0.05446	0.06542	0.09701	0.05271	nan	0.07994	0.05888	nan	0.08235	0.08383
2023-10-12 21:05:24+00:00	nan	nan	nan	nan	nan	nan	nan	nan	0.03212	0.04781	0.05281	nan	0.04794	0.05556	0.04385	nan	nan	nan	0.05294	0.04318	0.03613	0.05293	nan	nan	nan	nan	nan	nan	nan	0.03327	0.12786	nan	nan	nan	nan	nan	0.04735	nan	0.0651	0.05419	0.06551	0.09688	0.05251	nan	0.08033	0.05879	nan	0.08309	0.08421
2023-10-12 21:05:25+00:00	nan	nan	nan	nan	nan	nan	nan	nan	0.03229	0.048	0.05261	nan	0.04831	0.05574	0.04373	nan	nan	nan	0.05299	0.04267	0.03555	0.05289	nan	nan	nan	nan	nan	nan	nan	0.03271	0.12787	nan	nan	nan	nan	nan	0.04759	nan	0.06517	0.05437	0.06528	0.09694	0.05283	nan	0.08023	0.05852	nan	0.08282	0.08334
2023-10-12 21:05:26+00:00	nan	nan	nan	nan	nan	nan	nan	nan	0.03215	0.04779	0.05262	nan	0.04798	0.05663	0.04372	nan	nan	nan	0.05252	0.04162	0.03535	0.05282	nan	nan	nan	nan	nan	nan	nan	0.03302	0.12777	nan	nan	nan	nan	nan	0.04719	nan	0.06609	0.05467	0.06532	0.09728	0.05309	nan	0.08007	0.05856	nan	0.08282	0.08333
2023-10-12 21:05:27+00:00	nan	nan	nan	nan	nan	nan	nan	nan	0.03233	0.04775	0.05329	nan	0.04826	0.05682	0.04337	nan	nan	nan	0.05174	0.04155	0.03553	0.05282	nan	nan	nan	nan	nan	nan	nan	0.03319	0.12829	nan	nan	nan	nan	nan	0.04658	nan	0.06585	0.05472	0.06574	0.09683	0.05287	nan	0.08021	0.05878	nan	0.08268	0.08313
2023-10-12 21:05:28+00:00	nan	nan	nan	nan	nan	nan	nan	nan	0.03285	0.04822	0.05341	nan	0.04795	0.05726	0.04316	nan	nan	nan	0.05124	0.04149	0.03545	0.0529	nan	nan	nan	nan	nan	nan	nan	0.03287	0.12759	nan	nan	nan	nan	nan	0.04682	nan	0.06632	0.05498	0.06584	0.09677	0.0522	nan	0.08003	0.05851	nan	0.08322	0.08246
2023-10-12 21:05:29+00:00	nan	nan	nan	nan	nan	nan	nan	nan	0.03292	0.04818	0.05351	nan	0.04768	0.0572	0.04234	nan	nan	nan	0.05105	0.04142	0.03536	0.05316	nan	nan	nan	nan	nan	nan	nan	0.03184	0.12724	nan	nan	nan	nan	nan	0.04681	nan	0.06619	0.05502	0.0658	0.09767	0.05224	nan	0.08012	0.05802	nan	0.0833	0.0837
2023-10-12 21:05:30+00:00	nan	nan	nan	nan	nan	nan	nan	nan	0.03285	0.04771	0.05388	nan	0.04749	0.05732	0.04252	nan	nan	nan	0.05105	0.0412	0.03512	0.05332	nan	nan	nan	nan	nan	nan	nan	0.03171	0.12663	nan	nan	nan	nan	nan	0.04648	nan	0.06587	0.05506	0.06636	0.09781	0.05246	nan	0.08062	0.05789	nan	0.08329	0.08392
2023-10-12 21:05:31+00:00	nan	nan	nan	nan	nan	nan	nan	nan	0.03299	0.04778	0.05397	nan	0.04762	0.05812	0.04318	nan	nan	nan	0.05098	0.04104	0.03504	0.05336	nan	nan	nan	nan	nan	nan	nan	0.03131	0.12756	nan	nan	nan	nan	nan	0.04655	nan	0.06582	0.05552	0.0668	0.0983	0.052	nan	0.08056	0.05798	nan	0.08346	0.08407
2023-10-12 21:05:32+00:00	nan	nan	nan	nan	nan	nan	nan	nan	0.03264	0.04765	0.05413	nan	0.04747	0.05785	0.0431	nan	nan	nan	0.05085	0.04165	0.03493	0.05412	nan	nan	nan	nan	nan	nan	nan	0.03151	0.12754	nan	nan	nan	nan	nan	0.04677	nan	0.06556	0.05552	0.06724	0.09815	0.05189	nan	0.08146	0.05847	nan	0.08363	0.08461
2023-10-12 21:05:33+00:00	nan	nan	nan	nan	nan	nan	nan	nan	0.03283	0.04782	0.05449	nan	0.04767	0.05767	0.04304	nan	nan	nan	0.05179	0.0417	0.03501	0.05384	nan	nan	nan	nan	nan	nan	nan	0.03141	0.12777	nan	nan	nan	nan	nan	0.04667	nan	0.06565	0.05591	0.06734	0.09795	0.05197	nan	0.08163	0.05863	nan	0.08389	0.0844
2023-10-12 21:05:34+00:00	nan	nan	nan	nan	nan	nan	nan	nan	0.03288	0.0478	0.05453	nan	0.0472	0.05762	0.04284	nan	nan	nan	0.05176	0.04165	0.03533	0.05366	nan	nan	nan	nan	nan	nan	nan	0.03155	0.12785	nan	nan	nan	nan	nan	0.04613	nan	0.06466	0.05579	0.06765	0.09719	0.05192	nan	0.08106	0.05799	nan	0.08405	0.08352
2023-10-12 21:05:35+00:00	nan	nan	nan	nan	nan	nan	nan	nan	0.03278	0.04773	0.05468	nan	0.04692	0.05752	0.04263	nan	nan	nan	0.05132	0.04165	0.035	0.05407	nan	nan	nan	nan	nan	nan	nan	0.03181	0.12746	nan	nan	nan	nan	nan	0.0461	nan	0.06508	0.05592	0.06797	0.09628	0.05204	nan	0.08109	0.05813	nan	0.08368	0.08323
2023-10-12 21:05:36+00:00	nan	nan	nan	nan	nan	nan	nan	nan	0.03274	0.04763	0.05489	nan	0.04715	0.05717	0.04301	nan	nan	nan	0.05145	0.04111	0.03535	0.05426	nan	nan	nan	nan	nan	nan	nan	0.03197	0.12832	nan	nan	nan	nan	nan	0.04604	nan	0.06538	0.05607	0.06799	0.09713	0.05179	nan	0.08108	0.0577	nan	0.08386	0.08298
2023-10-12 21:05:37+00:00	nan	nan	nan	nan	nan	nan	nan	nan	0.03269	0.04806	0.05497	nan	0.04723	0.05707	0.04303	nan	nan	nan	0.05144	0.04103	0.03571	0.05485	nan	nan	nan	nan	nan	nan	nan	0.03217	0.12942	nan	nan	nan	nan	nan	0.04605	nan	0.06545	0.05683	0.06859	0.09585	0.05104	nan	0.0813	0.05777	nan	0.08412	0.08373
2023-10-12 21:05:38+00:00	nan	nan	nan	nan	nan	nan	nan	nan	0.03226	0.04814	0.055	nan	0.04662	0.05715	0.04328	nan	nan	nan	0.05109	0.04053	0.03565	0.05518	nan	nan	nan	nan	nan	nan	nan	0.03226	0.12897	nan	nan	nan	nan	nan	0.04624	nan	0.06547	0.05689	0.0686	0.09573	0.05128	nan	0.08076	0.05733	nan	0.08467	0.08553
2023-10-12 21:05:39+00:00	nan	nan	nan	nan	nan	nan	nan	nan	0.03239	0.04847	0.05469	nan	0.04671	0.05704	0.04332	nan	nan	nan	0.05169	0.0407	0.03583	0.05559	nan	nan	nan	nan	nan	nan	nan	0.03205	0.12845	nan	nan	nan	nan	nan	0.04573	nan	0.06561	0.05691	0.0686	0.09532	0.05145	nan	0.0799	0.0571	nan	0.08434	0.08665
2023-10-12 21:05:40+00:00	nan	nan	nan	nan	nan	nan	nan	nan	0.03234	0.04866	0.05503	nan	0.04667	0.05725	0.04375	nan	nan	nan	0.05229	0.04073	0.03608	0.05595	nan	nan	nan	nan	nan	nan	nan	0.03233	0.12849	nan	nan	nan	nan	nan	0.04575	nan	0.06551	0.0572	0.06886	0.09556	0.05169	nan	0.08013	0.05679	nan	0.08494	0.08634
2023-10-12 21:05:41+00:00	nan	nan	nan	nan	nan	nan	nan	nan	0.03308	0.04862	0.05511	nan	0.04649	0.05722	0.04352	nan	nan	nan	0.05204	0.04103	0.03599	0.05571	nan	nan	nan	nan	nan	nan	nan	0.03363	0.12839	nan	nan	nan	nan	nan	0.04557	nan	0.06526	0.05784	0.0689	0.09551	0.05162	nan	0.08036	0.05661	nan	0.08504	0.08609
2023-10-12 21:05:42+00:00	nan	nan	nan	nan	nan	nan	nan	nan	0.03311	0.04848	0.05479	nan	0.04729	0.05702	0.04353	nan	nan	nan	0.05183	0.04089	0.03595	0.05653	nan	nan	nan	nan	nan	nan	nan	0.03399	0.12841	nan	nan	nan	nan	nan	0.04546	nan	0.06457	0.05805	0.06898	0.09555	0.05187	nan	0.07961	0.05655	nan	0.08549	0.08511
2023-10-12 21:05:43+00:00	nan	nan	nan	nan	nan	nan	nan	nan	0.03274	0.04874	0.05507	nan	0.04778	0.05704	0.04296	nan	nan	nan	0.05186	0.04039	0.03555	0.05644	nan	nan	nan	nan	nan	nan	nan	0.03405	0.1276	nan	nan	nan	nan	nan	0.04544	nan	0.06434	0.05836	0.06912	0.09536	0.05203	nan	0.07934	0.05624	nan	0.08585	0.08527
2023-10-12 21:05:44+00:00	nan	nan	nan	nan	nan	nan	nan	nan	0.03258	0.04857	0.05522	nan	0.04785	0.05692	0.04222	nan	nan	nan	0.05207	0.04037	0.0358	0.05618	nan	nan	nan	nan	nan	nan	nan	0.03472	0.12793	nan	nan	nan	nan	nan	0.04537	nan	0.06412	0.05888	0.06897	0.09593	0.05213	nan	0.07954	0.056	nan	0.08552	0.08574
2023-10-12 21:05:45+00:00	nan	nan	nan	nan	nan	nan	nan	nan	0.03274	0.04966	0.05551	nan	0.04822	0.05661	0.04292	nan	nan	nan	0.05198	0.0405	0.03582	0.05597	nan	nan	nan	nan	nan	nan	nan	0.03533	0.12815	nan	nan	nan	nan	nan	0.04577	nan	0.06423	0.05887	0.06889	0.09569	0.05249	nan	0.07919	0.05603	nan	0.08543	0.08563
2023-10-12 21:05:46+00:00	nan	nan	nan	nan	nan	nan	nan	nan	0.03245	0.05119	0.05552	nan	0.04853	0.05662	0.04303	nan	nan	nan	0.05173	0.04086	0.03559	0.0561	nan	nan	nan	nan	nan	nan	nan	0.0351	0.12901	nan	nan	nan	nan	nan	0.04595	nan	0.06431	0.05914	0.06868	0.09555	0.05253	nan	0.0786	0.05565	nan	0.08605	0.08648
2023-10-12 21:05:47+00:00	nan	nan	nan	nan	nan	nan	nan	nan	0.03193	0.05144	0.05568	nan	0.04824	0.05731	0.04332	nan	nan	nan	0.05155	0.04093	0.03503	0.056	nan	nan	nan	nan	nan	nan	nan	0.03511	0.12772	nan	nan	nan	nan	nan	0.0459	nan	0.06427	0.05907	0.06857	0.09717	0.05277	nan	0.07851	0.0559	nan	0.08559	0.08638
2023-10-12 21:05:48+00:00	nan	nan	nan	nan	nan	nan	nan	nan	0.03217	0.05158	0.05509	nan	0.04885	0.05915	0.04328	nan	nan	nan	0.05131	0.04086	0.0351	0.05571	nan	nan	nan	nan	nan	nan	nan	0.03514	0.12692	nan	nan	nan	nan	nan	0.04596	nan	0.06443	0.05908	0.06879	0.0972	0.05287	nan	0.0777	0.05611	nan	0.08676	0.08585
2023-10-12 21:05:49+00:00	nan	nan	nan	nan	nan	nan	nan	nan	0.03131	0.05156	0.05545	nan	0.04902	0.05907	0.04329	nan	nan	nan	0.0512	0.04102	0.03611	0.05617	nan	nan	nan	nan	nan	nan	nan	0.03522	0.1266	nan	nan	nan	nan	nan	0.04591	nan	0.06438	0.05916	0.06921	0.09777	0.05254	nan	0.07811	0.05605	nan	0.08653	0.08585
2023-10-12 21:05:50+00:00	nan	nan	nan	nan	nan	nan	nan	nan	0.03154	0.05206	0.05569	nan	0.04916	0.05878	0.04329	nan	nan	nan	0.05129	0.04109	0.03642	0.05638	nan	nan	nan	nan	nan	nan	nan	0.03557	0.12751	nan	nan	nan	nan	nan	0.04599	nan	0.06454	0.05954	0.06922	0.09813	0.05209	nan	0.07835	0.0556	nan	0.0867	0.08636
2023-10-12 21:05:51+00:00	nan	nan	nan	nan	nan	nan	nan	nan	0.03141	0.0516	0.05563	nan	0.04859	0.05924	0.04349	nan	nan	nan	0.05123	0.04009	0.03668	0.05658	nan	nan	nan	nan	nan	nan	nan	0.03594	0.12734	nan	nan	nan	nan	nan	0.04627	nan	0.06474	0.05954	0.06938	0.0986	0.05179	nan	0.07805	0.05565	nan	0.0865	0.08734
2023-10-12 21:05:52+00:00	nan	nan	nan	nan	nan	nan	nan	nan	0.0317	0.05197	0.05674	nan	0.04902	0.0596	0.04378	nan	nan	nan	0.05115	0.04057	0.03664	0.05608	nan	nan	nan	nan	nan	nan	nan	0.0363	0.12887	nan	nan	nan	nan	nan	0.04631	nan	0.06449	0.05953	0.06944	0.09865	0.05146	nan	0.0774	0.05579	nan	0.08627	0.08743
2023-10-12 21:05:53+00:00	nan	nan	nan	nan	nan	nan	nan	nan	0.03197	0.05194	0.0569	nan	0.0495	0.05954	0.04384	nan	nan	nan	0.05107	0.04098	0.03618	0.05606	nan	nan	nan	nan	nan	nan	nan	0.03607	0.12945	nan	nan	nan	nan	nan	0.04654	nan	0.06428	0.05928	0.06941	0.09904	0.05134	nan	0.07744	0.05625	nan	0.08595	0.08801
2023-10-12 21:05:54+00:00	nan	nan	nan	nan	nan	nan	nan	nan	0.03208	0.05199	0.05713	nan	0.04962	0.0591	0.04287	nan	nan	nan	0.05121	0.04117	0.03649	0.05538	nan	nan	nan	nan	nan	nan	nan	0.03593	0.12996	nan	nan	nan	nan	nan	0.04631	nan	0.06398	0.05986	0.06957	0.0997	0.05161	nan	0.07659	0.05563	nan	0.08521	0.08867
2023-10-12 21:05:55+00:00	nan	nan	nan	nan	nan	nan	nan	nan	0.03238	0.05261	0.05714	nan	0.04936	0.05922	0.04267	nan	nan	nan	0.05136	0.04108	0.0366	0.05499	nan	nan	nan	nan	nan	nan	nan	0.03651	0.12942	nan	nan	nan	nan	nan	0.04605	nan	0.06488	0.05975	0.07025	0.1	0.05137	nan	0.07574	0.0556	nan	0.08463	0.08985
2023-10-12 21:05:56+00:00	nan	nan	nan	nan	nan	nan	nan	nan	0.03285	0.05293	0.05701	nan	0.04952	0.059	0.04288	nan	nan	nan	0.05104	0.04187	0.03678	0.05532	nan	nan	nan	nan	nan	nan	nan	0.03719	0.12895	nan	nan	nan	nan	nan	0.04619	nan	0.06483	0.05954	0.07043	0.10028	0.0512	nan	0.07601	0.05535	nan	0.08454	0.08967
2023-10-12 21:05:57+00:00	nan	nan	nan	nan	nan	nan	nan	nan	0.03266	0.0531	0.05674	nan	0.04925	0.05875	0.04303	nan	nan	nan	0.05129	0.04173	0.03646	0.05531	nan	nan	nan	nan	nan	nan	nan	0.03776	0.12931	nan	nan	nan	nan	nan	0.04637	nan	0.06499	0.05949	0.07046	0.10072	0.05119	nan	0.07598	0.05494	nan	0.08523	0.08985
2023-10-12 21:05:58+00:00	nan	nan	nan	nan	nan	nan	nan	nan	0.03215	0.05289	0.05695	nan	0.04993	0.05866	0.04298	nan	nan	nan	0.05129	0.0414	0.03689	0.05525	nan	nan	nan	nan	nan	nan	nan	0.03791	0.12903	nan	nan	nan	nan	nan	0.04599	nan	0.06479	0.05919	0.07146	0.10095	0.05183	nan	0.07635	0.05468	nan	0.08515	0.09068
2023-10-12 21:05:59+00:00	nan	nan	nan	nan	nan	nan	nan	nan	0.03202	0.05287	0.05684	nan	0.04998	0.05838	0.0431	nan	nan	nan	0.05165	0.04168	0.03703	0.05484	nan	nan	nan	nan	nan	nan	nan	0.03898	0.12892	nan	nan	nan	nan	nan	0.04619	nan	0.06463	0.05905	0.07181	0.10064	0.05188	nan	0.07616	0.055	nan	0.08546	0.08941
2023-10-12 21:06:00+00:00	nan	nan	nan	nan	nan	nan	nan	nan	0.03221	0.05362	0.05659	nan	0.05007	0.05824	0.04278	nan	nan	nan	0.05128	0.04131	0.03741	0.05449	nan	nan	nan	nan	nan	nan	nan	0.03953	0.12932	nan	nan	nan	nan	nan	0.04675	nan	0.06482	0.05868	0.07132	0.10063	0.05169	nan	0.07508	0.05536	nan	0.08556	0.08883
2023-10-12 21:06:01+00:00	nan	nan	nan	nan	nan	nan	nan	nan	0.03219	0.0536	0.05694	nan	0.05043	0.05739	0.04222	nan	nan	nan	0.05126	0.04072	0.0376	0.05441	nan	nan	nan	nan	nan	nan	nan	0.04026	0.12808	nan	nan	nan	nan	nan	0.04722	nan	0.06503	0.05852	0.0716	0.10086	0.05171	nan	0.07555	0.05521	nan	0.08563	0.08835
2023-10-12 21:06:02+00:00	nan	nan	nan	nan	nan	nan	nan	nan	0.03222	0.05355	0.05674	nan	0.05103	0.05736	0.04231	nan	nan	nan	0.05112	0.0403	0.03786	0.0531	nan	nan	nan	nan	nan	nan	nan	0.0404	0.12967	nan	nan	nan	nan	nan	0.04724	nan	0.06518	0.05837	0.07242	0.10111	0.05166	nan	0.07497	0.05509	nan	0.08594	0.08764
2023-10-12 21:06:03+00:00	nan	nan	nan	nan	nan	nan	nan	nan	0.0324	0.05322	0.05705	nan	0.05098	0.05749	0.04236	nan	nan	nan	0.05043	0.04125	0.03766	0.05351	nan	nan	nan	nan	nan	nan	nan	0.0412	0.12926	nan	nan	nan	nan	nan	0.04735	nan	0.06516	0.05826	0.07268	0.10245	0.05146	nan	0.07509	0.055	nan	0.08564	0.0876
2023-10-12 21:06:04+00:00	nan	nan	nan	nan	nan	nan	nan	nan	0.03238	0.05381	0.05677	nan	0.05097	0.05771	0.04238	nan	nan	nan	0.04968	0.04215	0.03711	0.05439	nan	nan	nan	nan	nan	nan	nan	0.04125	0.12892	nan	nan	nan	nan	nan	0.04772	nan	0.06503	0.05785	0.07306	0.10377	0.05166	nan	0.0756	0.05563	nan	0.08625	0.08796
2023-10-12 21:06:05+00:00	nan	nan	nan	nan	nan	nan	nan	nan	0.03256	0.05396	0.05694	nan	0.05074	0.05811	0.04187	nan	nan	nan	0.04955	0.04257	0.03695	0.05436	nan	nan	nan	nan	nan	nan	nan	0.04115	0.12959	nan	nan	nan	nan	nan	0.04766	nan	0.06495	0.05786	0.07278	0.10409	0.05164	nan	0.07548	0.05552	nan	0.08663	0.08791
2023-10-12 21:06:06+00:00	nan	nan	nan	nan	nan	nan	nan	nan	0.03266	0.05424	0.05684	nan	0.0503	0.05812	0.04186	nan	nan	nan	0.04974	0.04255	0.03695	0.05386	nan	nan	nan	nan	nan	nan	nan	0.04145	0.12939	nan	nan	nan	nan	nan	0.04778	nan	0.0643	0.05817	0.07296	0.10404	0.05189	nan	0.07607	0.05554	nan	0.08621	0.08832
2023-10-12 21:06:07+00:00	nan	nan	nan	nan	nan	nan	nan	nan	0.03281	0.05394	0.05707	nan	0.05011	0.05844	0.04172	nan	nan	nan	0.04952	0.04251	0.03655	0.05362	nan	nan	nan	nan	nan	nan	nan	0.04135	0.12937	nan	nan	nan	nan	nan	0.04756	nan	0.06409	0.05737	0.07298	0.10455	0.05175	nan	0.07607	0.05577	nan	0.08652	0.08727
2023-10-12 21:06:08+00:00	nan	nan	nan	nan	nan	nan	nan	nan	0.03298	0.05391	0.05796	nan	0.05035	0.05822	0.04156	nan	nan	nan	0.04923	0.0424	0.0365	0.05332	nan	nan	nan	nan	nan	nan	nan	0.04157	0.12973	nan	nan	nan	nan	nan	0.04771	nan	0.06387	0.05779	0.07286	0.10536	0.05169	nan	0.07697	0.05599	nan	0.08649	0.08601
2023-10-12 21:06:09+00:00	nan	nan	nan	nan	nan	nan	nan	nan	0.03298	0.05422	0.0586	nan	0.04983	0.05848	0.04142	nan	nan	nan	0.0486	0.04171	0.03661	0.05339	nan	nan	nan	nan	nan	nan	nan	0.04169	0.1295	nan	nan	nan	nan	nan	0.04805	nan	0.06431	0.05792	0.07317	0.10605	0.05172	nan	0.07779	0.05653	nan	0.08702	0.08559
2023-10-12 21:06:10+00:00	nan	nan	nan	nan	nan	nan	nan	nan	0.03293	0.05417	0.05812	nan	0.04979	0.05857	0.04083	nan	nan	nan	0.04785	0.04159	0.03639	0.05294	nan	nan	nan	nan	nan	nan	nan	0.04176	0.12994	nan	nan	nan	nan	nan	0.04785	nan	0.06475	0.05738	0.07308	0.10637	0.05159	nan	0.07862	0.05679	nan	0.08637	0.08578
2023-10-12 21:06:11+00:00	nan	nan	nan	nan	nan	nan	nan	nan	0.03246	0.05443	0.0584	nan	0.04991	0.0596	0.04067	nan	nan	nan	0.04767	0.04171	0.03676	0.05259	nan	nan	nan	nan	nan	nan	nan	0.04109	0.12954	nan	nan	nan	nan	nan	0.0483	nan	0.06492	0.05684	0.07297	0.10655	0.05171	nan	0.07841	0.05682	nan	0.08635	0.08555
2023-10-12 21:06:12+00:00	nan	nan	nan	nan	nan	nan	nan	nan	0.03259	0.05484	0.05878	nan	0.04932	0.05969	0.04068	nan	nan	nan	0.04719	0.04191	0.03677	0.05144	nan	nan	nan	nan	nan	nan	nan	0.04128	0.13031	nan	nan	nan	nan	nan	0.04853	nan	0.06573	0.05682	0.07334	0.10711	0.0516	nan	0.07884	0.05694	nan	0.08595	0.08628
2023-10-12 21:06:13+00:00	nan	nan	nan	nan	nan	nan	nan	nan	0.03256	0.05398	0.05842	nan	0.0491	0.05988	0.04049	nan	nan	nan	0.04671	0.04216	0.03687	0.05069	nan	nan	nan	nan	nan	nan	nan	0.04149	0.13053	nan	nan	nan	nan	nan	0.04826	nan	0.06645	0.05647	0.07391	0.10766	0.0515	nan	0.07911	0.05738	nan	0.08565	0.08659
2023-10-12 21:06:14+00:00	nan	nan	nan	nan	nan	nan	nan	nan	0.03264	0.05399	0.05855	nan	0.04875	0.05994	0.04035	nan	nan	nan	0.04808	0.04204	0.03703	0.05024	nan	nan	nan	nan	nan	nan	nan	0.04146	0.13057	nan	nan	nan	nan	nan	0.04815	nan	0.06634	0.05601	0.07413	0.10808	0.05151	nan	0.07836	0.05693	nan	0.08571	0.08603
2023-10-12 21:06:15+00:00	nan	nan	nan	nan	nan	nan	nan	nan	0.03266	0.05301	0.05904	nan	0.04857	0.05994	0.03974	nan	nan	nan	0.04941	0.04188	0.03739	0.05099	nan	nan	nan	nan	nan	nan	nan	0.04094	0.1303	nan	nan	nan	nan	nan	0.04816	nan	0.06619	0.05602	0.07447	0.10915	0.05135	nan	0.07823	0.05766	nan	0.08602	0.08601
2023-10-12 21:06:16+00:00	nan	nan	nan	nan	nan	nan	nan	nan	0.03288	0.05194	0.05977	nan	0.04817	0.05919	0.03971	nan	nan	nan	0.0507	0.04155	0.03742	0.05077	nan	nan	nan	nan	nan	nan	nan	0.04174	0.13002	nan	nan	nan	nan	nan	0.04813	nan	0.06619	0.05589	0.07495	0.10881	0.05118	nan	0.07861	0.05799	nan	0.08621	0.08612
2023-10-12 21:06:17+00:00	nan	nan	nan	nan	nan	nan	nan	nan	0.03295	0.05228	0.05962	nan	0.04843	0.0585	0.03992	nan	nan	nan	0.05101	0.04106	0.03758	0.05008	nan	nan	nan	nan	nan	nan	nan	0.04262	0.12957	nan	nan	nan	nan	nan	0.04828	nan	0.06616	0.056	0.07559	0.10756	0.05148	nan	0.07872	0.05809	nan	0.08613	0.08648
2023-10-12 21:06:18+00:00	nan	nan	nan	nan	nan	nan	nan	nan	0.03265	0.05291	0.06022	nan	0.04808	0.05682	0.0401	nan	nan	nan	0.05159	0.04113	0.03771	0.05099	nan	nan	nan	nan	nan	nan	nan	0.04284	0.1301	nan	nan	nan	nan	nan	0.04833	nan	0.06588	0.05644	0.07579	0.10717	0.0512	nan	0.07895	0.05832	nan	0.08484	0.08717
2023-10-12 21:06:19+00:00	nan	nan	nan	nan	nan	nan	nan	nan	0.03255	0.05264	0.05977	nan	0.04818	0.05678	0.04097	nan	nan	nan	0.05193	0.04202	0.03704	0.05181	nan	nan	nan	nan	nan	nan	nan	0.04284	0.13011	nan	nan	nan	nan	nan	0.04839	nan	0.06589	0.05651	0.07538	0.10626	0.05147	nan	0.07919	0.05863	nan	0.08475	0.08745
2023-10-12 21:06:20+00:00	nan	nan	nan	nan	nan	nan	nan	nan	0.0322	0.0523	0.06014	nan	0.04816	0.05702	0.04094	nan	nan	nan	0.05157	0.04192	0.03693	0.0521	nan	nan	nan	nan	nan	nan	nan	0.04239	0.13006	nan	nan	nan	nan	nan	0.04839	nan	0.06577	0.05634	0.07515	0.10532	0.05134	nan	0.07867	0.05948	nan	0.08495	0.08683
2023-10-12 21:06:21+00:00	nan	nan	nan	nan	nan	nan	nan	nan	0.03233	0.05293	0.06023	nan	0.0481	0.05655	0.04095	nan	nan	nan	0.05114	0.04218	0.03707	0.05198	nan	nan	nan	nan	nan	nan	nan	0.04249	0.13025	nan	nan	nan	nan	nan	0.04835	nan	0.06552	0.05607	0.07526	0.10503	0.05132	nan	0.07935	0.05958	nan	0.08518	0.08651
2023-10-12 21:06:22+00:00	nan	nan	nan	nan	nan	nan	nan	nan	0.03222	0.0531	0.05973	nan	0.04723	0.0565	0.04035	nan	nan	nan	0.05111	0.04139	0.03699	0.05233	nan	nan	nan	nan	nan	nan	nan	0.0429	0.12929	nan	nan	nan	nan	nan	0.04844	nan	0.06576	0.0561	0.07528	0.10583	0.05117	nan	0.07991	0.05975	nan	0.08634	0.08605
2023-10-12 21:06:23+00:00	nan	nan	nan	nan	nan	nan	nan	nan	0.03197	0.05311	0.05904	nan	0.04661	0.05608	0.04071	nan	nan	nan	0.05098	0.04083	0.03731	0.05256	nan	nan	nan	nan	nan	nan	nan	0.04326	0.129	nan	nan	nan	nan	nan	0.04879	nan	0.06529	0.05608	0.07497	0.10568	0.0512	nan	0.08035	0.05946	nan	0.08608	0.08513
2023-10-12 21:06:24+00:00	nan	nan	nan	nan	nan	nan	nan	nan	0.03175	0.05309	0.05894	nan	0.04678	0.05635	0.04206	nan	nan	nan	0.0507	0.0409	0.03722	0.05225	nan	nan	nan	nan	nan	nan	nan	0.04359	0.12827	nan	nan	nan	nan	nan	0.04898	nan	0.0653	0.05584	0.07471	0.10549	0.05097	nan	0.08128	0.05985	nan	0.08627	0.08404
2023-10-12 21:06:25+00:00	nan	nan	nan	nan	nan	nan	nan	nan	0.03131	0.05266	0.05933	nan	0.04684	0.05714	0.04248	nan	nan	nan	0.05081	0.04139	0.03851	0.05221	nan	nan	nan	nan	nan	nan	nan	0.0434	0.12889	nan	nan	nan	nan	nan	0.04918	nan	0.06435	0.05595	0.07413	0.10582	0.05122	nan	0.08159	0.06018	nan	0.08699	0.08282
2023-10-12 21:06:26+00:00	nan	nan	nan	nan	nan	nan	nan	nan	0.03084	0.05249	0.05951	nan	0.04716	0.05716	0.04222	nan	nan	nan	0.05112	0.04073	0.03874	0.05236	nan	nan	nan	nan	nan	nan	nan	0.04235	0.12895	nan	nan	nan	nan	nan	0.04965	nan	0.06365	0.05624	0.07405	0.10546	0.0512	nan	0.08168	0.06096	nan	0.08687	0.08322
2023-10-12 21:06:27+00:00	nan	nan	nan	nan	nan	nan	nan	nan	0.03076	0.05251	0.05952	nan	0.04718	0.05718	0.04205	nan	nan	nan	0.05116	0.04084	0.03913	0.05267	nan	nan	nan	nan	nan	nan	nan	0.042	0.1292	nan	nan	nan	nan	nan	0.04959	nan	0.06311	0.0559	0.07396	0.10486	0.05126	nan	0.08171	0.06114	nan	0.08631	0.08286
2023-10-12 21:06:28+00:00	nan	nan	nan	nan	nan	nan	nan	nan	0.03065	0.05303	0.05886	nan	0.04696	0.05686	0.0417	nan	nan	nan	0.05139	0.04113	0.03883	0.05259	nan	nan	nan	nan	nan	nan	nan	0.04219	0.12906	nan	nan	nan	nan	nan	0.04958	nan	0.06272	0.0563	0.07361	0.10413	0.05108	nan	0.08155	0.06136	nan	0.086	0.08219
2023-10-12 21:06:29+00:00	nan	nan	nan	nan	nan	nan	nan	nan	0.03069	0.05305	0.05904	nan	0.04724	0.0569	0.04139	nan	nan	nan	0.05093	0.04109	0.03879	0.0528	nan	nan	nan	nan	nan	nan	nan	0.04172	0.12939	nan	nan	nan	nan	nan	0.04939	nan	0.06281	0.05611	0.07347	0.10444	0.05133	nan	0.08186	0.06161	nan	0.08652	0.08222
2023-10-12 21:06:30+00:00	nan	nan	nan	nan	nan	nan	nan	nan	0.03068	0.05226	0.05891	nan	0.04694	0.05718	0.04155	nan	nan	nan	0.05113	0.04113	0.03877	0.05306	nan	nan	nan	nan	nan	nan	nan	0.04168	0.12964	nan	nan	nan	nan	nan	0.04939	nan	0.06247	0.05589	0.07342	0.10463	0.05114	nan	0.08196	0.06149	nan	0.08635	0.08209
2023-10-12 21:06:31+00:00	nan	nan	nan	nan	nan	nan	nan	nan	0.03051	0.05227	0.05816	nan	0.04701	0.05765	0.04173	nan	nan	nan	0.05124	0.04126	0.0386	0.05365	nan	nan	nan	nan	nan	nan	nan	0.04096	0.12982	nan	nan	nan	nan	nan	0.04905	nan	0.06221	0.05604	0.07303	0.10386	0.05131	nan	0.08222	0.06164	nan	0.08613	0.08207
2023-10-12 21:06:32+00:00	nan	nan	nan	nan	nan	nan	nan	nan	0.03053	0.05263	0.05775	nan	0.04655	0.05757	0.04154	nan	nan	nan	0.05157	0.04088	0.03825	0.05431	nan	nan	nan	nan	nan	nan	nan	0.04068	0.12879	nan	nan	nan	nan	nan	0.04939	nan	0.06206	0.05589	0.072	0.10339	0.0515	nan	0.08233	0.0617	nan	0.08548	0.08142
2023-10-12 21:06:33+00:00	nan	nan	nan	nan	nan	nan	nan	nan	0.0303	0.05303	0.05719	nan	0.04638	0.05778	0.04152	nan	nan	nan	0.05226	0.03989	0.03834	0.05372	nan	nan	nan	nan	nan	nan	nan	0.04	0.13001	nan	nan	nan	nan	nan	0.04912	nan	0.06173	0.05584	0.07222	0.10193	0.05182	nan	0.08206	0.06173	nan	0.08582	0.08243
2023-10-12 21:06:34+00:00	nan	nan	nan	nan	nan	nan	nan	nan	0.03081	0.05255	0.05695	nan	0.04667	0.05749	0.04134	nan	nan	nan	0.05265	0.03898	0.039	0.05343	nan	nan	nan	nan	nan	nan	nan	0.04004	0.13016	nan	nan	nan	nan	nan	0.04891	nan	0.06184	0.05627	0.07243	0.10123	0.05185	nan	0.08241	0.06174	nan	0.0847	0.08226
2023-10-12 21:06:35+00:00	nan	nan	nan	nan	nan	nan	nan	nan	0.03073	0.05244	0.05719	nan	0.0481	0.0573	0.04144	nan	nan	nan	0.05319	0.03895	0.03931	0.0539	nan	nan	nan	nan	nan	nan	nan	0.04025	0.12947	nan	nan	nan	nan	nan	0.04889	nan	0.06179	0.05596	0.07225	0.10154	0.05164	nan	0.08252	0.06188	nan	0.08431	0.08242
2023-10-12 21:06:36+00:00	nan	nan	nan	nan	nan	nan	nan	nan	0.03094	0.0525	0.05794	nan	0.04878	0.05778	0.04073	nan	nan	nan	0.05304	0.03932	0.0392	0.05448	nan	nan	nan	nan	nan	nan	nan	0.04009	0.129	nan	nan	nan	nan	nan	0.04881	nan	0.06202	0.05546	0.07221	0.10211	0.05169	nan	0.08197	0.06234	nan	0.08426	0.08322
2023-10-12 21:06:37+00:00	nan	nan	nan	nan	nan	nan	nan	nan	0.0308	0.05213	0.05785	nan	0.04873	0.0576	0.04065	nan	nan	nan	0.05359	0.03942	0.03932	0.05427	nan	nan	nan	nan	nan	nan	nan	0.04021	0.12845	nan	nan	nan	nan	nan	0.04899	nan	0.06194	0.05589	0.07231	0.10192	0.05157	nan	0.08163	0.06286	nan	0.08422	0.08389
2023-10-12 21:06:38+00:00	nan	nan	nan	nan	nan	nan	nan	nan	0.031	0.05239	0.05692	nan	0.0485	0.05787	0.04075	nan	nan	nan	0.05398	0.04015	0.03931	0.05418	nan	nan	nan	nan	nan	nan	nan	0.04058	0.12905	nan	nan	nan	nan	nan	0.04891	nan	0.06152	0.05598	0.07235	0.1022	0.05136	nan	0.08159	0.06331	nan	0.085	0.08409
2023-10-12 21:06:39+00:00	nan	nan	nan	nan	nan	nan	nan	nan	0.03131	0.05191	0.05644	nan	0.04866	0.05738	0.04097	nan	nan	nan	0.05433	0.04031	0.03961	0.05337	nan	nan	nan	nan	nan	nan	nan	0.04089	0.12957	nan	nan	nan	nan	nan	0.0488	nan	0.06104	0.05586	0.07223	0.10195	0.05104	nan	0.08114	0.06354	nan	0.08582	0.0839
2023-10-12 21:06:40+00:00	nan	nan	nan	nan	nan	nan	nan	nan	0.0313	0.05204	0.05649	nan	0.04955	0.0573	0.04118	nan	nan	nan	0.0547	0.04073	0.03975	0.05298	nan	nan	nan	nan	nan	nan	nan	0.04165	0.12938	nan	nan	nan	nan	nan	0.04881	nan	0.06051	0.05671	0.07226	0.10099	0.05109	nan	0.08067	0.0638	nan	0.08606	0.08349
2023-10-12 21:06:41+00:00	nan	nan	nan	nan	nan	nan	nan	nan	0.03156	0.05195	0.05626	nan	0.05003	0.05664	0.04121	nan	nan	nan	0.05463	0.04075	0.03959	0.05301	nan	nan	nan	nan	nan	nan	nan	0.04169	0.12946	nan	nan	nan	nan	nan	0.04867	nan	0.06007	0.05744	0.0728	0.10064	0.05141	nan	0.08121	0.06382	nan	0.08628	0.08366
2023-10-12 21:06:42+00:00	nan	nan	nan	nan	nan	nan	nan	nan	0.03128	0.05179	0.05594	nan	0.05037	0.0564	0.04165	nan	nan	nan	0.05456	0.04081	0.03958	0.05258	nan	nan	nan	nan	nan	nan	nan	0.04118	0.12881	nan	nan	nan	nan	nan	0.04874	nan	0.06015	0.05724	0.07315	0.10031	0.05148	nan	0.08105	0.06372	nan	0.08684	0.0835
2023-10-12 21:06:43+00:00	nan	nan	nan	nan	nan	nan	nan	nan	0.03123	0.0526	0.05577	nan	0.05115	0.05672	0.04179	nan	nan	nan	0.05475	0.04103	0.0396	0.05253	nan	nan	nan	nan	nan	nan	nan	0.04068	0.12876	nan	nan	nan	nan	nan	0.04895	nan	0.05975	0.05774	0.07296	0.10009	0.05141	nan	nan	0.06328	nan	0.08731	0.08346
2023-10-12 21:06:44+00:00	nan	nan	nan	nan	nan	nan	nan	nan	0.03119	0.05287	0.05538	nan	0.05139	0.05654	0.04181	nan	nan	nan	0.05292	0.04132	0.03979	0.05295	nan	nan	nan	nan	nan	nan	nan	0.04021	0.12773	nan	nan	nan	nan	nan	0.04876	nan	0.05997	0.05799	0.07338	0.1003	0.05169	nan	nan	0.06362	nan	0.08754	0.08297
2023-10-12 21:06:45+00:00	nan	nan	nan	nan	nan	nan	nan	nan	0.03098	0.05431	0.05528	nan	0.05129	0.05636	0.04196	nan	nan	nan	0.05152	0.04121	0.03931	0.05227	nan	nan	nan	nan	nan	nan	nan	0.04068	0.12715	nan	nan	nan	nan	nan	0.04864	nan	0.0598	0.05777	0.07307	0.09951	0.05144	nan	nan	0.06384	nan	0.08741	0.08249
2023-10-12 21:06:46+00:00	nan	nan	nan	nan	nan	nan	nan	nan	0.03073	0.05476	0.05559	nan	0.05183	0.05654	0.04196	nan	nan	nan	0.05094	0.04181	0.03956	0.05221	nan	nan	nan	nan	nan	nan	nan	0.03998	0.1269	nan	nan	nan	nan	nan	0.04872	nan	0.05978	0.05798	0.07276	0.10088	0.05147	nan	nan	0.06349	nan	0.08704	0.08182
2023-10-12 21:06:47+00:00	nan	nan	nan	nan	nan	nan	nan	nan	0.03073	0.05469	0.05538	nan	0.0518	0.05641	0.04167	nan	nan	nan	0.05053	0.04171	0.03954	0.05196	nan	nan	nan	nan	nan	nan	nan	0.03914	0.12698	nan	nan	nan	nan	nan	0.04844	nan	0.06003	0.05789	0.07256	0.10046	0.05096	nan	nan	0.06339	nan	0.08727	0.0813
2023-10-12 21:06:48+00:00	nan	nan	nan	nan	nan	nan	nan	nan	0.03063	0.05419	0.05506	nan	0.05212	0.05683	0.04143	nan	nan	nan	0.05003	0.04176	0.03942	0.05093	nan	nan	nan	nan	nan	nan	nan	0.03909	0.12651	nan	nan	nan	nan	nan	0.04833	nan	0.0604	0.0575	0.07249	0.10089	0.05069	nan	nan	0.06351	nan	0.08809	0.08065
2023-10-12 21:06:49+00:00	nan	nan	nan	nan	nan	nan	nan	nan	0.03069	0.05457	0.05513	nan	0.05257	0.0569	0.04067	nan	nan	nan	0.04963	0.04204	0.03943	0.0491	nan	nan	nan	nan	nan	nan	nan	0.03928	0.12668	nan	nan	nan	nan	nan	0.04864	nan	0.06059	0.05742	0.07271	0.10125	0.05065	nan	nan	0.06342	nan	0.08828	0.08031
2023-10-12 21:06:50+00:00	nan	nan	nan	nan	nan	nan	nan	nan	0.03073	0.05445	0.05426	nan	0.05247	0.05713	0.04067	nan	nan	nan	0.05003	0.0429	0.03923	0.04882	nan	nan	nan	nan	nan	nan	nan	0.03958	0.12579	nan	nan	nan	nan	nan	0.04843	nan	0.06071	0.05728	0.07285	0.10158	0.05107	nan	nan	0.06274	nan	0.0879	0.08038
2023-10-12 21:06:51+00:00	nan	nan	nan	nan	nan	nan	nan	nan	0.03085	0.05426	0.05452	nan	0.0533	0.05809	0.04072	nan	nan	nan	0.05083	0.04293	0.03925	0.04869	nan	nan	nan	nan	nan	nan	nan	0.03924	0.12541	nan	nan	nan	nan	nan	0.04829	nan	0.06062	0.05743	0.07298	0.10225	0.05145	nan	nan	0.06276	nan	0.08717	0.07984
2023-10-12 21:06:52+00:00	nan	nan	nan	nan	nan	nan	nan	nan	0.03068	0.0539	0.05417	nan	0.05333	0.05786	0.04069	nan	nan	nan	0.05083	0.04363	0.0394	0.04844	nan	nan	nan	nan	nan	nan	nan	0.03855	0.12494	nan	nan	nan	nan	nan	0.04823	nan	0.06059	0.05734	0.07303	0.10135	0.05155	nan	nan	0.06268	nan	0.08633	0.08012
2023-10-12 21:06:53+00:00	nan	nan	nan	nan	nan	nan	nan	nan	0.03068	0.05402	0.05394	nan	0.05367	0.0577	0.04002	nan	nan	nan	0.05135	0.04363	0.03918	0.048	nan	nan	nan	nan	nan	nan	nan	0.03848	0.12439	nan	nan	nan	nan	nan	0.0479	nan	0.06058	0.05701	0.07287	0.10118	0.05144	nan	nan	0.06238	nan	0.08646	0.08022
2023-10-12 21:06:54+00:00	nan	nan	nan	nan	nan	nan	nan	nan	0.03061	0.054	0.05411	nan	0.05364	0.05719	0.03839	nan	nan	nan	0.05149	0.0429	0.03913	0.04851	nan	nan	nan	nan	nan	nan	nan	0.03846	0.12444	nan	nan	nan	nan	nan	0.04793	nan	0.06085	0.05678	0.07316	0.10037	0.05182	nan	nan	0.06255	nan	0.08625	0.08025
2023-10-12 21:06:55+00:00	nan	nan	nan	nan	nan	nan	nan	nan	0.03074	0.05396	0.05425	nan	0.0533	0.05625	0.03787	nan	nan	nan	0.05085	0.04296	0.03805	0.0497	nan	nan	nan	nan	nan	nan	nan	0.03813	0.12439	nan	nan	nan	nan	nan	0.04811	nan	0.06069	0.05721	0.07317	0.1002	0.05154	nan	nan	0.06265	nan	0.086	0.08056
2023-10-12 21:06:56+00:00	nan	nan	nan	nan	nan	nan	nan	nan	0.03098	0.05376	0.05434	nan	0.05292	0.05521	0.03797	nan	nan	nan	0.05059	0.04309	0.03766	0.04884	nan	nan	nan	nan	nan	nan	nan	0.03801	0.12448	nan	nan	nan	nan	nan	0.04806	nan	0.06094	0.05679	0.07355	0.09993	0.05145	nan	nan	0.06201	nan	0.08576	0.08076
2023-10-12 21:06:57+00:00	nan	nan	nan	nan	nan	nan	nan	nan	0.03137	0.05421	0.05379	nan	0.05262	0.055	0.03821	nan	nan	nan	0.05056	0.04314	0.03755	0.04854	nan	nan	nan	nan	nan	nan	nan	0.03782	0.12343	nan	nan	nan	nan	nan	0.04791	nan	0.06092	0.05663	0.07347	0.10002	0.05157	nan	nan	0.06188	nan	0.0862	0.08094
2023-10-12 21:06:58+00:00	nan	nan	nan	nan	nan	nan	nan	nan	0.03134	0.05424	0.05346	nan	0.05276	0.05508	0.03828	nan	nan	nan	0.05134	0.04312	0.03765	0.04913	nan	nan	nan	nan	nan	nan	nan	0.03748	0.12315	nan	nan	nan	nan	nan	0.04801	nan	0.06087	0.05612	0.07291	0.10076	0.0514	nan	nan	0.0618	nan	0.08642	0.08205
2023-10-12 21:06:59+00:00	nan	nan	nan	nan	nan	nan	nan	nan	0.03107	0.05512	0.05334	nan	0.05233	0.05516	0.03827	nan	nan	nan	0.05172	0.0432	0.03762	0.04921	nan	nan	nan	nan	nan	nan	nan	0.03714	0.12297	nan	nan	nan	nan	nan	0.04789	nan	0.06119	0.05651	0.07272	0.10083	0.05091	nan	nan	0.06167	nan	0.08547	0.08216
2023-10-12 21:07:00+00:00	nan	nan	nan	nan	nan	nan	nan	nan	0.03101	0.0557	0.0534	nan	0.05269	0.05543	0.03841	nan	nan	nan	0.05305	0.04323	0.03737	0.04912	nan	nan	nan	nan	nan	nan	nan	0.03738	0.12241	nan	nan	nan	nan	nan	0.04746	nan	0.06148	0.05671	0.0726	0.10046	0.05117	nan	nan	0.06177	nan	0.08541	0.08188
2023-10-12 21:07:01+00:00	nan	nan	nan	nan	nan	nan	nan	nan	0.03082	0.05582	0.0536	nan	0.0531	0.05484	0.03818	nan	nan	nan	0.05337	0.04308	0.03787	0.04932	nan	nan	nan	nan	nan	nan	nan	0.03746	0.12262	nan	nan	nan	nan	nan	0.0474	nan	0.06151	0.05625	0.07301	0.10063	0.0511	nan	nan	0.06215	nan	0.0854	0.08189
2023-10-12 21:07:02+00:00	nan	nan	nan	nan	nan	nan	nan	nan	0.03074	0.05604	0.05423	nan	0.05332	0.05478	0.03804	nan	nan	nan	0.05303	0.0436	0.03803	0.04862	nan	nan	nan	nan	nan	nan	nan	0.03755	0.12169	nan	nan	nan	nan	nan	0.04682	nan	0.06143	0.05652	0.07297	0.1011	0.05078	nan	nan	0.06219	nan	0.08556	0.08166
2023-10-12 21:07:03+00:00	nan	nan	nan	nan	nan	nan	nan	nan	0.03073	0.0563	0.05386	nan	0.05326	0.05468	0.03794	nan	nan	nan	0.05212	0.04374	0.03849	0.04902	nan	nan	nan	nan	nan	nan	nan	0.03764	0.1204	nan	nan	nan	nan	nan	0.04692	nan	0.06167	0.05663	0.07248	0.10197	0.05069	nan	nan	0.06201	nan	0.08568	0.0804
2023-10-12 21:07:04+00:00	nan	nan	nan	nan	nan	nan	nan	nan	0.03017	0.05671	0.05401	nan	0.05275	0.05438	0.03802	nan	nan	nan	0.05185	0.04378	0.03803	0.04728	nan	nan	nan	nan	nan	nan	nan	0.03798	0.12066	nan	nan	nan	nan	nan	0.04671	nan	0.06217	0.05643	0.07161	0.10284	0.05075	nan	nan	0.06199	nan	0.08604	0.08034
2023-10-12 21:07:05+00:00	nan	nan	nan	nan	nan	nan	nan	nan	0.03026	0.05718	0.05351	nan	0.05209	0.05534	0.03787	nan	nan	nan	0.05173	0.04322	0.03827	0.04595	nan	nan	nan	nan	nan	nan	nan	0.03781	0.12034	nan	nan	nan	nan	nan	0.04712	nan	0.06237	0.05651	0.0715	0.10231	0.05065	nan	nan	0.06156	nan	0.08613	0.0814
2023-10-12 21:07:06+00:00	nan	nan	nan	nan	nan	nan	nan	nan	0.03006	0.05794	0.05308	nan	0.05219	0.05459	0.03818	nan	nan	nan	0.05166	0.04347	0.03841	0.04587	nan	nan	nan	nan	nan	nan	nan	0.03759	0.12058	nan	nan	nan	nan	nan	0.04724	nan	0.06253	0.05679	0.07188	0.10148	0.05034	nan	nan	0.06116	nan	0.0861	0.08112
2023-10-12 21:07:07+00:00	nan	nan	nan	nan	nan	nan	nan	nan	0.02977	0.0587	0.05331	nan	0.05253	0.05475	0.03859	nan	nan	nan	0.05046	0.04352	0.03832	0.04638	nan	nan	nan	nan	nan	nan	nan	0.03736	0.12051	nan	nan	nan	nan	nan	0.04742	nan	0.06241	0.05679	0.0717	0.10244	0.0507	nan	nan	0.06048	nan	0.08579	0.08116
2023-10-12 21:07:08+00:00	nan	nan	nan	nan	nan	nan	nan	nan	0.02963	0.05875	0.05366	nan	0.05241	0.0546	0.03822	nan	nan	nan	0.05018	0.04291	0.03839	0.04689	nan	nan	nan	nan	nan	nan	nan	0.03667	0.11954	nan	nan	nan	nan	nan	0.04721	nan	0.06246	0.05645	0.0721	0.10155	0.05104	nan	nan	0.06091	nan	0.08492	0.0808
2023-10-12 21:07:09+00:00	nan	nan	nan	nan	nan	nan	nan	nan	0.02952	0.05866	0.05401	nan	0.05233	0.05452	0.03789	nan	nan	nan	0.05035	0.04314	0.03799	0.04795	nan	nan	nan	nan	nan	nan	nan	0.03656	0.11899	nan	nan	nan	nan	nan	0.04693	nan	0.06266	0.05635	0.07168	0.10261	0.05169	nan	nan	0.0611	nan	0.08378	0.08025
2023-10-12 21:07:10+00:00	nan	nan	nan	nan	nan	nan	nan	nan	0.02955	0.0591	0.05449	nan	0.05164	0.05494	0.0377	nan	nan	nan	0.05014	0.04313	0.03888	0.04885	nan	nan	nan	nan	nan	nan	nan	0.03587	0.11957	nan	nan	nan	nan	nan	0.04695	nan	0.06299	0.05522	0.07191	0.10335	0.05152	nan	nan	0.06096	nan	0.08374	0.0808
2023-10-12 21:07:11+00:00	nan	nan	nan	nan	nan	nan	nan	nan	0.02911	0.05993	0.05488	nan	0.05151	0.05523	0.0376	nan	nan	nan	0.04996	0.04276	0.03898	0.04918	nan	nan	nan	nan	nan	nan	nan	0.0363	0.12	nan	nan	nan	nan	nan	0.04697	nan	0.06315	0.05453	0.07156	0.10348	0.05107	nan	nan	0.06124	nan	0.08335	0.08061
2023-10-12 21:07:12+00:00	nan	nan	nan	nan	nan	nan	nan	nan	0.02904	0.06059	0.05519	nan	0.05242	0.0557	0.03717	nan	nan	nan	0.05056	0.04265	0.03897	0.04952	nan	nan	nan	nan	nan	nan	nan	0.0367	0.12016	nan	nan	nan	nan	nan	0.04677	nan	0.06275	0.05452	0.07127	0.10284	0.05099	nan	nan	0.06153	nan	0.08229	0.08039
2023-10-12 21:07:13+00:00	nan	nan	nan	nan	nan	nan	nan	nan	0.02928	0.06037	0.05527	nan	0.05175	0.05572	0.03701	nan	nan	nan	0.05052	0.04234	0.03896	0.04971	nan	nan	nan	nan	nan	nan	nan	0.03684	0.12129	nan	nan	nan	nan	nan	0.0473	nan	0.06266	0.05402	0.0713	0.10251	0.05082	nan	nan	0.06187	nan	0.08234	0.08066
2023-10-12 21:07:14+00:00	nan	nan	nan	nan	nan	nan	nan	nan	0.02937	0.06044	0.05543	nan	0.05191	0.05593	0.03711	nan	nan	nan	0.05082	0.04261	0.03895	0.05035	nan	nan	nan	nan	nan	nan	nan	0.03693	0.12227	nan	nan	nan	nan	nan	0.04743	nan	0.06285	0.05386	0.07114	0.10214	0.05056	nan	nan	0.0618	nan	0.08202	0.08148
2023-10-12 21:07:15+00:00	nan	nan	nan	nan	nan	nan	nan	nan	0.02959	0.05944	0.05503	nan	0.05258	0.05671	0.0368	nan	nan	nan	0.0506	0.04279	0.03891	0.05078	nan	nan	nan	nan	nan	nan	nan	0.03681	0.124	nan	nan	nan	nan	nan	0.0473	nan	0.06317	0.05388	0.07105	0.10262	0.05081	nan	nan	0.06124	nan	0.08156	0.08244
2023-10-12 21:07:16+00:00	nan	nan	nan	nan	nan	nan	nan	nan	0.02989	0.05897	0.05402	nan	0.05216	0.0573	0.03686	nan	nan	nan	0.05006	0.04194	0.03863	0.0508	nan	nan	nan	nan	nan	nan	nan	0.03745	0.12422	nan	nan	nan	nan	nan	0.04707	nan	0.0628	0.05358	0.07221	0.10197	0.05066	nan	nan	0.0617	nan	0.08163	0.08344
2023-10-12 21:07:17+00:00	nan	nan	nan	nan	nan	nan	nan	nan	0.03003	0.05846	0.05398	nan	0.052	0.05762	0.03656	nan	nan	nan	0.04974	0.04217	0.03856	0.05129	nan	nan	nan	nan	nan	nan	nan	0.03736	0.12525	nan	nan	nan	nan	nan	0.04709	nan	0.0623	0.05333	0.07176	0.1026	0.05084	nan	nan	0.06193	nan	0.08135	0.08357
2023-10-12 21:07:18+00:00	nan	nan	nan	nan	nan	nan	nan	nan	0.02999	0.05869	0.05413	nan	0.05177	0.05732	0.03659	nan	nan	nan	0.04952	0.04269	0.03884	0.05122	nan	nan	nan	nan	nan	nan	nan	0.03719	0.1253	nan	nan	nan	nan	nan	0.04718	nan	0.06232	0.05319	0.0717	0.10288	0.05105	nan	nan	0.06189	nan	0.0802	0.08373
2023-10-12 21:07:19+00:00	nan	nan	nan	nan	nan	nan	nan	nan	0.02997	0.05886	0.05432	nan	0.05149	0.05801	0.03666	nan	nan	nan	0.04925	0.04162	0.03872	0.05093	nan	nan	nan	nan	nan	nan	nan	0.03681	0.1257	nan	nan	nan	nan	nan	0.04677	nan	0.0625	0.05297	0.07193	0.10266	0.05121	nan	nan	0.06178	nan	0.08029	0.08398
2023-10-12 21:07:20+00:00	nan	nan	nan	nan	nan	nan	nan	nan	0.02971	0.05936	0.05479	nan	0.05144	0.05817	0.03645	nan	nan	nan	0.04899	0.04111	0.03902	0.05091	nan	nan	nan	nan	nan	nan	nan	0.03652	0.12639	nan	nan	nan	nan	nan	0.04664	nan	0.06252	0.05261	0.07218	0.10282	0.05128	nan	nan	0.06246	nan	0.08005	0.08466
2023-10-12 21:07:21+00:00	nan	nan	nan	nan	nan	nan	nan	nan	0.02984	0.05913	0.05496	nan	0.05114	0.05823	0.03661	nan	nan	nan	0.04911	0.04108	0.03897	0.05084	nan	nan	nan	nan	nan	nan	nan	0.03646	0.12735	nan	nan	nan	nan	nan	0.0465	nan	0.06261	0.05236	0.07259	0.10198	0.05122	nan	nan	0.0621	nan	0.08033	0.08433
2023-10-12 21:07:22+00:00	nan	nan	nan	nan	nan	nan	nan	nan	0.02987	0.05923	0.05511	nan	0.05123	0.05879	0.03694	nan	nan	nan	0.0488	0.04046	0.03886	0.05106	nan	nan	nan	nan	nan	nan	nan	0.03669	0.12816	nan	nan	nan	nan	nan	0.04652	nan	0.06275	0.05231	0.07262	0.10204	0.05147	nan	nan	0.06205	nan	0.08043	0.08412
2023-10-12 21:07:23+00:00	nan	nan	nan	nan	nan	nan	nan	nan	0.02986	0.05906	0.05501	nan	0.05201	0.0597	0.03707	nan	nan	nan	0.04811	0.04031	0.03936	0.0512	nan	nan	nan	nan	nan	nan	nan	0.03711	0.12884	nan	nan	nan	nan	nan	0.04628	nan	0.06262	0.05252	0.07288	0.10268	0.05148	nan	nan	0.06249	nan	0.07978	0.0844
2023-10-12 21:07:24+00:00	nan	nan	nan	nan	nan	nan	nan	nan	0.03039	0.05921	0.05496	nan	0.05216	0.06033	0.03711	nan	nan	nan	0.0476	0.04038	0.03929	0.05122	nan	nan	nan	nan	nan	nan	nan	0.03758	0.12917	nan	nan	nan	nan	nan	0.04646	nan	0.06252	0.05235	0.07245	0.10278	0.05151	nan	nan	0.06218	nan	0.07992	0.08508
2023-10-12 21:07:25+00:00	nan	nan	nan	nan	nan	nan	nan	nan	0.03042	0.05985	0.05461	nan	0.0524	0.06117	0.03719	nan	nan	nan	0.04809	0.0402	0.03926	0.05084	nan	nan	nan	nan	nan	nan	nan	0.0378	0.13021	nan	nan	nan	nan	nan	0.04606	nan	0.06256	0.0521	0.07257	0.10288	0.05166	nan	nan	0.0621	nan	0.08026	0.08572
2023-10-12 21:07:26+00:00	nan	nan	nan	nan	nan	nan	nan	nan	0.03055	0.06049	0.05476	nan	0.05286	0.06204	0.03716	nan	nan	nan	0.04798	0.04046	0.03977	0.05183	nan	nan	nan	nan	nan	nan	nan	0.03821	0.13067	nan	nan	nan	nan	nan	0.04593	nan	0.06254	0.0523	0.07224	0.1031	0.05138	nan	nan	0.06252	nan	0.08018	0.08562
2023-10-12 21:07:27+00:00	nan	nan	nan	nan	nan	nan	nan	nan	0.03017	0.06042	0.05525	nan	0.0533	0.06284	0.03724	nan	nan	nan	0.04869	0.04024	0.03962	0.05201	nan	nan	nan	nan	nan	nan	nan	0.03829	0.13122	nan	nan	nan	nan	nan	0.04617	nan	0.06285	0.05259	0.0727	0.10359	0.05106	nan	nan	0.06266	nan	0.07995	0.08593
2023-10-12 21:07:28+00:00	nan	nan	nan	nan	nan	nan	nan	nan	0.03021	0.06038	0.05596	nan	0.05316	0.06392	0.03752	nan	nan	nan	0.0478	0.04008	0.03947	0.05172	nan	nan	nan	nan	nan	nan	nan	0.03822	0.13187	nan	nan	nan	nan	nan	0.04619	nan	0.06282	0.05284	0.07375	0.10324	0.05105	nan	nan	0.06332	nan	0.08004	0.08553
2023-10-12 21:07:29+00:00	nan	nan	nan	nan	nan	nan	nan	nan	0.03045	0.06041	0.05617	nan	0.05351	0.06406	0.03785	nan	nan	nan	0.04764	0.0398	0.03936	0.05195	nan	nan	nan	nan	nan	nan	nan	0.03802	0.1324	nan	nan	nan	nan	nan	0.04599	nan	0.06223	0.05235	0.07381	0.1029	0.05116	nan	nan	0.06373	nan	0.08104	0.08678
2023-10-12 21:07:30+00:00	nan	nan	nan	nan	nan	nan	nan	nan	0.03047	0.06052	0.05668	nan	0.05349	0.06441	0.03767	nan	nan	nan	0.04623	0.04005	0.03955	0.05169	nan	nan	nan	nan	nan	nan	nan	0.03812	0.13328	nan	nan	nan	nan	nan	0.0461	nan	0.06197	0.05211	0.07376	0.10297	0.05135	nan	nan	0.06361	nan	0.08119	0.08881
2023-10-12 21:07:31+00:00	nan	nan	nan	nan	nan	nan	nan	nan	0.0305	0.06193	0.0568	nan	0.053	0.06566	0.03765	nan	nan	nan	0.04575	0.04055	0.039	0.05102	nan	nan	nan	nan	nan	nan	nan	0.03805	0.13348	nan	nan	nan	nan	nan	0.04618	nan	0.06233	0.05206	0.0739	0.10267	0.05119	nan	nan	0.06338	nan	0.08071	0.08954
2023-10-12 21:07:32+00:00	nan	nan	nan	nan	nan	nan	nan	nan	0.03063	0.06129	0.05655	nan	0.05322	0.06578	0.03777	nan	nan	nan	0.0462	0.04002	0.03907	0.05166	nan	nan	nan	nan	nan	nan	nan	0.03787	0.13456	nan	nan	nan	nan	nan	0.04602	nan	0.06292	0.05194	0.07442	0.10244	0.05163	nan	nan	0.06352	nan	0.08055	0.09026
2023-10-12 21:07:33+00:00	nan	nan	nan	nan	nan	nan	nan	nan	0.03075	0.0614	0.05685	nan	0.05385	0.06598	0.0379	nan	nan	nan	0.04649	0.0399	0.03891	0.05167	nan	nan	nan	nan	nan	nan	nan	0.03821	0.13533	nan	nan	nan	nan	nan	0.0462	nan	0.0636	0.05151	0.07426	0.10158	0.0513	nan	nan	0.06391	nan	0.08049	0.09079
2023-10-12 21:07:34+00:00	nan	nan	nan	nan	nan	nan	nan	nan	0.03074	0.0616	0.05726	nan	0.05419	0.06672	0.03772	nan	nan	nan	0.04658	0.03988	0.03879	0.05228	nan	nan	nan	nan	nan	nan	nan	0.03772	0.13695	nan	nan	nan	nan	nan	0.04658	nan	0.06336	0.05126	0.07494	0.10062	0.05127	nan	nan	0.06385	nan	0.08067	0.09126
2023-10-12 21:07:35+00:00	nan	nan	nan	nan	nan	nan	nan	nan	0.0307	0.06162	0.05734	nan	0.05388	0.06718	0.03793	nan	nan	nan	0.0468	0.03982	0.03837	0.05332	nan	nan	nan	nan	nan	nan	nan	0.03783	0.13816	nan	nan	nan	nan	nan	0.04598	nan	0.06316	0.05106	0.0753	0.1008	0.05127	nan	nan	0.06471	nan	0.08027	0.09112
2023-10-12 21:07:36+00:00	nan	nan	nan	nan	nan	nan	nan	nan	0.03079	0.06097	0.05715	nan	0.05342	0.068	0.03834	nan	nan	nan	0.04678	0.03925	0.03821	0.0535	nan	nan	nan	nan	nan	nan	nan	0.03755	0.138	nan	nan	nan	nan	nan	0.0457	nan	0.06313	0.05055	0.07504	0.10088	0.05143	nan	nan	0.06451	nan	0.08042	0.09126
2023-10-12 21:07:37+00:00	nan	nan	nan	nan	nan	nan	nan	nan	0.03156	0.06079	0.05726	nan	0.05325	0.06815	0.03824	nan	nan	nan	0.04667	0.03935	0.03833	0.05319	nan	nan	nan	nan	nan	nan	nan	0.03783	0.13781	nan	nan	nan	nan	nan	0.04589	nan	0.06321	0.05022	0.07514	0.1002	0.05147	nan	nan	0.06497	nan	0.08047	0.09134
2023-10-12 21:07:38+00:00	nan	nan	nan	nan	nan	nan	nan	nan	0.03181	0.06078	0.05742	nan	0.05377	0.06842	0.03884	nan	nan	nan	0.04706	0.03962	0.03849	0.05293	nan	nan	nan	nan	nan	nan	nan	0.03808	0.13727	nan	nan	nan	nan	nan	0.04585	nan	0.06346	0.04976	0.07458	0.10043	0.05152	nan	nan	0.0644	nan	0.0801	0.09195
2023-10-12 21:07:39+00:00	nan	nan	nan	nan	nan	nan	nan	nan	0.03148	0.06115	0.05794	nan	0.0538	0.06878	0.03896	nan	nan	nan	0.04643	0.03933	0.03884	0.05292	nan	nan	nan	nan	nan	nan	nan	0.03779	0.13952	nan	nan	nan	nan	nan	0.04635	nan	0.06381	0.04958	0.07454	0.09922	0.05127	nan	nan	0.06406	nan	0.08019	0.09265
2023-10-12 21:07:40+00:00	nan	nan	nan	nan	nan	nan	nan	nan	0.03147	0.06117	0.05771	nan	0.05371	0.0686	0.0389	nan	nan	nan	0.04631	0.03908	0.03782	0.05283	nan	nan	nan	nan	nan	nan	nan	0.03755	0.13969	nan	nan	nan	nan	nan	0.04633	nan	0.06336	0.05011	0.07469	0.0988	0.05129	nan	nan	0.0645	nan	0.08022	0.09244
2023-10-12 21:07:41+00:00	nan	nan	nan	nan	nan	nan	nan	nan	0.03143	0.06104	0.05719	nan	0.05371	0.06851	0.03908	nan	nan	nan	0.04635	0.03939	0.03783	0.05379	nan	nan	nan	nan	nan	nan	nan	0.03691	0.13916	nan	nan	nan	nan	nan	0.04637	nan	0.06317	0.04965	0.075	0.0994	0.05161	nan	nan	0.06463	nan	0.07986	0.09275
2023-10-12 21:07:42+00:00	nan	nan	nan	nan	nan	nan	nan	nan	0.03164	0.06127	0.05724	nan	0.05209	0.06825	0.03898	nan	nan	nan	0.04604	0.03957	0.03798	0.05768	nan	nan	nan	nan	nan	nan	nan	0.03639	0.13887	nan	nan	nan	nan	nan	0.04632	nan	0.06369	0.04948	0.07495	0.10058	0.05174	nan	nan	0.0645	nan	0.0804	0.0925
2023-10-12 21:07:43+00:00	nan	nan	nan	nan	nan	nan	nan	nan	0.03166	0.06109	0.05771	nan	0.05176	0.06774	0.03884	nan	nan	nan	0.04589	0.0401	0.03793	0.05841	nan	nan	nan	nan	nan	nan	nan	0.03628	0.13805	nan	nan	nan	nan	nan	0.04568	nan	0.06363	0.0496	0.0751	0.10099	0.05198	nan	nan	0.06506	nan	0.08045	0.09226
2023-10-12 21:07:44+00:00	nan	nan	nan	nan	nan	nan	nan	nan	0.03166	0.06087	0.05778	nan	0.05172	0.06781	0.03869	nan	nan	nan	0.0455	0.03964	0.03755	0.05818	nan	nan	nan	nan	nan	nan	nan	0.03652	0.13767	nan	nan	nan	nan	nan	0.04596	nan	0.06351	0.04929	0.07498	0.10125	0.05244	nan	nan	0.06489	nan	0.08073	0.09199
2023-10-12 21:07:45+00:00	nan	nan	nan	nan	nan	nan	nan	nan	0.03149	0.0608	0.05841	nan	0.05177	0.06788	0.03893	nan	nan	nan	0.04556	0.03962	0.03768	0.05785	nan	nan	nan	nan	nan	nan	nan	0.03659	0.13764	nan	nan	nan	nan	nan	0.04604	nan	0.06353	0.04912	0.07514	0.10169	0.05226	nan	nan	0.06471	nan	0.08066	0.09158
2023-10-12 21:07:46+00:00	nan	nan	nan	nan	nan	nan	nan	nan	0.0316	0.06083	0.05917	nan	0.05151	0.06772	0.0388	nan	nan	nan	0.04572	0.03998	0.03772	0.05804	nan	nan	nan	nan	nan	nan	nan	0.03638	0.13717	nan	nan	nan	nan	nan	0.04617	nan	0.06395	0.04874	0.07406	0.10153	0.05263	nan	nan	0.06483	nan	0.08031	0.0912
2023-10-12 21:07:47+00:00	nan	nan	nan	nan	nan	nan	nan	nan	0.03142	0.06099	0.05967	nan	0.05139	0.06746	0.03887	nan	nan	nan	0.04598	0.04065	0.03773	0.05805	nan	nan	nan	nan	nan	nan	nan	0.03638	0.1371	nan	nan	nan	nan	nan	0.04652	nan	0.06432	0.04936	0.07451	0.10185	0.05302	nan	nan	0.06481	nan	0.0807	0.09132
2023-10-12 21:07:48+00:00	nan	nan	nan	nan	nan	nan	nan	nan	0.03164	0.06076	0.05966	nan	0.05227	0.06681	0.03937	nan	nan	nan	0.04593	0.04009	0.03735	0.05826	nan	nan	nan	nan	nan	nan	nan	0.03644	0.13716	nan	nan	nan	nan	nan	0.04646	nan	0.0639	0.0494	0.07456	0.10208	0.05295	nan	nan	0.06527	nan	0.0815	0.09146
2023-10-12 21:07:49+00:00	nan	nan	nan	nan	nan	nan	nan	nan	0.03161	0.06037	0.05953	nan	0.05226	0.06636	0.03926	nan	nan	nan	0.04604	0.04026	0.03758	0.0585	nan	nan	nan	nan	nan	nan	nan	0.03673	0.13701	nan	nan	nan	nan	nan	0.04661	nan	0.06329	0.04993	0.07461	0.10207	0.05278	nan	nan	0.06572	nan	0.08129	0.09214
2023-10-12 21:07:50+00:00	nan	nan	nan	nan	nan	nan	nan	nan	0.03173	0.06013	0.05964	nan	0.05198	0.0666	0.03918	nan	nan	nan	0.04597	0.04015	0.03731	0.05847	nan	nan	nan	nan	nan	nan	nan	0.03652	0.13718	nan	nan	nan	nan	nan	0.04668	nan	0.06329	0.04989	0.07451	0.10313	0.05281	nan	nan	0.06577	nan	0.08168	0.09122
2023-10-12 21:07:51+00:00	nan	nan	nan	nan	nan	nan	nan	nan	0.03151	0.06116	0.05938	nan	0.05303	0.06558	0.03906	nan	nan	nan	0.04507	0.04025	0.03725	0.05845	nan	nan	nan	nan	nan	nan	nan	0.03644	0.13682	nan	nan	nan	nan	nan	0.04675	nan	0.0635	0.05006	0.07397	0.10421	0.0524	nan	nan	0.06609	nan	0.08189	0.09221
2023-10-12 21:07:52+00:00	nan	nan	nan	nan	nan	nan	nan	nan	0.0317	0.0615	0.05917	nan	0.05288	0.06523	0.03884	nan	nan	nan	0.04557	0.04054	0.03735	0.05819	nan	nan	nan	nan	nan	nan	nan	0.03628	0.13651	nan	nan	nan	nan	nan	0.04679	nan	0.06337	0.04992	0.07406	0.10474	0.05228	nan	nan	0.06683	nan	0.0818	0.09241
2023-10-12 21:07:53+00:00	nan	nan	nan	nan	nan	nan	nan	nan	0.03157	0.06167	0.05944	nan	0.05161	0.06525	0.03863	nan	nan	nan	0.04586	0.04056	0.03676	0.05838	nan	nan	nan	nan	nan	nan	nan	0.03578	0.13622	nan	nan	nan	nan	nan	0.04695	nan	0.06352	0.0497	0.0744	0.10486	0.05241	nan	nan	0.06692	nan	0.08176	0.09244
2023-10-12 21:07:54+00:00	nan	nan	nan	nan	nan	nan	nan	nan	0.03079	0.06153	0.05918	nan	0.05122	0.06492	0.03859	nan	nan	nan	0.04577	0.04065	0.03685	0.05822	nan	nan	nan	nan	nan	nan	nan	0.03536	0.13733	nan	nan	nan	nan	nan	0.04661	nan	0.06319	0.04996	0.07486	0.10501	0.05197	nan	nan	0.06723	nan	0.08212	0.09205
2023-10-12 21:07:55+00:00	nan	nan	nan	nan	nan	nan	nan	nan	0.03077	0.06084	0.05933	nan	0.05074	0.06454	0.03854	nan	nan	nan	0.04535	0.0404	0.03665	0.05786	nan	nan	nan	nan	nan	nan	nan	0.0355	0.13621	nan	nan	nan	nan	nan	0.04681	nan	0.06325	0.0502	0.07492	0.10525	0.05208	nan	nan	0.06733	nan	0.08144	0.09224
2023-10-12 21:07:56+00:00	nan	nan	nan	nan	nan	nan	nan	nan	0.03052	0.06036	0.05898	nan	0.05046	0.06426	0.03855	nan	nan	nan	0.04547	0.04005	0.03624	0.05672	nan	nan	nan	nan	nan	nan	nan	0.035	0.13631	nan	nan	nan	nan	nan	0.04706	nan	0.06307	0.04992	0.07497	0.10647	0.05239	nan	nan	0.06703	nan	0.08156	0.09196
2023-10-12 21:07:57+00:00	nan	nan	nan	nan	nan	nan	nan	nan	0.03049	0.06043	0.05878	nan	0.05014	0.06451	0.03822	nan	nan	nan	0.04452	0.04056	0.03632	0.05648	nan	nan	nan	nan	nan	nan	nan	0.03496	0.136	nan	nan	nan	nan	nan	0.04682	nan	0.06269	0.04955	0.07463	0.1069	0.05287	nan	nan	0.06657	nan	0.08179	0.09133
2023-10-12 21:07:58+00:00	nan	nan	nan	nan	nan	nan	nan	nan	0.03039	0.06035	0.05853	nan	0.05005	0.06448	0.03817	nan	nan	nan	0.04432	0.04106	0.03626	0.05616	nan	nan	nan	nan	nan	nan	nan	0.03539	0.13577	nan	nan	nan	nan	nan	0.04672	nan	0.06281	0.04933	0.07421	0.10753	0.05314	nan	nan	0.06596	nan	0.0819	0.0911
2023-10-12 21:07:59+00:00	nan	nan	nan	nan	nan	nan	nan	nan	0.03027	0.05965	0.05848	nan	0.04969	0.06461	0.03798	nan	nan	nan	0.04403	0.04133	0.03622	0.05558	nan	nan	nan	nan	nan	nan	nan	0.03693	0.1353	nan	nan	nan	nan	nan	0.04686	nan	0.06277	0.04928	0.07448	0.10788	0.05319	nan	nan	0.06561	nan	0.08098	0.09034
2023-10-12 21:08:00+00:00	nan	nan	nan	nan	nan	nan	nan	nan	0.0301	0.06096	0.05835	nan	0.04973	0.06458	0.0377	nan	nan	nan	0.0442	0.04118	0.036	0.05541	nan	nan	nan	nan	nan	nan	nan	0.03648	0.13479	nan	nan	nan	nan	nan	0.04696	nan	0.06276	0.04935	0.07441	0.10759	0.05288	nan	nan	0.06551	nan	0.08099	0.08897
2023-10-12 21:08:01+00:00	nan	nan	nan	nan	nan	nan	nan	nan	0.0301	0.05977	0.05798	nan	0.04957	0.06386	0.03771	nan	nan	nan	0.04398	0.04106	0.0361	0.05541	nan	nan	nan	nan	nan	nan	nan	0.03643	0.13456	nan	nan	nan	nan	nan	0.04691	nan	0.06217	0.04932	0.07403	0.10808	0.05306	nan	nan	0.06587	nan	0.08142	0.08847
2023-10-12 21:08:02+00:00	nan	nan	nan	nan	nan	nan	nan	nan	0.02998	0.06038	0.0579	nan	0.04936	0.0639	0.03773	nan	nan	nan	0.04365	0.04154	0.03593	0.05493	nan	nan	nan	nan	nan	nan	nan	0.0366	0.1348	nan	nan	nan	nan	nan	0.04686	nan	0.0617	0.04908	0.07372	0.10913	0.05253	nan	nan	0.06606	nan	0.0815	0.0885
2023-10-12 21:08:03+00:00	nan	nan	nan	nan	nan	nan	nan	nan	0.02992	0.06059	0.05809	nan	0.04887	0.06415	0.0376	nan	nan	nan	0.04309	0.04162	0.03552	0.05475	nan	nan	nan	nan	nan	nan	nan	0.03641	0.13461	nan	nan	nan	nan	nan	0.04649	nan	0.06068	0.04925	0.07447	0.10989	0.05283	nan	nan	0.06605	nan	0.08141	0.08852
2023-10-12 21:08:04+00:00	nan	nan	nan	nan	nan	nan	nan	nan	0.03004	0.06053	0.05814	nan	0.04856	0.06397	0.03769	nan	nan	nan	0.04318	0.04168	0.0355	0.05426	nan	nan	nan	nan	nan	nan	nan	0.03635	0.1325	nan	nan	nan	nan	nan	0.04675	nan	0.06073	0.04945	0.07432	0.11076	0.05292	nan	nan	0.06599	nan	0.08101	0.08809
2023-10-12 21:08:05+00:00	nan	nan	nan	nan	nan	nan	nan	nan	0.02994	0.0603	0.05879	nan	0.04858	0.06398	0.03745	nan	nan	nan	0.04281	0.04166	0.03542	0.05342	nan	nan	nan	nan	nan	nan	nan	0.03643	0.13142	nan	nan	nan	nan	nan	0.04717	nan	0.06079	0.04924	0.07421	0.11091	0.0531	nan	nan	0.06605	nan	0.08131	0.08773
2023-10-12 21:08:06+00:00	nan	nan	nan	nan	nan	nan	nan	nan	0.02983	0.06028	0.05921	nan	0.04877	0.06361	0.03698	nan	nan	nan	0.04234	0.04212	0.03531	0.05306	nan	nan	nan	nan	nan	nan	nan	0.03675	0.13072	nan	nan	nan	nan	nan	0.04754	nan	0.06081	0.04946	0.07397	0.11163	0.05308	nan	nan	0.06663	nan	0.0813	0.08718
2023-10-12 21:08:07+00:00	nan	nan	nan	nan	nan	nan	nan	nan	0.0293	0.06009	0.05921	nan	0.04915	0.0636	0.03659	nan	nan	nan	0.04219	0.04223	0.0351	0.05289	nan	nan	nan	nan	nan	nan	nan	0.03665	0.13011	nan	nan	nan	nan	nan	0.04773	nan	0.06119	0.04938	0.07423	0.11258	0.05314	nan	nan	0.06633	nan	0.08121	0.08684
2023-10-12 21:08:08+00:00	nan	nan	nan	nan	nan	nan	nan	nan	0.02908	0.06094	0.05902	nan	0.04889	0.06359	0.03617	nan	nan	nan	0.04234	0.04217	0.03483	0.05276	nan	nan	nan	nan	nan	nan	nan	0.03668	0.13096	nan	nan	nan	nan	nan	0.04783	nan	0.0615	0.04964	0.07469	0.11282	0.05282	nan	nan	0.06656	nan	0.08131	0.08635
2023-10-12 21:08:09+00:00	nan	nan	nan	nan	nan	nan	nan	nan	0.02889	0.06091	0.05888	nan	0.04874	0.06351	0.03615	nan	nan	nan	0.04263	0.04222	0.03447	0.05204	nan	nan	nan	nan	nan	nan	nan	0.03727	0.12872	nan	nan	nan	nan	nan	0.04753	nan	0.06088	0.04975	0.07528	0.11374	0.05248	nan	nan	0.06675	nan	0.08066	0.08606
2023-10-12 21:08:10+00:00	nan	nan	nan	nan	nan	nan	nan	nan	0.02885	0.0612	0.05902	nan	0.0489	0.06391	0.03654	nan	nan	nan	0.04235	0.04234	0.03456	0.05084	nan	nan	nan	nan	nan	nan	nan	0.03725	0.1277	nan	nan	nan	nan	nan	0.0478	nan	0.06118	0.04935	0.07532	0.11531	0.05275	nan	nan	0.06611	nan	0.08005	0.08633
2023-10-12 21:08:11+00:00	nan	nan	nan	nan	nan	nan	nan	nan	0.02908	0.06116	0.05922	nan	0.04892	0.06409	0.03647	nan	nan	nan	0.04205	0.04242	0.03445	0.04971	nan	nan	nan	nan	nan	nan	nan	0.03726	0.12783	nan	nan	nan	nan	nan	0.04792	nan	0.06119	0.04957	0.07562	0.11528	0.05282	nan	nan	0.06606	nan	0.08038	0.08642
2023-10-12 21:08:12+00:00	nan	nan	nan	nan	nan	nan	nan	nan	0.02901	0.06044	0.05907	nan	0.04906	0.06437	0.0366	nan	nan	nan	0.04151	0.04252	0.03427	0.04566	nan	nan	nan	nan	nan	nan	nan	0.03742	0.12762	nan	nan	nan	nan	nan	0.04804	nan	0.06074	0.04973	0.07577	0.11478	0.05238	nan	nan	0.06626	nan	0.08016	0.087
2023-10-12 21:08:13+00:00	nan	nan	nan	nan	nan	nan	nan	nan	0.02903	0.0609	0.05898	nan	0.04916	0.06498	0.0367	nan	nan	nan	0.0411	0.0421	0.03407	0.04508	nan	nan	nan	nan	nan	nan	nan	0.03739	0.12801	nan	nan	nan	nan	nan	0.04822	nan	0.06062	0.04934	0.07538	0.11487	0.05213	nan	nan	0.06552	nan	0.07948	0.08664
2023-10-12 21:08:14+00:00	nan	nan	nan	nan	nan	nan	nan	nan	0.02904	0.06111	0.05909	nan	0.0491	0.06497	0.03671	nan	nan	nan	0.0413	0.04204	0.0341	0.04405	nan	nan	nan	nan	nan	nan	nan	0.03727	0.1275	nan	nan	nan	nan	nan	0.04811	nan	0.06068	0.04947	0.07622	0.11481	0.05159	nan	nan	0.0661	nan	0.07922	0.08671
2023-10-12 21:08:15+00:00	nan	nan	nan	nan	nan	nan	nan	nan	0.02901	0.06156	0.05897	nan	0.04872	0.06457	0.03629	nan	nan	nan	0.04159	0.04196	0.03386	0.04474	nan	nan	nan	nan	nan	nan	nan	0.03714	0.12682	nan	nan	nan	nan	nan	0.04793	nan	0.0605	0.04955	0.07649	0.11384	0.05171	nan	nan	0.06619	nan	0.07936	0.08719
2023-10-12 21:08:16+00:00	nan	nan	nan	nan	nan	nan	nan	nan	0.02856	0.06171	0.0589	nan	0.04876	0.06462	0.03626	nan	nan	nan	0.04172	0.04197	0.03377	0.04447	nan	nan	nan	nan	nan	nan	nan	0.037	0.12744	nan	nan	nan	nan	nan	0.04795	nan	0.06058	0.04961	0.07673	0.11428	0.05128	nan	nan	0.06631	nan	0.07991	0.08735
2023-10-12 21:08:17+00:00	nan	nan	nan	nan	nan	nan	nan	nan	0.02867	0.06182	0.05901	nan	0.04926	0.06523	0.03656	nan	nan	nan	0.04177	0.04191	0.03374	0.04435	nan	nan	nan	nan	nan	nan	nan	0.03708	0.12829	nan	nan	nan	nan	nan	0.04763	nan	0.06051	0.04915	0.07654	0.11448	0.05108	nan	nan	0.06613	nan	0.07947	0.08765
2023-10-12 21:08:18+00:00	nan	nan	nan	nan	nan	nan	nan	nan	0.02873	0.06258	0.05868	nan	0.04838	0.06571	0.03581	nan	nan	nan	0.04197	0.04222	0.03368	0.04383	nan	nan	nan	nan	nan	nan	nan	0.0371	0.12825	nan	nan	nan	nan	nan	0.04792	nan	0.06067	0.04895	0.07649	0.11472	0.05096	nan	nan	0.06526	nan	0.07875	0.08739
2023-10-12 21:08:19+00:00	nan	nan	nan	nan	nan	nan	nan	nan	0.02882	0.06368	0.05854	nan	0.04832	0.06572	0.03582	nan	nan	nan	0.04216	0.04258	0.03356	0.04342	nan	nan	nan	nan	nan	nan	nan	0.037	0.12801	nan	nan	nan	nan	nan	0.04764	nan	0.06101	0.04819	0.07637	0.1167	0.05125	nan	nan	0.06505	nan	0.0786	0.08658
2023-10-12 21:08:20+00:00	nan	nan	nan	nan	nan	nan	nan	nan	0.02873	0.06368	0.05838	nan	0.04856	0.06534	0.03621	nan	nan	nan	0.04226	0.04247	0.03346	0.04292	nan	nan	nan	nan	nan	nan	nan	0.0373	0.1278	nan	nan	nan	nan	nan	0.04791	nan	0.0609	0.04852	0.0761	0.11597	0.05111	nan	nan	0.06452	nan	0.07879	0.08675
2023-10-12 21:08:21+00:00	nan	nan	nan	nan	nan	nan	nan	nan	0.0286	0.06309	0.05865	nan	0.04745	0.06545	0.03608	nan	nan	nan	0.04193	0.04247	0.03367	0.04267	nan	nan	nan	nan	nan	nan	nan	0.03785	0.12763	nan	nan	nan	nan	nan	0.04789	nan	0.06049	0.0484	0.07608	0.11633	0.05115	nan	nan	0.06474	nan	0.0788	0.08609
2023-10-12 21:08:22+00:00	nan	nan	nan	nan	nan	nan	nan	nan	0.02861	0.06293	0.05867	nan	0.04774	0.06573	0.03611	nan	nan	nan	0.04158	0.04235	0.03366	0.04253	nan	nan	nan	nan	nan	nan	nan	0.03789	0.12767	nan	nan	nan	nan	nan	0.04772	nan	0.06022	0.04848	0.07628	0.11702	0.05077	nan	nan	0.06416	nan	0.07812	0.0859
2023-10-12 21:08:23+00:00	nan	nan	nan	nan	nan	nan	nan	nan	0.02859	0.06281	0.05853	nan	0.04787	0.06569	0.03616	nan	nan	nan	0.0412	0.04235	0.03349	0.04208	nan	nan	nan	nan	nan	nan	nan	0.03783	0.12809	nan	nan	nan	nan	nan	0.0478	nan	0.06023	0.04873	0.07641	0.11615	0.0509	nan	nan	0.06427	nan	0.07825	0.08558
2023-10-12 21:08:24+00:00	nan	nan	nan	nan	nan	nan	nan	nan	0.02872	0.06295	0.05895	nan	0.04814	0.06576	0.03628	nan	nan	nan	0.0416	0.0429	0.03345	0.04237	nan	nan	nan	nan	nan	nan	nan	0.0379	0.12781	nan	nan	nan	nan	nan	0.04801	nan	0.06029	0.04841	0.07607	0.11666	0.0511	nan	nan	0.06428	nan	0.0782	0.08527
2023-10-12 21:08:25+00:00	nan	nan	nan	nan	nan	nan	nan	nan	0.02849	0.06299	0.0587	nan	0.04861	0.06543	0.03628	nan	nan	nan	0.0415	0.04319	0.03368	0.04211	nan	nan	nan	nan	nan	nan	nan	0.03778	0.12817	nan	nan	nan	nan	nan	0.04775	nan	0.06009	0.0478	0.0752	0.11735	0.05071	nan	nan	0.06421	nan	0.07838	0.08439
2023-10-12 21:08:26+00:00	nan	nan	nan	nan	nan	nan	nan	nan	0.02865	0.06292	0.05867	nan	0.04834	0.06554	0.03641	nan	nan	nan	0.0414	0.04345	0.03363	0.04205	nan	nan	nan	nan	nan	nan	nan	0.03805	0.12696	nan	nan	nan	nan	nan	0.04745	nan	0.06035	0.04785	0.07473	0.11581	0.05083	nan	nan	0.06515	nan	0.07842	0.08436
2023-10-12 21:08:27+00:00	nan	nan	nan	nan	nan	nan	nan	nan	0.02876	0.06295	0.05831	nan	0.04877	0.06532	0.03652	nan	nan	nan	0.0416	0.0435	0.03353	0.0414	nan	nan	nan	nan	nan	nan	nan	0.03796	0.12639	nan	nan	nan	nan	nan	0.04776	nan	0.06061	0.04763	0.07536	0.11664	0.05062	nan	nan	0.06579	nan	0.07806	0.08447
2023-10-12 21:08:28+00:00	nan	nan	nan	nan	nan	nan	nan	nan	0.02893	0.06316	0.0581	nan	0.04884	0.06472	0.03645	nan	nan	nan	0.04175	0.04322	0.03352	0.04197	nan	nan	nan	nan	nan	nan	nan	0.03755	0.12613	nan	nan	nan	nan	nan	0.04791	nan	0.06073	0.04753	0.07488	0.11695	0.05051	nan	nan	0.06627	nan	0.07753	0.08491
2023-10-12 21:08:29+00:00	nan	nan	nan	nan	nan	nan	nan	nan	0.02901	0.06329	0.0577	nan	0.0489	0.06461	0.03671	nan	nan	nan	0.04209	0.04325	0.03348	0.04211	nan	nan	nan	nan	nan	nan	nan	0.0361	0.12654	nan	nan	nan	nan	nan	0.04783	nan	0.06085	0.04768	0.07458	0.11776	0.05074	nan	nan	0.06648	nan	0.07762	0.08474
2023-10-12 21:08:30+00:00	nan	nan	nan	nan	nan	nan	nan	nan	0.02921	0.06148	0.05731	nan	0.04918	0.06439	0.03704	nan	nan	nan	0.04174	0.04357	0.03354	0.04251	nan	nan	nan	nan	nan	nan	nan	0.03636	0.1266	nan	nan	nan	nan	nan	0.04801	nan	0.06162	0.04766	0.07494	0.11846	0.05118	nan	nan	0.06685	nan	0.07744	0.08474
2023-10-12 21:08:31+00:00	nan	nan	nan	nan	nan	nan	nan	nan	0.0291	0.06093	0.05739	nan	0.04944	0.06501	0.037	nan	nan	nan	0.04159	0.04357	0.03365	0.04284	nan	nan	nan	nan	nan	nan	nan	0.03642	0.12657	nan	nan	nan	nan	nan	0.04775	nan	0.06177	0.04767	0.07491	0.11877	0.05118	nan	nan	0.06611	nan	0.07755	0.08399
2023-10-12 21:08:32+00:00	nan	nan	nan	nan	nan	nan	nan	nan	0.02913	0.06069	0.05715	nan	0.04958	0.06482	0.03708	nan	nan	nan	0.04154	0.04338	0.03385	0.04249	nan	nan	nan	nan	nan	nan	nan	0.03635	0.12617	nan	nan	nan	nan	nan	0.04795	nan	0.06206	0.04745	0.0745	0.11962	0.0515	nan	nan	0.06599	nan	0.07742	0.084
2023-10-12 21:08:33+00:00	nan	nan	nan	nan	nan	nan	nan	nan	0.02917	0.06017	0.05691	nan	0.04959	0.06475	0.03695	nan	nan	nan	0.04173	0.04379	0.03398	0.04256	nan	nan	nan	nan	nan	nan	nan	0.03679	0.12588	nan	nan	nan	nan	nan	0.048	nan	0.06225	0.04733	0.07349	0.11994	0.05164	nan	nan	0.06605	nan	0.07689	0.08398
2023-10-12 21:08:34+00:00	nan	nan	nan	nan	nan	nan	nan	nan	0.02914	0.06021	0.05633	nan	0.04982	0.06499	0.03691	nan	nan	nan	0.04145	0.04386	0.03416	0.04237	nan	nan	nan	nan	nan	nan	nan	0.0375	0.12741	nan	nan	nan	nan	nan	0.04774	nan	0.06215	0.04697	0.07302	0.12029	0.05187	nan	nan	0.06597	nan	0.07715	0.08492
2023-10-12 21:08:35+00:00	nan	nan	nan	nan	nan	nan	nan	nan	0.02917	0.06021	0.05513	nan	0.04999	0.06424	0.03695	nan	nan	nan	0.04121	0.04381	0.03433	0.04258	nan	nan	nan	nan	nan	nan	nan	0.03757	0.12901	nan	nan	nan	nan	nan	0.04751	nan	0.06197	0.04667	0.073	0.12093	0.05164	nan	nan	0.06528	nan	0.07676	0.08461
2023-10-12 21:08:36+00:00	nan	nan	nan	nan	nan	nan	nan	nan	0.02906	0.06026	0.05532	nan	0.04975	0.06413	0.03719	nan	nan	nan	0.04122	0.04352	0.0345	0.04264	nan	nan	nan	nan	nan	nan	nan	0.03779	0.12996	nan	nan	nan	nan	nan	0.04739	nan	0.06175	0.04651	0.0727	0.12086	0.05157	nan	nan	0.06468	nan	0.07714	0.08419
2023-10-12 21:08:37+00:00	nan	nan	nan	nan	nan	nan	nan	nan	0.02903	0.05993	0.05515	nan	0.04963	0.06389	0.03733	nan	nan	nan	0.04135	0.04312	0.03468	0.04272	nan	nan	nan	nan	nan	nan	nan	0.03784	0.13166	nan	nan	nan	nan	nan	0.04677	nan	0.06169	0.04655	0.07194	0.12082	0.05172	nan	nan	0.0649	nan	0.077	0.085
2023-10-12 21:08:38+00:00	nan	nan	nan	nan	nan	nan	nan	nan	0.02921	0.05947	0.0551	nan	0.04966	0.06379	0.03764	nan	nan	nan	0.04097	0.04311	0.03463	0.04222	nan	nan	nan	nan	nan	nan	nan	0.03777	0.13179	nan	nan	nan	nan	nan	0.04701	nan	0.06103	0.04646	0.07138	0.12078	0.052	nan	nan	0.06482	nan	0.07678	0.08639
2023-10-12 21:08:39+00:00	nan	nan	nan	nan	nan	nan	nan	nan	0.02916	0.05934	0.05467	nan	0.04946	0.06355	0.03791	nan	nan	nan	0.04087	0.04332	0.03457	0.04225	nan	nan	nan	nan	nan	nan	nan	0.03741	0.13279	nan	nan	nan	nan	nan	0.04716	nan	0.06124	0.04619	0.07094	0.12079	0.05248	nan	nan	0.06502	nan	0.07727	0.08678
2023-10-12 21:08:40+00:00	nan	nan	nan	nan	nan	nan	nan	nan	0.02909	0.05895	0.0544	nan	0.04968	0.06333	0.03758	nan	nan	nan	0.04109	0.04306	0.03505	0.04271	nan	nan	nan	nan	nan	nan	nan	0.03734	0.13349	nan	nan	nan	nan	nan	0.04701	nan	0.06121	0.04632	0.07086	0.11997	0.05234	nan	nan	0.06568	nan	0.07768	0.08813
2023-10-12 21:08:41+00:00	nan	nan	nan	nan	nan	nan	nan	nan	0.02886	0.05889	0.05466	nan	0.04977	0.06325	0.03795	nan	nan	nan	0.04101	0.04288	0.03491	0.0428	nan	nan	nan	nan	nan	nan	nan	0.0373	0.1346	nan	nan	nan	nan	nan	0.04659	nan	0.06149	0.04648	0.07047	0.1205	0.05179	nan	nan	0.06562	nan	0.07713	0.08902
2023-10-12 21:08:42+00:00	nan	nan	nan	nan	nan	nan	nan	nan	0.02883	0.05885	0.05472	nan	0.04978	0.06301	0.03813	nan	nan	nan	0.04125	0.04263	0.03502	0.04326	nan	nan	nan	nan	nan	nan	nan	0.03687	0.1349	nan	nan	nan	nan	nan	0.04653	nan	0.06086	0.04618	0.06988	0.12139	0.05226	nan	nan	0.06551	nan	0.07732	0.08972
2023-10-12 21:08:43+00:00	nan	nan	nan	nan	nan	nan	nan	nan	0.02859	0.05885	0.05447	nan	0.04989	0.06283	0.0383	nan	nan	nan	0.04188	0.04274	0.03519	0.04302	nan	nan	nan	nan	nan	nan	nan	0.03679	0.13516	nan	nan	nan	nan	nan	0.04642	nan	0.06131	0.04618	0.0697	0.1217	0.05232	nan	nan	0.06562	nan	0.07735	0.09054
2023-10-12 21:08:44+00:00	nan	nan	nan	nan	nan	nan	nan	nan	0.02856	0.05894	0.05429	nan	0.04993	0.06274	0.03857	nan	nan	nan	0.04203	0.04279	0.03542	0.04333	nan	nan	nan	nan	nan	nan	nan	0.03674	0.1363	nan	nan	nan	nan	nan	0.04651	nan	0.06085	0.04622	0.0688	0.12202	0.05242	nan	nan	0.06536	nan	0.07719	0.09046
2023-10-12 21:08:45+00:00	nan	nan	nan	nan	nan	nan	nan	nan	0.02869	0.05874	0.05414	nan	0.04965	0.06343	0.03874	nan	nan	nan	0.04142	0.04282	0.03563	0.04282	nan	nan	nan	nan	nan	nan	nan	0.03674	0.13612	nan	nan	nan	nan	nan	0.04686	nan	0.06078	0.04626	0.06872	0.12301	0.05234	nan	nan	0.06559	nan	0.07709	0.0898
2023-10-12 21:08:46+00:00	nan	nan	nan	nan	nan	nan	nan	nan	0.02887	0.05876	0.05379	nan	0.04943	0.06347	0.03891	nan	nan	nan	0.04115	0.04272	0.03605	0.04318	nan	nan	nan	nan	nan	nan	nan	0.03687	0.13577	nan	nan	nan	nan	nan	0.04689	nan	0.06068	0.0467	0.06883	0.12346	0.05274	nan	nan	0.0651	nan	0.07647	0.0902
2023-10-12 21:08:47+00:00	nan	nan	nan	nan	nan	nan	nan	nan	0.02879	0.05903	0.05372	nan	0.04946	0.06326	0.03877	nan	nan	nan	0.04087	0.04233	0.03617	0.04305	nan	nan	nan	nan	nan	nan	nan	0.03672	0.13562	nan	nan	nan	nan	nan	0.04658	nan	0.06061	0.04676	0.06872	0.12349	0.05239	nan	nan	0.06548	nan	0.07645	0.08961
2023-10-12 21:08:48+00:00	nan	nan	nan	nan	nan	nan	nan	nan	0.02865	0.05834	0.05361	nan	0.04978	0.06317	0.03931	nan	nan	nan	0.04071	0.0422	0.03641	0.04378	nan	nan	nan	nan	nan	nan	nan	0.03688	0.13599	nan	nan	nan	nan	nan	0.04629	nan	0.06049	0.0469	0.06874	0.12325	0.05272	nan	nan	0.06639	nan	0.07617	0.08995
2023-10-12 21:08:49+00:00	nan	nan	nan	nan	nan	nan	nan	nan	0.02843	0.05766	0.05408	nan	0.04935	0.0632	0.03957	nan	nan	nan	0.04073	0.04225	0.03642	0.04386	nan	nan	nan	nan	nan	nan	nan	0.03675	0.13686	nan	nan	nan	nan	nan	0.04666	nan	0.06052	0.04701	0.06846	0.12225	0.05254	nan	nan	0.06652	nan	0.07609	0.09008
2023-10-12 21:08:50+00:00	nan	nan	nan	nan	nan	nan	nan	nan	0.02856	0.05771	0.0544	nan	0.04932	0.06341	0.03981	nan	nan	nan	0.04077	0.0424	0.03675	0.044	nan	nan	nan	nan	nan	nan	nan	0.03636	0.13636	nan	nan	nan	nan	nan	0.04684	nan	0.06032	0.04689	0.06935	0.12291	0.05233	nan	nan	0.06656	nan	0.07539	0.09118
2023-10-12 21:08:51+00:00	nan	nan	nan	nan	nan	nan	nan	nan	0.02854	0.05757	0.05411	nan	0.04917	0.0634	0.0398	nan	nan	nan	0.04114	0.04247	0.03649	0.04412	nan	nan	nan	nan	nan	nan	nan	0.0354	0.13598	nan	nan	nan	nan	nan	0.04725	nan	0.0604	0.04678	0.06928	0.12249	0.05285	nan	nan	0.06632	nan	0.07499	0.09128
2023-10-12 21:08:52+00:00	nan	nan	nan	nan	nan	nan	nan	nan	0.02834	0.05737	0.0539	nan	0.04891	0.06291	0.04003	nan	nan	nan	0.04106	0.04272	0.03628	0.04402	nan	nan	nan	nan	nan	nan	nan	0.03571	0.13632	nan	nan	nan	nan	nan	0.04767	nan	0.06047	0.04686	0.06892	0.1219	0.05343	nan	nan	0.06666	nan	0.0756	0.09146
2023-10-12 21:08:53+00:00	nan	nan	nan	nan	nan	nan	nan	nan	0.02861	0.05778	0.05423	nan	0.04872	0.06284	0.04011	nan	nan	nan	0.04105	0.04325	0.03638	0.0443	nan	nan	nan	nan	nan	nan	nan	0.03587	0.13649	nan	nan	nan	nan	nan	0.0477	nan	0.06036	0.0468	0.06886	0.12313	0.05313	nan	nan	0.06674	nan	0.07543	0.09179
2023-10-12 21:08:54+00:00	nan	nan	nan	nan	nan	nan	nan	nan	0.02856	0.05786	0.05418	nan	0.04837	0.06349	0.04079	nan	nan	nan	0.04058	0.04266	0.03621	0.04437	nan	nan	nan	nan	nan	nan	nan	0.03547	0.13637	nan	nan	nan	nan	nan	0.04758	nan	0.06012	0.04684	0.06968	0.12323	0.05332	nan	nan	0.06698	nan	0.07449	0.09242
2023-10-12 21:08:55+00:00	nan	nan	nan	nan	nan	nan	nan	nan	0.02878	0.05784	0.05465	nan	0.04818	0.06379	0.04145	nan	nan	nan	0.04042	0.0425	0.03638	0.04477	nan	nan	nan	nan	nan	nan	nan	0.03598	0.13624	nan	nan	nan	nan	nan	0.04787	nan	0.06008	0.04671	0.07057	0.12265	0.05353	nan	nan	0.06677	nan	0.07452	0.09287
2023-10-12 21:08:56+00:00	nan	nan	nan	nan	nan	nan	nan	nan	0.02888	0.0578	0.05504	nan	0.04804	0.06484	0.04149	nan	nan	nan	0.04014	0.04259	0.03659	0.04482	nan	nan	nan	nan	nan	nan	nan	0.03615	0.13758	nan	nan	nan	nan	nan	0.04771	nan	0.06004	0.04672	0.07082	0.12426	0.05381	nan	nan	0.06628	nan	0.0748	0.09324
2023-10-12 21:08:57+00:00	nan	nan	nan	nan	nan	nan	nan	nan	0.02899	0.05708	0.0558	nan	0.04762	0.06519	0.04178	nan	nan	nan	0.04029	0.04243	0.03679	0.04534	nan	nan	nan	nan	nan	nan	nan	0.03644	0.13842	nan	nan	nan	nan	nan	0.04746	nan	0.0601	0.04704	0.07078	0.12357	0.05394	nan	nan	0.06603	nan	0.07528	0.09371
2023-10-12 21:08:58+00:00	nan	nan	nan	nan	nan	nan	nan	nan	0.02903	0.05719	0.05585	nan	0.04728	0.06603	0.04175	nan	nan	nan	0.04033	0.04282	0.03681	0.04498	nan	nan	nan	nan	nan	nan	nan	0.03668	0.13889	nan	nan	nan	nan	nan	0.04739	nan	0.05991	0.04704	0.07093	0.1235	0.05399	nan	nan	0.06615	nan	0.07536	0.09303
2023-10-12 21:08:59+00:00	nan	nan	nan	nan	nan	nan	nan	nan	0.02912	0.05694	0.0559	nan	0.04733	0.06618	0.04179	nan	nan	nan	0.03987	0.04314	0.03731	0.04503	nan	nan	nan	nan	nan	nan	nan	0.03654	0.13821	nan	nan	nan	nan	nan	0.04768	nan	0.05949	0.04699	0.07099	0.12293	0.05402	nan	nan	0.06622	nan	0.07567	0.09282
2023-10-12 21:09:00+00:00	nan	nan	nan	nan	nan	nan	nan	nan	0.02896	0.0572	0.05599	nan	0.04702	0.06615	0.04185	nan	nan	nan	0.03968	0.04308	0.03828	0.04486	nan	nan	nan	nan	nan	nan	nan	0.03637	0.13799	nan	nan	nan	nan	nan	0.04728	nan	0.05867	0.04701	0.07065	0.12343	0.0535	nan	nan	0.06588	nan	0.07614	0.09294
2023-10-12 21:09:01+00:00	nan	nan	nan	nan	nan	nan	nan	nan	0.02898	0.05743	0.05576	nan	0.04688	0.06569	0.04212	nan	nan	nan	0.03983	0.04323	0.03798	0.04498	nan	nan	nan	nan	nan	nan	nan	0.03655	0.13735	nan	nan	nan	nan	nan	0.04756	nan	0.05877	0.04699	0.07111	0.12315	0.05353	nan	nan	0.06623	nan	0.0762	0.09363
2023-10-12 21:09:02+00:00	nan	nan	nan	nan	nan	nan	nan	nan	0.02926	0.05688	0.05593	nan	0.04685	0.06609	0.04245	nan	nan	nan	0.03988	0.04357	0.03797	0.04546	nan	nan	nan	nan	nan	nan	nan	0.03689	0.13754	nan	nan	nan	nan	nan	0.04753	nan	0.05843	0.04733	0.0712	0.12138	0.05364	nan	nan	0.06631	nan	0.07591	0.09457
2023-10-12 21:09:03+00:00	nan	nan	nan	nan	nan	nan	nan	nan	0.0294	0.05689	0.0557	nan	0.04694	0.06623	0.04253	nan	nan	nan	0.03987	0.04319	0.03773	0.0457	nan	nan	nan	nan	nan	nan	nan	0.03653	0.1371	nan	nan	nan	nan	nan	0.0481	nan	0.05861	0.04728	0.07203	0.12095	0.05351	nan	nan	0.06667	nan	0.07646	0.09392
2023-10-12 21:09:04+00:00	nan	nan	nan	nan	nan	nan	nan	nan	0.02939	0.05651	0.05601	nan	0.0469	0.06728	0.04263	nan	nan	nan	0.03976	0.04382	0.0377	0.04611	nan	nan	nan	nan	nan	nan	nan	0.03591	0.1354	nan	nan	nan	nan	nan	0.04816	nan	0.05849	0.04736	0.07235	0.12041	0.05314	nan	nan	0.06676	nan	0.07631	0.09287
2023-10-12 21:09:05+00:00	nan	nan	nan	nan	nan	nan	nan	nan	0.02947	0.05643	0.05662	nan	0.04652	0.06805	0.0426	nan	nan	nan	0.03952	0.04402	0.03764	0.04622	nan	nan	nan	nan	nan	nan	nan	0.03611	0.13458	nan	nan	nan	nan	nan	0.04825	nan	0.05862	0.04744	0.07217	0.12037	0.05345	nan	nan	0.06699	nan	0.07714	0.09283
2023-10-12 21:09:06+00:00	nan	nan	nan	nan	nan	nan	nan	nan	0.02974	0.05593	0.05642	nan	0.04705	0.06899	0.04243	nan	nan	nan	0.04001	0.04438	0.03781	0.0463	nan	nan	nan	nan	nan	nan	nan	0.03623	0.13449	nan	nan	nan	nan	nan	0.04836	nan	0.05879	0.04779	0.07236	0.1201	0.0534	nan	nan	0.06708	nan	0.07682	0.09424
2023-10-12 21:09:07+00:00	nan	nan	nan	nan	nan	nan	nan	nan	0.02989	0.05634	0.05671	nan	0.04723	0.06906	0.04273	nan	nan	nan	0.0406	0.04522	0.03794	0.04614	nan	nan	nan	nan	nan	nan	nan	0.03636	0.13353	nan	nan	nan	nan	nan	0.04827	nan	0.05823	0.04794	0.07294	0.12014	0.05319	nan	nan	0.06731	nan	0.07716	0.09343
2023-10-12 21:09:08+00:00	nan	nan	nan	nan	nan	nan	nan	nan	0.02954	0.056	0.0569	nan	0.04806	0.06996	0.04245	nan	nan	nan	0.04047	0.04566	0.03789	0.04617	nan	nan	nan	nan	nan	nan	nan	0.03643	0.1325	nan	nan	nan	nan	nan	0.04853	nan	0.05851	0.04817	0.0737	0.11978	0.05329	nan	nan	0.06733	nan	0.07751	0.09274
2023-10-12 21:09:09+00:00	nan	nan	nan	nan	nan	nan	nan	nan	0.02968	0.05569	0.05683	nan	0.04854	0.07063	0.04212	nan	nan	nan	0.04051	0.04578	0.03803	0.04614	nan	nan	nan	nan	nan	nan	nan	0.03662	0.1316	nan	nan	nan	nan	nan	0.04838	nan	0.0583	0.04829	0.07401	0.11899	0.05312	nan	nan	0.0668	nan	0.07719	0.09206
2023-10-12 21:09:10+00:00	nan	nan	nan	nan	nan	nan	nan	nan	0.03001	0.05537	0.05694	nan	0.04815	0.0708	0.04232	nan	nan	nan	0.04043	0.0459	0.03795	0.04591	nan	nan	nan	nan	nan	nan	nan	0.03753	0.13058	nan	nan	nan	nan	nan	0.04842	nan	0.05805	0.04829	0.07398	0.11906	0.05311	nan	nan	0.06655	nan	0.07798	0.09092
2023-10-12 21:09:11+00:00	nan	nan	nan	nan	nan	nan	nan	nan	0.02992	0.0549	0.05751	nan	0.04797	0.07097	0.04204	nan	nan	nan	0.0408	0.04579	0.03809	0.04596	nan	nan	nan	nan	nan	nan	nan	0.03754	0.12877	nan	nan	nan	nan	nan	0.04868	nan	0.058	0.04823	0.07353	0.11827	0.0535	nan	nan	0.06623	nan	0.07926	0.09036
2023-10-12 21:09:12+00:00	nan	nan	nan	nan	nan	nan	nan	nan	0.02982	0.05461	0.05742	nan	0.04826	0.07121	0.0423	nan	nan	nan	0.04063	0.04601	0.03808	0.04616	nan	nan	nan	nan	nan	nan	nan	0.03756	0.12969	nan	nan	nan	nan	nan	0.04882	nan	0.05852	0.04847	0.07397	0.11832	0.0534	nan	nan	0.06619	nan	0.07923	0.08974
2023-10-12 21:09:13+00:00	nan	nan	nan	nan	nan	nan	nan	nan	0.02993	0.05374	0.05749	nan	0.04826	0.07118	0.04244	nan	nan	nan	0.04018	0.04613	0.03808	0.04613	nan	nan	nan	nan	nan	nan	nan	0.03765	0.12898	nan	nan	nan	nan	nan	0.04879	nan	0.05809	0.04846	0.07415	0.11781	0.05341	nan	nan	0.06622	nan	0.07939	0.08932
2023-10-12 21:09:14+00:00	nan	nan	nan	nan	nan	nan	nan	nan	0.02995	0.05363	0.05775	nan	0.04848	0.07113	0.04251	nan	nan	nan	0.04035	0.04639	0.03776	0.04576	nan	nan	nan	nan	nan	nan	nan	0.03759	0.1283	nan	nan	nan	nan	nan	0.04876	nan	0.05832	0.04852	0.07363	0.11774	0.05318	nan	nan	0.06585	nan	0.07951	0.09074
2023-10-12 21:09:15+00:00	nan	nan	nan	nan	nan	nan	nan	nan	0.02981	0.05314	0.05815	nan	0.04838	0.07057	0.04255	nan	nan	nan	0.04088	0.04672	0.03779	0.04536	nan	nan	nan	nan	nan	nan	nan	0.03761	0.1275	nan	nan	nan	nan	nan	0.04867	nan	0.05815	0.04834	0.0736	0.11793	0.05337	nan	nan	0.06588	nan	0.08004	0.0913
2023-10-12 21:09:16+00:00	nan	nan	nan	nan	nan	nan	nan	nan	0.02973	0.05239	0.05816	nan	0.04862	0.0708	0.04267	nan	nan	nan	0.04054	0.04705	0.03795	0.04562	nan	nan	nan	nan	nan	nan	nan	0.03745	0.12885	nan	nan	nan	nan	nan	0.04853	nan	0.05794	0.04821	0.07322	0.11742	0.05311	nan	nan	0.06579	nan	0.08061	0.09068
2023-10-12 21:09:17+00:00	nan	nan	nan	nan	nan	nan	nan	nan	0.02971	0.05215	0.05794	nan	0.04843	0.07049	0.04312	nan	nan	nan	0.04108	0.0473	0.03785	0.04608	nan	nan	nan	nan	nan	nan	nan	0.03764	0.12804	nan	nan	nan	nan	nan	0.04897	nan	0.05773	0.04783	0.0733	0.11652	0.0532	nan	nan	0.06547	nan	0.08088	0.09095
2023-10-12 21:09:18+00:00	nan	nan	nan	nan	nan	nan	nan	nan	0.02979	0.05225	0.05788	nan	0.0478	0.0707	0.04265	nan	nan	nan	0.04115	0.04756	0.03769	0.04551	nan	nan	nan	nan	nan	nan	nan	0.03745	0.12828	nan	nan	nan	nan	nan	0.04909	nan	0.05803	0.04788	0.07346	0.11639	0.05302	nan	nan	0.06485	nan	0.08112	0.09138
2023-10-12 21:09:19+00:00	nan	nan	nan	nan	nan	nan	nan	nan	0.02985	0.05197	0.05774	nan	0.04831	0.07117	0.04256	nan	nan	nan	0.04132	0.04736	0.03771	0.04575	nan	nan	nan	nan	nan	nan	nan	0.0374	0.12832	nan	nan	nan	nan	nan	0.0489	nan	0.05821	0.04799	0.07376	0.11592	0.05322	nan	nan	0.06462	nan	0.08131	0.09195
2023-10-12 21:09:20+00:00	nan	nan	nan	nan	nan	nan	nan	nan	0.0295	0.05163	0.05756	nan	0.04852	0.07077	0.04211	nan	nan	nan	0.04148	0.04767	0.03753	0.04552	nan	nan	nan	nan	nan	nan	nan	0.03758	0.12832	nan	nan	nan	nan	nan	0.04845	nan	0.05859	0.04767	0.0736	0.11511	0.05354	nan	nan	0.06486	nan	0.08165	0.09078
2023-10-12 21:09:21+00:00	nan	nan	nan	nan	nan	nan	nan	nan	0.02953	0.05137	0.05738	nan	0.04868	0.07123	0.04234	nan	nan	nan	0.04131	0.04779	0.03743	0.04566	nan	nan	nan	nan	nan	nan	nan	0.03808	0.12839	nan	nan	nan	nan	nan	0.04806	nan	0.05838	0.04757	0.07405	0.11494	0.05339	nan	nan	0.06452	nan	0.08175	0.09185
2023-10-12 21:09:22+00:00	nan	nan	nan	nan	nan	nan	nan	nan	0.02945	0.05129	0.0574	nan	0.04856	0.07146	0.04274	nan	nan	nan	0.04093	0.04815	0.03751	0.04583	nan	nan	nan	nan	nan	nan	nan	0.03814	0.12862	nan	nan	nan	nan	nan	0.04771	nan	0.05812	0.04736	0.07436	0.11461	0.05336	nan	nan	0.06399	nan	0.08159	0.09179
2023-10-12 21:09:23+00:00	nan	nan	nan	nan	nan	nan	nan	nan	0.02947	0.05107	0.05723	nan	0.04851	0.0711	0.04272	nan	nan	nan	0.0409	0.04821	0.03785	0.04586	nan	nan	nan	nan	nan	nan	nan	0.03789	0.12821	nan	nan	nan	nan	nan	0.04769	nan	0.05833	0.04691	0.07439	0.11407	0.05364	nan	nan	0.06385	nan	0.08188	0.09253
2023-10-12 21:09:24+00:00	nan	nan	nan	nan	nan	nan	nan	nan	0.02935	0.05103	0.057	nan	0.04876	0.0704	0.04239	nan	nan	nan	0.04098	0.04899	0.03801	0.04546	nan	nan	nan	nan	nan	nan	nan	0.03801	0.12794	nan	nan	nan	nan	nan	0.04793	nan	0.05851	0.04672	0.07406	0.11355	0.05372	nan	nan	0.06308	nan	0.08232	0.09213
2023-10-12 21:09:25+00:00	nan	nan	nan	nan	nan	nan	nan	nan	0.02898	0.05167	0.05657	nan	0.04916	0.07061	0.0417	nan	nan	nan	0.0412	0.04892	0.03799	0.04483	nan	nan	nan	nan	nan	nan	nan	0.03747	0.12787	nan	nan	nan	nan	nan	0.04799	nan	0.05871	0.04653	0.0743	0.11337	0.05417	nan	nan	0.06321	nan	0.08264	0.09205
2023-10-12 21:09:26+00:00	nan	nan	nan	nan	nan	nan	nan	nan	0.02878	0.05197	0.05623	nan	0.04928	0.06955	0.04164	nan	nan	nan	0.04173	0.04884	0.03797	0.0448	nan	nan	nan	nan	nan	nan	nan	0.03713	0.12771	nan	nan	nan	nan	nan	0.04795	nan	0.05834	0.04637	0.0743	0.11236	0.0541	nan	nan	0.06275	nan	0.08258	0.09211
2023-10-12 21:09:27+00:00	nan	nan	nan	nan	nan	nan	nan	nan	0.02857	0.05239	0.05575	nan	0.04959	0.06943	0.0414	nan	nan	nan	0.04145	0.04894	0.03815	0.04441	nan	nan	nan	nan	nan	nan	nan	0.03707	0.12842	nan	nan	nan	nan	nan	0.04801	nan	0.05814	0.0462	0.07398	0.11204	0.0544	nan	nan	0.06272	nan	0.08286	0.09195
2023-10-12 21:09:28+00:00	nan	nan	nan	nan	nan	nan	nan	nan	0.02859	0.05209	0.05584	nan	0.05027	0.06861	0.0416	nan	nan	nan	0.04113	0.04887	0.03823	0.0444	nan	nan	nan	nan	nan	nan	nan	0.03698	0.1283	nan	nan	nan	nan	nan	0.04794	nan	0.05808	0.04594	0.07392	0.11171	0.05432	nan	nan	0.06217	nan	0.0834	0.09235
2023-10-12 21:09:29+00:00	nan	nan	nan	nan	nan	nan	nan	nan	0.02851	0.05258	0.05602	nan	0.05013	0.06833	0.04153	nan	nan	nan	0.04117	0.04892	0.03807	0.04413	nan	nan	nan	nan	nan	nan	nan	0.03698	0.12931	nan	nan	nan	nan	nan	0.048	nan	0.05816	0.04557	0.07386	0.11137	0.05431	nan	nan	0.06196	nan	0.08378	0.09287
2023-10-12 21:09:30+00:00	nan	nan	nan	nan	nan	nan	nan	nan	0.02861	0.05255	0.05599	nan	0.05059	0.06863	0.04125	nan	nan	nan	0.04129	0.04881	0.03726	0.044	nan	nan	nan	nan	nan	nan	nan	0.0367	0.13003	nan	nan	nan	nan	nan	0.04837	nan	0.05825	0.04552	0.07406	0.11002	0.05474	nan	nan	0.06174	nan	0.08349	0.09301
2023-10-12 21:09:31+00:00	nan	nan	nan	nan	nan	nan	nan	nan	0.02852	0.05252	0.05604	nan	0.05082	0.0687	0.04104	nan	nan	nan	0.0412	0.0492	0.03735	0.04332	nan	nan	nan	nan	nan	nan	nan	0.03659	0.13173	nan	nan	nan	nan	nan	0.04832	nan	0.05823	0.04541	0.07363	0.10996	0.05495	nan	nan	0.06157	nan	0.08357	0.0925
2023-10-12 21:09:32+00:00	nan	nan	nan	nan	nan	nan	nan	nan	0.02833	0.05271	0.05578	nan	0.05079	0.06848	0.04085	nan	nan	nan	0.04115	0.0491	0.03724	0.04295	nan	nan	nan	nan	nan	nan	nan	0.03646	0.13102	nan	nan	nan	nan	nan	0.04854	nan	0.05805	0.04511	0.07486	0.11013	0.0549	nan	nan	0.06127	nan	0.08369	0.09159
2023-10-12 21:09:33+00:00	nan	nan	nan	nan	nan	nan	nan	nan	0.02795	0.05239	0.05642	nan	0.05097	0.06823	0.0409	nan	nan	nan	0.04099	0.04904	0.03736	0.04229	nan	nan	nan	nan	nan	nan	nan	0.03655	0.13213	nan	nan	nan	nan	nan	0.04798	nan	0.05799	0.04504	0.07416	0.1108	0.05494	nan	nan	0.061	nan	0.08347	0.09212
2023-10-12 21:09:34+00:00	nan	nan	nan	nan	nan	nan	nan	nan	0.02823	0.05208	0.05628	nan	0.05113	0.06737	0.04077	nan	nan	nan	0.04082	0.04867	0.03713	0.04173	nan	nan	nan	nan	nan	nan	nan	0.03653	0.13254	nan	nan	nan	nan	nan	0.04776	nan	0.05748	0.04503	0.07398	0.11045	0.05578	nan	nan	0.06113	nan	0.08374	0.09282
2023-10-12 21:09:35+00:00	nan	nan	nan	nan	nan	nan	nan	nan	0.02855	0.05259	0.05576	nan	0.05088	0.06686	0.04067	nan	nan	nan	0.04125	0.04893	0.03716	0.04137	nan	nan	nan	nan	nan	nan	nan	0.03638	0.13206	nan	nan	nan	nan	nan	0.04783	nan	0.05719	0.04496	0.0744	0.1105	0.05577	nan	nan	0.06099	nan	0.08365	0.09245
2023-10-12 21:09:36+00:00	nan	nan	nan	nan	nan	nan	nan	nan	0.02829	0.05276	0.0557	nan	0.0508	0.06583	0.04068	nan	nan	nan	0.04087	0.04891	0.0367	0.04116	nan	nan	nan	nan	nan	nan	nan	0.03589	0.13166	nan	nan	nan	nan	nan	0.04794	nan	0.05665	0.04478	0.07459	0.11067	0.05593	nan	nan	0.06146	nan	0.08379	0.09262
2023-10-12 21:09:37+00:00	nan	nan	nan	nan	nan	nan	nan	nan	0.02832	0.05275	0.05567	nan	0.05086	0.0662	0.04043	nan	nan	nan	0.04032	0.04853	0.03663	0.04175	nan	nan	nan	nan	nan	nan	nan	0.03569	0.13198	nan	nan	nan	nan	nan	0.04804	nan	0.05653	0.04449	0.07443	0.11033	0.05624	nan	nan	0.06123	nan	0.08391	0.09239
2023-10-12 21:09:38+00:00	nan	nan	nan	nan	nan	nan	nan	nan	0.02827	0.05293	0.05544	nan	0.05061	0.06563	0.04027	nan	nan	nan	0.04027	0.04851	0.03657	0.04186	nan	nan	nan	nan	nan	nan	nan	0.03592	0.13259	nan	nan	nan	nan	nan	0.04759	nan	0.05663	0.04405	0.07399	0.11041	0.05622	nan	nan	0.06134	nan	0.08364	0.09209
2023-10-12 21:09:39+00:00	nan	nan	nan	nan	nan	nan	nan	nan	0.02819	0.05297	0.05525	nan	0.0505	0.06581	0.04055	nan	nan	nan	0.04012	0.0481	0.03646	0.04186	nan	nan	nan	nan	nan	nan	nan	0.03587	0.1331	nan	nan	nan	nan	nan	0.04756	nan	0.05674	0.0442	0.07377	0.11126	0.05621	nan	nan	0.06106	nan	0.08454	0.09231
2023-10-12 21:09:40+00:00	nan	nan	nan	nan	nan	nan	nan	nan	0.02807	0.05308	0.05562	nan	0.05084	0.06514	0.04033	nan	nan	nan	0.04018	0.04859	0.0362	0.04192	nan	nan	nan	nan	nan	nan	nan	0.0356	0.13457	nan	nan	nan	nan	nan	0.04768	nan	0.05706	0.04441	0.07351	0.11056	0.05647	nan	nan	0.06064	nan	0.08342	0.09177
2023-10-12 21:09:41+00:00	nan	nan	nan	nan	nan	nan	nan	nan	0.0285	0.05323	0.05553	nan	0.05095	0.06494	0.04021	nan	nan	nan	0.03996	0.04872	0.03608	0.04191	nan	nan	nan	nan	nan	nan	nan	0.03662	0.13622	nan	nan	nan	nan	nan	0.04792	nan	0.05728	0.04417	0.07407	0.11158	0.0563	nan	nan	0.06106	nan	0.08263	0.09143
2023-10-12 21:09:42+00:00	nan	nan	nan	nan	nan	nan	nan	nan	0.02872	0.05339	0.05582	nan	0.05094	0.0645	0.03972	nan	nan	nan	0.04018	0.04857	0.03591	0.04133	nan	nan	nan	nan	nan	nan	nan	0.03696	0.136	nan	nan	nan	nan	nan	0.04774	nan	0.05725	0.04407	0.07428	0.11151	0.0565	nan	nan	0.06096	nan	0.08254	0.09099
2023-10-12 21:09:43+00:00	nan	nan	nan	nan	nan	nan	nan	nan	0.02887	0.05387	0.05614	nan	0.05133	0.06465	0.03938	nan	nan	nan	0.04007	0.04837	0.03573	0.04156	nan	nan	nan	nan	nan	nan	nan	0.03696	0.13626	nan	nan	nan	nan	nan	0.0479	nan	0.05752	0.04408	0.07434	0.11236	0.0567	nan	nan	0.06073	nan	0.08208	0.09067
2023-10-12 21:09:44+00:00	nan	nan	nan	nan	nan	nan	nan	nan	0.02879	0.05387	0.05591	nan	0.05106	0.06468	0.03894	nan	nan	nan	0.03945	0.04846	0.03582	0.04155	nan	nan	nan	nan	nan	nan	nan	0.03726	0.13684	nan	nan	nan	nan	nan	0.04805	nan	0.05747	0.04381	0.07471	0.11191	0.05716	nan	nan	0.06075	nan	0.082	0.08894
2023-10-12 21:09:45+00:00	nan	nan	nan	nan	nan	nan	nan	nan	0.02896	0.05422	0.05527	nan	0.05182	0.0649	0.03879	nan	nan	nan	0.03912	0.04826	0.03578	0.0416	nan	nan	nan	nan	nan	nan	nan	0.03729	0.13874	nan	nan	nan	nan	nan	0.04813	nan	0.05773	0.0438	0.07502	0.11093	0.05755	nan	nan	0.0603	nan	0.08191	0.08866
2023-10-12 21:09:46+00:00	nan	nan	nan	nan	nan	nan	nan	nan	0.02892	0.05473	0.05533	nan	0.05191	0.06471	0.03861	nan	nan	nan	0.03943	0.04807	0.03566	0.04099	nan	nan	nan	nan	nan	nan	nan	0.03713	0.13837	nan	nan	nan	nan	nan	0.04821	nan	0.05803	0.04393	0.07526	0.11083	0.05774	nan	nan	0.06036	nan	0.08177	0.08871
2023-10-12 21:09:47+00:00	nan	nan	nan	nan	nan	nan	nan	nan	0.02902	0.05522	0.05518	nan	0.05188	0.06532	0.03792	nan	nan	nan	0.03897	0.04833	0.03548	0.04042	nan	nan	nan	nan	nan	nan	nan	0.03684	0.13802	nan	nan	nan	nan	nan	0.04862	nan	0.05851	0.04396	0.07581	0.1108	0.05814	nan	nan	0.06083	nan	0.08161	0.0886
2023-10-12 21:09:48+00:00	nan	nan	nan	nan	nan	nan	nan	nan	0.02894	0.0558	0.0554	nan	0.0522	0.06502	0.03785	nan	nan	nan	0.03924	0.04837	0.03559	0.04042	nan	nan	nan	nan	nan	nan	nan	0.03681	0.13769	nan	nan	nan	nan	nan	0.0487	nan	0.05795	0.04376	0.07615	0.11094	0.05835	nan	nan	0.06094	nan	0.08186	0.08855
2023-10-12 21:09:49+00:00	nan	nan	nan	nan	nan	nan	nan	nan	0.02891	0.05583	0.05526	nan	0.05213	0.06428	0.03777	nan	nan	nan	0.03887	0.04828	0.03547	0.04042	nan	nan	nan	nan	nan	nan	nan	0.03685	0.13688	nan	nan	nan	nan	nan	0.04915	nan	0.05793	0.04375	0.07588	0.1115	0.05837	nan	nan	0.06107	nan	0.08233	0.08838
2023-10-12 21:09:50+00:00	nan	nan	nan	nan	nan	nan	nan	nan	0.02912	0.05646	0.05489	nan	0.05218	0.06456	0.03768	nan	nan	nan	0.03926	0.04827	0.03557	0.04084	nan	nan	nan	nan	nan	nan	nan	0.0368	0.13714	nan	nan	nan	nan	nan	0.04946	nan	0.05775	0.04394	0.0756	0.11267	0.05826	nan	nan	0.06107	nan	0.08214	0.09001
2023-10-12 21:09:51+00:00	nan	nan	nan	nan	nan	nan	nan	nan	0.02919	0.05644	0.05471	nan	0.05181	0.06449	0.0374	nan	nan	nan	0.03922	0.04822	0.03554	0.04067	nan	nan	nan	nan	nan	nan	nan	0.03701	0.1376	nan	nan	nan	nan	nan	0.0499	nan	0.05773	0.04405	0.07497	0.11271	0.05828	nan	nan	0.06131	nan	0.08171	0.0889
2023-10-12 21:09:52+00:00	nan	nan	nan	nan	nan	nan	nan	nan	0.02941	0.05696	0.05483	nan	0.05202	0.06446	0.03697	nan	nan	nan	0.03939	0.04731	0.0357	0.0409	nan	nan	nan	nan	nan	nan	nan	0.0368	0.13749	nan	nan	nan	nan	nan	0.04995	nan	0.05828	0.04373	0.07486	0.1135	0.0583	nan	nan	0.06228	nan	0.08211	0.08955
2023-10-12 21:09:53+00:00	nan	nan	nan	nan	nan	nan	nan	nan	0.02912	0.05719	0.05484	nan	0.05196	0.06457	0.03712	nan	nan	nan	0.03939	0.04716	0.03546	0.04036	nan	nan	nan	nan	nan	nan	nan	0.03701	0.13729	nan	nan	nan	nan	nan	0.0499	nan	0.05848	0.04426	0.07413	0.11369	0.05808	nan	nan	0.06248	nan	0.08207	0.0889
2023-10-12 21:09:54+00:00	nan	nan	nan	nan	nan	nan	nan	nan	0.02916	0.0572	0.05515	nan	0.05219	0.06501	0.03676	nan	nan	nan	0.0396	0.04686	0.03562	0.04044	nan	nan	nan	nan	nan	nan	nan	0.03696	0.13743	nan	nan	nan	nan	nan	0.04994	nan	0.0583	0.04441	0.07381	0.1137	0.05791	nan	nan	0.06296	nan	0.08243	0.08915
2023-10-12 21:09:55+00:00	nan	nan	nan	nan	nan	nan	nan	nan	0.02927	0.05666	0.05515	nan	0.05203	0.0648	0.0368	nan	nan	nan	0.03953	0.04691	0.0356	0.04058	nan	nan	nan	nan	nan	nan	nan	0.03724	0.13725	nan	nan	nan	nan	nan	0.04977	nan	0.05841	0.04469	0.07342	0.11397	0.0577	nan	nan	0.06368	nan	0.08221	0.0893
2023-10-12 21:09:56+00:00	nan	nan	nan	nan	nan	nan	nan	nan	0.02945	0.05685	0.05511	nan	0.05191	0.0648	0.03635	nan	nan	nan	0.03916	0.04673	0.03552	0.04056	nan	nan	nan	nan	nan	nan	nan	0.03744	0.13654	nan	nan	nan	nan	nan	0.04986	nan	0.0587	0.04491	0.07338	0.1136	0.05752	nan	nan	0.06418	nan	0.08171	0.08952
2023-10-12 21:09:57+00:00	nan	nan	nan	nan	nan	nan	nan	nan	0.02959	0.05775	0.05524	nan	0.05138	0.06467	0.03613	nan	nan	nan	0.03924	0.04634	0.03521	0.04055	nan	nan	nan	nan	nan	nan	nan	0.03735	0.13607	nan	nan	nan	nan	nan	0.04995	nan	0.05922	0.045	0.07345	0.11393	0.05709	nan	nan	0.06474	nan	0.08123	0.09086
2023-10-12 21:09:58+00:00	nan	nan	nan	nan	nan	nan	nan	nan	0.02943	0.0576	0.05491	nan	0.0509	0.06515	0.03597	nan	nan	nan	0.03922	0.04622	0.03515	0.04041	nan	nan	nan	nan	nan	nan	nan	0.03712	0.13673	nan	nan	nan	nan	nan	0.05028	nan	0.05952	0.0452	0.07372	0.11429	0.05697	nan	nan	0.06494	nan	0.081	0.09098
2023-10-12 21:09:59+00:00	nan	nan	nan	nan	nan	nan	nan	nan	0.02945	0.05707	0.05481	nan	0.05089	0.06561	0.03568	nan	nan	nan	0.03906	0.04642	0.03512	0.04051	nan	nan	nan	nan	nan	nan	nan	0.03727	0.13656	nan	nan	nan	nan	nan	0.05025	nan	0.06002	0.04531	0.07415	0.11448	0.05727	nan	nan	0.06486	nan	0.08012	0.09129
2023-10-12 21:10:00+00:00	nan	nan	nan	nan	nan	nan	nan	nan	0.02942	0.05687	0.0547	nan	0.04998	0.06573	0.03574	nan	nan	nan	0.03892	0.04625	0.03509	0.04044	nan	nan	nan	nan	nan	nan	nan	0.03737	0.13576	nan	nan	nan	nan	nan	0.05059	nan	0.06008	0.04521	0.07394	0.11501	0.05699	nan	nan	0.06504	nan	0.08004	0.09066
2023-10-12 21:10:01+00:00	nan	nan	nan	nan	nan	nan	nan	nan	0.02939	0.05663	0.05455	nan	0.04992	0.06582	0.03559	nan	nan	nan	0.03915	0.04599	0.03497	0.04058	nan	nan	nan	nan	nan	nan	nan	0.03725	0.13441	nan	nan	nan	nan	nan	0.05054	nan	0.06015	0.04531	0.07378	0.11539	0.05727	nan	nan	0.06515	nan	0.07978	0.09067
2023-10-12 21:10:02+00:00	nan	nan	nan	nan	nan	nan	nan	nan	0.02927	0.05706	0.05466	nan	0.04965	0.06576	0.03538	nan	nan	nan	0.03912	0.0454	0.03506	0.04087	nan	nan	nan	nan	nan	nan	nan	0.03697	0.13462	nan	nan	nan	nan	nan	0.05059	nan	0.06068	0.04557	0.07286	0.11565	0.05726	nan	nan	0.06565	nan	0.07991	0.09093
2023-10-12 21:10:03+00:00	nan	nan	nan	nan	nan	nan	nan	nan	0.02939	0.05736	0.05401	nan	0.04939	0.0656	0.03541	nan	nan	nan	0.03917	0.04513	0.0351	0.04078	nan	nan	nan	nan	nan	nan	nan	0.03661	0.13479	nan	nan	nan	nan	nan	0.0505	nan	0.06059	0.04561	0.07294	0.11486	0.05697	nan	nan	0.06549	nan	0.08013	0.09115
2023-10-12 21:10:04+00:00	nan	nan	nan	nan	nan	nan	nan	nan	0.02933	0.05799	0.05399	nan	0.04906	0.06523	0.0351	nan	nan	nan	0.03934	0.04505	0.03537	0.04081	nan	nan	nan	nan	nan	nan	nan	0.03657	0.13485	nan	nan	nan	nan	nan	0.05051	nan	0.06108	0.04567	0.07272	0.11504	0.05646	nan	nan	0.06577	nan	0.08027	0.09136
2023-10-12 21:10:05+00:00	nan	nan	nan	nan	nan	nan	nan	nan	0.02898	0.05772	0.05415	nan	0.04892	0.06529	0.03512	nan	nan	nan	0.03904	0.04458	0.03521	0.04066	nan	nan	nan	nan	nan	nan	nan	0.03668	0.13454	nan	nan	nan	nan	nan	0.05045	nan	0.0614	0.04604	0.0729	0.11486	0.05649	nan	nan	0.06598	nan	0.07923	0.09201
2023-10-12 21:10:06+00:00	nan	nan	nan	nan	nan	nan	nan	nan	0.02928	0.05867	0.05416	nan	0.04837	0.06543	0.03476	nan	nan	nan	0.03922	0.04414	0.03548	0.04045	nan	nan	nan	nan	nan	nan	nan	0.03668	0.13459	nan	nan	nan	nan	nan	0.05	nan	0.06184	0.04605	0.07282	0.11547	0.05617	nan	nan	0.06592	nan	0.07912	0.09162
2023-10-12 21:10:07+00:00	nan	nan	nan	nan	nan	nan	nan	nan	0.02918	0.05863	0.05385	nan	0.04788	0.06529	0.0345	nan	nan	nan	0.03918	0.0438	0.03516	0.0399	nan	nan	nan	nan	nan	nan	nan	0.0364	0.13474	nan	nan	nan	nan	nan	0.05006	nan	0.06236	0.04623	0.07307	0.11495	0.05602	nan	nan	0.06581	nan	0.079	0.092
2023-10-12 21:10:08+00:00	nan	nan	nan	nan	nan	nan	nan	nan	0.0293	0.05871	0.0538	nan	0.04715	0.06537	0.03462	nan	nan	nan	0.03921	0.0436	0.03525	0.03966	nan	nan	nan	nan	nan	nan	nan	0.03614	0.13509	nan	nan	nan	nan	nan	0.05002	nan	0.06258	0.04622	0.07311	0.11516	0.05588	nan	nan	0.06533	nan	0.07997	0.09198
2023-10-12 21:10:09+00:00	nan	nan	nan	nan	nan	nan	nan	nan	0.02935	0.05893	0.05404	nan	0.04648	0.06486	0.03442	nan	nan	nan	0.03927	0.04385	0.03527	0.03941	nan	nan	nan	nan	nan	nan	nan	0.03599	0.13454	nan	nan	nan	nan	nan	0.04994	nan	0.06302	0.04593	0.07325	0.11491	0.05599	nan	nan	0.06581	nan	0.07933	0.09215
2023-10-12 21:10:10+00:00	nan	nan	nan	nan	nan	nan	nan	nan	0.02918	0.05905	0.05394	nan	0.04574	0.06525	0.03421	nan	nan	nan	0.03905	0.04364	0.03526	0.03939	nan	nan	nan	nan	nan	nan	nan	0.03539	0.13383	nan	nan	nan	nan	nan	0.04979	nan	0.06313	0.04572	0.07337	0.11527	0.05576	nan	nan	0.06574	nan	0.08019	0.0923
2023-10-12 21:10:11+00:00	nan	nan	nan	nan	nan	nan	nan	nan	0.02897	0.0597	0.05297	nan	0.04556	0.06573	0.03446	nan	nan	nan	0.03889	0.04318	0.03518	0.03958	nan	nan	nan	nan	nan	nan	nan	0.03447	0.13286	nan	nan	nan	nan	nan	0.04958	nan	0.06352	0.04571	0.07314	0.11443	0.05562	nan	nan	0.06566	nan	0.08081	0.09205
2023-10-12 21:10:12+00:00	nan	nan	nan	nan	nan	nan	nan	nan	0.02876	0.05972	0.05283	nan	0.04533	0.06599	0.03473	nan	nan	nan	0.0387	0.04335	0.03557	0.03959	nan	nan	nan	nan	nan	nan	nan	0.03403	0.1337	nan	nan	nan	nan	nan	0.04965	nan	0.0633	0.04556	0.07326	0.11428	0.05572	nan	nan	0.0655	nan	0.0813	0.09195
2023-10-12 21:10:13+00:00	nan	nan	nan	nan	nan	nan	nan	nan	0.02887	0.05972	0.05255	nan	0.04474	0.06582	0.03467	nan	nan	nan	0.0389	0.0434	0.03554	0.03944	nan	nan	nan	nan	nan	nan	nan	0.03373	0.13454	nan	nan	nan	nan	nan	0.04985	nan	0.06329	0.04571	0.07323	0.11332	0.05569	nan	nan	0.06581	nan	0.08126	0.09294
2023-10-12 21:10:14+00:00	nan	nan	nan	nan	nan	nan	nan	nan	0.02893	0.06018	0.05269	nan	0.04456	0.06578	0.03489	nan	nan	nan	0.03888	0.04342	0.03545	0.03952	nan	nan	nan	nan	nan	nan	nan	0.0335	0.13373	nan	nan	nan	nan	nan	0.04958	nan	0.06335	0.04554	0.07313	0.11404	0.05544	nan	nan	0.06642	nan	0.0815	0.09388
2023-10-12 21:10:15+00:00	nan	nan	nan	nan	nan	nan	nan	nan	0.02885	0.06046	0.05298	nan	0.04353	0.06599	0.03509	nan	nan	nan	0.03891	0.04325	0.03562	0.03909	nan	nan	nan	nan	nan	nan	nan	0.03322	0.13253	nan	nan	nan	nan	nan	0.04959	nan	0.06352	0.04554	0.07267	0.11415	0.05523	nan	nan	0.06676	nan	0.08124	0.0948
2023-10-12 21:10:16+00:00	nan	nan	nan	nan	nan	nan	nan	nan	0.02894	0.06117	0.05288	nan	0.0432	0.0661	0.03483	nan	nan	nan	0.03878	0.04328	0.03533	0.03911	nan	nan	nan	nan	nan	nan	nan	0.03364	0.13191	nan	nan	nan	nan	nan	0.04933	nan	0.0634	0.04507	0.07218	0.11377	0.05496	nan	nan	0.06691	nan	0.08126	0.09541
2023-10-12 21:10:17+00:00	nan	nan	nan	nan	nan	nan	nan	nan	0.02895	0.06087	0.05303	nan	0.04281	0.06575	0.03473	nan	nan	nan	0.03868	0.04302	0.03554	0.03911	nan	nan	nan	nan	nan	nan	nan	0.03391	0.13306	nan	nan	nan	nan	nan	0.0487	nan	0.06303	0.04484	0.0716	0.11403	0.05457	nan	nan	0.06695	nan	0.08123	0.09589
2023-10-12 21:10:18+00:00	nan	nan	nan	nan	nan	nan	nan	nan	0.02865	0.06094	0.05278	nan	0.04236	0.0661	0.03489	nan	nan	nan	0.03826	0.04272	0.03555	0.03912	nan	nan	nan	nan	nan	nan	nan	0.03383	0.13383	nan	nan	nan	nan	nan	0.04848	nan	0.06389	0.045	0.07161	0.11383	0.05451	nan	nan	0.06722	nan	0.08079	0.09559
2023-10-12 21:10:19+00:00	nan	nan	nan	nan	nan	nan	nan	nan	0.02868	0.06168	0.05306	nan	0.04188	0.0663	0.03496	nan	nan	nan	0.03826	0.04266	0.03576	0.03865	nan	nan	nan	nan	nan	nan	nan	0.03387	0.13495	nan	nan	nan	nan	nan	0.04817	nan	0.06395	0.04516	0.07195	0.11297	0.05434	nan	nan	0.06744	nan	0.08033	0.09555
2023-10-12 21:10:20+00:00	nan	nan	nan	nan	nan	nan	nan	nan	0.02889	0.06165	0.05359	nan	0.04147	0.06619	0.03488	nan	nan	nan	0.0375	0.04239	0.03565	0.03803	nan	nan	nan	nan	nan	nan	nan	0.03373	0.13503	nan	nan	nan	nan	nan	0.0478	nan	0.06406	0.04528	0.07255	0.11178	0.05453	nan	nan	0.0677	nan	0.08089	0.09496
2023-10-12 21:10:21+00:00	nan	nan	nan	nan	nan	nan	nan	nan	0.02897	0.062	0.0543	nan	0.04165	0.06614	0.03498	nan	nan	nan	0.03743	0.04223	0.03573	0.03832	nan	nan	nan	nan	nan	nan	nan	0.03301	0.135	nan	nan	nan	nan	nan	0.0473	nan	0.06476	0.04567	0.07283	0.11109	0.0544	nan	nan	0.06762	nan	0.08165	0.0957
2023-10-12 21:10:22+00:00	nan	nan	nan	nan	nan	nan	nan	nan	0.02878	0.06148	0.054	nan	0.04138	0.06636	0.03485	nan	nan	nan	0.03751	0.04258	0.03573	0.0381	nan	nan	nan	nan	nan	nan	nan	0.03283	0.13568	nan	nan	nan	nan	nan	0.04739	nan	0.06459	0.04579	0.07304	0.11026	0.0545	nan	nan	0.06639	nan	0.08099	0.09532
2023-10-12 21:10:23+00:00	nan	nan	nan	nan	nan	nan	nan	nan	0.02878	0.06157	0.054	nan	0.04174	0.06706	0.03454	nan	nan	nan	0.03736	0.04247	0.03547	0.03841	nan	nan	nan	nan	nan	nan	nan	0.0326	0.13625	nan	nan	nan	nan	nan	0.04748	nan	0.06445	0.04529	0.07355	0.10981	0.05458	nan	nan	0.0662	nan	0.08078	0.09607
2023-10-12 21:10:24+00:00	nan	nan	nan	nan	nan	nan	nan	nan	0.02893	0.06274	0.05384	nan	0.04115	0.06666	0.03458	nan	nan	nan	0.03739	0.04219	0.03536	0.03856	nan	nan	nan	nan	nan	nan	nan	0.03252	0.13708	nan	nan	nan	nan	nan	0.04728	nan	0.0644	0.04564	0.07378	0.11013	0.05467	nan	nan	0.06621	nan	0.08022	0.09624
2023-10-12 21:10:25+00:00	nan	nan	nan	nan	nan	nan	nan	nan	0.02889	0.06312	0.05418	nan	0.04091	0.06658	0.03458	nan	nan	nan	0.03759	0.04237	0.03539	0.03842	nan	nan	nan	nan	nan	nan	nan	0.03232	0.1373	nan	nan	nan	nan	nan	0.04708	nan	0.06453	0.04568	0.07398	0.10936	0.05457	nan	nan	0.06576	nan	0.0797	0.09577
2023-10-12 21:10:26+00:00	nan	nan	nan	nan	nan	nan	nan	nan	0.02883	0.06324	0.05432	nan	0.04077	0.06665	0.03454	nan	nan	nan	0.03785	0.04246	0.03536	0.03834	nan	nan	nan	nan	nan	nan	nan	0.03198	0.13732	nan	nan	nan	nan	nan	0.04705	nan	0.06455	0.04542	0.07433	0.10959	0.05459	nan	nan	0.06557	nan	0.07977	0.09576
2023-10-12 21:10:27+00:00	nan	nan	nan	nan	nan	nan	nan	nan	0.02886	0.06219	0.05439	nan	0.04071	0.06727	0.03461	nan	nan	nan	0.03764	0.04264	0.03522	0.03856	nan	nan	nan	nan	nan	nan	nan	0.03177	0.13712	nan	nan	nan	nan	nan	0.04684	nan	0.06429	0.04495	0.07396	0.10877	0.05447	nan	nan	0.0654	nan	0.07913	0.09533
2023-10-12 21:10:28+00:00	nan	nan	nan	nan	nan	nan	nan	nan	0.02899	0.06243	0.05469	nan	0.04074	0.06712	0.03435	nan	nan	nan	0.03762	0.04252	0.0352	0.03874	nan	nan	nan	nan	nan	nan	nan	0.03161	0.13686	nan	nan	nan	nan	nan	0.04659	nan	0.06389	0.04517	0.07399	0.10817	0.05511	nan	nan	0.06555	nan	0.07917	0.0957
2023-10-12 21:10:29+00:00	nan	nan	nan	nan	nan	nan	nan	nan	0.02904	0.06301	0.05498	nan	0.04057	0.06709	0.03462	nan	nan	nan	0.0376	0.04182	0.03541	0.03839	nan	nan	nan	nan	nan	nan	nan	0.03108	0.13742	nan	nan	nan	nan	nan	0.0462	nan	0.0637	0.04497	0.07346	0.1075	0.05472	nan	nan	0.06579	nan	0.07929	0.09623
2023-10-12 21:10:30+00:00	nan	nan	nan	nan	nan	nan	nan	nan	0.02904	0.06343	0.0549	nan	0.04033	0.06752	0.03472	nan	nan	nan	0.03778	0.04176	0.03545	0.03868	nan	nan	nan	nan	nan	nan	nan	0.0312	0.1381	nan	nan	nan	nan	nan	0.04547	nan	0.06373	0.04488	0.07407	0.10718	0.05469	nan	nan	0.06576	nan	0.07937	0.09695
2023-10-12 21:10:31+00:00	nan	nan	nan	nan	nan	nan	nan	nan	0.02928	0.06373	0.05498	nan	0.03998	0.06754	0.03488	nan	nan	nan	0.0377	0.04164	0.03562	0.0386	nan	nan	nan	nan	nan	nan	nan	0.03093	0.13804	nan	nan	nan	nan	nan	0.04552	nan	0.06349	0.04497	0.07385	0.10685	0.05429	nan	nan	0.06603	nan	0.07911	0.09783
2023-10-12 21:10:32+00:00	nan	nan	nan	nan	nan	nan	nan	nan	0.02942	0.06394	0.05542	nan	0.04023	0.06746	0.03485	nan	nan	nan	0.03761	0.04171	0.03574	0.03848	nan	nan	nan	nan	nan	nan	nan	0.03099	0.13896	nan	nan	nan	nan	nan	0.04537	nan	0.06326	0.04483	0.07401	0.1061	0.05411	nan	nan	0.06561	nan	0.07857	0.09729
2023-10-12 21:10:33+00:00	nan	nan	nan	nan	nan	nan	nan	nan	0.02953	0.06472	0.0561	nan	0.03998	0.06788	0.03489	nan	nan	nan	0.03782	0.04239	0.03599	0.03866	nan	nan	nan	nan	nan	nan	nan	0.03101	0.13919	nan	nan	nan	nan	nan	0.04548	nan	0.06322	0.04505	0.07418	0.10577	0.05454	nan	nan	0.06612	nan	0.07833	0.09775
2023-10-12 21:10:34+00:00	nan	nan	nan	nan	nan	nan	nan	nan	0.0296	0.06549	0.05625	nan	0.0399	0.06811	0.03501	nan	nan	nan	0.03846	0.04222	0.03583	0.03899	nan	nan	nan	nan	nan	nan	nan	0.0312	0.14014	nan	nan	nan	nan	nan	0.04518	nan	0.06326	0.04508	0.07501	0.10549	0.05455	nan	nan	0.06605	nan	0.07796	0.09761
2023-10-12 21:10:35+00:00	nan	nan	nan	nan	nan	nan	nan	nan	0.02966	0.06638	0.05617	nan	0.03958	0.06823	0.03527	nan	nan	nan	0.03842	0.04271	0.03611	0.03924	nan	nan	nan	nan	nan	nan	nan	0.03105	0.14045	nan	nan	nan	nan	nan	0.04522	nan	0.06354	0.04485	0.07466	0.10412	0.05428	nan	nan	0.06581	nan	0.07871	0.09771
2023-10-12 21:10:36+00:00	nan	nan	nan	nan	nan	nan	nan	nan	0.02964	0.06639	0.05625	nan	0.03972	0.0688	0.03566	nan	nan	nan	0.03793	0.04293	0.03601	0.039	nan	nan	nan	nan	nan	nan	nan	0.0309	0.14017	nan	nan	nan	nan	nan	0.04546	nan	0.06372	0.04463	0.07492	0.10265	0.05465	nan	nan	0.06543	nan	0.07813	0.09769
2023-10-12 21:10:37+00:00	nan	nan	nan	nan	nan	nan	nan	nan	0.02936	0.06663	0.05629	nan	0.03967	0.06864	0.03602	nan	nan	nan	0.0378	0.04292	0.03618	0.03893	nan	nan	nan	nan	nan	nan	nan	0.03095	0.14004	nan	nan	nan	nan	nan	0.04544	nan	0.06353	0.04504	0.07424	0.10211	0.05472	nan	nan	0.06559	nan	0.07774	0.09848
2023-10-12 21:10:38+00:00	nan	nan	nan	nan	nan	nan	nan	nan	0.02922	0.06671	0.05606	nan	0.03965	0.06849	0.03616	nan	nan	nan	0.03774	0.04272	0.03608	0.0389	nan	nan	nan	nan	nan	nan	nan	0.03117	0.14057	nan	nan	nan	nan	nan	0.04557	nan	0.06333	0.04528	0.07363	0.10139	0.05485	nan	nan	0.06592	nan	0.07639	0.09881
2023-10-12 21:10:39+00:00	nan	nan	nan	nan	nan	nan	nan	nan	0.0292	0.06672	0.05622	nan	0.03983	0.06874	0.03621	nan	nan	nan	0.03771	0.04266	0.03613	0.03893	nan	nan	nan	nan	nan	nan	nan	0.03107	0.14068	nan	nan	nan	nan	nan	0.04573	nan	0.06328	0.04545	0.07332	0.10089	0.05463	nan	nan	0.06571	nan	0.07582	0.0989
2023-10-12 21:10:40+00:00	nan	nan	nan	nan	nan	nan	nan	nan	0.02935	0.06723	0.05636	nan	0.03968	0.06891	0.03646	nan	nan	nan	0.03764	0.04237	0.03636	0.03882	nan	nan	nan	nan	nan	nan	nan	0.03094	0.14053	nan	nan	nan	nan	nan	0.0454	nan	0.06334	0.04533	0.07321	0.1006	0.05443	nan	nan	0.06581	nan	0.07488	0.09899
2023-10-12 21:10:41+00:00	nan	nan	nan	nan	nan	nan	nan	nan	0.02933	0.06694	0.05703	nan	0.03982	0.06869	0.03623	nan	nan	nan	0.03788	0.04251	0.03677	0.03846	nan	nan	nan	nan	nan	nan	nan	0.03084	0.14041	nan	nan	nan	nan	nan	0.04534	nan	0.06271	0.04537	0.07287	0.10124	0.05455	nan	nan	0.06571	nan	0.07424	0.09955
2023-10-12 21:10:42+00:00	nan	nan	nan	nan	nan	nan	nan	nan	0.02942	0.06722	0.05692	nan	0.03979	0.06905	0.03616	nan	nan	nan	0.03776	0.04226	0.03678	0.03815	nan	nan	nan	nan	nan	nan	nan	0.03113	0.13922	nan	nan	nan	nan	nan	0.0451	nan	0.06332	0.04546	0.0723	0.10093	0.05424	nan	nan	0.0658	nan	0.07316	0.09947
2023-10-12 21:10:43+00:00	nan	nan	nan	nan	nan	nan	nan	nan	0.02916	0.06721	0.05676	nan	0.04004	0.06911	0.03609	nan	nan	nan	0.03757	0.04235	0.03683	0.03789	nan	nan	nan	nan	nan	nan	nan	0.03129	0.13863	nan	nan	nan	nan	nan	0.0448	nan	0.06337	0.04526	0.07202	0.10116	0.0541	nan	nan	0.06524	nan	0.07364	0.09909
2023-10-12 21:10:44+00:00	nan	nan	nan	nan	nan	nan	nan	nan	0.02911	0.06705	0.05644	nan	0.04004	0.0693	0.03619	nan	nan	nan	0.03766	0.04202	0.03706	0.03763	nan	nan	nan	nan	nan	nan	nan	0.03113	0.13864	nan	nan	nan	nan	nan	0.04499	nan	0.06365	0.04528	0.07208	0.09984	0.05423	nan	nan	0.06503	nan	0.07333	0.09893
2023-10-12 21:10:45+00:00	nan	nan	nan	nan	nan	nan	nan	nan	0.02904	0.06721	0.05636	nan	0.03998	0.0691	0.03605	nan	nan	nan	0.03766	0.04201	0.03696	0.03787	nan	nan	nan	nan	nan	nan	nan	0.03135	0.13868	nan	nan	nan	nan	nan	0.04498	nan	0.06335	0.0452	0.07181	0.09955	0.05402	nan	nan	0.0654	nan	0.0732	0.09828
2023-10-12 21:10:46+00:00	nan	nan	nan	nan	nan	nan	nan	nan	0.02913	0.06684	0.05658	nan	0.03985	0.06936	0.03618	nan	nan	nan	0.03764	0.04222	0.03734	0.03787	nan	nan	nan	nan	nan	nan	nan	0.03095	0.13981	nan	nan	nan	nan	nan	0.04569	nan	0.06308	0.04549	0.07259	0.10039	0.05421	nan	nan	0.06538	nan	0.07319	0.09764
2023-10-12 21:10:47+00:00	nan	nan	nan	nan	nan	nan	nan	nan	0.02941	0.06689	0.05672	nan	0.03963	0.06948	0.03652	nan	nan	nan	0.03762	0.04205	0.03749	0.03787	nan	nan	nan	nan	nan	nan	nan	0.03072	0.13903	nan	nan	nan	nan	nan	0.04602	nan	0.063	0.0459	0.07229	0.10089	0.05484	nan	nan	0.06506	nan	0.0728	0.09701
2023-10-12 21:10:48+00:00	nan	nan	nan	nan	nan	nan	nan	nan	0.02977	0.06675	0.05702	nan	0.04021	0.06964	0.03646	nan	nan	nan	0.03777	0.0417	0.03737	0.03787	nan	nan	nan	nan	nan	nan	nan	0.03075	0.13839	nan	nan	nan	nan	nan	0.04596	nan	0.06282	0.04604	0.07167	0.10064	0.05467	nan	nan	0.06464	nan	0.07299	0.0967
2023-10-12 21:10:49+00:00	nan	nan	nan	nan	nan	nan	nan	nan	0.02982	0.06616	0.05682	nan	0.04036	0.07017	0.03659	nan	nan	nan	0.03795	0.04149	0.03703	0.03789	nan	nan	nan	nan	nan	nan	nan	0.03078	0.13739	nan	nan	nan	nan	nan	0.0461	nan	0.06269	0.0457	0.07167	0.10098	0.05482	nan	nan	0.06443	nan	0.07328	0.09703
2023-10-12 21:10:50+00:00	nan	nan	nan	nan	nan	nan	nan	nan	0.02971	0.06655	0.05632	nan	0.0403	0.07032	0.03675	nan	nan	nan	0.03814	0.04174	0.03705	0.03784	nan	nan	nan	nan	nan	nan	nan	0.03091	0.13769	nan	nan	nan	nan	nan	0.04628	nan	0.06253	0.04561	0.07157	0.10128	0.05478	nan	nan	0.06372	nan	0.07329	0.09664
2023-10-12 21:10:51+00:00	nan	nan	nan	nan	nan	nan	nan	nan	0.02995	0.06686	0.05609	nan	0.04064	0.0702	0.03683	nan	nan	nan	0.0383	0.04147	0.03736	0.03735	nan	nan	nan	nan	nan	nan	nan	0.03085	0.13818	nan	nan	nan	nan	nan	0.04615	nan	0.06207	0.04542	0.07142	0.1019	0.05475	nan	nan	0.06366	nan	0.07286	0.09683
2023-10-12 21:10:52+00:00	nan	nan	nan	nan	nan	nan	nan	nan	0.02992	0.06783	0.05627	nan	0.04053	0.07035	0.03688	nan	nan	nan	0.03851	0.04101	0.03739	0.0375	nan	nan	nan	nan	nan	nan	nan	0.0313	0.13763	nan	nan	nan	nan	nan	0.04625	nan	0.062	0.04554	0.07174	0.10191	0.05466	nan	nan	0.06408	nan	0.07305	0.09664
2023-10-12 21:10:53+00:00	nan	nan	nan	nan	nan	nan	nan	nan	0.02992	0.06759	0.05574	nan	0.03988	0.06971	0.03723	nan	nan	nan	0.03872	0.04134	0.03777	0.03749	nan	nan	nan	nan	nan	nan	nan	0.03113	0.13804	nan	nan	nan	nan	nan	0.04645	nan	0.06192	0.04582	0.07134	0.10165	0.05423	nan	nan	0.0643	nan	0.07336	0.09591
2023-10-12 21:10:54+00:00	nan	nan	nan	nan	nan	nan	nan	nan	0.02977	0.06704	0.0556	nan	0.03993	0.07023	0.03721	nan	nan	nan	0.03863	0.04166	0.03765	0.03742	nan	nan	nan	nan	nan	nan	nan	0.0314	0.13719	nan	nan	nan	nan	nan	0.0465	nan	0.06222	0.04528	0.07124	0.10192	0.05451	nan	nan	0.06431	nan	0.07341	0.0955
2023-10-12 21:10:55+00:00	nan	nan	nan	nan	nan	nan	nan	nan	0.02983	0.06693	0.05505	nan	0.0397	0.07027	0.03767	nan	nan	nan	0.03852	0.04135	0.03732	0.03745	nan	nan	nan	nan	nan	nan	nan	0.03169	0.13769	nan	nan	nan	nan	nan	0.04675	nan	0.06188	0.04516	0.07133	0.10306	0.05436	nan	nan	0.06394	nan	0.07386	0.09624
2023-10-12 21:10:56+00:00	nan	nan	nan	nan	nan	nan	nan	nan	0.02977	0.06753	0.05484	nan	0.03948	0.07033	0.03783	nan	nan	nan	0.03874	0.04112	0.03723	0.03745	nan	nan	nan	nan	nan	nan	nan	0.03195	0.1378	nan	nan	nan	nan	nan	0.04684	nan	0.06193	0.04526	0.07094	0.10289	0.05415	nan	nan	0.06381	nan	0.07447	0.09565
2023-10-12 21:10:57+00:00	nan	nan	nan	nan	nan	nan	nan	nan	0.02969	0.06792	0.05474	nan	0.03935	0.06959	0.03782	nan	nan	nan	0.03862	0.04104	0.03713	0.0374	nan	nan	nan	nan	nan	nan	nan	0.03182	0.13837	nan	nan	nan	nan	nan	0.04698	nan	0.06208	0.04518	0.07109	0.10465	0.05446	nan	nan	0.06349	nan	0.07466	0.09533
2023-10-12 21:10:58+00:00	nan	nan	nan	nan	nan	nan	nan	nan	0.02948	0.06811	0.05448	nan	0.0395	0.06955	0.03803	nan	nan	nan	0.0387	0.04128	0.03718	0.03735	nan	nan	nan	nan	nan	nan	nan	0.03196	0.13845	nan	nan	nan	nan	nan	0.0469	nan	0.06273	0.04495	0.07119	0.10447	0.05402	nan	nan	0.06361	nan	0.07422	0.09415
2023-10-12 21:10:59+00:00	nan	nan	nan	nan	nan	nan	nan	nan	0.02949	0.06809	0.05427	nan	0.03943	0.06932	0.03801	nan	nan	nan	0.03865	0.0413	0.0372	0.03757	nan	nan	nan	nan	nan	nan	nan	0.03213	0.13797	nan	nan	nan	nan	nan	0.04739	nan	0.06258	0.04507	0.0712	0.10466	0.05389	nan	nan	0.06404	nan	0.0747	0.09327
2023-10-12 21:11:00+00:00	nan	nan	nan	nan	nan	nan	nan	nan	0.02949	0.06824	0.05453	nan	0.03958	0.06835	0.03793	nan	nan	nan	0.03873	0.04128	0.03722	0.03728	nan	nan	nan	nan	nan	nan	nan	0.03176	0.1376	nan	nan	nan	nan	nan	0.04738	nan	0.06237	0.04505	0.07122	0.1045	0.0541	nan	nan	0.06443	nan	0.07477	0.09277
2023-10-12 21:11:01+00:00	nan	nan	nan	nan	nan	nan	nan	nan	0.02949	0.06829	0.05453	nan	0.03961	0.06825	0.03814	nan	nan	nan	0.03861	0.04093	0.03697	0.0373	nan	nan	nan	nan	nan	nan	nan	0.03187	0.13891	nan	nan	nan	nan	nan	0.04744	nan	0.06277	0.04479	0.07158	0.10413	0.05413	nan	nan	0.06449	nan	0.0745	0.09213
2023-10-12 21:11:02+00:00	nan	nan	nan	nan	nan	nan	nan	nan	0.0295	0.06946	0.05412	nan	0.03946	0.06854	0.03822	nan	nan	nan	0.03877	0.04119	0.03663	0.03737	nan	nan	nan	nan	nan	nan	nan	0.03188	0.13895	nan	nan	nan	nan	nan	0.04756	nan	0.06317	0.04493	0.07111	0.10581	0.05422	nan	nan	0.06487	nan	0.07529	0.09262
2023-10-12 21:11:03+00:00	nan	nan	nan	nan	nan	nan	nan	nan	0.02936	0.0685	0.05347	nan	0.03957	0.06824	0.03808	nan	nan	nan	0.03846	0.04056	0.03611	0.03721	nan	nan	nan	nan	nan	nan	nan	0.03204	0.13916	nan	nan	nan	nan	nan	0.04784	nan	0.06304	0.04479	0.0715	0.1062	0.05399	nan	nan	0.06468	nan	0.07565	0.09203
2023-10-12 21:11:04+00:00	nan	nan	nan	nan	nan	nan	nan	nan	0.02911	0.06787	0.05295	nan	0.03938	0.06808	0.03809	nan	nan	nan	0.03796	0.04053	0.03618	0.03716	nan	nan	nan	nan	nan	nan	nan	0.03193	0.13873	nan	nan	nan	nan	nan	0.04821	nan	0.06278	0.04454	0.07071	0.10669	0.05415	nan	nan	0.06435	nan	0.07566	0.09133
2023-10-12 21:11:05+00:00	nan	nan	nan	nan	nan	nan	nan	nan	0.02916	0.0677	0.05267	nan	0.03951	0.06842	0.03809	nan	nan	nan	0.03811	0.04014	0.03608	0.03716	nan	nan	nan	nan	nan	nan	nan	0.03174	0.13838	nan	nan	nan	nan	nan	0.04821	nan	0.06246	0.04458	0.07094	0.10748	0.05444	nan	nan	0.06459	nan	0.07574	0.09113
2023-10-12 21:11:06+00:00	nan	nan	nan	nan	nan	nan	nan	nan	0.02898	0.06711	0.05274	nan	0.03927	0.0678	0.03785	nan	nan	nan	0.03845	0.03996	0.03589	0.03794	nan	nan	nan	nan	nan	nan	nan	0.03176	0.13873	nan	nan	nan	nan	nan	0.0481	nan	0.06234	0.04465	0.07067	0.10815	0.05439	nan	nan	0.0649	nan	0.07624	0.09032
2023-10-12 21:11:07+00:00	nan	nan	nan	nan	nan	nan	nan	nan	0.02922	0.06664	0.05307	nan	0.03919	0.06784	0.0376	nan	nan	nan	0.03853	0.03964	0.03584	0.03773	nan	nan	nan	nan	nan	nan	nan	0.03184	0.1401	nan	nan	nan	nan	nan	0.04834	nan	0.06243	0.04403	0.07101	0.1084	0.05446	nan	nan	0.06528	nan	0.07603	0.08945
2023-10-12 21:11:08+00:00	nan	nan	nan	nan	nan	nan	nan	nan	0.02943	0.0667	0.05295	nan	0.03933	0.06766	0.03746	nan	nan	nan	0.0384	0.03978	0.03607	0.03753	nan	nan	nan	nan	nan	nan	nan	0.03148	0.139	nan	nan	nan	nan	nan	0.04837	nan	0.06247	0.04395	0.07157	0.10881	0.05425	nan	nan	0.06515	nan	0.0769	0.08895
2023-10-12 21:11:09+00:00	nan	nan	nan	nan	nan	nan	nan	nan	0.02935	0.06739	0.05257	nan	0.03923	0.06724	0.03734	nan	nan	nan	0.03845	0.03982	0.03624	0.03778	nan	nan	nan	nan	nan	nan	nan	0.03138	0.13961	nan	nan	nan	nan	nan	0.04833	nan	0.06223	0.0437	0.0715	0.1089	0.05463	nan	nan	0.06549	nan	0.0783	0.08862
2023-10-12 21:11:10+00:00	nan	nan	nan	nan	nan	nan	nan	nan	0.02942	0.06664	0.05176	nan	0.03906	0.06674	0.03749	nan	nan	nan	0.03838	0.04006	0.036	0.03765	nan	nan	nan	nan	nan	nan	nan	0.03149	0.14016	nan	nan	nan	nan	nan	0.04858	nan	0.06229	0.04375	0.07137	0.10873	0.05492	nan	nan	0.06595	nan	0.07937	0.08905
2023-10-12 21:11:11+00:00	nan	nan	nan	nan	nan	nan	nan	nan	0.02939	0.06658	0.05096	nan	0.03871	0.06656	0.03773	nan	nan	nan	0.03856	0.04022	0.03564	0.03776	nan	nan	nan	nan	nan	nan	nan	0.03162	0.1426	nan	nan	nan	nan	nan	0.04918	nan	0.06216	0.04376	0.07179	0.10877	0.05513	nan	nan	0.06574	nan	0.0796	0.08908
2023-10-12 21:11:12+00:00	nan	nan	nan	nan	nan	nan	nan	nan	0.02927	0.06678	0.051	nan	0.03852	0.06599	0.03781	nan	nan	nan	0.03864	0.04034	0.03553	0.03789	nan	nan	nan	nan	nan	nan	nan	0.03135	0.14294	nan	nan	nan	nan	nan	0.04935	nan	0.06193	0.04367	0.07204	0.10874	0.05529	nan	nan	0.06578	nan	0.07993	0.08946
2023-10-12 21:11:13+00:00	nan	nan	nan	nan	nan	nan	nan	nan	0.0291	0.06685	0.0506	nan	0.03807	0.06591	0.03799	nan	nan	nan	0.03845	0.04016	0.03595	0.03786	nan	nan	nan	nan	nan	nan	nan	0.03147	0.14342	nan	nan	nan	nan	nan	0.04944	nan	0.06181	0.04362	0.07233	0.10905	0.05566	nan	nan	0.06644	nan	0.07956	0.0895
2023-10-12 21:11:14+00:00	nan	nan	nan	nan	nan	nan	nan	nan	0.02918	0.06694	0.05065	nan	0.03801	0.06585	0.03806	nan	nan	nan	0.03825	0.04031	0.03608	0.0379	nan	nan	nan	nan	nan	nan	nan	0.03148	0.14501	nan	nan	nan	nan	nan	0.04936	nan	0.06134	0.0437	0.07268	0.11002	0.05573	nan	nan	0.06659	nan	0.08064	0.08994
2023-10-12 21:11:15+00:00	nan	nan	nan	nan	nan	nan	nan	nan	0.02937	0.06655	0.05047	nan	0.03792	0.06576	0.03807	nan	nan	nan	0.0385	0.04035	0.03599	0.03798	nan	nan	nan	nan	nan	nan	nan	0.03122	0.14392	nan	nan	nan	nan	nan	0.04943	nan	0.06172	0.04374	0.0732	0.1102	0.0557	nan	nan	0.06644	nan	0.08099	0.0895
2023-10-12 21:11:16+00:00	nan	nan	nan	nan	nan	nan	nan	nan	0.02932	0.06645	0.05006	nan	0.03779	0.06557	0.03817	nan	nan	nan	0.03846	0.04008	0.03563	0.03783	nan	nan	nan	nan	nan	nan	nan	0.03125	0.1427	nan	nan	nan	nan	nan	0.0489	nan	0.06188	0.04352	0.07266	0.10967	0.05607	nan	nan	0.06663	nan	0.08116	0.08983
2023-10-12 21:11:17+00:00	nan	nan	nan	nan	nan	nan	nan	nan	0.02911	0.06672	0.04972	nan	0.0378	0.06572	0.03781	nan	nan	nan	0.03879	0.03996	0.03543	0.03768	nan	nan	nan	nan	nan	nan	nan	0.03136	0.14297	nan	nan	nan	nan	nan	0.0487	nan	0.06215	0.04327	0.07287	0.10974	0.05527	nan	nan	0.06679	nan	0.08137	0.08994
2023-10-12 21:11:18+00:00	nan	nan	nan	nan	nan	nan	nan	nan	0.02909	0.06644	0.04928	nan	0.03751	0.06521	0.03792	nan	nan	nan	0.03869	0.04003	0.03591	0.03759	nan	nan	nan	nan	nan	nan	nan	0.03142	0.14216	nan	nan	nan	nan	nan	0.04875	nan	0.06213	0.04279	0.07266	0.10994	0.05535	nan	nan	0.06672	nan	0.08192	0.09007
2023-10-12 21:11:19+00:00	nan	nan	nan	nan	nan	nan	nan	nan	0.02895	0.06649	0.04924	nan	0.03775	0.06489	0.0379	nan	nan	nan	0.03859	0.04037	0.03637	0.03798	nan	nan	nan	nan	nan	nan	nan	0.03144	0.14235	nan	nan	nan	nan	nan	0.04856	nan	0.06194	0.04283	0.07267	0.10984	0.05556	nan	nan	0.06687	nan	0.08161	0.08934
2023-10-12 21:11:20+00:00	nan	nan	nan	nan	nan	nan	nan	nan	0.02887	0.06639	0.04964	nan	0.03788	0.06498	0.03797	nan	nan	nan	0.0386	0.04051	0.03663	0.03822	nan	nan	nan	nan	nan	nan	nan	0.03121	0.14179	nan	nan	nan	nan	nan	0.0491	nan	0.06186	0.04297	0.07256	0.10947	0.05519	nan	nan	0.06723	nan	0.0814	0.08933
2023-10-12 21:11:21+00:00	nan	nan	nan	nan	nan	nan	nan	nan	0.02855	0.06679	0.0493	nan	0.03751	0.06483	0.03792	nan	nan	nan	0.03874	0.04063	0.03647	0.03854	nan	nan	nan	nan	nan	nan	nan	0.03108	0.14146	nan	nan	nan	nan	nan	0.04937	nan	0.06202	0.04295	0.07286	0.10958	0.0557	nan	nan	0.06751	nan	0.08179	0.08926
2023-10-12 21:11:22+00:00	nan	nan	nan	nan	nan	nan	nan	nan	0.02872	0.06597	0.04921	nan	0.03732	0.06469	0.0382	nan	nan	nan	0.03835	0.0409	0.03648	0.03846	nan	nan	nan	nan	nan	nan	nan	0.03092	0.14186	nan	nan	nan	nan	nan	0.04921	nan	0.06177	0.04312	0.0719	0.10906	0.05552	nan	nan	0.06824	nan	0.08172	0.08949
2023-10-12 21:11:23+00:00	nan	nan	nan	nan	nan	nan	nan	nan	0.02888	0.06575	0.04949	nan	0.0372	0.06492	0.03797	nan	nan	nan	0.03812	0.04058	0.03621	0.03852	nan	nan	nan	nan	nan	nan	nan	0.03104	0.14208	nan	nan	nan	nan	nan	0.04912	nan	0.0614	0.04288	0.072	0.10902	0.05605	nan	nan	0.06856	nan	0.08178	0.08977
2023-10-12 21:11:24+00:00	nan	nan	nan	nan	nan	nan	nan	nan	0.02895	0.06553	0.04942	nan	0.03729	0.06453	0.03788	nan	nan	nan	0.03813	0.04008	0.03615	0.03844	nan	nan	nan	nan	nan	nan	nan	0.03075	0.14127	nan	nan	nan	nan	nan	0.04912	nan	0.0613	0.04304	0.07217	0.10799	0.05587	nan	nan	0.06882	nan	0.0816	0.08966
2023-10-12 21:11:25+00:00	nan	nan	nan	nan	nan	nan	nan	nan	0.02887	0.06584	0.04955	nan	0.03732	0.06482	0.03753	nan	nan	nan	0.03796	0.04	0.03613	0.03859	nan	nan	nan	nan	nan	nan	nan	0.03045	0.14027	nan	nan	nan	nan	nan	0.04882	nan	0.06099	0.04302	0.0725	0.10741	0.05601	nan	nan	0.0692	nan	0.08134	0.08894
2023-10-12 21:11:26+00:00	nan	nan	nan	nan	nan	nan	nan	nan	0.02894	0.06483	0.04986	nan	0.03724	0.0649	0.03747	nan	nan	nan	0.03797	0.04045	0.03624	0.03863	nan	nan	nan	nan	nan	nan	nan	0.03081	0.14209	nan	nan	nan	nan	nan	0.04865	nan	0.06114	0.04309	0.07257	0.10815	0.05605	nan	nan	0.06938	nan	0.08129	0.08964
2023-10-12 21:11:27+00:00	nan	nan	nan	nan	nan	nan	nan	nan	0.02906	0.06436	0.04966	nan	0.03743	0.06488	0.03761	nan	nan	nan	0.03809	0.04049	0.03622	0.03897	nan	nan	nan	nan	nan	nan	nan	0.03127	0.14153	nan	nan	nan	nan	nan	0.04878	nan	0.0607	0.04345	0.07238	0.10661	0.05605	nan	nan	0.06977	nan	0.08105	0.08941
2023-10-12 21:11:28+00:00	nan	nan	nan	nan	nan	nan	nan	nan	0.02909	0.06418	0.04987	nan	0.03696	0.06474	0.03798	nan	nan	nan	0.03791	0.04009	0.03626	0.03912	nan	nan	nan	nan	nan	nan	nan	0.0312	0.14196	nan	nan	nan	nan	nan	0.04884	nan	0.06003	0.04364	0.07195	0.10741	0.05605	nan	nan	0.07038	nan	0.08159	0.09011
2023-10-12 21:11:29+00:00	nan	nan	nan	nan	nan	nan	nan	nan	0.02898	0.06411	0.04959	nan	0.0367	0.0643	0.03798	nan	nan	nan	0.03802	0.03997	0.03584	0.0392	nan	nan	nan	nan	nan	nan	nan	0.03106	0.14238	nan	nan	nan	nan	nan	0.0486	nan	0.05999	0.04403	0.07239	0.10792	0.05623	nan	nan	0.07013	nan	0.08142	0.08996
2023-10-12 21:11:30+00:00	nan	nan	nan	nan	nan	nan	nan	nan	0.02904	0.06392	0.04954	nan	0.03648	0.06435	0.03811	nan	nan	nan	0.03844	0.04011	0.0357	0.03941	nan	nan	nan	nan	nan	nan	nan	0.0312	0.14282	nan	nan	nan	nan	nan	0.04876	nan	0.05992	0.04447	0.07179	0.10856	0.05665	nan	nan	0.07083	nan	0.0811	0.09039
2023-10-12 21:11:31+00:00	nan	nan	nan	nan	nan	nan	nan	nan	0.02911	0.06433	0.04955	nan	0.03642	0.06411	0.0379	nan	nan	nan	0.03847	0.04041	0.03599	0.0395	nan	nan	nan	nan	nan	nan	nan	0.03129	0.14164	nan	nan	nan	nan	nan	0.04877	nan	0.05943	0.04505	0.07174	0.10917	0.05638	nan	nan	0.07128	nan	0.08134	0.0907
2023-10-12 21:11:32+00:00	nan	nan	nan	nan	nan	nan	nan	nan	0.02899	0.06271	0.0493	nan	0.03619	0.06397	0.03799	nan	nan	nan	0.03839	0.04074	0.03617	0.03932	nan	nan	nan	nan	nan	nan	nan	0.03142	0.14235	nan	nan	nan	nan	nan	0.04865	nan	0.05865	0.0451	0.07179	0.10849	0.0564	nan	nan	0.07159	nan	0.08051	0.09101
2023-10-12 21:11:33+00:00	nan	nan	nan	nan	nan	nan	nan	nan	0.02914	0.06308	0.04915	nan	0.03641	0.06411	0.03783	nan	nan	nan	0.03836	0.04082	0.0364	0.03963	nan	nan	nan	nan	nan	nan	nan	0.03138	0.14118	nan	nan	nan	nan	nan	0.04839	nan	0.0589	0.0451	0.07145	0.10913	0.05651	nan	nan	0.07193	nan	0.08007	0.09149
2023-10-12 21:11:34+00:00	nan	nan	nan	nan	nan	nan	nan	nan	0.02905	0.06246	0.04931	nan	0.03621	0.06377	0.03801	nan	nan	nan	0.03844	0.04099	0.03638	0.0398	nan	nan	nan	nan	nan	nan	nan	0.0314	0.14078	nan	nan	nan	nan	nan	0.04838	nan	0.05905	0.04531	0.07175	0.10916	0.05614	nan	nan	0.07213	nan	0.07991	0.09173
2023-10-12 21:11:35+00:00	nan	nan	nan	nan	nan	nan	nan	nan	0.02912	0.06191	0.04926	nan	0.03614	0.06331	0.03842	nan	nan	nan	0.03863	0.0418	0.03626	0.03964	nan	nan	nan	nan	nan	nan	nan	0.03141	0.14137	nan	nan	nan	nan	nan	0.04875	nan	0.05894	0.04538	0.0713	0.10964	0.05575	nan	nan	0.07227	nan	0.07966	0.09194
2023-10-12 21:11:36+00:00	nan	nan	nan	nan	nan	nan	nan	nan	0.02906	0.06198	0.04881	nan	0.03598	0.0633	0.03868	nan	nan	nan	0.03853	0.04187	0.03654	0.03915	nan	nan	nan	nan	nan	nan	nan	0.03149	0.14109	nan	nan	nan	nan	nan	0.04888	nan	0.05865	0.04542	0.07175	0.10948	0.05577	nan	nan	0.07269	nan	0.07985	0.09222
2023-10-12 21:11:37+00:00	nan	nan	nan	nan	nan	nan	nan	nan	0.02903	0.06216	0.04843	nan	0.03627	0.06318	0.03894	nan	nan	nan	0.0386	0.04237	0.0366	0.03951	nan	nan	nan	nan	nan	nan	nan	0.03169	0.13958	nan	nan	nan	nan	nan	0.04853	nan	0.05843	0.04563	0.07185	0.10988	0.05538	nan	nan	0.07244	nan	0.07986	0.09285
2023-10-12 21:11:38+00:00	nan	nan	nan	nan	nan	nan	nan	nan	0.02886	0.06155	0.04876	nan	0.03622	0.06333	0.03902	nan	nan	nan	0.03891	0.04242	0.03622	0.03982	nan	nan	nan	nan	nan	nan	nan	0.03202	0.13998	nan	nan	nan	nan	nan	0.04872	nan	0.05805	0.04541	0.07169	0.11025	0.05572	nan	nan	0.07268	nan	0.07978	0.09376
2023-10-12 21:11:39+00:00	nan	nan	nan	nan	nan	nan	nan	nan	0.02897	0.06087	0.04847	nan	0.03627	0.06337	0.03916	nan	nan	nan	0.03879	0.0426	0.03587	0.03965	nan	nan	nan	nan	nan	nan	nan	0.03217	0.13964	nan	nan	nan	nan	nan	0.04884	nan	0.05811	0.04577	0.07206	0.11082	0.05553	nan	nan	0.07255	nan	0.07894	0.09365
2023-10-12 21:11:40+00:00	nan	nan	nan	nan	nan	nan	nan	nan	0.02873	0.06177	0.04908	nan	0.03641	0.06332	0.03927	nan	nan	nan	0.03913	0.04244	0.03563	0.0398	nan	nan	nan	nan	nan	nan	nan	0.03223	0.13974	nan	nan	nan	nan	nan	0.04919	nan	0.05768	0.04586	0.07248	0.11216	0.0553	nan	nan	0.07288	nan	0.07787	0.09321
2023-10-12 21:11:41+00:00	nan	nan	nan	nan	nan	nan	nan	nan	0.02856	0.06192	0.04904	nan	0.03667	0.06337	0.03945	nan	nan	nan	0.03931	0.04254	0.03541	0.03997	nan	nan	nan	nan	nan	nan	nan	0.03219	0.13785	nan	nan	nan	nan	nan	0.04862	nan	0.05746	0.0459	0.07282	0.11191	0.05542	nan	nan	0.07381	nan	0.07735	0.09286
2023-10-12 21:11:42+00:00	nan	nan	nan	nan	nan	nan	nan	nan	0.02845	0.06115	0.04928	nan	0.03672	0.06356	0.03934	nan	nan	nan	0.03943	0.04262	0.03527	0.0403	nan	nan	nan	nan	nan	nan	nan	0.03229	0.13771	nan	nan	nan	nan	nan	0.04938	nan	0.05713	0.04598	0.07282	0.11217	0.05498	nan	nan	0.07451	nan	0.0777	0.09276
2023-10-12 21:11:43+00:00	nan	nan	nan	nan	nan	nan	nan	nan	0.02853	0.06153	0.04976	nan	0.03667	0.06353	0.03919	nan	nan	nan	0.0401	0.04302	0.03488	0.04022	nan	nan	nan	nan	nan	nan	nan	0.03237	0.1372	nan	nan	nan	nan	nan	0.04912	nan	0.05736	0.04637	0.07346	0.11234	0.05477	nan	nan	0.07466	nan	0.07779	0.09234
2023-10-12 21:11:44+00:00	nan	nan	nan	nan	nan	nan	nan	nan	0.02842	0.06156	0.04976	nan	0.03655	0.06367	0.03916	nan	nan	nan	0.04046	0.04272	0.03437	0.04001	nan	nan	nan	nan	nan	nan	nan	0.03235	0.13615	nan	nan	nan	nan	nan	0.04904	nan	0.05774	0.04642	0.07382	0.11245	0.05472	nan	nan	0.0745	nan	0.07657	0.09155
2023-10-12 21:11:45+00:00	nan	nan	nan	nan	nan	nan	nan	nan	0.02831	0.06118	0.05006	nan	0.0366	0.06363	0.03938	nan	nan	nan	0.04017	0.04279	0.03441	0.04014	nan	nan	nan	nan	nan	nan	nan	0.03243	0.13682	nan	nan	nan	nan	nan	0.04946	nan	0.05727	0.04673	0.07363	0.11248	0.05471	nan	nan	0.07444	nan	0.07632	0.09184
2023-10-12 21:11:46+00:00	nan	nan	nan	nan	nan	nan	nan	nan	0.02828	0.06157	0.05039	nan	0.0367	0.06395	0.03936	nan	nan	nan	0.04034	0.04306	0.03446	0.04042	nan	nan	nan	nan	nan	nan	nan	0.03261	0.13706	nan	nan	nan	nan	nan	0.04972	nan	0.05739	0.04695	0.07341	0.11392	0.05408	nan	nan	0.07427	nan	0.07583	0.09134
2023-10-12 21:11:47+00:00	nan	nan	nan	nan	nan	nan	nan	nan	0.02823	0.06159	0.05058	nan	0.03675	0.06397	0.03974	nan	nan	nan	0.04023	0.04307	0.03434	0.04056	nan	nan	nan	nan	nan	nan	nan	0.03242	0.13813	nan	nan	nan	nan	nan	0.04997	nan	0.0571	0.04711	0.07335	0.11369	0.05418	nan	nan	0.07419	nan	0.07572	0.09187
2023-10-12 21:11:48+00:00	nan	nan	nan	nan	nan	nan	nan	nan	0.02818	0.06173	0.05082	nan	0.0364	0.06441	0.03976	nan	nan	nan	0.04045	0.04318	0.03383	0.04057	nan	nan	nan	nan	nan	nan	nan	0.03251	0.13844	nan	nan	nan	nan	nan	0.04995	nan	0.05646	0.04725	0.07365	0.11368	0.05413	nan	nan	0.07474	nan	0.07523	0.0928
2023-10-12 21:11:49+00:00	nan	nan	nan	nan	nan	nan	nan	nan	0.02841	0.06141	0.05057	nan	0.03583	0.06448	0.03982	nan	nan	nan	0.04047	0.0431	0.03351	0.04039	nan	nan	nan	nan	nan	nan	nan	0.03253	0.13813	nan	nan	nan	nan	nan	0.05002	nan	0.05651	0.0474	0.07347	0.11459	0.05402	nan	nan	0.07491	nan	0.0753	0.0934
2023-10-12 21:11:50+00:00	nan	nan	nan	nan	nan	nan	nan	nan	0.02838	0.06132	0.05051	nan	0.03594	0.06413	0.04003	nan	nan	nan	0.04059	0.04285	0.0333	0.04027	nan	nan	nan	nan	nan	nan	nan	0.03259	0.13913	nan	nan	nan	nan	nan	0.04958	nan	0.05665	0.04715	0.07293	0.11534	0.05449	nan	nan	0.07477	nan	0.07471	0.09307
2023-10-12 21:11:51+00:00	nan	nan	nan	nan	nan	nan	nan	nan	0.02837	0.06043	0.0507	nan	0.0358	0.06421	0.03994	nan	nan	nan	0.04067	0.04296	0.03308	0.04021	nan	nan	nan	nan	nan	nan	nan	0.03256	0.13931	nan	nan	nan	nan	nan	0.04969	nan	0.05604	0.04697	0.07294	0.11515	0.05414	nan	nan	0.07489	nan	0.07456	0.09301
2023-10-12 21:11:52+00:00	nan	nan	nan	nan	nan	nan	nan	nan	0.02819	0.06071	0.05079	nan	0.03635	0.06422	0.03994	nan	nan	nan	0.04092	0.04283	0.03274	0.04021	nan	nan	nan	nan	nan	nan	nan	0.03237	0.1386	nan	nan	nan	nan	nan	0.04977	nan	0.05641	0.04678	0.0733	0.11583	0.05408	nan	nan	0.07401	nan	0.07481	0.09248
2023-10-12 21:11:53+00:00	nan	nan	nan	nan	nan	nan	nan	nan	0.02806	0.06101	0.05095	nan	0.03656	0.06397	0.04017	nan	nan	nan	0.04117	0.04298	0.03285	0.0399	nan	nan	nan	nan	nan	nan	nan	0.03232	0.13721	nan	nan	nan	nan	nan	0.04965	nan	0.0567	0.04708	0.073	0.11612	0.05389	nan	nan	0.07356	nan	0.07432	0.09285
2023-10-12 21:11:54+00:00	nan	nan	nan	nan	nan	nan	nan	nan	0.02797	0.06122	0.05074	nan	0.03646	0.06413	0.04022	nan	nan	nan	0.04127	0.04346	0.03288	0.03974	nan	nan	nan	nan	nan	nan	nan	0.03247	0.13698	nan	nan	nan	nan	nan	0.04965	nan	0.05654	0.04731	0.07294	0.11681	0.05347	nan	nan	0.07326	nan	0.07441	0.09345
2023-10-12 21:11:55+00:00	nan	nan	nan	nan	nan	nan	nan	nan	0.02777	0.06131	0.05105	nan	0.03657	0.06374	0.04041	nan	nan	nan	0.04221	0.04359	0.03284	0.03954	nan	nan	nan	nan	nan	nan	nan	0.03246	0.13785	nan	nan	nan	nan	nan	0.04967	nan	0.05671	0.04733	0.07247	0.11655	0.05388	nan	nan	0.07343	nan	0.07425	0.09394
2023-10-12 21:11:56+00:00	nan	nan	nan	nan	nan	nan	nan	nan	0.02766	0.06122	0.05067	nan	0.03688	0.06346	0.04058	nan	nan	nan	0.04202	0.0434	0.03272	0.03949	nan	nan	nan	nan	nan	nan	nan	0.03202	0.13652	nan	nan	nan	nan	nan	0.05005	nan	0.05662	0.04762	0.07291	0.11682	0.05383	nan	nan	0.07347	nan	0.07425	0.09319
2023-10-12 21:11:57+00:00	nan	nan	nan	nan	nan	nan	nan	nan	0.02749	0.06193	0.05079	nan	0.03674	0.06347	0.04046	nan	nan	nan	0.04253	0.04366	0.03268	0.03869	nan	nan	nan	nan	nan	nan	nan	0.03182	0.13596	nan	nan	nan	nan	nan	0.05001	nan	0.05665	0.04786	0.0731	0.11697	0.05386	nan	nan	0.07331	nan	0.07454	0.09323
2023-10-12 21:11:58+00:00	nan	nan	nan	nan	nan	nan	nan	nan	0.02757	0.06217	0.05054	nan	0.03685	0.06341	0.04004	nan	nan	nan	0.04305	0.04393	0.0325	0.03839	nan	nan	nan	nan	nan	nan	nan	0.03188	0.13461	nan	nan	nan	nan	nan	0.05016	nan	0.05671	0.04762	0.07368	0.11668	0.05401	nan	nan	0.07277	nan	0.0742	0.09256
2023-10-12 21:11:59+00:00	nan	nan	nan	nan	nan	nan	nan	nan	0.02757	0.06348	0.05065	nan	0.03705	0.06374	0.03984	nan	nan	nan	0.0437	0.04455	0.03273	0.03809	nan	nan	nan	nan	nan	nan	nan	0.03202	0.13438	nan	nan	nan	nan	nan	0.05028	nan	0.057	0.04773	0.07363	0.11676	0.05397	nan	nan	0.07247	nan	0.07542	0.09238
2023-10-12 21:12:00+00:00	nan	nan	nan	nan	nan	nan	nan	nan	0.02762	0.06352	0.05056	nan	0.03743	0.06367	0.03987	nan	nan	nan	0.0434	0.04451	0.03274	0.03778	nan	nan	nan	nan	nan	nan	nan	0.03203	0.13321	nan	nan	nan	nan	nan	0.05035	nan	0.05727	0.04764	0.07388	0.1172	0.05413	nan	nan	0.07138	nan	0.07579	0.09153
2023-10-12 21:12:01+00:00	nan	nan	nan	nan	nan	nan	nan	nan	0.02748	0.06289	0.05047	nan	0.03738	0.0637	0.03981	nan	nan	nan	0.0436	0.04448	0.03275	0.03745	nan	nan	nan	nan	nan	nan	nan	0.03204	0.13295	nan	nan	nan	nan	nan	0.05044	nan	0.05721	0.04731	0.07435	0.11699	0.05418	nan	nan	0.07095	nan	0.07645	0.09136
2023-10-12 21:12:02+00:00	nan	nan	nan	nan	nan	nan	nan	nan	0.02724	0.06264	0.05015	nan	0.03753	0.06403	0.03951	nan	nan	nan	0.0435	0.04412	0.03279	0.03736	nan	nan	nan	nan	nan	nan	nan	0.03189	0.13118	nan	nan	nan	nan	nan	0.05038	nan	0.05735	0.04732	0.07437	0.1169	0.05407	nan	nan	0.07052	nan	0.07752	0.09084
2023-10-12 21:12:03+00:00	nan	nan	nan	nan	nan	nan	nan	nan	0.02717	0.06231	0.0501	nan	0.03712	0.06354	0.04004	nan	nan	nan	0.04366	0.04397	0.03258	0.03695	nan	nan	nan	nan	nan	nan	nan	0.03176	0.13114	nan	nan	nan	nan	nan	0.05021	nan	0.05705	0.04728	0.07449	0.11676	0.05375	nan	nan	0.06994	nan	0.07819	0.09019
2023-10-12 21:12:04+00:00	nan	nan	nan	nan	nan	nan	nan	nan	0.0272	0.06275	0.04972	nan	0.03721	0.06366	0.04006	nan	nan	nan	0.0436	0.04375	0.03245	0.03644	nan	nan	nan	nan	nan	nan	nan	0.03163	0.13123	nan	nan	nan	nan	nan	0.05052	nan	0.05694	0.04717	0.07444	0.11611	0.05389	nan	nan	0.06976	nan	0.07847	0.09035
2023-10-12 21:12:05+00:00	nan	nan	nan	nan	nan	nan	nan	nan	0.02701	0.06369	0.05038	nan	0.03737	0.06383	0.03937	nan	nan	nan	0.04369	0.0431	0.03231	0.0365	nan	nan	nan	nan	nan	nan	nan	0.03183	0.13149	nan	nan	nan	nan	nan	0.05052	nan	0.05699	0.04704	0.07472	0.11584	0.05434	nan	nan	0.06956	nan	0.07903	0.08975
2023-10-12 21:12:06+00:00	nan	nan	nan	nan	nan	nan	nan	nan	0.02709	0.06375	0.05044	nan	0.0373	0.06416	0.03947	nan	nan	nan	0.0437	0.04324	0.03215	0.03635	nan	nan	nan	nan	nan	nan	nan	0.03188	0.13134	nan	nan	nan	nan	nan	0.05064	nan	0.05745	0.04709	0.07459	0.11648	0.05421	nan	nan	0.06908	nan	0.07923	0.08996
2023-10-12 21:12:07+00:00	nan	nan	nan	nan	nan	nan	nan	nan	0.02692	0.06498	0.05035	nan	0.0372	0.06391	0.03923	nan	nan	nan	0.04393	0.04286	0.03212	0.03597	nan	nan	nan	nan	nan	nan	nan	0.03153	0.13139	nan	nan	nan	nan	nan	0.05107	nan	0.0579	0.04679	0.07466	0.11661	0.0545	nan	nan	0.06891	nan	0.07945	0.08956
2023-10-12 21:12:08+00:00	nan	nan	nan	nan	nan	nan	nan	nan	0.02688	0.06564	0.04991	nan	0.03707	0.06391	0.03911	nan	nan	nan	0.04417	0.04294	0.03229	0.03575	nan	nan	nan	nan	nan	nan	nan	0.03145	0.13242	nan	nan	nan	nan	nan	0.05082	nan	0.05819	0.04721	0.0755	0.11655	0.05459	nan	nan	0.06867	nan	0.07976	0.08873
2023-10-12 21:12:09+00:00	nan	nan	nan	nan	nan	nan	nan	nan	0.02683	0.06568	0.0501	nan	0.03693	0.06432	0.03877	nan	nan	nan	0.04423	0.04286	0.03244	0.03547	nan	nan	nan	nan	nan	nan	nan	0.03139	0.13221	nan	nan	nan	nan	nan	0.05079	nan	0.05777	0.04714	0.07547	0.11635	0.05459	nan	nan	0.06815	nan	0.07964	0.089
2023-10-12 21:12:10+00:00	nan	nan	nan	nan	nan	nan	nan	nan	0.0268	0.06529	0.05006	nan	0.03691	0.06473	0.03868	nan	nan	nan	0.04405	0.04333	0.03256	0.03531	nan	nan	nan	nan	nan	nan	nan	0.03145	0.13247	nan	nan	nan	nan	nan	0.05038	nan	0.05786	0.04701	0.0755	0.1157	0.05469	nan	nan	0.06846	nan	0.07984	0.08901
2023-10-12 21:12:11+00:00	nan	nan	nan	nan	nan	nan	nan	nan	0.02687	0.0653	0.04995	nan	0.03687	0.06472	0.03849	nan	nan	nan	0.04358	0.04321	0.03266	0.03491	nan	nan	nan	nan	nan	nan	nan	0.03153	0.13187	nan	nan	nan	nan	nan	0.05056	nan	0.05803	0.04696	0.07556	0.11565	0.05443	nan	nan	0.06798	nan	0.07989	0.08871
2023-10-12 21:12:12+00:00	nan	nan	nan	nan	nan	nan	nan	nan	0.02682	0.06589	0.0498	nan	0.03684	0.06492	0.0382	nan	nan	nan	0.0438	0.04308	0.03252	0.03463	nan	nan	nan	nan	nan	nan	nan	0.0315	0.13161	nan	nan	nan	nan	nan	0.05	nan	0.05828	0.04704	0.07553	0.11504	0.05449	nan	nan	0.06792	nan	0.08002	0.08972
2023-10-12 21:12:13+00:00	nan	nan	nan	nan	nan	nan	nan	nan	0.02674	0.06517	0.04956	nan	0.03681	0.06503	0.03827	nan	nan	nan	0.04342	0.04288	0.03246	0.03451	nan	nan	nan	nan	nan	nan	nan	0.03121	0.13162	nan	nan	nan	nan	nan	0.05026	nan	0.05812	0.04701	0.07498	0.11469	0.05448	nan	nan	0.06778	nan	0.08068	0.08939
2023-10-12 21:12:14+00:00	nan	nan	nan	nan	nan	nan	nan	nan	0.02673	0.06531	0.0498	nan	0.03698	0.06529	0.03827	nan	nan	nan	0.04316	0.04364	0.03266	0.0345	nan	nan	nan	nan	nan	nan	nan	0.03117	0.13191	nan	nan	nan	nan	nan	0.05026	nan	0.05805	0.04722	0.07436	0.11439	0.05469	nan	nan	0.06782	nan	0.08115	0.08914
2023-10-12 21:12:15+00:00	nan	nan	nan	nan	nan	nan	nan	nan	0.02669	0.06669	0.0495	nan	0.03699	0.06609	0.03835	nan	nan	nan	0.04326	0.04388	0.03228	0.03425	nan	nan	nan	nan	nan	nan	nan	0.03127	0.13247	nan	nan	nan	nan	nan	0.04952	nan	0.05854	0.04724	0.0748	0.11476	0.05504	nan	nan	0.06813	nan	0.08234	0.08905
2023-10-12 21:12:16+00:00	nan	nan	nan	nan	nan	nan	nan	nan	0.02664	0.06698	0.04942	nan	0.03702	0.0658	0.03848	nan	nan	nan	0.04333	0.04368	0.03236	0.03414	nan	nan	nan	nan	nan	nan	nan	0.03115	0.13232	nan	nan	nan	nan	nan	0.04952	nan	0.05856	0.04727	0.07491	0.11453	0.05518	nan	nan	0.06891	nan	0.08329	0.08947
2023-10-12 21:12:17+00:00	nan	nan	nan	nan	nan	nan	nan	nan	0.02676	0.06647	0.04936	nan	0.03699	0.06571	0.03833	nan	nan	nan	0.04319	0.04388	0.03248	0.0341	nan	nan	nan	nan	nan	nan	nan	0.03111	0.13094	nan	nan	nan	nan	nan	0.04921	nan	0.05877	0.04725	0.07545	0.11492	0.0554	nan	nan	0.06916	nan	0.08413	0.0894
2023-10-12 21:12:18+00:00	nan	nan	nan	nan	nan	nan	nan	nan	0.0267	0.06646	0.049	nan	0.0369	0.06549	0.03836	nan	nan	nan	0.04318	0.04377	0.03257	0.03397	nan	nan	nan	nan	nan	nan	nan	0.03073	0.13204	nan	nan	nan	nan	nan	0.04939	nan	0.05898	0.04714	0.07573	0.11577	0.05549	nan	nan	0.06895	nan	0.08478	0.08888
2023-10-12 21:12:19+00:00	nan	nan	nan	nan	nan	nan	nan	nan	0.02643	0.06731	0.0493	nan	0.03705	0.06564	0.03842	nan	nan	nan	0.04307	0.04396	0.03251	0.03381	nan	nan	nan	nan	nan	nan	nan	0.03047	0.13193	nan	nan	nan	nan	nan	0.04957	nan	0.05917	0.04727	0.07596	0.1151	0.05573	nan	nan	0.06898	nan	0.0859	0.08836
2023-10-12 21:12:20+00:00	nan	nan	nan	nan	nan	nan	nan	nan	0.02635	0.06746	0.04904	nan	0.03698	0.06657	0.03835	nan	nan	nan	0.04281	0.0439	0.03256	0.03389	nan	nan	nan	nan	nan	nan	nan	0.03035	0.132	nan	nan	nan	nan	nan	0.04955	nan	0.05906	0.04767	0.07635	0.11527	0.05552	nan	nan	0.0692	nan	0.08647	0.08854
2023-10-12 21:12:21+00:00	nan	nan	nan	nan	nan	nan	nan	nan	0.02655	0.06787	0.04882	nan	0.03698	0.06673	0.03851	nan	nan	nan	0.04254	0.04388	0.03259	0.03375	nan	nan	nan	nan	nan	nan	nan	0.03037	0.13139	nan	nan	nan	nan	nan	0.04946	nan	0.05947	0.04809	0.07638	0.11659	0.05525	nan	nan	0.06939	nan	0.08692	0.08758
2023-10-12 21:12:22+00:00	nan	nan	nan	nan	nan	nan	nan	nan	0.0268	0.06892	0.04892	nan	0.0365	0.0668	0.03848	nan	nan	nan	0.04289	0.04404	0.03263	0.03351	nan	nan	nan	nan	nan	nan	nan	0.03027	0.1318	nan	nan	nan	nan	nan	0.04956	nan	0.05977	0.04803	0.07674	0.11639	0.05542	nan	nan	0.06929	nan	0.08738	0.08774
2023-10-12 21:12:23+00:00	nan	nan	nan	nan	nan	nan	nan	nan	0.02664	0.06961	0.0489	nan	0.03662	0.06649	0.03826	nan	nan	nan	0.04264	0.04416	0.03252	0.03355	nan	nan	nan	nan	nan	nan	nan	0.03006	0.13241	nan	nan	nan	nan	nan	0.04967	nan	0.05954	0.04819	0.07725	0.11682	0.05527	nan	nan	0.06934	nan	0.08837	0.08716
2023-10-12 21:12:24+00:00	nan	nan	nan	nan	nan	nan	nan	nan	0.02677	0.06918	0.04953	nan	0.03677	0.06645	0.03813	nan	nan	nan	0.04239	0.04381	0.03242	0.03354	nan	nan	nan	nan	nan	nan	nan	0.02995	0.13265	nan	nan	nan	nan	nan	0.04986	nan	0.05951	0.048	0.07729	0.1175	0.05562	nan	nan	0.06913	nan	0.08876	0.08676
2023-10-12 21:12:25+00:00	nan	nan	nan	nan	nan	nan	nan	nan	0.02708	0.06878	0.04941	nan	0.0366	0.06681	0.03802	nan	nan	nan	0.04166	0.04404	0.03245	0.03352	nan	nan	nan	nan	nan	nan	nan	0.02997	0.13239	nan	nan	nan	nan	nan	0.05043	nan	0.05933	0.04796	0.07787	0.11806	0.0549	nan	nan	0.06872	nan	0.08939	0.08654
2023-10-12 21:12:26+00:00	nan	nan	nan	nan	nan	nan	nan	nan	0.02708	0.06944	0.04949	nan	0.03654	0.06691	0.03794	nan	nan	nan	0.04148	0.04407	0.03239	0.03333	nan	nan	nan	nan	nan	nan	nan	0.02999	0.13124	nan	nan	nan	nan	nan	0.05062	nan	0.05909	0.04753	0.07746	0.11742	0.05484	nan	nan	0.06878	nan	0.08938	0.08695
2023-10-12 21:12:27+00:00	nan	nan	nan	nan	nan	nan	nan	nan	0.02721	0.06992	0.04974	nan	0.03664	0.06684	0.03804	nan	nan	nan	0.04087	0.044	0.03247	0.03349	nan	nan	nan	nan	nan	nan	nan	0.02993	0.13203	nan	nan	nan	nan	nan	0.0508	nan	0.05932	0.04725	0.07768	0.11797	0.05503	nan	nan	0.06918	nan	0.0897	0.08677
2023-10-12 21:12:28+00:00	nan	nan	nan	nan	nan	nan	nan	nan	0.02737	0.07059	0.05014	nan	0.03696	0.06733	0.03824	nan	nan	nan	0.0405	0.04396	0.03245	0.03393	nan	nan	nan	nan	nan	nan	nan	0.0298	0.13297	nan	nan	nan	nan	nan	0.05055	nan	0.05986	0.04721	0.07725	0.11948	0.0549	nan	nan	0.06949	nan	0.0903	0.08772
2023-10-12 21:12:29+00:00	nan	nan	nan	nan	nan	nan	nan	nan	0.02748	0.07015	0.05013	nan	0.0371	0.06767	0.03829	nan	nan	nan	0.0399	0.0438	0.03232	0.03377	nan	nan	nan	nan	nan	nan	nan	0.02974	0.13254	nan	nan	nan	nan	nan	0.05036	nan	0.05978	0.04668	0.07688	0.11983	0.05484	nan	nan	0.07017	nan	0.08988	0.0878
2023-10-12 21:12:30+00:00	nan	nan	nan	nan	nan	nan	nan	nan	0.02747	0.07042	0.05003	nan	0.03671	0.0677	0.03834	nan	nan	nan	0.03951	0.04374	0.03224	0.03372	nan	nan	nan	nan	nan	nan	nan	0.02985	0.13268	nan	nan	nan	nan	nan	0.05031	nan	0.05938	0.04717	0.07694	0.11922	0.05428	nan	nan	0.07024	nan	0.08971	0.08831
2023-10-12 21:12:31+00:00	nan	nan	nan	nan	nan	nan	nan	nan	0.02766	0.07093	0.05007	nan	0.03681	0.0678	0.03848	nan	nan	nan	0.03928	0.04403	0.03209	0.03378	nan	nan	nan	nan	nan	nan	nan	0.02996	0.13291	nan	nan	nan	nan	nan	0.05046	nan	0.05963	0.04727	0.07667	0.1201	0.05404	nan	nan	0.07002	nan	0.08947	0.0879
2023-10-12 21:12:32+00:00	nan	nan	nan	nan	nan	nan	nan	nan	0.02774	0.07144	0.05065	nan	0.03696	0.06756	0.03865	nan	nan	nan	0.0391	0.04423	0.03224	0.03363	nan	nan	nan	nan	nan	nan	nan	0.0299	0.13385	nan	nan	nan	nan	nan	0.05067	nan	0.05953	0.04694	0.07681	0.12077	0.05424	nan	nan	0.07003	nan	0.08893	0.0873
2023-10-12 21:12:33+00:00	nan	nan	nan	nan	nan	nan	nan	nan	0.02746	0.07231	0.05122	nan	0.03724	0.06783	0.03841	nan	nan	nan	0.03907	0.04476	0.03216	0.03363	nan	nan	nan	nan	nan	nan	nan	0.02999	0.13346	nan	nan	nan	nan	nan	0.05125	nan	0.05938	0.04715	0.07703	0.12205	0.05437	nan	nan	0.07047	nan	0.08822	0.08751
2023-10-12 21:12:34+00:00	nan	nan	nan	nan	nan	nan	nan	nan	0.02748	0.07289	0.05176	nan	0.03759	0.06755	0.0384	nan	nan	nan	0.03915	0.04518	0.03233	0.03364	nan	nan	nan	nan	nan	nan	nan	0.03004	0.13279	nan	nan	nan	nan	nan	0.05152	nan	0.05954	0.04741	0.0773	0.12326	0.05404	nan	nan	0.07072	nan	0.08817	0.08712
2023-10-12 21:12:35+00:00	nan	nan	nan	nan	nan	nan	nan	nan	0.02785	0.07372	0.05225	nan	0.03736	0.06753	0.03847	nan	nan	nan	0.03908	0.04517	0.03261	0.03343	nan	nan	nan	nan	nan	nan	nan	0.03026	0.13321	nan	nan	nan	nan	nan	0.05136	nan	0.05927	0.04772	0.07737	0.12355	0.05405	nan	nan	0.07046	nan	0.0881	0.08811
2023-10-12 21:12:36+00:00	nan	nan	nan	nan	nan	nan	nan	nan	0.02802	0.07418	0.0522	nan	0.03742	0.06721	0.03817	nan	nan	nan	0.03893	0.0451	0.03281	0.03342	nan	nan	nan	nan	nan	nan	nan	0.03025	0.13338	nan	nan	nan	nan	nan	0.05106	nan	0.0589	0.04793	0.07734	0.12332	0.05415	nan	nan	0.07032	nan	0.08805	0.08773
2023-10-12 21:12:37+00:00	nan	nan	nan	nan	nan	nan	nan	nan	0.02824	0.07344	0.05254	nan	0.03719	0.06705	0.03819	nan	nan	nan	0.03885	0.04536	0.03299	0.03347	nan	nan	nan	nan	nan	nan	nan	0.03059	0.13316	nan	nan	nan	nan	nan	0.05079	nan	0.0585	0.04803	0.07745	0.12334	0.05385	nan	nan	0.07025	nan	0.08845	0.08765
2023-10-12 21:12:38+00:00	nan	nan	nan	nan	nan	nan	nan	nan	0.02846	0.07353	0.05303	nan	0.03713	0.06713	0.03812	nan	nan	nan	0.03879	0.04533	0.03296	0.03337	nan	nan	nan	nan	nan	nan	nan	0.0305	0.13218	nan	nan	nan	nan	nan	0.05117	nan	0.05821	0.04793	0.07681	0.12361	0.05351	nan	nan	0.0699	nan	0.08835	0.08794
2023-10-12 21:12:39+00:00	nan	nan	nan	nan	nan	nan	nan	nan	0.02851	0.07372	0.05311	nan	0.03715	0.06637	0.03835	nan	nan	nan	0.039	0.0452	0.03299	0.03345	nan	nan	nan	nan	nan	nan	nan	0.03025	0.13146	nan	nan	nan	nan	nan	0.05148	nan	0.05849	0.04804	0.07688	0.12367	0.05355	nan	nan	0.06994	nan	0.08841	0.08757
2023-10-12 21:12:40+00:00	nan	nan	nan	nan	nan	nan	nan	nan	0.02874	0.07418	0.0528	nan	0.03723	0.06602	0.03823	nan	nan	nan	0.03915	0.045	0.03305	0.03339	nan	nan	nan	nan	nan	nan	nan	0.03016	0.13145	nan	nan	nan	nan	nan	0.05134	nan	0.0584	0.04787	0.07646	0.12396	0.05349	nan	nan	0.06887	nan	0.08848	0.08747
2023-10-12 21:12:41+00:00	nan	nan	nan	nan	nan	nan	nan	nan	0.02886	0.07453	0.05303	nan	0.03712	0.06585	0.038	nan	nan	nan	0.03914	0.04536	0.03315	0.03338	nan	nan	nan	nan	nan	nan	nan	0.03018	0.13172	nan	nan	nan	nan	nan	0.05119	nan	0.05826	0.04811	0.07631	0.12434	0.0538	nan	nan	0.06864	nan	0.08903	0.08779
2023-10-12 21:12:42+00:00	nan	nan	nan	nan	nan	nan	nan	nan	0.02894	0.07443	0.05273	nan	0.03701	0.06573	0.03809	nan	nan	nan	0.03877	0.04568	0.0335	0.03324	nan	nan	nan	nan	nan	nan	nan	0.03016	0.13186	nan	nan	nan	nan	nan	0.05141	nan	0.05796	0.04796	0.07652	0.12448	0.05392	nan	nan	0.06873	nan	0.08913	0.08668
2023-10-12 21:12:43+00:00	nan	nan	nan	nan	nan	nan	nan	nan	0.02891	0.07502	0.05282	nan	0.03712	0.06576	0.03817	nan	nan	nan	0.03894	0.04574	0.03377	0.03323	nan	nan	nan	nan	nan	nan	nan	0.03025	0.13133	nan	nan	nan	nan	nan	0.05166	nan	0.05769	0.0478	0.07633	0.12474	0.05411	nan	nan	0.06844	nan	0.08896	0.08752
2023-10-12 21:12:44+00:00	nan	nan	nan	nan	nan	nan	nan	nan	0.02864	0.07478	0.05278	nan	0.03718	0.06547	0.03806	nan	nan	nan	0.03927	0.04556	0.03372	0.03353	nan	nan	nan	nan	nan	nan	nan	0.03053	0.13111	nan	nan	nan	nan	nan	0.0518	nan	0.05756	0.04786	0.07655	0.12496	0.05409	nan	nan	0.0684	nan	0.08857	0.08817
2023-10-12 21:12:45+00:00	nan	nan	nan	nan	nan	nan	nan	nan	0.02863	0.07437	0.05301	nan	0.03728	0.0645	0.03773	nan	nan	nan	0.0394	0.04574	0.03381	0.03376	nan	nan	nan	nan	nan	nan	nan	0.0308	0.13147	nan	nan	nan	nan	nan	0.05182	nan	0.05703	0.04772	0.07583	0.12526	0.05386	nan	nan	0.0677	nan	0.08787	0.08797
2023-10-12 21:12:46+00:00	nan	nan	nan	nan	nan	nan	nan	nan	0.02869	0.07434	0.05309	nan	0.03733	0.06422	0.03762	nan	nan	nan	0.03973	0.04598	0.03383	0.03353	nan	nan	nan	nan	nan	nan	nan	0.03103	0.13199	nan	nan	nan	nan	nan	0.05163	nan	0.05661	0.04785	0.07589	0.12479	0.05387	nan	nan	0.0671	nan	0.08718	0.08827
2023-10-12 21:12:47+00:00	nan	nan	nan	nan	nan	nan	nan	nan	0.02869	0.07489	0.0531	nan	0.03734	0.06379	0.03775	nan	nan	nan	0.03961	0.04629	0.03378	0.03335	nan	nan	nan	nan	nan	nan	nan	0.03118	0.13237	nan	nan	nan	nan	nan	0.05187	nan	0.05618	0.04779	0.07585	0.1246	0.05401	nan	nan	0.06659	nan	0.08651	0.08757
2023-10-12 21:12:48+00:00	nan	nan	nan	nan	nan	nan	nan	nan	0.0287	0.07575	0.05359	nan	0.03752	0.0638	0.03754	nan	nan	nan	0.03989	0.04666	0.03372	0.03337	nan	nan	nan	nan	nan	nan	nan	0.03143	0.13131	nan	nan	nan	nan	nan	0.05202	nan	0.05647	0.04809	0.07544	0.12434	0.05405	nan	nan	0.06717	nan	0.08621	0.08712
2023-10-12 21:12:49+00:00	nan	nan	nan	nan	nan	nan	nan	nan	0.02887	0.07517	0.05358	nan	0.03722	0.0632	0.0372	nan	nan	nan	0.03982	0.04673	0.03379	0.03346	nan	nan	nan	nan	nan	nan	nan	0.0315	0.13164	nan	nan	nan	nan	nan	0.05192	nan	0.05615	0.04782	0.07527	0.12421	0.05392	nan	nan	0.0668	nan	0.08567	0.08742
2023-10-12 21:12:50+00:00	nan	nan	nan	nan	nan	nan	nan	nan	0.02901	0.07504	0.0536	nan	0.03711	0.06238	0.03701	nan	nan	nan	0.04012	0.04693	0.03374	0.03325	nan	nan	nan	nan	nan	nan	nan	0.03155	0.13075	nan	nan	nan	nan	nan	0.05203	nan	0.05596	0.0477	0.07512	0.12351	0.05412	nan	nan	0.06643	nan	0.08546	0.08755
2023-10-12 21:12:51+00:00	nan	nan	nan	nan	nan	nan	nan	nan	0.02901	0.07476	0.05389	nan	0.03724	0.06176	0.03691	nan	nan	nan	0.04046	0.0472	0.03387	0.03318	nan	nan	nan	nan	nan	nan	nan	0.03158	0.13055	nan	nan	nan	nan	nan	0.05206	nan	0.05586	0.04711	0.07501	0.1222	0.05447	nan	nan	0.06611	nan	0.08505	0.08746
2023-10-12 21:12:52+00:00	nan	nan	nan	nan	nan	nan	nan	nan	0.02878	0.07363	0.05383	nan	0.03735	0.0612	0.03677	nan	nan	nan	0.04011	0.04731	0.0335	0.03339	nan	nan	nan	nan	nan	nan	nan	0.03169	0.12958	nan	nan	nan	nan	nan	0.05234	nan	0.05541	0.04742	0.07476	0.12266	0.05443	nan	nan	0.06633	nan	0.0853	0.08736
2023-10-12 21:12:53+00:00	nan	nan	nan	nan	nan	nan	nan	nan	0.02882	0.07338	0.05395	nan	0.03716	0.06159	0.0369	nan	nan	nan	0.0404	0.04737	0.03385	0.03338	nan	nan	nan	nan	nan	nan	nan	0.03197	0.13027	nan	nan	nan	nan	nan	0.05249	nan	0.05533	0.04712	0.07518	0.12248	0.05471	nan	nan	0.06662	nan	0.08469	0.0872
2023-10-12 21:12:54+00:00	nan	nan	nan	nan	nan	nan	nan	nan	0.02884	0.07404	0.05357	nan	0.03723	0.06103	0.03698	nan	nan	nan	0.04043	0.04739	0.034	0.03325	nan	nan	nan	nan	nan	nan	nan	0.03184	0.13151	nan	nan	nan	nan	nan	0.05243	nan	0.05561	0.0471	0.07514	0.1223	0.05438	nan	nan	0.06687	nan	0.08425	0.08714
2023-10-12 21:12:55+00:00	nan	nan	nan	nan	nan	nan	nan	nan	0.02851	0.07378	0.0537	nan	0.03764	0.06063	0.03672	nan	nan	nan	0.04034	0.04709	0.03392	0.03311	nan	nan	nan	nan	nan	nan	nan	0.03162	0.13148	nan	nan	nan	nan	nan	0.05211	nan	0.05546	0.04692	0.07462	0.12141	0.05444	nan	nan	0.067	nan	0.08441	0.08688
2023-10-12 21:12:56+00:00	nan	nan	nan	nan	nan	nan	nan	nan	0.02858	0.0735	0.05391	nan	0.03736	0.06047	0.03674	nan	nan	nan	0.04059	0.04691	0.03398	0.03304	nan	nan	nan	nan	nan	nan	nan	0.03145	0.13184	nan	nan	nan	nan	nan	0.05201	nan	0.05535	0.04699	0.07527	0.12123	0.05449	nan	nan	0.06719	nan	0.0845	0.0867
2023-10-12 21:12:57+00:00	nan	nan	nan	nan	nan	nan	nan	nan	0.02866	0.07355	0.05375	nan	0.03734	0.06023	0.03689	nan	nan	nan	0.0411	0.04686	0.03412	0.03295	nan	nan	nan	nan	nan	nan	nan	0.0315	0.13298	nan	nan	nan	nan	nan	0.05202	nan	0.05505	0.04691	0.07502	0.12089	0.0542	nan	nan	0.06681	nan	0.08493	0.08611
2023-10-12 21:12:58+00:00	nan	nan	nan	nan	nan	nan	nan	nan	0.02845	0.07297	0.05389	nan	0.03723	0.0597	0.03659	nan	nan	nan	0.04134	0.04676	0.03424	0.03253	nan	nan	nan	nan	nan	nan	nan	0.03142	0.13352	nan	nan	nan	nan	nan	0.05207	nan	0.05456	0.04698	0.07526	0.11898	0.05412	nan	nan	0.06642	nan	0.0847	0.08535
2023-10-12 21:12:59+00:00	nan	nan	nan	nan	nan	nan	nan	nan	0.02851	0.07248	0.05431	nan	0.03727	0.05929	0.03657	nan	nan	nan	0.04151	0.04638	0.03409	0.03263	nan	nan	nan	nan	nan	nan	nan	0.03141	0.13465	nan	nan	nan	nan	nan	0.05228	nan	0.05437	0.047	0.07551	0.11816	0.05407	nan	nan	0.06607	nan	0.08537	0.08559
2023-10-12 21:13:00+00:00	nan	nan	nan	nan	nan	nan	nan	nan	0.0284	0.07244	0.05548	nan	0.03726	0.05905	0.03635	nan	nan	nan	0.04178	0.04666	0.03446	0.03259	nan	nan	nan	nan	nan	nan	nan	0.0313	0.13529	nan	nan	nan	nan	nan	0.05214	nan	0.05484	0.04697	0.07526	0.11768	0.05416	nan	nan	0.06603	nan	0.08596	0.08558
2023-10-12 21:13:01+00:00	nan	nan	nan	nan	nan	nan	nan	nan	0.02817	0.07238	0.05587	nan	0.03743	0.05886	0.03646	nan	nan	nan	0.04203	0.04639	0.03463	0.03259	nan	nan	nan	nan	nan	nan	nan	0.03112	0.13518	nan	nan	nan	nan	nan	0.0518	nan	0.05469	0.04684	0.0757	0.11628	0.05455	nan	nan	0.06626	nan	0.08639	0.08566
2023-10-12 21:13:02+00:00	nan	nan	nan	nan	nan	nan	nan	nan	0.02815	0.07276	0.05576	nan	0.03758	0.05861	0.03648	nan	nan	nan	0.04239	0.04628	0.03459	0.03276	nan	nan	nan	nan	nan	nan	nan	0.03121	0.1344	nan	nan	nan	nan	nan	0.0519	nan	0.05474	0.04684	0.07567	0.115	0.05439	nan	nan	0.06639	nan	0.08721	0.08562
2023-10-12 21:13:03+00:00	nan	nan	nan	nan	nan	nan	nan	nan	0.02858	0.07391	0.05581	nan	0.03746	0.05855	0.03614	nan	nan	nan	0.0428	0.046	0.03497	0.03277	nan	nan	nan	nan	nan	nan	nan	0.03101	0.13521	nan	nan	nan	nan	nan	0.05139	nan	0.05476	0.04664	0.07559	0.11347	0.05442	nan	nan	0.06659	nan	0.088	0.08514
2023-10-12 21:13:04+00:00	nan	nan	nan	nan	nan	nan	nan	nan	0.0287	0.07386	0.056	nan	0.03732	0.0587	0.03622	nan	nan	nan	0.04263	0.04568	0.03475	0.0326	nan	nan	nan	nan	nan	nan	nan	0.0311	0.13504	nan	nan	nan	nan	nan	0.05079	nan	0.05466	0.0464	0.07586	0.11222	0.05466	nan	nan	0.06635	nan	0.08827	0.08492
2023-10-12 21:13:05+00:00	nan	nan	nan	nan	nan	nan	nan	nan	0.02836	0.07285	0.05665	nan	0.03732	0.05846	0.03649	nan	nan	nan	0.04311	0.04571	0.03465	0.03262	nan	nan	nan	nan	nan	nan	nan	0.03095	0.13565	nan	nan	nan	nan	nan	0.0509	nan	0.05478	0.04624	0.0761	0.11189	0.05453	nan	nan	0.0665	nan	0.08808	0.08391
2023-10-12 21:13:06+00:00	nan	nan	nan	nan	nan	nan	nan	nan	0.02827	0.07361	0.05744	nan	0.03767	0.05856	0.03665	nan	nan	nan	0.04344	0.04565	0.03485	0.03258	nan	nan	nan	nan	nan	nan	nan	0.03128	0.13519	nan	nan	nan	nan	nan	0.05113	nan	0.05462	0.04618	0.0763	0.11105	0.0544	nan	nan	0.06647	nan	0.08775	0.08391
2023-10-12 21:13:07+00:00	nan	nan	nan	nan	nan	nan	nan	nan	0.02825	0.07595	0.05756	nan	0.03797	0.05871	0.03649	nan	nan	nan	0.0436	0.04543	0.03475	0.03277	nan	nan	nan	nan	nan	nan	nan	0.03128	0.13518	nan	nan	nan	nan	nan	0.05124	nan	0.05464	0.04625	0.07643	0.11069	0.05462	nan	nan	0.06658	nan	0.08756	0.08386
2023-10-12 21:13:08+00:00	nan	nan	nan	nan	nan	nan	nan	nan	0.02809	0.07642	0.05809	nan	0.03829	0.0582	0.03636	nan	nan	nan	0.04351	0.0452	0.03492	0.03266	nan	nan	nan	nan	nan	nan	nan	0.03131	0.13479	nan	nan	nan	nan	nan	0.05136	nan	0.05444	0.0465	0.07687	0.10966	0.05443	nan	nan	0.06681	nan	0.08737	0.08336
2023-10-12 21:13:09+00:00	nan	nan	nan	nan	nan	nan	nan	nan	0.02795	0.07733	0.05876	nan	0.03836	0.05814	0.03594	nan	nan	nan	0.04339	0.04495	0.03483	0.03257	nan	nan	nan	nan	nan	nan	nan	0.03148	0.13482	nan	nan	nan	nan	nan	0.05102	nan	0.0541	0.04624	0.07711	0.10966	0.05411	nan	nan	0.06717	nan	0.08789	0.08391
2023-10-12 21:13:10+00:00	nan	nan	nan	nan	nan	nan	nan	nan	0.02795	0.07737	0.05909	nan	0.03874	0.05826	0.03598	nan	nan	nan	0.04331	0.04485	0.03472	0.03253	nan	nan	nan	nan	nan	nan	nan	0.03167	0.13483	nan	nan	nan	nan	nan	0.05115	nan	0.05389	0.04663	0.07771	0.10903	0.05443	nan	nan	0.06743	nan	0.08852	0.08395
2023-10-12 21:13:11+00:00	nan	nan	nan	nan	nan	nan	nan	nan	0.0278	0.07739	0.05933	nan	0.03881	0.05809	0.03619	nan	nan	nan	0.04309	0.04475	0.0346	0.03254	nan	nan	nan	nan	nan	nan	nan	0.03158	0.13515	nan	nan	nan	nan	nan	0.05118	nan	0.05404	0.04669	0.07727	0.10872	0.05417	nan	nan	0.06718	nan	0.08861	0.08387
2023-10-12 21:13:12+00:00	nan	nan	nan	nan	nan	nan	nan	nan	0.0278	0.07806	0.06088	nan	0.0392	0.0577	0.03608	nan	nan	nan	0.04327	0.04468	0.0344	0.03236	nan	nan	nan	nan	nan	nan	nan	0.03166	0.13512	nan	nan	nan	nan	nan	0.05084	nan	0.05442	0.04653	0.07712	0.10844	0.05401	nan	nan	0.06717	nan	0.08865	0.08365
2023-10-12 21:13:13+00:00	nan	nan	nan	nan	nan	nan	nan	nan	0.02792	0.07865	0.06159	nan	0.0393	0.05699	0.0359	nan	nan	nan	0.04338	0.04489	0.0345	0.03243	nan	nan	nan	nan	nan	nan	nan	0.03149	0.13635	nan	nan	nan	nan	nan	0.0502	nan	0.05456	0.04645	0.07785	0.10856	0.05396	nan	nan	0.06739	nan	0.08905	0.08305
2023-10-12 21:13:14+00:00	nan	nan	nan	nan	nan	nan	nan	nan	0.02803	0.07939	0.06209	nan	0.0392	0.05687	0.03592	nan	nan	nan	0.04328	0.0449	0.03445	0.03233	nan	nan	nan	nan	nan	nan	nan	0.03151	0.13639	nan	nan	nan	nan	nan	0.05021	nan	0.0543	0.04626	0.07809	0.10788	0.05368	nan	nan	0.06725	nan	0.08938	0.08243
2023-10-12 21:13:15+00:00	nan	nan	nan	nan	nan	nan	nan	nan	0.02833	0.07972	0.06234	nan	0.03914	0.05701	0.03589	nan	nan	nan	0.04308	0.04458	0.0343	0.03218	nan	nan	nan	nan	nan	nan	nan	0.03115	0.13618	nan	nan	nan	nan	nan	0.0506	nan	0.05448	0.04612	0.07878	0.10739	0.05376	nan	nan	0.06759	nan	0.08934	0.08213
2023-10-12 21:13:16+00:00	nan	nan	nan	nan	nan	nan	nan	nan	0.02836	0.07939	0.06278	nan	0.03904	0.05646	0.03619	nan	nan	nan	0.04252	0.04402	0.03403	0.03203	nan	nan	nan	nan	nan	nan	nan	0.0308	0.13631	nan	nan	nan	nan	nan	0.05099	nan	0.05449	0.04554	0.07879	0.10721	0.05393	nan	nan	0.06773	nan	0.08993	0.08103
2023-10-12 21:13:17+00:00	nan	nan	nan	nan	nan	nan	nan	nan	0.02806	0.07931	0.06324	nan	0.03901	0.05662	0.03602	nan	nan	nan	0.04241	0.04364	0.03429	0.03214	nan	nan	nan	nan	nan	nan	nan	0.0309	0.13557	nan	nan	nan	nan	nan	0.05116	nan	0.05469	0.04544	0.07831	0.10662	0.05411	nan	nan	0.06776	nan	0.09017	0.08156
2023-10-12 21:13:18+00:00	nan	nan	nan	nan	nan	nan	nan	nan	0.02797	0.07851	0.06413	nan	0.03896	0.05636	0.03606	nan	nan	nan	0.04193	0.04339	0.03439	0.03192	nan	nan	nan	nan	nan	nan	nan	0.03074	0.1357	nan	nan	nan	nan	nan	0.05119	nan	0.05438	0.04505	0.0787	0.10592	0.0541	nan	nan	0.06724	nan	0.09008	0.08197
2023-10-12 21:13:19+00:00	nan	nan	nan	nan	nan	nan	nan	nan	0.02809	0.07999	0.0659	nan	0.0394	0.0563	0.03628	nan	nan	nan	0.04253	0.0431	0.03447	0.03181	nan	nan	nan	nan	nan	nan	nan	0.03079	0.13596	nan	nan	nan	nan	nan	0.05164	nan	0.0541	0.04501	0.07878	0.10561	0.05361	nan	nan	0.06733	nan	0.09016	0.08254
2023-10-12 21:13:20+00:00	nan	nan	nan	nan	nan	nan	nan	nan	0.02806	0.07995	0.06672	nan	0.03948	0.0562	0.03613	nan	nan	nan	0.0422	0.04291	0.03452	0.03199	nan	nan	nan	nan	nan	nan	nan	0.03081	0.13713	nan	nan	nan	nan	nan	0.05153	nan	0.05411	0.04485	0.07881	0.10554	0.0532	nan	nan	0.06735	nan	0.0907	0.0829
2023-10-12 21:13:21+00:00	nan	nan	nan	nan	nan	nan	nan	nan	0.02784	0.08102	0.06709	nan	0.03942	0.05627	0.03601	nan	nan	nan	0.04211	0.0428	0.03454	0.03196	nan	nan	nan	nan	nan	nan	nan	0.0307	0.13694	nan	nan	nan	nan	nan	0.05136	nan	0.05407	0.04518	0.07893	0.10612	0.05308	nan	nan	0.06718	nan	0.09145	0.08312
2023-10-12 21:13:22+00:00	nan	nan	nan	nan	nan	nan	nan	nan	0.0279	0.08091	0.0683	nan	0.0395	0.05625	0.03579	nan	nan	nan	0.04199	0.04249	0.03502	0.03179	nan	nan	nan	nan	nan	nan	nan	0.03078	0.13888	nan	nan	nan	nan	nan	0.05099	nan	0.05412	0.04506	0.07931	0.10559	0.05297	nan	nan	0.06734	nan	0.09146	0.08292
2023-10-12 21:13:23+00:00	nan	nan	nan	nan	nan	nan	nan	nan	0.02785	0.08068	0.06883	nan	0.03958	0.05597	0.03544	nan	nan	nan	0.04178	0.04227	0.03479	0.0316	nan	nan	nan	nan	nan	nan	nan	0.03057	0.13813	nan	nan	nan	nan	nan	0.05071	nan	0.05447	0.045	0.07851	0.1046	0.053	nan	nan	0.06744	nan	0.09163	0.08343
2023-10-12 21:13:24+00:00	nan	nan	nan	nan	nan	nan	nan	nan	0.02769	0.0811	0.07011	nan	0.03949	0.05657	0.03539	nan	nan	nan	0.04175	0.04236	0.03476	0.03154	nan	nan	nan	nan	nan	nan	nan	0.03057	0.13794	nan	nan	nan	nan	nan	0.05059	nan	0.05479	0.04491	0.07959	0.10309	0.05364	nan	nan	0.0677	nan	0.09212	0.08333
2023-10-12 21:13:25+00:00	nan	nan	nan	nan	nan	nan	nan	nan	0.0278	0.08209	0.07041	nan	0.03943	0.05633	0.03541	nan	nan	nan	0.04185	0.04259	0.03499	0.03181	nan	nan	nan	nan	nan	nan	nan	0.03062	0.13846	nan	nan	nan	nan	nan	0.05123	nan	0.05581	0.04524	0.07943	0.103	0.05354	nan	nan	0.06796	nan	0.092	0.08343
2023-10-12 21:13:26+00:00	nan	nan	nan	nan	nan	nan	nan	nan	0.02766	0.08261	0.07062	nan	0.03943	0.05616	0.03522	nan	nan	nan	0.04167	0.04247	0.03524	0.03198	nan	nan	nan	nan	nan	nan	nan	0.03066	0.14002	nan	nan	nan	nan	nan	0.05109	nan	0.05595	0.04511	0.07894	0.10292	0.05373	nan	nan	0.06707	nan	0.09203	0.08368
2023-10-12 21:13:27+00:00	nan	nan	nan	nan	nan	nan	nan	nan	0.02748	0.08225	0.07143	nan	0.03977	0.05607	0.03523	nan	nan	nan	0.04148	0.042	0.03525	0.03214	nan	nan	nan	nan	nan	nan	nan	0.03061	0.13825	nan	nan	nan	nan	nan	0.05098	nan	0.056	0.04512	0.07942	0.10256	0.05387	nan	nan	0.06702	nan	0.09138	0.08423
2023-10-12 21:13:28+00:00	nan	nan	nan	nan	nan	nan	nan	nan	0.02758	0.08304	0.07189	nan	0.03966	0.05589	0.03572	nan	nan	nan	0.04142	0.04185	0.03529	0.03212	nan	nan	nan	nan	nan	nan	nan	0.03085	0.13823	nan	nan	nan	nan	nan	0.05128	nan	0.05601	0.04527	0.07918	0.10315	0.05413	nan	nan	0.06668	nan	0.09092	0.08442
2023-10-12 21:13:29+00:00	nan	nan	nan	nan	nan	nan	nan	nan	0.02734	0.08356	0.07198	nan	0.03967	0.05526	0.03571	nan	nan	nan	0.04102	0.04187	0.03552	0.0322	nan	nan	nan	nan	nan	nan	nan	0.03085	0.13733	nan	nan	nan	nan	nan	0.05154	nan	0.05598	0.04558	0.07912	0.10346	0.05446	nan	nan	0.06637	nan	0.08972	0.08353
2023-10-12 21:13:30+00:00	nan	nan	nan	nan	nan	nan	nan	nan	0.02744	0.08375	0.07135	nan	0.03983	0.05524	0.03575	nan	nan	nan	0.0411	0.04167	0.03542	0.03247	nan	nan	nan	nan	nan	nan	nan	0.031	0.13731	nan	nan	nan	nan	nan	0.0516	nan	0.05533	0.04523	0.07961	0.10332	0.05429	nan	nan	0.06664	nan	0.0894	0.08377
2023-10-12 21:13:31+00:00	nan	nan	nan	nan	nan	nan	nan	nan	0.02759	0.08375	0.07186	nan	0.0397	0.05531	0.03576	nan	nan	nan	0.04104	0.04172	0.03544	0.03235	nan	nan	nan	nan	nan	nan	nan	0.03112	0.13858	nan	nan	nan	nan	nan	0.05164	nan	0.05491	0.04519	0.07934	0.10433	0.05431	nan	nan	0.0669	nan	0.08944	0.08388
2023-10-12 21:13:32+00:00	nan	nan	nan	nan	nan	nan	nan	nan	0.02756	0.0842	0.07201	nan	0.03941	0.05521	0.03567	nan	nan	nan	0.04078	0.04156	0.03528	0.0323	nan	nan	nan	nan	nan	nan	nan	0.03133	0.13905	nan	nan	nan	nan	nan	0.05185	nan	0.05484	0.0454	0.07926	0.10485	0.05443	nan	nan	0.06688	nan	0.0887	0.08442
2023-10-12 21:13:33+00:00	nan	nan	nan	nan	nan	nan	nan	nan	0.02712	0.08418	0.07174	nan	0.03929	0.05523	0.03572	nan	nan	nan	0.0404	0.04152	0.03497	0.03223	nan	nan	nan	nan	nan	nan	nan	0.03149	0.1387	nan	nan	nan	nan	nan	0.05209	nan	0.05483	0.04542	0.07935	0.10422	0.05417	nan	nan	0.06651	nan	0.08805	0.08454
2023-10-12 21:13:34+00:00	nan	nan	nan	nan	nan	nan	nan	nan	0.02691	0.08376	0.07189	nan	0.03935	0.05549	0.03576	nan	nan	nan	0.0404	0.04162	0.0351	0.03228	nan	nan	nan	nan	nan	nan	nan	0.03146	0.14113	nan	nan	nan	nan	nan	0.05246	nan	0.05495	0.04533	0.0784	0.1038	0.05435	nan	nan	0.06668	nan	0.08799	0.08444
2023-10-12 21:13:35+00:00	nan	nan	nan	nan	nan	nan	nan	nan	0.02687	0.08334	0.07091	nan	0.03966	0.05513	0.03564	nan	nan	nan	0.03951	0.04135	0.03506	0.03226	nan	nan	nan	nan	nan	nan	nan	0.03142	0.13988	nan	nan	nan	nan	nan	0.05241	nan	0.05513	0.045	0.07831	0.10308	0.05421	nan	nan	0.06669	nan	0.08805	0.08438
2023-10-12 21:13:36+00:00	nan	nan	nan	nan	nan	nan	nan	nan	0.02676	0.08276	0.07055	nan	0.0396	0.05474	0.03561	nan	nan	nan	0.03923	0.04159	0.03503	0.03212	nan	nan	nan	nan	nan	nan	nan	0.03099	0.14055	nan	nan	nan	nan	nan	0.05258	nan	0.05526	0.04454	0.07817	0.10334	0.05421	nan	nan	0.06676	nan	0.08791	0.08435
2023-10-12 21:13:37+00:00	nan	nan	nan	nan	nan	nan	nan	nan	0.02684	0.08058	0.07086	nan	0.03938	0.05442	0.03577	nan	nan	nan	0.03909	0.0416	0.0351	0.03197	nan	nan	nan	nan	nan	nan	nan	0.0307	0.14071	nan	nan	nan	nan	nan	0.05279	nan	0.05523	0.04433	0.0786	0.10338	0.05401	nan	nan	0.06682	nan	0.08739	0.08407
2023-10-12 21:13:38+00:00	nan	nan	nan	nan	nan	nan	nan	nan	0.0269	0.08	0.07057	nan	0.03931	0.05435	0.03594	nan	nan	nan	0.03901	0.04175	0.03484	0.03211	nan	nan	nan	nan	nan	nan	nan	0.03087	0.14159	nan	nan	nan	nan	nan	0.0523	nan	0.05571	0.04374	0.07838	0.10331	0.05418	nan	nan	0.0671	nan	0.08724	0.08395
2023-10-12 21:13:39+00:00	nan	nan	nan	nan	nan	nan	nan	nan	0.02713	0.07965	0.07048	nan	0.03947	0.05441	0.03641	nan	nan	nan	0.03935	0.04171	0.035	0.03237	nan	nan	nan	nan	nan	nan	nan	0.03073	0.14256	nan	nan	nan	nan	nan	0.05211	nan	0.05573	0.04363	0.07801	0.10281	0.05447	nan	nan	0.06683	nan	0.08663	0.08358
2023-10-12 21:13:40+00:00	nan	nan	nan	nan	nan	nan	nan	nan	0.02691	0.07905	0.0704	nan	0.0393	0.05398	0.03662	nan	nan	nan	0.03946	0.04161	0.03515	0.03245	nan	nan	nan	nan	nan	nan	nan	0.03049	0.14242	nan	nan	nan	nan	nan	0.05259	nan	0.05565	0.04366	0.07786	0.10265	0.05413	nan	nan	0.06685	nan	0.08589	0.08332
2023-10-12 21:13:41+00:00	nan	nan	nan	nan	nan	nan	nan	nan	0.02701	0.07927	0.07041	nan	0.03949	0.05387	0.03674	nan	nan	nan	0.03977	0.04162	0.03512	0.03258	nan	nan	nan	nan	nan	nan	nan	0.03029	0.14234	nan	nan	nan	nan	nan	0.05285	nan	0.0555	0.04357	0.07806	0.10139	0.05412	nan	nan	0.0671	nan	0.0856	0.084
2023-10-12 21:13:42+00:00	nan	nan	nan	nan	nan	nan	nan	nan	0.02698	0.0794	0.0691	nan	0.03934	0.05361	0.03696	nan	nan	nan	0.03984	0.04146	0.03513	0.03273	nan	nan	nan	nan	nan	nan	nan	0.0304	0.14182	nan	nan	nan	nan	nan	0.05332	nan	0.05502	0.04372	0.07819	0.10177	0.05401	nan	nan	0.06629	nan	0.08543	0.08475
2023-10-12 21:13:43+00:00	nan	nan	nan	nan	nan	nan	nan	nan	0.02718	0.0796	0.06912	nan	0.03922	0.05372	0.03742	nan	nan	nan	0.0405	0.04128	0.0349	0.03279	nan	nan	nan	nan	nan	nan	nan	0.03063	0.14123	nan	nan	nan	nan	nan	0.0537	nan	0.05518	0.04367	0.07749	0.1012	0.05383	nan	nan	0.06616	nan	0.08481	0.08463
2023-10-12 21:13:44+00:00	nan	nan	nan	nan	nan	nan	nan	nan	0.02714	0.08024	0.0693	nan	0.03956	0.05318	0.03753	nan	nan	nan	0.04107	0.04104	0.03481	0.03294	nan	nan	nan	nan	nan	nan	nan	0.03047	0.14134	nan	nan	nan	nan	nan	0.05378	nan	0.05519	0.04357	0.07729	0.10121	0.05368	nan	nan	0.06615	nan	0.08443	0.08563
2023-10-12 21:13:45+00:00	nan	nan	nan	nan	nan	nan	nan	nan	0.0269	0.07924	0.06888	nan	0.03963	0.0529	0.0378	nan	nan	nan	0.04122	0.04073	0.03492	0.0327	nan	nan	nan	nan	nan	nan	nan	0.03042	0.14122	nan	nan	nan	nan	nan	0.05432	nan	0.05512	0.04341	0.07702	0.10063	0.05363	nan	nan	0.06594	nan	0.0838	0.08572
2023-10-12 21:13:46+00:00	nan	nan	nan	nan	nan	nan	nan	nan	0.02676	0.0807	0.06842	nan	0.03989	0.05312	0.03751	nan	nan	nan	0.04166	0.04119	0.03491	0.03304	nan	nan	nan	nan	nan	nan	nan	0.03052	0.14057	nan	nan	nan	nan	nan	0.0541	nan	0.055	0.04369	0.07696	0.1	0.05336	nan	nan	0.06566	nan	0.08326	0.08567
2023-10-12 21:13:47+00:00	nan	nan	nan	nan	nan	nan	nan	nan	0.02684	0.08039	0.068	nan	0.03977	0.05291	0.03743	nan	nan	nan	0.04187	0.04141	0.03485	0.03317	nan	nan	nan	nan	nan	nan	nan	0.03047	0.1412	nan	nan	nan	nan	nan	0.05403	nan	0.05494	0.0438	0.07717	0.09975	0.05295	nan	nan	0.06623	nan	0.08314	0.08547
2023-10-12 21:13:48+00:00	nan	nan	nan	nan	nan	nan	nan	nan	0.02676	0.07984	0.06696	nan	0.03993	0.05233	0.03748	nan	nan	nan	0.04195	0.04142	0.03486	0.03338	nan	nan	nan	nan	nan	nan	nan	0.03063	0.14153	nan	nan	nan	nan	nan	0.0538	nan	0.05497	0.044	0.07688	0.09967	0.05251	nan	nan	0.06578	nan	0.08301	0.08494
2023-10-12 21:13:49+00:00	nan	nan	nan	nan	nan	nan	nan	nan	0.02646	0.0782	0.06501	nan	0.03984	0.05225	0.03718	nan	nan	nan	0.0414	0.0416	0.03469	0.0334	nan	nan	nan	nan	nan	nan	nan	0.03064	0.14123	nan	nan	nan	nan	nan	0.05356	nan	0.05543	0.04386	0.07673	0.1003	0.05291	nan	nan	0.06594	nan	0.08198	0.08405
2023-10-12 21:13:50+00:00	nan	nan	nan	nan	nan	nan	nan	nan	0.02637	0.07824	0.06474	nan	0.03995	0.05176	0.03761	nan	nan	nan	0.04174	0.04184	0.03468	0.03347	nan	nan	nan	nan	nan	nan	nan	0.0308	0.14059	nan	nan	nan	nan	nan	0.05401	nan	0.05544	0.04382	0.07647	0.10046	0.05343	nan	nan	0.06633	nan	0.08075	0.0834
2023-10-12 21:13:51+00:00	nan	nan	nan	nan	nan	nan	nan	nan	0.02632	0.07702	0.06446	nan	0.03993	0.05196	0.03771	nan	nan	nan	0.04136	0.0418	0.03448	0.0335	nan	nan	nan	nan	nan	nan	nan	0.03096	0.14107	nan	nan	nan	nan	nan	0.05426	nan	0.05547	0.04372	0.07674	0.09949	0.0534	nan	nan	0.0666	nan	0.07946	0.08356
2023-10-12 21:13:52+00:00	nan	nan	nan	nan	nan	nan	nan	nan	0.02626	0.07759	0.06325	nan	0.03996	0.05161	0.03793	nan	nan	nan	0.04165	0.042	0.03437	0.03345	nan	nan	nan	nan	nan	nan	nan	0.03097	0.13942	nan	nan	nan	nan	nan	0.05434	nan	0.0554	0.04355	0.07629	0.09947	0.05388	nan	nan	0.06623	nan	0.07904	0.08459
2023-10-12 21:13:53+00:00	nan	nan	nan	nan	nan	nan	nan	nan	0.02636	0.07736	0.06285	nan	0.04036	0.05142	0.03826	nan	nan	nan	0.04149	0.04217	0.03431	0.03366	nan	nan	nan	nan	nan	nan	nan	0.03109	0.13915	nan	nan	nan	nan	nan	0.05442	nan	0.05518	0.04364	0.07672	0.10002	0.05369	nan	nan	0.0655	nan	0.07886	0.08481
2023-10-12 21:13:54+00:00	nan	nan	nan	nan	nan	nan	nan	nan	0.0263	0.07664	0.06187	nan	0.04065	0.05064	0.03834	nan	nan	nan	0.04137	0.04202	0.03432	0.03349	nan	nan	nan	nan	nan	nan	nan	0.03119	0.13873	nan	nan	nan	nan	nan	0.05454	nan	0.05467	0.04357	0.07535	0.10002	0.0533	nan	nan	0.06503	nan	0.07847	0.08497
2023-10-12 21:13:55+00:00	nan	nan	nan	nan	nan	nan	nan	nan	0.02661	0.07613	0.06204	nan	0.04078	0.05032	0.03836	nan	nan	nan	0.04139	0.04163	0.03441	0.03326	nan	nan	nan	nan	nan	nan	nan	0.03141	0.13855	nan	nan	nan	nan	nan	0.05412	nan	0.05422	0.0432	0.07571	0.10018	0.05368	nan	nan	0.06445	nan	0.07799	0.08522
2023-10-12 21:13:56+00:00	nan	nan	nan	nan	nan	nan	nan	nan	0.02679	0.07617	0.06267	nan	0.04095	0.05029	0.03851	nan	nan	nan	0.04163	0.0418	0.0342	0.03315	nan	nan	nan	nan	nan	nan	nan	0.03157	0.13797	nan	nan	nan	nan	nan	0.05434	nan	0.05477	0.04326	0.07561	0.09938	0.05412	nan	nan	0.06482	nan	0.07737	0.08527
2023-10-12 21:13:57+00:00	nan	nan	nan	nan	nan	nan	nan	nan	0.02679	0.07583	0.06224	nan	0.04087	0.05007	0.03855	nan	nan	nan	0.0416	0.04203	0.03417	0.03334	nan	nan	nan	nan	nan	nan	nan	0.03192	0.13768	nan	nan	nan	nan	nan	0.05443	nan	0.05472	0.04327	0.07498	0.09919	0.05402	nan	nan	0.0643	nan	0.07755	0.08483
2023-10-12 21:13:58+00:00	nan	nan	nan	nan	nan	nan	nan	nan	0.02672	0.07563	0.06173	nan	0.04107	0.05033	0.03835	nan	nan	nan	0.04164	0.0423	0.03418	0.03343	nan	nan	nan	nan	nan	nan	nan	0.03207	0.13663	nan	nan	nan	nan	nan	0.05446	nan	0.05477	0.04323	0.07516	0.09844	0.05392	nan	nan	0.06477	nan	0.07755	0.08466
2023-10-12 21:13:59+00:00	nan	nan	nan	nan	nan	nan	nan	nan	0.02691	0.07525	0.06169	nan	0.04107	0.05059	0.03842	nan	nan	nan	0.04207	0.0424	0.03436	0.03321	nan	nan	nan	nan	nan	nan	nan	0.03226	0.13652	nan	nan	nan	nan	nan	0.05449	nan	0.05526	0.04345	0.07527	0.09837	0.05359	nan	nan	0.06494	nan	0.07739	0.08501
2023-10-12 21:14:00+00:00	nan	nan	nan	nan	nan	nan	nan	nan	0.02696	0.07497	0.0627	nan	0.04098	0.05068	0.03846	nan	nan	nan	0.04235	0.04267	0.0342	0.03307	nan	nan	nan	nan	nan	nan	nan	0.03232	0.1374	nan	nan	nan	nan	nan	0.05488	nan	0.05556	0.0432	0.07495	0.0979	0.05382	nan	nan	0.06504	nan	0.07676	0.08464
2023-10-12 21:14:01+00:00	nan	nan	nan	nan	nan	nan	nan	nan	0.02693	0.07497	0.06214	nan	0.04091	0.0505	0.03833	nan	nan	nan	0.04229	0.04243	0.0342	0.03316	nan	nan	nan	nan	nan	nan	nan	0.03242	0.13718	nan	nan	nan	nan	nan	0.05497	nan	0.05602	0.04346	0.07488	0.09761	0.0538	nan	nan	0.06458	nan	0.07627	0.0839
2023-10-12 21:14:02+00:00	nan	nan	nan	nan	nan	nan	nan	nan	0.02701	0.07353	0.06259	nan	0.04116	0.05018	0.03836	nan	nan	nan	0.04256	0.04243	0.03405	0.03292	nan	nan	nan	nan	nan	nan	nan	0.03202	0.13691	nan	nan	nan	nan	nan	0.05445	nan	0.0559	0.0437	0.07515	0.09681	0.05405	nan	nan	0.06442	nan	0.07631	0.08368
2023-10-12 21:14:03+00:00	nan	nan	nan	nan	nan	nan	nan	nan	0.02716	0.0721	0.06286	nan	0.04149	0.04977	0.03852	nan	nan	nan	0.04266	0.04284	0.03412	0.03295	nan	nan	nan	nan	nan	nan	nan	0.03183	0.13753	nan	nan	nan	nan	nan	0.05427	nan	0.05594	0.0438	0.07476	0.09694	0.05432	nan	nan	0.06411	nan	0.07606	0.084
2023-10-12 21:14:04+00:00	nan	nan	nan	nan	nan	nan	nan	nan	0.02716	0.07222	0.06389	nan	0.0417	0.04959	0.03837	nan	nan	nan	0.04287	0.04278	0.03393	0.03321	nan	nan	nan	nan	nan	nan	nan	0.03189	0.13557	nan	nan	nan	nan	nan	0.05404	nan	0.05611	0.0441	0.07559	0.09702	0.05429	nan	nan	0.06406	nan	0.0753	0.08522
2023-10-12 21:14:05+00:00	nan	nan	nan	nan	nan	nan	nan	nan	0.0273	0.07245	0.06445	nan	0.04149	0.04978	0.03853	nan	nan	nan	0.04322	0.04295	0.03378	0.03348	nan	nan	nan	nan	nan	nan	nan	0.03187	0.1362	nan	nan	nan	nan	nan	0.05394	nan	0.05596	0.0442	0.07566	0.09686	0.05416	nan	nan	0.06381	nan	0.0748	0.08527
2023-10-12 21:14:06+00:00	nan	nan	nan	nan	nan	nan	nan	nan	0.02743	0.0725	0.06474	nan	0.04142	0.04943	0.03867	nan	nan	nan	0.04337	0.04295	0.03342	0.03367	nan	nan	nan	nan	nan	nan	nan	0.03208	0.13606	nan	nan	nan	nan	nan	0.05382	nan	0.05575	0.04466	0.07582	0.09615	0.0543	nan	nan	0.06338	nan	0.07494	0.08551
2023-10-12 21:14:07+00:00	nan	nan	nan	nan	nan	nan	nan	nan	0.02741	0.07266	0.06487	nan	0.04166	0.04953	0.03871	nan	nan	nan	0.04331	0.04324	0.03332	0.03378	nan	nan	nan	nan	nan	nan	nan	0.03248	0.13635	nan	nan	nan	nan	nan	0.05395	nan	0.05601	0.04514	0.07493	0.09572	0.05525	nan	nan	0.06303	nan	0.07531	0.08586
2023-10-12 21:14:08+00:00	nan	nan	nan	nan	nan	nan	nan	nan	0.02762	0.07252	0.06478	nan	0.04155	0.04963	0.03858	nan	nan	nan	0.04332	0.04325	0.03342	0.03373	nan	nan	nan	nan	nan	nan	nan	0.03242	0.13692	nan	nan	nan	nan	nan	0.05409	nan	0.05596	0.04549	0.07489	0.09566	0.05521	nan	nan	0.06314	nan	0.07518	0.08627
2023-10-12 21:14:09+00:00	nan	nan	nan	nan	nan	nan	nan	nan	0.02747	0.07196	0.06479	nan	0.04145	0.04949	0.03846	nan	nan	nan	0.04314	0.04326	0.03342	0.03348	nan	nan	nan	nan	nan	nan	nan	0.03244	0.13734	nan	nan	nan	nan	nan	0.05444	nan	0.05616	0.04564	0.07463	0.09516	0.05507	nan	nan	0.06293	nan	0.07544	0.0861
2023-10-12 21:14:10+00:00	nan	nan	nan	nan	nan	nan	nan	nan	0.02779	0.07229	0.06515	nan	0.04147	0.04972	0.03809	nan	nan	nan	0.04325	0.04338	0.03336	0.03365	nan	nan	nan	nan	nan	nan	nan	0.03254	0.1367	nan	nan	nan	nan	nan	0.05414	nan	0.05655	0.04554	0.07425	0.09486	0.05523	nan	nan	0.06263	nan	0.0761	0.08629
2023-10-12 21:14:11+00:00	nan	nan	nan	nan	nan	nan	nan	nan	0.02777	0.07162	0.06552	nan	0.04152	0.04957	0.03803	nan	nan	nan	0.0433	0.04333	0.03331	0.03362	nan	nan	nan	nan	nan	nan	nan	0.03252	0.1376	nan	nan	nan	nan	nan	0.05407	nan	0.05669	0.04509	0.07457	0.09499	0.05522	nan	nan	0.06252	nan	0.07577	0.08554
2023-10-12 21:14:12+00:00	nan	nan	nan	nan	nan	nan	nan	nan	0.02794	0.0705	0.06656	nan	0.04187	0.04955	0.03806	nan	nan	nan	0.04336	0.04376	0.03324	0.03354	nan	nan	nan	nan	nan	nan	nan	0.03233	0.13893	nan	nan	nan	nan	nan	0.05377	nan	0.05677	0.04508	0.07434	0.09432	0.05555	nan	nan	0.06277	nan	0.07522	0.08484
2023-10-12 21:14:13+00:00	nan	nan	nan	nan	nan	nan	nan	nan	0.02785	0.06919	0.06663	nan	0.04241	0.04981	0.03798	nan	nan	nan	0.04273	0.04394	0.03303	0.03343	nan	nan	nan	nan	nan	nan	nan	0.03216	0.13958	nan	nan	nan	nan	nan	0.05385	nan	0.05675	0.04524	0.07484	0.094	0.05561	nan	nan	0.06262	nan	0.07478	0.08479
2023-10-12 21:14:14+00:00	nan	nan	nan	nan	nan	nan	nan	nan	0.02774	0.06779	0.06731	nan	0.04208	0.04985	0.03805	nan	nan	nan	0.04236	0.04424	0.03314	0.03334	nan	nan	nan	nan	nan	nan	nan	0.03229	0.14018	nan	nan	nan	nan	nan	0.05382	nan	0.05726	0.04542	0.07456	0.09358	0.05584	nan	nan	0.06291	nan	0.07501	0.08408
2023-10-12 21:14:15+00:00	nan	nan	nan	nan	nan	nan	nan	nan	0.02783	0.06839	0.06834	nan	0.04211	0.0501	0.0379	nan	nan	nan	0.04258	0.04474	0.03305	0.03351	nan	nan	nan	nan	nan	nan	nan	0.03266	0.14081	nan	nan	nan	nan	nan	0.05307	nan	0.05739	0.0458	0.07486	0.09365	0.05597	nan	nan	0.0628	nan	0.07498	0.0838
2023-10-12 21:14:16+00:00	nan	nan	nan	nan	nan	nan	nan	nan	0.02784	0.06646	0.06903	nan	0.04192	0.05024	0.03793	nan	nan	nan	0.04221	0.04445	0.03304	0.03372	nan	nan	nan	nan	nan	nan	nan	0.0329	0.14107	nan	nan	nan	nan	nan	0.05305	nan	0.05735	0.04598	0.0756	0.09317	0.05609	nan	nan	0.06262	nan	0.07487	0.08412
2023-10-12 21:14:17+00:00	nan	nan	nan	nan	nan	nan	nan	nan	0.02798	0.0663	0.06965	nan	0.04219	0.05013	0.03828	nan	nan	nan	0.04219	0.04463	0.03268	0.03369	nan	nan	nan	nan	nan	nan	nan	0.03276	0.14134	nan	nan	nan	nan	nan	0.05267	nan	0.05738	0.0462	0.07554	0.09328	0.056	nan	nan	0.06201	nan	0.07438	0.08493
2023-10-12 21:14:18+00:00	nan	nan	nan	nan	nan	nan	nan	nan	0.02829	0.06669	0.07054	nan	0.04223	0.05031	0.03843	nan	nan	nan	0.04227	0.04505	0.03271	0.03365	nan	nan	nan	nan	nan	nan	nan	0.03277	0.14138	nan	nan	nan	nan	nan	0.05281	nan	0.05699	0.04651	0.07596	0.09293	0.05623	nan	nan	0.06228	nan	0.07402	0.08475
2023-10-12 21:14:19+00:00	nan	nan	nan	nan	nan	nan	nan	nan	0.02843	0.0676	0.07204	nan	0.04236	0.0504	0.03864	nan	nan	nan	0.04228	0.0452	0.0326	0.03383	nan	nan	nan	nan	nan	nan	nan	0.0328	0.14143	nan	nan	nan	nan	nan	0.05261	nan	0.05681	0.04671	0.07594	0.09174	0.05632	nan	nan	0.06199	nan	0.07448	0.08504
2023-10-12 21:14:20+00:00	nan	nan	nan	nan	nan	nan	nan	nan	0.02845	0.06734	0.07212	nan	0.04242	0.0504	0.03857	nan	nan	nan	0.04203	0.04504	0.03244	0.03373	nan	nan	nan	nan	nan	nan	nan	0.0327	0.14151	nan	nan	nan	nan	nan	0.05213	nan	0.05667	0.04683	0.07625	0.0919	0.0561	nan	nan	0.06175	nan	0.07488	0.08583
2023-10-12 21:14:21+00:00	nan	nan	nan	nan	nan	nan	nan	nan	0.02848	0.06769	0.07248	nan	0.04248	0.05015	0.03856	nan	nan	nan	0.04198	0.04498	0.03222	0.03376	nan	nan	nan	nan	nan	nan	nan	0.03253	0.14143	nan	nan	nan	nan	nan	0.05194	nan	0.05644	0.04687	0.07623	0.09165	0.05589	nan	nan	0.06134	nan	0.07506	0.08646
2023-10-12 21:14:22+00:00	nan	nan	nan	nan	nan	nan	nan	nan	0.02854	0.06793	0.07311	nan	0.04239	0.05029	0.03856	nan	nan	nan	0.04218	0.04492	0.03216	0.03396	nan	nan	nan	nan	nan	nan	nan	0.03238	0.14182	nan	nan	nan	nan	nan	0.05178	nan	0.05633	0.04705	0.07605	0.09119	0.05548	nan	nan	0.06117	nan	0.07457	0.08619
2023-10-12 21:14:23+00:00	nan	nan	nan	nan	nan	nan	nan	nan	0.02849	0.06811	0.07373	nan	0.04214	0.05049	0.03831	nan	nan	nan	0.04236	0.04527	0.03199	0.03421	nan	nan	nan	nan	nan	nan	nan	0.03217	0.14208	nan	nan	nan	nan	nan	0.05184	nan	0.05619	0.04712	0.07564	0.09106	0.05526	nan	nan	0.06114	nan	0.07392	0.08592
2023-10-12 21:14:24+00:00	nan	nan	nan	nan	nan	nan	nan	nan	0.02849	0.06802	0.07408	nan	0.04207	0.05061	0.03819	nan	nan	nan	0.04246	0.04595	0.0319	0.03461	nan	nan	nan	nan	nan	nan	nan	0.03204	0.14196	nan	nan	nan	nan	nan	0.0517	nan	0.05649	0.04714	0.07569	0.09141	0.05507	nan	nan	0.06103	nan	0.07447	0.08582
2023-10-12 21:14:25+00:00	nan	nan	nan	nan	nan	nan	nan	nan	0.02807	0.06815	0.07441	nan	0.04195	0.05118	0.03804	nan	nan	nan	0.04238	0.04624	0.03147	0.03466	nan	nan	nan	nan	nan	nan	nan	0.03181	0.14173	nan	nan	nan	nan	nan	0.05174	nan	0.05618	0.04741	0.07563	0.09134	0.05522	nan	nan	0.06094	nan	0.07423	0.0857
2023-10-12 21:14:26+00:00	nan	nan	nan	nan	nan	nan	nan	nan	0.02788	0.0681	0.07389	nan	0.04202	0.05162	0.03804	nan	nan	nan	0.04249	0.04612	0.03154	0.03469	nan	nan	nan	nan	nan	nan	nan	0.03173	0.14129	nan	nan	nan	nan	nan	0.05127	nan	0.05549	0.04774	0.07541	0.09151	0.05487	nan	nan	0.06088	nan	0.0745	0.08513
2023-10-12 21:14:27+00:00	nan	nan	nan	nan	nan	nan	nan	nan	0.02782	0.06954	0.07372	nan	0.04213	0.05171	0.03799	nan	nan	nan	0.04238	0.0461	0.0316	0.03418	nan	nan	nan	nan	nan	nan	nan	0.03147	0.14244	nan	nan	nan	nan	nan	0.05081	nan	0.05563	0.04798	0.07517	0.09192	0.05497	nan	nan	0.06117	nan	0.07458	0.08552
2023-10-12 21:14:28+00:00	nan	nan	nan	nan	nan	nan	nan	nan	0.02779	0.06891	0.07424	nan	0.04188	0.05146	0.03829	nan	nan	nan	0.04236	0.04586	0.0319	0.03404	nan	nan	nan	nan	nan	nan	nan	0.03122	0.14239	nan	nan	nan	nan	nan	0.05065	nan	0.05583	0.04802	0.07502	0.09301	0.05492	nan	nan	0.06094	nan	0.07467	0.08577
2023-10-12 21:14:29+00:00	nan	nan	nan	nan	nan	nan	nan	nan	0.02768	0.06896	0.07431	nan	0.04174	0.05154	0.03838	nan	nan	nan	0.04246	0.04593	0.03161	0.03397	nan	nan	nan	nan	nan	nan	nan	0.03126	0.14168	nan	nan	nan	nan	nan	0.05015	nan	0.05565	0.04758	0.07481	0.09266	0.05515	nan	nan	0.06069	nan	0.07454	0.08572
2023-10-12 21:14:30+00:00	nan	nan	nan	nan	nan	nan	nan	nan	0.02759	0.06949	0.07439	nan	0.04185	0.05159	0.03842	nan	nan	nan	0.04244	0.04561	0.03174	0.03393	nan	nan	nan	nan	nan	nan	nan	0.03104	0.14088	nan	nan	nan	nan	nan	0.0498	nan	0.05571	0.04762	0.0742	0.0936	0.05498	nan	nan	0.06037	nan	0.07482	0.08577
2023-10-12 21:14:31+00:00	nan	nan	nan	nan	nan	nan	nan	nan	0.02732	0.06988	0.07573	nan	0.04199	0.05202	0.03854	nan	nan	nan	0.04274	0.04582	0.03157	0.03397	nan	nan	nan	nan	nan	nan	nan	0.03087	0.13993	nan	nan	nan	nan	nan	0.04971	nan	0.05576	0.04781	0.07372	0.09354	0.05476	nan	nan	0.0598	nan	0.07492	0.08659
2023-10-12 21:14:32+00:00	nan	nan	nan	nan	nan	nan	nan	nan	0.02741	0.07133	0.07533	nan	0.04205	0.05246	0.03874	nan	nan	nan	0.04257	0.04578	0.03145	0.03399	nan	nan	nan	nan	nan	nan	nan	0.03086	0.14032	nan	nan	nan	nan	nan	0.05004	nan	0.05627	0.04765	0.07367	0.09396	0.0546	nan	nan	0.05958	nan	0.07448	0.08645
2023-10-12 21:14:33+00:00	nan	nan	nan	nan	nan	nan	nan	nan	0.02737	0.07202	0.07565	nan	0.04166	0.05276	0.0386	nan	nan	nan	0.04331	0.04535	0.03165	0.03381	nan	nan	nan	nan	nan	nan	nan	0.03098	0.14011	nan	nan	nan	nan	nan	0.05007	nan	0.0562	0.04763	0.07357	0.09414	0.05456	nan	nan	0.05969	nan	0.07487	0.08654
2023-10-12 21:14:34+00:00	nan	nan	nan	nan	nan	nan	nan	nan	0.02767	0.07242	0.07501	nan	0.04159	0.05259	0.03901	nan	nan	nan	0.04312	0.04567	0.03176	0.03362	nan	nan	nan	nan	nan	nan	nan	0.03085	0.14134	nan	nan	nan	nan	nan	0.05038	nan	0.05579	0.04747	0.07357	0.09457	0.05437	nan	nan	0.05941	nan	0.07566	0.0857
2023-10-12 21:14:35+00:00	nan	nan	nan	nan	nan	nan	nan	nan	0.02761	0.07352	0.07538	nan	0.0415	0.05258	0.03916	nan	nan	nan	0.04326	0.04564	0.03188	0.03342	nan	nan	nan	nan	nan	nan	nan	0.03069	0.14051	nan	nan	nan	nan	nan	0.05013	nan	0.05624	0.04796	0.07319	0.09499	0.05462	nan	nan	0.05955	nan	0.07572	0.08606
2023-10-12 21:14:36+00:00	nan	nan	nan	nan	nan	nan	nan	nan	0.02752	0.07329	0.07546	nan	0.04166	0.05357	0.03896	nan	nan	nan	0.04349	0.04549	0.03213	0.03333	nan	nan	nan	nan	nan	nan	nan	0.03041	0.14024	nan	nan	nan	nan	nan	0.0502	nan	0.05678	0.04769	0.0729	0.09525	0.05451	nan	nan	0.05993	nan	0.07535	0.08563
2023-10-12 21:14:37+00:00	nan	nan	nan	nan	nan	nan	nan	nan	0.02754	0.0735	0.07543	nan	0.04182	0.05364	0.03913	nan	nan	nan	0.04347	0.04536	0.03212	0.03333	nan	nan	nan	nan	nan	nan	nan	0.03	0.13969	nan	nan	nan	nan	nan	0.0499	nan	0.05649	0.04733	0.07334	0.09552	0.05389	nan	nan	0.06025	nan	0.07516	0.08514
2023-10-12 21:14:38+00:00	nan	nan	nan	nan	nan	nan	nan	nan	0.0273	0.07425	0.07553	nan	0.04202	0.05391	0.03983	nan	nan	nan	0.04373	0.04534	0.03213	0.03336	nan	nan	nan	nan	nan	nan	nan	0.02973	0.13839	nan	nan	nan	nan	nan	0.04976	nan	0.05617	0.04708	0.07314	0.09662	0.05425	nan	nan	0.05985	nan	0.07512	0.08476
2023-10-12 21:14:39+00:00	nan	nan	nan	nan	nan	nan	nan	nan	0.02738	0.07441	0.07526	nan	0.04229	0.05424	0.04018	nan	nan	nan	0.04392	0.04528	0.0321	0.03347	nan	nan	nan	nan	nan	nan	nan	0.02975	0.1381	nan	nan	nan	nan	nan	0.0495	nan	0.05619	0.04722	0.0734	0.09656	0.05453	nan	nan	0.05983	nan	0.07503	0.08497
2023-10-12 21:14:40+00:00	nan	nan	nan	nan	nan	nan	nan	nan	0.0272	0.07454	0.07538	nan	0.04226	0.05418	0.04048	nan	nan	nan	0.04384	0.04513	0.03199	0.03341	nan	nan	nan	nan	nan	nan	nan	0.03006	0.13911	nan	nan	nan	nan	nan	0.04966	nan	0.05614	0.04724	0.07348	0.09752	0.05443	nan	nan	0.06033	nan	0.07474	0.08547
2023-10-12 21:14:41+00:00	nan	nan	nan	nan	nan	nan	nan	nan	0.02718	0.07575	0.07541	nan	0.04212	0.05449	0.04036	nan	nan	nan	0.04407	0.0449	0.03205	0.03335	nan	nan	nan	nan	nan	nan	nan	0.03071	0.13929	nan	nan	nan	nan	nan	0.04923	nan	0.056	0.04733	0.07278	0.09795	0.0548	nan	nan	0.06012	nan	0.07489	0.08498
2023-10-12 21:14:42+00:00	nan	nan	nan	nan	nan	nan	nan	nan	0.02703	0.07742	0.07579	nan	0.04176	0.05473	0.04041	nan	nan	nan	0.04408	0.04449	0.03202	0.03328	nan	nan	nan	nan	nan	nan	nan	0.03063	0.13947	nan	nan	nan	nan	nan	0.0488	nan	0.05616	0.04718	0.07255	0.09843	0.05456	nan	nan	0.05997	nan	0.07556	0.08493
2023-10-12 21:14:43+00:00	nan	nan	nan	nan	nan	nan	nan	nan	0.02688	0.07844	0.07535	nan	0.04158	0.05438	0.04001	nan	nan	nan	0.04409	0.04442	0.03212	0.03344	nan	nan	nan	nan	nan	nan	nan	0.03057	0.1386	nan	nan	nan	nan	nan	0.04886	nan	0.05573	0.04731	0.07242	0.09806	0.05476	nan	nan	0.05964	nan	0.07581	0.08467
2023-10-12 21:14:44+00:00	nan	nan	nan	nan	nan	nan	nan	nan	0.0271	0.07876	0.07494	nan	0.04171	0.05495	0.03958	nan	nan	nan	0.04366	0.04408	0.03217	0.0335	nan	nan	nan	nan	nan	nan	nan	0.03023	0.13905	nan	nan	nan	nan	nan	0.04892	nan	0.05553	0.04708	0.07234	0.09832	0.05444	nan	nan	0.05925	nan	0.07565	0.08435
2023-10-12 21:14:45+00:00	nan	nan	nan	nan	nan	nan	nan	nan	0.02714	0.07917	0.07459	nan	0.04173	0.05471	0.03954	nan	nan	nan	0.04321	0.04398	0.03232	0.03366	nan	nan	nan	nan	nan	nan	nan	0.02992	0.138	nan	nan	nan	nan	nan	0.04898	nan	0.05507	0.04729	0.07167	0.09853	0.05413	nan	nan	0.05908	nan	0.0761	0.08492
2023-10-12 21:14:46+00:00	nan	nan	nan	nan	nan	nan	nan	nan	0.02722	0.07964	0.07443	nan	0.04191	0.05463	0.03965	nan	nan	nan	0.0431	0.04391	0.03247	0.03328	nan	nan	nan	nan	nan	nan	nan	0.0295	0.1384	nan	nan	nan	nan	nan	0.04873	nan	0.05522	0.04723	0.07089	0.09849	0.05404	nan	nan	0.05917	nan	0.07624	0.08532
2023-10-12 21:14:47+00:00	nan	nan	nan	nan	nan	nan	nan	nan	0.02727	0.08082	0.07462	nan	0.04224	0.05491	0.03928	nan	nan	nan	0.04332	0.04333	0.03306	0.03317	nan	nan	nan	nan	nan	nan	nan	0.02963	0.13809	nan	nan	nan	nan	nan	0.04887	nan	0.05494	0.04699	0.07078	0.09868	0.05392	nan	nan	0.05909	nan	0.07656	0.08437
2023-10-12 21:14:48+00:00	nan	nan	nan	nan	nan	nan	nan	nan	0.02694	0.08136	0.07438	nan	0.04235	0.05511	0.03914	nan	nan	nan	0.04343	0.04267	0.03301	0.0331	nan	nan	nan	nan	nan	nan	nan	0.02945	0.13757	nan	nan	nan	nan	nan	0.04856	nan	0.05534	0.04695	0.0701	0.09892	0.05395	nan	nan	0.05877	nan	0.07684	0.08537
2023-10-12 21:14:49+00:00	nan	nan	nan	nan	nan	nan	nan	nan	0.02705	0.0815	0.07396	nan	0.04239	0.05524	0.03899	nan	nan	nan	0.04366	0.042	0.03321	0.03303	nan	nan	nan	nan	nan	nan	nan	0.02931	0.13755	nan	nan	nan	nan	nan	0.04843	nan	0.0555	0.04694	0.07002	0.09951	0.05358	nan	nan	0.05818	nan	0.07756	0.08496
2023-10-12 21:14:50+00:00	nan	nan	nan	nan	nan	nan	nan	nan	0.02705	0.08219	0.07441	nan	0.04225	0.05547	0.03861	nan	nan	nan	0.04384	0.04167	0.03326	0.0332	nan	nan	nan	nan	nan	nan	nan	0.02932	0.13784	nan	nan	nan	nan	nan	0.04834	nan	0.05567	0.04702	0.06949	0.09971	0.05344	nan	nan	0.05792	nan	0.07722	0.0846
2023-10-12 21:14:51+00:00	nan	nan	nan	nan	nan	nan	nan	nan	0.02706	0.08249	0.07486	nan	0.04233	0.0559	0.03872	nan	nan	nan	0.04449	0.04136	0.03348	0.03333	nan	nan	nan	nan	nan	nan	nan	0.02947	0.1377	nan	nan	nan	nan	nan	0.04847	nan	0.05578	0.04736	0.06891	0.10073	0.05358	nan	nan	0.05804	nan	0.07717	0.08416
2023-10-12 21:14:52+00:00	nan	nan	nan	nan	nan	nan	nan	nan	0.02703	0.08251	0.07508	nan	0.04251	0.05626	0.03869	nan	nan	nan	0.04478	0.04147	0.03369	0.03336	nan	nan	nan	nan	nan	nan	nan	0.02938	0.13749	nan	nan	nan	nan	nan	0.04867	nan	0.05583	0.04738	0.069	0.10097	0.05363	nan	nan	0.05836	nan	0.07805	0.08398
2023-10-12 21:14:53+00:00	nan	nan	nan	nan	nan	nan	nan	nan	0.02723	0.08304	0.0748	nan	0.04273	0.05599	0.03855	nan	nan	nan	0.04484	0.04079	0.03389	0.03306	nan	nan	nan	nan	nan	nan	nan	0.02943	0.13741	nan	nan	nan	nan	nan	0.04871	nan	0.05604	0.04727	0.06928	0.1011	0.05374	nan	nan	0.05867	nan	0.07863	0.08353
2023-10-12 21:14:54+00:00	nan	nan	nan	nan	nan	nan	nan	nan	0.02732	0.08331	0.07441	nan	0.04274	0.0563	0.03853	nan	nan	nan	0.04481	0.03995	0.03372	0.03287	nan	nan	nan	nan	nan	nan	nan	0.02926	0.13787	nan	nan	nan	nan	nan	0.04892	nan	0.05607	0.0476	0.06985	0.10195	0.05382	nan	nan	0.05907	nan	0.07807	0.0836
2023-10-12 21:14:55+00:00	nan	nan	nan	nan	nan	nan	nan	nan	0.02733	0.08386	0.07386	nan	0.04245	0.05613	0.03869	nan	nan	nan	0.04507	0.03971	0.03374	0.03289	nan	nan	nan	nan	nan	nan	nan	0.02922	0.13838	nan	nan	nan	nan	nan	0.04885	nan	0.05602	0.04762	0.06999	0.10213	0.05354	nan	nan	0.05924	nan	0.0783	0.08302
2023-10-12 21:14:56+00:00	nan	nan	nan	nan	nan	nan	nan	nan	0.02778	0.08351	0.07405	nan	0.04231	0.05635	0.03869	nan	nan	nan	0.04475	0.0394	0.03398	0.0328	nan	nan	nan	nan	nan	nan	nan	0.02914	0.13833	nan	nan	nan	nan	nan	0.0492	nan	0.05595	0.04751	0.07026	0.10293	0.05345	nan	nan	0.05929	nan	0.07835	0.08295
2023-10-12 21:14:57+00:00	nan	nan	nan	nan	nan	nan	nan	nan	0.02775	0.08304	0.07422	nan	0.04234	0.05677	0.03851	nan	nan	nan	0.04485	0.03907	0.03384	0.0331	nan	nan	nan	nan	nan	nan	nan	0.02919	0.13719	nan	nan	nan	nan	nan	0.0493	nan	0.05589	0.04735	0.07066	0.10292	0.05339	nan	nan	0.05965	nan	0.07839	0.08285
2023-10-12 21:14:58+00:00	nan	nan	nan	nan	nan	nan	nan	nan	0.02785	0.08337	0.07356	nan	0.04261	0.05675	0.03815	nan	nan	nan	0.04483	0.03904	0.03342	0.03334	nan	nan	nan	nan	nan	nan	nan	0.02929	0.13795	nan	nan	nan	nan	nan	0.04945	nan	0.05543	0.0472	0.0709	0.10268	0.0531	nan	nan	0.05957	nan	0.07835	0.08269
2023-10-12 21:14:59+00:00	nan	nan	nan	nan	nan	nan	nan	nan	0.02784	0.08357	0.07489	nan	0.04283	0.05723	0.03817	nan	nan	nan	0.04526	0.03854	0.03361	0.03342	nan	nan	nan	nan	nan	nan	nan	0.02916	0.13867	nan	nan	nan	nan	nan	0.04997	nan	0.05507	0.04703	0.07136	0.10312	0.05273	nan	nan	0.05956	nan	0.07829	0.0829
2023-10-12 21:15:00+00:00	nan	nan	nan	nan	nan	nan	nan	nan	0.02777	0.08359	0.074	nan	0.04297	0.05727	0.03807	nan	nan	nan	0.04507	0.03843	0.03361	0.03357	nan	nan	nan	nan	nan	nan	nan	0.02923	0.13938	nan	nan	nan	nan	nan	0.04988	nan	0.0549	0.04694	0.07197	0.10269	0.05279	nan	nan	0.05972	nan	0.07791	0.08276
2023-10-12 21:15:01+00:00	nan	nan	nan	nan	nan	nan	nan	nan	0.02786	0.08342	0.07299	nan	0.04275	0.05758	0.03791	nan	nan	nan	0.04476	0.0379	0.03363	0.03363	nan	nan	nan	nan	nan	nan	nan	0.02935	0.13949	nan	nan	nan	nan	nan	0.0503	nan	0.05454	0.04646	0.0725	0.10225	0.05293	nan	nan	0.06006	nan	0.07731	0.08267
2023-10-12 21:15:02+00:00	nan	nan	nan	nan	nan	nan	nan	nan	0.02778	0.08323	0.07366	nan	0.04266	0.05706	0.03772	nan	nan	nan	0.04492	0.03811	0.03413	0.0336	nan	nan	nan	nan	nan	nan	nan	0.02938	0.13892	nan	nan	nan	nan	nan	0.05016	nan	0.05404	0.04651	0.07227	0.10282	0.05272	nan	nan	0.06035	nan	0.07719	0.08292
2023-10-12 21:15:03+00:00	nan	nan	nan	nan	nan	nan	nan	nan	0.02774	0.08362	0.07354	nan	0.04265	0.05708	0.03767	nan	nan	nan	0.04441	0.0382	0.03393	0.03421	nan	nan	nan	nan	nan	nan	nan	0.02924	0.13821	nan	nan	nan	nan	nan	0.05033	nan	0.05393	0.04656	0.0721	0.10274	0.05282	nan	nan	0.06033	nan	0.07675	0.08301
2023-10-12 21:15:04+00:00	nan	nan	nan	nan	nan	nan	nan	nan	0.02769	0.08341	0.07307	nan	0.04241	0.05752	0.03733	nan	nan	nan	0.04454	0.03812	0.03397	0.0342	nan	nan	nan	nan	nan	nan	nan	0.02935	0.13694	nan	nan	nan	nan	nan	0.04999	nan	0.05372	0.04696	0.07182	0.1026	0.05302	nan	nan	0.06087	nan	0.07665	0.08344
2023-10-12 21:15:05+00:00	nan	nan	nan	nan	nan	nan	nan	nan	0.02775	0.08294	0.07247	nan	0.04272	0.05733	0.0368	nan	nan	nan	0.04437	0.03814	0.0338	0.03438	nan	nan	nan	nan	nan	nan	nan	0.02948	0.13716	nan	nan	nan	nan	nan	0.05021	nan	0.05286	0.04674	0.07182	0.10247	0.05309	nan	nan	0.06125	nan	0.0763	0.0843
2023-10-12 21:15:06+00:00	nan	nan	nan	nan	nan	nan	nan	nan	0.02808	0.08402	0.07229	nan	0.04292	0.05715	0.03659	nan	nan	nan	0.0445	0.03812	0.03358	0.03456	nan	nan	nan	nan	nan	nan	nan	0.02949	0.13747	nan	nan	nan	nan	nan	0.05003	nan	0.05215	0.04693	0.07135	0.10242	0.05329	nan	nan	0.06129	nan	0.07636	0.08399
2023-10-12 21:15:07+00:00	nan	nan	nan	nan	nan	nan	nan	nan	0.02823	0.08356	0.07209	nan	0.0426	0.05731	0.03627	nan	nan	nan	0.04455	0.03809	0.03343	0.03461	nan	nan	nan	nan	nan	nan	nan	0.02942	0.13845	nan	nan	nan	nan	nan	0.04995	nan	0.05208	0.047	0.07148	0.10222	0.05324	nan	nan	0.061	nan	0.07668	0.0841
2023-10-12 21:15:08+00:00	nan	nan	nan	nan	nan	nan	nan	nan	0.0283	0.08306	0.07262	nan	0.04259	0.05716	0.03568	nan	nan	nan	0.04433	0.03782	0.03333	0.03511	nan	nan	nan	nan	nan	nan	nan	0.02941	0.13962	nan	nan	nan	nan	nan	0.04998	nan	0.05199	0.04742	0.07142	0.10142	0.05297	nan	nan	0.06145	nan	0.07633	0.08479
2023-10-12 21:15:09+00:00	nan	nan	nan	nan	nan	nan	nan	nan	0.02849	0.08375	0.07275	nan	0.04243	0.05729	0.03502	nan	nan	nan	0.04424	0.03805	0.03296	0.0354	nan	nan	nan	nan	nan	nan	nan	0.02945	0.13943	nan	nan	nan	nan	nan	0.05009	nan	0.05182	0.04777	0.07179	0.102	0.05304	nan	nan	0.06186	nan	0.07592	0.08548
2023-10-12 21:15:10+00:00	nan	nan	nan	nan	nan	nan	nan	nan	0.02855	0.08453	0.07239	nan	0.04233	0.05721	0.03481	nan	nan	nan	0.04462	0.03832	0.03266	0.03557	nan	nan	nan	nan	nan	nan	nan	0.02919	0.1381	nan	nan	nan	nan	nan	0.04978	nan	0.05116	0.0476	0.07222	0.10121	0.05304	nan	nan	0.06141	nan	0.07624	0.08487
2023-10-12 21:15:11+00:00	nan	nan	nan	nan	nan	nan	nan	nan	0.02854	0.08335	0.07274	nan	0.0421	0.05726	0.03478	nan	nan	nan	0.04414	0.03822	0.03249	0.03572	nan	nan	nan	nan	nan	nan	nan	0.02865	0.13693	nan	nan	nan	nan	nan	0.05011	nan	0.05117	0.04828	0.07263	0.10101	0.05278	nan	nan	0.0617	nan	0.07603	0.08539
2023-10-12 21:15:12+00:00	nan	nan	nan	nan	nan	nan	nan	nan	0.02877	0.08205	0.07194	nan	0.04223	0.0573	0.0348	nan	nan	nan	0.04416	0.03784	0.03241	0.03611	nan	nan	nan	nan	nan	nan	nan	0.02871	0.13612	nan	nan	nan	nan	nan	0.0503	nan	0.0512	0.04867	0.07281	0.10198	0.05291	nan	nan	0.06208	nan	0.07533	0.08575
2023-10-12 21:15:13+00:00	nan	nan	nan	nan	nan	nan	nan	nan	0.02873	0.08143	0.0723	nan	0.04218	0.05763	0.03504	nan	nan	nan	0.04429	0.03737	0.03223	0.03615	nan	nan	nan	nan	nan	nan	nan	0.02875	0.13719	nan	nan	nan	nan	nan	0.05024	nan	0.05122	0.0486	0.0729	0.1018	0.05293	nan	nan	0.06271	nan	0.07594	0.08641
2023-10-12 21:15:14+00:00	nan	nan	nan	nan	nan	nan	nan	nan	0.0286	0.08145	0.07184	nan	0.04241	0.05755	0.03506	nan	nan	nan	0.0446	0.03712	0.032	0.03626	nan	nan	nan	nan	nan	nan	nan	0.02886	0.13644	nan	nan	nan	nan	nan	0.05049	nan	0.05061	0.04873	0.07312	0.10208	0.05331	nan	nan	0.06288	nan	0.07554	0.08682
2023-10-12 21:15:15+00:00	nan	nan	nan	nan	nan	nan	nan	nan	0.02852	0.08058	0.07155	nan	0.04227	0.05772	0.03501	nan	nan	nan	0.0446	0.03682	0.03182	0.03619	nan	nan	nan	nan	nan	nan	nan	0.02859	0.13719	nan	nan	nan	nan	nan	0.05021	nan	0.05074	0.04834	0.07345	0.1017	0.05374	nan	nan	0.06336	nan	0.07506	0.08681
2023-10-12 21:15:16+00:00	nan	nan	nan	nan	nan	nan	nan	nan	0.02859	0.08021	0.07138	nan	0.04228	0.05789	0.03472	nan	nan	nan	0.0447	0.03685	0.03169	0.03634	nan	nan	nan	nan	nan	nan	nan	0.02861	0.13704	nan	nan	nan	nan	nan	0.0501	nan	0.0506	0.04855	0.07353	0.10184	0.05399	nan	nan	0.06335	nan	0.0744	0.0864
2023-10-12 21:15:17+00:00	nan	nan	nan	nan	nan	nan	nan	nan	0.02852	0.07911	0.07135	nan	0.04175	0.05805	0.03471	nan	nan	nan	0.04468	0.03683	0.03126	0.03631	nan	nan	nan	nan	nan	nan	nan	0.02839	0.13752	nan	nan	nan	nan	nan	0.05007	nan	0.05072	0.04902	0.07431	0.10108	0.05396	nan	nan	0.06392	nan	0.07446	0.087
2023-10-12 21:15:18+00:00	nan	nan	nan	nan	nan	nan	nan	nan	0.02874	0.07887	0.07095	nan	0.0418	0.0584	0.03486	nan	nan	nan	0.04463	0.03693	0.03103	0.03655	nan	nan	nan	nan	nan	nan	nan	0.02837	0.13744	nan	nan	nan	nan	nan	0.0506	nan	0.0505	0.0491	0.07417	0.10118	0.05379	nan	nan	0.06499	nan	0.07488	0.08722
2023-10-12 21:15:19+00:00	nan	nan	nan	nan	nan	nan	nan	nan	0.0287	0.07832	0.07089	nan	0.04148	0.05853	0.03486	nan	nan	nan	0.04444	0.03715	0.0311	0.03655	nan	nan	nan	nan	nan	nan	nan	0.02828	0.13802	nan	nan	nan	nan	nan	0.05063	nan	0.0503	0.04929	0.07403	0.10139	0.0538	nan	nan	0.06524	nan	0.07427	0.08789
2023-10-12 21:15:20+00:00	nan	nan	nan	nan	nan	nan	nan	nan	0.02883	0.07798	0.07004	nan	0.04164	0.05887	0.03502	nan	nan	nan	0.04415	0.03726	0.03139	0.0366	nan	nan	nan	nan	nan	nan	nan	0.02809	0.13751	nan	nan	nan	nan	nan	0.05084	nan	0.05028	0.04923	0.07445	0.1012	0.05376	nan	nan	0.06549	nan	0.0745	0.08779
2023-10-12 21:15:21+00:00	nan	nan	nan	nan	nan	nan	nan	nan	0.02887	0.07726	0.06945	nan	0.0414	0.05891	0.03491	nan	nan	nan	0.0436	0.03769	0.0313	0.03642	nan	nan	nan	nan	nan	nan	nan	0.02782	0.13764	nan	nan	nan	nan	nan	0.05133	nan	0.05011	0.04908	0.07461	0.10077	0.05415	nan	nan	0.06622	nan	0.07446	0.08745
2023-10-12 21:15:22+00:00	nan	nan	nan	nan	nan	nan	nan	nan	0.0289	0.07648	0.06962	nan	0.04144	0.0588	0.03494	nan	nan	nan	0.04315	0.0375	0.03096	0.03648	nan	nan	nan	nan	nan	nan	nan	0.02778	0.13873	nan	nan	nan	nan	nan	0.05139	nan	0.05009	0.04932	0.07476	0.10128	0.05426	nan	nan	0.06621	nan	0.07337	0.08727
2023-10-12 21:15:23+00:00	nan	nan	nan	nan	nan	nan	nan	nan	0.02863	0.07567	0.06951	nan	0.04133	0.05911	0.035	nan	nan	nan	0.04306	0.03739	0.03077	0.03668	nan	nan	nan	nan	nan	nan	nan	0.02802	0.13944	nan	nan	nan	nan	nan	0.05093	nan	0.04965	0.04959	0.07467	0.10118	0.0542	nan	nan	0.06631	nan	0.07294	0.08815
2023-10-12 21:15:24+00:00	nan	nan	nan	nan	nan	nan	nan	nan	0.02866	0.0754	0.07011	nan	0.04115	0.05898	0.03494	nan	nan	nan	0.04293	0.0376	0.03092	0.0367	nan	nan	nan	nan	nan	nan	nan	0.02837	0.14036	nan	nan	nan	nan	nan	0.05065	nan	0.04943	0.0497	0.07411	0.10029	0.05457	nan	nan	0.0662	nan	0.07289	0.08848
2023-10-12 21:15:25+00:00	nan	nan	nan	nan	nan	nan	nan	nan	0.02887	0.0752	0.07008	nan	0.04149	0.05963	0.03477	nan	nan	nan	0.04306	0.03758	0.03095	0.03675	nan	nan	nan	nan	nan	nan	nan	0.02827	0.14011	nan	nan	nan	nan	nan	0.05026	nan	0.04952	0.04965	0.07364	0.10028	0.05455	nan	nan	0.06624	nan	0.07312	0.08878
2023-10-12 21:15:26+00:00	nan	nan	nan	nan	nan	nan	nan	nan	0.02869	0.075	0.07077	nan	0.04153	0.05916	0.03462	nan	nan	nan	0.04321	0.03774	0.03054	0.03689	nan	nan	nan	nan	nan	nan	nan	0.02838	0.13938	nan	nan	nan	nan	nan	0.0503	nan	0.04982	0.04996	0.07339	0.10016	0.0545	nan	nan	0.06591	nan	0.07274	0.08925
2023-10-12 21:15:27+00:00	nan	nan	nan	nan	nan	nan	nan	nan	0.02912	0.07385	0.07194	nan	0.04139	0.05923	0.03456	nan	nan	nan	0.04334	0.03805	0.03079	0.03679	nan	nan	nan	nan	nan	nan	nan	0.02809	0.13995	nan	nan	nan	nan	nan	0.05038	nan	0.04981	0.05004	0.07335	0.0997	0.05453	nan	nan	0.06548	nan	0.07259	0.0899
2023-10-12 21:15:28+00:00	nan	nan	nan	nan	nan	nan	nan	nan	0.02921	0.07316	0.0722	nan	0.04134	0.05937	0.03465	nan	nan	nan	0.04335	0.03803	0.03091	0.03664	nan	nan	nan	nan	nan	nan	nan	0.02799	0.13909	nan	nan	nan	nan	nan	0.05021	nan	0.04944	0.04992	0.07299	0.09894	0.05471	nan	nan	0.06603	nan	0.07232	0.08971
2023-10-12 21:15:29+00:00	nan	nan	nan	nan	nan	nan	nan	nan	0.02923	0.0724	0.07089	nan	0.04122	0.05924	0.03456	nan	nan	nan	0.04278	0.03833	0.03069	0.03673	nan	nan	nan	nan	nan	nan	nan	0.02789	0.13817	nan	nan	nan	nan	nan	0.04991	nan	0.04942	0.05017	0.07211	0.09853	0.05493	nan	nan	0.06573	nan	0.07258	0.0897
2023-10-12 21:15:30+00:00	nan	nan	nan	nan	nan	nan	nan	nan	0.02914	0.07153	0.07072	nan	0.04097	0.05994	0.03473	nan	nan	nan	0.04303	0.03833	0.03044	0.0366	nan	nan	nan	nan	nan	nan	nan	0.02789	0.13738	nan	nan	nan	nan	nan	0.05001	nan	0.04964	0.05034	0.07256	0.09874	0.05481	nan	nan	0.06578	nan	0.0728	0.08978
2023-10-12 21:15:31+00:00	nan	nan	nan	nan	nan	nan	nan	nan	0.02948	0.07084	0.07011	nan	0.04127	0.0592	0.03468	nan	nan	nan	0.04318	0.0389	0.0306	0.03648	nan	nan	nan	nan	nan	nan	nan	0.0277	0.13766	nan	nan	nan	nan	nan	0.04952	nan	0.04972	0.05044	0.07216	0.09853	0.055	nan	nan	0.06597	nan	0.07294	0.08935
2023-10-12 21:15:32+00:00	nan	nan	nan	nan	nan	nan	nan	nan	0.02957	0.07009	0.06977	nan	0.04191	0.05962	0.03476	nan	nan	nan	0.04371	0.03888	0.03046	0.0366	nan	nan	nan	nan	nan	nan	nan	0.02781	0.13788	nan	nan	nan	nan	nan	0.04964	nan	0.04969	0.0504	0.07232	0.0979	0.0551	nan	nan	0.06567	nan	0.07321	0.08973
2023-10-12 21:15:33+00:00	nan	nan	nan	nan	nan	nan	nan	nan	0.02968	0.06939	0.06926	nan	0.04231	0.0599	0.03492	nan	nan	nan	0.04391	0.03906	0.03054	0.03647	nan	nan	nan	nan	nan	nan	nan	0.02805	0.13905	nan	nan	nan	nan	nan	0.04947	nan	0.05025	0.05035	0.07265	0.09746	0.05479	nan	nan	0.06527	nan	0.07324	0.09035
2023-10-12 21:15:34+00:00	nan	nan	nan	nan	nan	nan	nan	nan	0.02974	0.06892	0.06955	nan	0.04246	0.05955	0.03487	nan	nan	nan	0.04437	0.03889	0.0302	0.03636	nan	nan	nan	nan	nan	nan	nan	0.02799	0.13941	nan	nan	nan	nan	nan	0.04965	nan	0.05032	0.05017	0.0722	0.09846	0.05459	nan	nan	0.06484	nan	0.0724	0.09003
2023-10-12 21:15:35+00:00	nan	nan	nan	nan	nan	nan	nan	nan	0.02967	0.06786	0.06969	nan	0.04258	0.0598	0.03506	nan	nan	nan	0.04444	0.03895	0.03035	0.03656	nan	nan	nan	nan	nan	nan	nan	0.02798	0.14	nan	nan	nan	nan	nan	0.0501	nan	0.05041	0.05025	0.07214	0.09931	0.05459	nan	nan	0.06422	nan	0.07272	0.08931
2023-10-12 21:15:36+00:00	nan	nan	nan	nan	nan	nan	nan	nan	0.02943	0.06602	0.07082	nan	0.04223	0.0598	0.03521	nan	nan	nan	0.0442	0.03868	0.03047	0.03635	nan	nan	nan	nan	nan	nan	nan	0.02785	0.14011	nan	nan	nan	nan	nan	0.04996	nan	0.05036	0.05032	0.07251	0.0999	0.05459	nan	nan	0.06415	nan	0.07294	0.08943
2023-10-12 21:15:37+00:00	nan	nan	nan	nan	nan	nan	nan	nan	0.02922	0.06583	0.07092	nan	0.04244	0.06028	0.03549	nan	nan	nan	0.04412	0.03854	0.03054	0.03648	nan	nan	nan	nan	nan	nan	nan	0.02788	0.13897	nan	nan	nan	nan	nan	0.04998	nan	0.05027	0.05073	0.07218	0.09971	0.05449	nan	nan	0.06461	nan	0.0728	0.08941
2023-10-12 21:15:38+00:00	nan	nan	nan	nan	nan	nan	nan	nan	0.02932	0.06542	0.07046	nan	0.04258	0.06071	0.03527	nan	nan	nan	0.04425	0.03847	0.03055	0.03623	nan	nan	nan	nan	nan	nan	nan	0.02801	0.13738	nan	nan	nan	nan	nan	0.04991	nan	0.05059	0.05059	0.07213	0.09993	0.05445	nan	nan	0.06404	nan	0.07316	0.08882
2023-10-12 21:15:39+00:00	nan	nan	nan	nan	nan	nan	nan	nan	0.02943	0.06479	0.07066	nan	0.04258	0.06065	0.0353	nan	nan	nan	0.04415	0.03826	0.03082	0.03594	nan	nan	nan	nan	nan	nan	nan	0.02792	0.13694	nan	nan	nan	nan	nan	0.04987	nan	0.05057	0.05016	0.07126	0.09952	0.0543	nan	nan	0.06398	nan	0.07357	0.0882
2023-10-12 21:15:40+00:00	nan	nan	nan	nan	nan	nan	nan	nan	0.02949	0.0639	0.07077	nan	0.04322	0.06084	0.03539	nan	nan	nan	0.04386	0.03813	0.03089	0.03562	nan	nan	nan	nan	nan	nan	nan	0.02786	0.13654	nan	nan	nan	nan	nan	0.04989	nan	0.05117	0.05041	0.07051	0.09954	0.05398	nan	nan	0.06395	nan	0.07306	0.08799
2023-10-12 21:15:41+00:00	nan	nan	nan	nan	nan	nan	nan	nan	0.02965	0.06367	0.07078	nan	0.04355	0.06121	0.03532	nan	nan	nan	0.04403	0.0383	0.03089	0.03573	nan	nan	nan	nan	nan	nan	nan	0.02777	0.13634	nan	nan	nan	nan	nan	0.04991	nan	0.05116	0.04982	0.07025	0.0994	0.05395	nan	nan	0.06376	nan	0.07381	0.08773
2023-10-12 21:15:42+00:00	nan	nan	nan	nan	nan	nan	nan	nan	0.02978	0.06392	0.07078	nan	0.04355	0.06183	0.03518	nan	nan	nan	0.04396	0.03841	0.0309	0.03543	nan	nan	nan	nan	nan	nan	nan	0.02762	0.13572	nan	nan	nan	nan	nan	0.04993	nan	0.05095	0.04983	0.07036	0.09805	0.05398	nan	nan	0.06306	nan	0.07413	0.08739
2023-10-12 21:15:43+00:00	nan	nan	nan	nan	nan	nan	nan	nan	0.02988	0.06367	0.07069	nan	0.04361	0.0624	0.03519	nan	nan	nan	0.04379	0.03844	0.0309	0.03521	nan	nan	nan	nan	nan	nan	nan	0.02752	0.13476	nan	nan	nan	nan	nan	0.04989	nan	0.05144	0.04973	0.07014	0.0995	0.05386	nan	nan	0.06224	nan	0.07357	0.08745
2023-10-12 21:15:44+00:00	nan	nan	nan	nan	nan	nan	nan	nan	0.03001	0.06267	0.07121	nan	0.04366	0.06253	0.03524	nan	nan	nan	0.04352	0.03855	0.03108	0.035	nan	nan	nan	nan	nan	nan	nan	0.02733	0.13482	nan	nan	nan	nan	nan	0.04983	nan	0.0516	0.04939	0.06985	0.09903	0.05374	nan	nan	0.06241	nan	0.07389	0.08717
2023-10-12 21:15:45+00:00	nan	nan	nan	nan	nan	nan	nan	nan	0.03	0.06372	0.07242	nan	0.04417	0.06289	0.03517	nan	nan	nan	0.04399	0.03869	0.03122	0.03497	nan	nan	nan	nan	nan	nan	nan	0.0274	0.13381	nan	nan	nan	nan	nan	0.04999	nan	0.05175	0.0495	0.0695	0.10021	0.05326	nan	nan	0.06196	nan	0.07448	0.08738
2023-10-12 21:15:46+00:00	nan	nan	nan	nan	nan	nan	nan	nan	0.03019	0.06398	0.07212	nan	0.04416	0.06335	0.03521	nan	nan	nan	0.04419	0.03843	0.03104	0.03482	nan	nan	nan	nan	nan	nan	nan	0.02731	0.13414	nan	nan	nan	nan	nan	0.0503	nan	0.05225	0.04923	0.06916	0.1006	0.0529	nan	nan	0.06185	nan	0.07457	0.08762
2023-10-12 21:15:47+00:00	nan	nan	nan	nan	nan	nan	nan	nan	0.03018	0.0643	0.07157	nan	0.04457	0.06347	0.03511	nan	nan	nan	0.04439	0.03853	0.03118	0.03505	nan	nan	nan	nan	nan	nan	nan	0.02724	0.13332	nan	nan	nan	nan	nan	0.05092	nan	0.0523	0.04871	0.06837	0.10109	0.05292	nan	nan	0.06114	nan	0.07454	0.08735
2023-10-12 21:15:48+00:00	nan	nan	nan	nan	nan	nan	nan	nan	0.03022	0.06483	0.07172	nan	0.04444	0.06332	0.03508	nan	nan	nan	0.04439	0.03842	0.0313	0.03476	nan	nan	nan	nan	nan	nan	nan	0.02722	0.13346	nan	nan	nan	nan	nan	0.05067	nan	0.05272	0.04854	0.06875	0.10104	0.05365	nan	nan	0.0599	nan	0.07426	0.08736
2023-10-12 21:15:49+00:00	nan	nan	nan	nan	nan	nan	nan	nan	0.03014	0.06526	0.0713	nan	0.04473	0.06372	0.03516	nan	nan	nan	0.04431	0.03864	0.03127	0.03489	nan	nan	nan	nan	nan	nan	nan	0.02716	0.13317	nan	nan	nan	nan	nan	0.05101	nan	0.05269	0.04841	0.06885	0.10107	0.05357	nan	nan	0.05978	nan	0.07403	0.08662
2023-10-12 21:15:50+00:00	nan	nan	nan	nan	nan	nan	nan	nan	0.02999	0.06613	0.072	nan	0.04467	0.064	0.0351	nan	nan	nan	0.04471	0.03853	0.03119	0.03457	nan	nan	nan	nan	nan	nan	nan	0.02719	0.13372	nan	nan	nan	nan	nan	0.05074	nan	0.05242	0.04839	0.06845	0.10091	0.05388	nan	nan	0.05934	nan	0.07439	0.08612
2023-10-12 21:15:51+00:00	nan	nan	nan	nan	nan	nan	nan	nan	0.03023	0.06714	0.07202	nan	0.04498	0.064	0.03492	nan	nan	nan	0.04452	0.03823	0.03127	0.03457	nan	nan	nan	nan	nan	nan	nan	0.02733	0.13329	nan	nan	nan	nan	nan	0.05026	nan	0.05238	0.04844	0.06851	0.10082	0.05338	nan	nan	0.05857	nan	0.0745	0.08635
2023-10-12 21:15:52+00:00	nan	nan	nan	nan	nan	nan	nan	nan	0.03009	0.06851	0.07171	nan	0.04497	0.06419	0.03492	nan	nan	nan	0.04444	0.03811	0.03162	0.03431	nan	nan	nan	nan	nan	nan	nan	0.02761	0.1326	nan	nan	nan	nan	nan	0.05012	nan	0.0523	0.04811	0.06821	0.10066	0.05298	nan	nan	0.05813	nan	0.0745	0.08688
2023-10-12 21:15:53+00:00	nan	nan	nan	nan	nan	nan	nan	nan	0.03043	0.06908	0.07145	nan	0.04515	0.06429	0.03521	nan	nan	nan	0.04459	0.03817	0.03175	0.03406	nan	nan	nan	nan	nan	nan	nan	0.02744	0.1327	nan	nan	nan	nan	nan	0.0505	nan	0.05243	0.04769	0.06792	0.10031	0.05294	nan	nan	0.05774	nan	0.07435	0.0859
2023-10-12 21:15:54+00:00	nan	nan	nan	nan	nan	nan	nan	nan	0.03051	0.06906	0.07132	nan	0.04557	0.06445	0.03541	nan	nan	nan	0.04444	0.03808	0.03173	0.03437	nan	nan	nan	nan	nan	nan	nan	0.02734	0.13125	nan	nan	nan	nan	nan	0.05051	nan	0.05263	0.04755	0.06792	0.10132	0.05303	nan	nan	0.05743	nan	0.07409	0.08556
2023-10-12 21:15:55+00:00	nan	nan	nan	nan	nan	nan	nan	nan	0.03025	0.06851	0.07104	nan	0.04565	0.0642	0.03564	nan	nan	nan	0.04389	0.03796	0.03188	0.03465	nan	nan	nan	nan	nan	nan	nan	0.02749	0.13117	nan	nan	nan	nan	nan	0.05077	nan	0.05316	0.04794	0.06791	0.10093	0.05322	nan	nan	0.05709	nan	0.07363	0.08601
2023-10-12 21:15:56+00:00	nan	nan	nan	nan	nan	nan	nan	nan	0.03008	0.06941	0.07041	nan	0.04586	0.0646	0.0355	nan	nan	nan	0.04372	0.03763	0.03198	0.03441	nan	nan	nan	nan	nan	nan	nan	0.02798	0.1313	nan	nan	nan	nan	nan	0.0506	nan	0.05354	0.0477	0.06805	0.10031	0.05334	nan	nan	0.05718	nan	0.07367	0.08544
2023-10-12 21:15:57+00:00	nan	nan	nan	nan	nan	nan	nan	nan	0.02975	0.07086	0.06907	nan	0.04616	0.06464	0.03579	nan	nan	nan	0.04376	0.03753	0.03186	0.03456	nan	nan	nan	nan	nan	nan	nan	0.02822	0.13175	nan	nan	nan	nan	nan	0.05083	nan	0.05374	0.04747	0.06811	0.10085	0.05316	nan	nan	0.05688	nan	0.07354	0.08514
2023-10-12 21:15:58+00:00	nan	nan	nan	nan	nan	nan	nan	nan	0.02945	0.07273	0.06968	nan	0.04625	0.06506	0.03567	nan	nan	nan	0.04409	0.03765	0.03204	0.03463	nan	nan	nan	nan	nan	nan	nan	0.02807	0.13219	nan	nan	nan	nan	nan	0.0507	nan	0.05435	0.0478	0.06803	0.10124	0.05305	nan	nan	0.05615	nan	0.07358	0.08539
2023-10-12 21:15:59+00:00	nan	nan	nan	nan	nan	nan	nan	nan	0.02944	0.07566	0.06985	nan	0.04661	0.06504	0.03591	nan	nan	nan	0.04429	0.03764	0.03203	0.03444	nan	nan	nan	nan	nan	nan	nan	0.02808	0.13256	nan	nan	nan	nan	nan	0.0505	nan	0.05476	0.04777	0.06799	0.10224	0.05287	nan	nan	0.05631	nan	0.07366	0.08584
2023-10-12 21:16:00+00:00	nan	nan	nan	nan	nan	nan	nan	nan	0.02949	0.0781	0.07008	nan	0.04663	0.06441	0.03568	nan	nan	nan	0.0443	0.03752	0.03223	0.03448	nan	nan	nan	nan	nan	nan	nan	0.02822	0.1333	nan	nan	nan	nan	nan	0.05045	nan	0.05452	0.04791	0.06717	0.10307	0.05281	nan	nan	0.05593	nan	0.07339	0.08614
2023-10-12 21:16:01+00:00	nan	nan	nan	nan	nan	nan	nan	nan	0.02971	0.07853	0.07102	nan	0.04669	0.06478	0.03589	nan	nan	nan	0.0442	0.03747	0.03217	0.03463	nan	nan	nan	nan	nan	nan	nan	0.02835	0.13353	nan	nan	nan	nan	nan	0.05054	nan	0.05438	0.04793	0.06774	0.10403	0.05288	nan	nan	0.05532	nan	0.07382	0.08729
2023-10-12 21:16:02+00:00	nan	nan	nan	nan	nan	nan	nan	nan	0.0296	0.0796	0.07127	nan	0.04649	0.0652	0.03585	nan	nan	nan	0.04337	0.03724	0.03209	0.03451	nan	nan	nan	nan	nan	nan	nan	0.02816	0.1336	nan	nan	nan	nan	nan	0.05047	nan	0.05453	0.04806	0.06745	0.10427	0.0528	nan	nan	0.05508	nan	0.07365	0.08717
2023-10-12 21:16:03+00:00	nan	nan	nan	nan	nan	nan	nan	nan	0.02962	0.08005	0.0721	nan	0.04671	0.06487	0.03617	nan	nan	nan	0.04283	0.0369	0.03203	0.03427	nan	nan	nan	nan	nan	nan	nan	0.02812	0.13269	nan	nan	nan	nan	nan	0.05055	nan	0.05414	0.04827	0.06728	0.10506	0.0529	nan	nan	0.05494	nan	0.07344	0.08621
2023-10-12 21:16:04+00:00	nan	nan	nan	nan	nan	nan	nan	nan	0.02944	0.0812	0.07269	nan	0.04738	0.06513	0.03652	nan	nan	nan	0.04226	0.03694	0.03202	0.03418	nan	nan	nan	nan	nan	nan	nan	0.02827	0.13281	nan	nan	nan	nan	nan	0.05034	nan	0.05429	0.04845	0.06754	0.10416	0.05272	nan	nan	0.05459	nan	0.07419	0.08631
2023-10-12 21:16:05+00:00	nan	nan	nan	nan	nan	nan	nan	nan	0.02943	0.0817	0.07345	nan	0.04775	0.06527	0.0368	nan	nan	nan	0.04209	0.03659	0.03217	0.03415	nan	nan	nan	nan	nan	nan	nan	0.02825	0.13215	nan	nan	nan	nan	nan	0.0501	nan	0.05483	0.04826	0.06813	0.10353	0.05275	nan	nan	0.05451	nan	0.07433	0.08611
2023-10-12 21:16:06+00:00	nan	nan	nan	nan	nan	nan	nan	nan	0.02947	0.0831	0.07248	nan	0.04779	0.0662	0.03677	nan	nan	nan	0.0419	0.03675	0.03211	0.03427	nan	nan	nan	nan	nan	nan	nan	0.02846	0.13221	nan	nan	nan	nan	nan	0.05033	nan	0.05513	0.04824	0.06816	0.10343	0.05265	nan	nan	0.05415	nan	0.07462	0.08628
2023-10-12 21:16:07+00:00	nan	nan	nan	nan	nan	nan	nan	nan	0.02976	0.08372	0.07239	nan	0.0479	0.0661	0.03645	nan	nan	nan	0.042	0.03681	0.0322	0.03402	nan	nan	nan	nan	nan	nan	nan	0.02866	0.13243	nan	nan	nan	nan	nan	0.05032	nan	0.0559	0.0483	0.068	0.10452	0.05294	nan	nan	0.05386	nan	0.07441	0.08706
2023-10-12 21:16:08+00:00	nan	nan	nan	nan	nan	nan	nan	nan	0.02975	0.08436	0.07254	nan	0.04805	0.06597	0.03657	nan	nan	nan	0.04187	0.03695	0.03223	0.03418	nan	nan	nan	nan	nan	nan	nan	0.0288	0.13273	nan	nan	nan	nan	nan	0.05075	nan	0.0556	0.04826	0.0681	0.10423	0.05285	nan	nan	0.05378	nan	0.07462	0.08774
2023-10-12 21:16:09+00:00	nan	nan	nan	nan	nan	nan	nan	nan	0.0296	0.08443	0.07266	nan	0.04862	0.06686	0.03675	nan	nan	nan	0.04186	0.03703	0.03222	0.0342	nan	nan	nan	nan	nan	nan	nan	0.02891	0.13305	nan	nan	nan	nan	nan	0.05091	nan	0.05589	0.0487	0.06808	0.10532	0.053	nan	nan	0.05362	nan	0.07423	0.08896
2023-10-12 21:16:10+00:00	nan	nan	nan	nan	nan	nan	nan	nan	0.02979	0.08537	0.07293	nan	0.04872	0.0677	0.03694	nan	nan	nan	0.04175	0.03688	0.0323	0.03423	nan	nan	nan	nan	nan	nan	nan	0.02916	0.13463	nan	nan	nan	nan	nan	0.05091	nan	0.05564	0.04854	0.06854	0.1051	0.05301	nan	nan	0.05367	nan	0.07462	0.08948
2023-10-12 21:16:11+00:00	nan	nan	nan	nan	nan	nan	nan	nan	0.02981	0.08594	0.07343	nan	0.04897	0.06821	0.03708	nan	nan	nan	0.0415	0.03649	0.03228	0.03408	nan	nan	nan	nan	nan	nan	nan	0.02947	0.13503	nan	nan	nan	nan	nan	0.05075	nan	0.05571	0.04931	0.06899	0.10522	0.05297	nan	nan	0.0535	nan	0.07384	0.08999
2023-10-12 21:16:12+00:00	nan	nan	nan	nan	nan	nan	nan	nan	0.02992	0.08635	0.07317	nan	0.04907	0.06849	0.03698	nan	nan	nan	0.0412	0.03632	0.03229	0.03383	nan	nan	nan	nan	nan	nan	nan	0.02939	0.13497	nan	nan	nan	nan	nan	0.05072	nan	0.05569	0.04922	0.06871	0.10612	0.05277	nan	nan	0.05389	nan	0.07373	0.09002
2023-10-12 21:16:13+00:00	nan	nan	nan	nan	nan	nan	nan	nan	0.02983	0.08709	0.07271	nan	0.0493	0.06904	0.03668	nan	nan	nan	0.04105	0.03613	0.03235	0.03399	nan	nan	nan	nan	nan	nan	nan	0.02957	0.13484	nan	nan	nan	nan	nan	0.05062	nan	0.05555	0.04957	0.06835	0.10564	0.0526	nan	nan	0.05425	nan	0.07369	0.08949
2023-10-12 21:16:14+00:00	nan	nan	nan	nan	nan	nan	nan	nan	0.02973	0.08777	0.0723	nan	0.04963	0.06908	0.03668	nan	nan	nan	0.04092	0.03591	0.03228	0.03398	nan	nan	nan	nan	nan	nan	nan	0.02988	0.13482	nan	nan	nan	nan	nan	0.05018	nan	0.0556	0.04986	0.06827	0.10626	0.05259	nan	nan	0.05385	nan	0.07389	0.08941
2023-10-12 21:16:15+00:00	nan	nan	nan	nan	nan	nan	nan	nan	0.02973	0.08744	0.07158	nan	0.04957	0.06898	0.0367	nan	nan	nan	0.04028	0.03569	0.03225	0.0344	nan	nan	nan	nan	nan	nan	nan	0.03014	0.13552	nan	nan	nan	nan	nan	0.05048	nan	0.05561	0.05003	0.06851	0.10539	0.05281	nan	nan	0.0538	nan	0.07416	0.08869
2023-10-12 21:16:16+00:00	nan	nan	nan	nan	nan	nan	nan	nan	0.02953	0.08767	0.07201	nan	0.04961	0.06931	0.03676	nan	nan	nan	0.04029	0.03565	0.03265	0.03446	nan	nan	nan	nan	nan	nan	nan	0.03027	0.13562	nan	nan	nan	nan	nan	0.05073	nan	0.05537	0.05057	0.06883	0.10596	0.05316	nan	nan	0.05377	nan	0.0748	0.08823
2023-10-12 21:16:17+00:00	nan	nan	nan	nan	nan	nan	nan	nan	0.02949	0.08726	0.07212	nan	0.04952	0.06934	0.03672	nan	nan	nan	0.03971	0.03557	0.03283	0.03453	nan	nan	nan	nan	nan	nan	nan	0.03037	0.13587	nan	nan	nan	nan	nan	0.05025	nan	0.0552	0.05093	0.06928	0.10616	0.05323	nan	nan	0.05396	nan	0.07434	0.08833
2023-10-12 21:16:18+00:00	nan	nan	nan	nan	nan	nan	nan	nan	0.02946	0.08711	0.07242	nan	0.05129	0.07003	0.037	nan	nan	nan	0.03968	0.0354	0.03314	0.03487	nan	nan	nan	nan	nan	nan	nan	0.03067	0.13626	nan	nan	nan	nan	nan	0.05035	nan	0.05483	0.05097	0.06919	0.10611	0.05288	nan	nan	0.05396	nan	0.07455	0.08716
2023-10-12 21:16:19+00:00	nan	nan	nan	nan	nan	nan	nan	nan	0.02936	0.08712	0.07324	nan	0.05156	0.07042	0.03729	nan	nan	nan	0.03981	0.03511	0.03327	0.03504	nan	nan	nan	nan	nan	nan	nan	0.03133	0.13595	nan	nan	nan	nan	nan	0.05007	nan	0.05487	0.05127	0.06917	0.10706	0.05269	nan	nan	0.05381	nan	0.07452	0.08755
2023-10-12 21:16:20+00:00	nan	nan	nan	nan	nan	nan	nan	nan	0.02942	0.08623	0.07296	nan	0.05205	0.07036	0.0373	nan	nan	nan	0.03939	0.03515	0.03327	0.03509	nan	nan	nan	nan	nan	nan	nan	0.03175	0.13687	nan	nan	nan	nan	nan	0.05011	nan	0.05487	0.05128	0.0694	0.10704	0.05215	nan	nan	0.05426	nan	0.07484	0.08757
2023-10-12 21:16:21+00:00	nan	nan	nan	nan	nan	nan	nan	nan	0.02924	0.08793	0.07248	nan	0.05214	0.07066	0.0375	nan	nan	nan	0.03965	0.03474	0.03325	0.03538	nan	nan	nan	nan	nan	nan	nan	0.03164	0.13769	nan	nan	nan	nan	nan	0.04999	nan	0.05509	0.05118	0.06937	0.10773	0.05244	nan	nan	0.05424	nan	0.07504	0.08735
2023-10-12 21:16:22+00:00	nan	nan	nan	nan	nan	nan	nan	nan	0.02929	0.08772	0.07265	nan	0.05278	0.0714	0.03753	nan	nan	nan	0.03972	0.03473	0.03308	0.03548	nan	nan	nan	nan	nan	nan	nan	0.03166	0.13789	nan	nan	nan	nan	nan	0.05023	nan	0.05518	0.05127	0.0693	0.10781	0.05276	nan	nan	0.05442	nan	0.07509	0.08619
2023-10-12 21:16:23+00:00	nan	nan	nan	nan	nan	nan	nan	nan	0.02904	0.08797	0.07292	nan	0.05345	0.07214	0.03761	nan	nan	nan	0.03966	0.03458	0.03311	0.03552	nan	nan	nan	nan	nan	nan	nan	0.03164	0.137	nan	nan	nan	nan	nan	0.05	nan	0.0551	0.05167	0.06982	0.10803	0.05283	nan	nan	0.05428	nan	0.07523	0.08648
2023-10-12 21:16:24+00:00	nan	nan	nan	nan	nan	nan	nan	nan	0.02892	0.08781	0.07291	nan	0.05358	0.07305	0.03764	nan	nan	nan	0.03986	0.03454	0.03318	0.0354	nan	nan	nan	nan	nan	nan	nan	0.03167	0.13784	nan	nan	nan	nan	nan	0.0499	nan	0.05505	0.05193	0.07024	0.10826	0.05275	nan	nan	0.0541	nan	0.07567	0.08643
2023-10-12 21:16:25+00:00	nan	nan	nan	nan	nan	nan	nan	nan	0.0291	0.08793	0.07454	nan	0.05379	0.07341	0.03758	nan	nan	nan	0.0403	0.03444	0.03322	0.03528	nan	nan	nan	nan	nan	nan	nan	0.03169	0.13843	nan	nan	nan	nan	nan	0.04996	nan	0.05446	0.05184	0.07006	0.10901	0.05275	nan	nan	0.05413	nan	0.07568	0.08649
2023-10-12 21:16:26+00:00	nan	nan	nan	nan	nan	nan	nan	nan	0.02916	0.08937	0.07425	nan	0.05381	0.0739	0.03768	nan	nan	nan	0.0406	0.03435	0.03311	0.03558	nan	nan	nan	nan	nan	nan	nan	0.03148	0.13969	nan	nan	nan	nan	nan	0.05008	nan	0.05424	0.05178	0.07	0.10977	0.0526	nan	nan	0.05382	nan	0.07644	0.08654
2023-10-12 21:16:27+00:00	nan	nan	nan	nan	nan	nan	nan	nan	0.02925	0.08937	0.07462	nan	0.05356	0.07425	0.03735	nan	nan	nan	0.0406	0.0341	0.0333	0.03556	nan	nan	nan	nan	nan	nan	nan	0.03157	0.13992	nan	nan	nan	nan	nan	0.04994	nan	0.05411	0.05214	0.06988	0.11001	0.05268	nan	nan	0.05406	nan	0.07651	0.08646
2023-10-12 21:16:28+00:00	nan	nan	nan	nan	nan	nan	nan	nan	0.02927	0.08808	0.07395	nan	0.05366	0.07401	0.03754	nan	nan	nan	0.03989	0.03383	0.03319	0.03583	nan	nan	nan	nan	nan	nan	nan	0.03192	0.14015	nan	nan	nan	nan	nan	0.04995	nan	0.05394	0.05245	0.06985	0.11057	0.05286	nan	nan	0.05441	nan	0.07649	0.08679
2023-10-12 21:16:29+00:00	nan	nan	nan	nan	nan	nan	nan	nan	0.02916	0.08714	0.07333	nan	0.05368	0.075	0.03756	nan	nan	nan	0.03968	0.03356	0.03319	0.03633	nan	nan	nan	nan	nan	nan	nan	0.03197	0.14044	nan	nan	nan	nan	nan	0.05011	nan	0.05366	0.05279	0.0703	0.11043	0.05301	nan	nan	0.05468	nan	0.07665	0.08625
2023-10-12 21:16:30+00:00	nan	nan	nan	nan	nan	nan	nan	nan	0.02923	0.08603	0.07335	nan	0.05392	0.07599	0.0375	nan	nan	nan	0.03941	0.03363	0.03328	0.03651	nan	nan	nan	nan	nan	nan	nan	0.03205	0.13939	nan	nan	nan	nan	nan	0.05014	nan	0.05394	0.0531	0.07074	0.10981	0.05316	nan	nan	0.05469	nan	0.07686	0.0856
2023-10-12 21:16:31+00:00	nan	nan	nan	nan	nan	nan	nan	nan	0.02868	0.08776	0.07264	nan	0.0542	0.07633	0.03758	nan	nan	nan	0.03968	0.03312	0.03334	0.03647	nan	nan	nan	nan	nan	nan	nan	0.03206	0.13955	nan	nan	nan	nan	nan	0.05004	nan	0.05427	0.05335	0.07043	0.10941	0.05298	nan	nan	0.05501	nan	0.07648	0.08462
2023-10-12 21:16:32+00:00	nan	nan	nan	nan	nan	nan	nan	nan	0.02861	0.08711	0.07173	nan	0.05391	0.07655	0.03733	nan	nan	nan	0.03979	0.03301	0.03326	0.03659	nan	nan	nan	nan	nan	nan	nan	0.03231	0.13908	nan	nan	nan	nan	nan	0.05023	nan	0.0539	0.05391	0.07049	0.10911	0.0533	nan	nan	0.05495	nan	0.07676	0.08395
2023-10-12 21:16:33+00:00	nan	nan	nan	nan	nan	nan	nan	nan	0.02858	0.08617	0.07085	nan	0.05377	0.07777	0.03696	nan	nan	nan	0.0397	0.033	0.03323	0.03678	nan	nan	nan	nan	nan	nan	nan	0.03212	0.13988	nan	nan	nan	nan	nan	0.05023	nan	0.05405	0.05373	0.07054	0.10953	0.05385	nan	nan	0.05493	nan	0.07724	0.08421
2023-10-12 21:16:34+00:00	nan	nan	nan	nan	nan	nan	nan	nan	0.02862	0.08584	0.06998	nan	0.05314	0.07833	0.03672	nan	nan	nan	0.03953	0.03285	0.03348	0.03681	nan	nan	nan	nan	nan	nan	nan	0.03224	0.14	nan	nan	nan	nan	nan	0.05046	nan	0.05406	0.05344	0.07033	0.11035	0.05393	nan	nan	0.0552	nan	0.07712	0.08434
2023-10-12 21:16:35+00:00	nan	nan	nan	nan	nan	nan	nan	nan	0.02861	0.08613	0.06896	nan	0.05254	0.07883	0.03662	nan	nan	nan	0.03937	0.03293	0.03354	0.03666	nan	nan	nan	nan	nan	nan	nan	0.03227	0.13966	nan	nan	nan	nan	nan	0.05045	nan	0.05352	0.05368	0.06967	0.11117	0.05396	nan	nan	0.05538	nan	0.07686	0.08476
2023-10-12 21:16:36+00:00	nan	nan	nan	nan	nan	nan	nan	nan	0.02835	0.08515	0.06872	nan	0.05302	0.07878	0.0371	nan	nan	nan	0.03944	0.0326	0.03355	0.03651	nan	nan	nan	nan	nan	nan	nan	0.03224	0.13982	nan	nan	nan	nan	nan	0.05048	nan	0.05367	0.05383	0.06979	0.11197	0.05377	nan	nan	0.05586	nan	0.07738	0.08563
2023-10-12 21:16:37+00:00	nan	nan	nan	nan	nan	nan	nan	nan	0.028	0.08567	0.06853	nan	0.05324	0.07979	0.03727	nan	nan	nan	0.03922	0.03246	0.03361	0.03648	nan	nan	nan	nan	nan	nan	nan	0.03202	0.13942	nan	nan	nan	nan	nan	0.05043	nan	0.05276	0.05347	0.06938	0.11209	0.0532	nan	nan	0.05558	nan	0.0773	0.08511
2023-10-12 21:16:38+00:00	nan	nan	nan	nan	nan	nan	nan	nan	0.02809	0.08583	0.06766	nan	0.0536	0.08037	0.03728	nan	nan	nan	0.03918	0.03209	0.03368	0.03647	nan	nan	nan	nan	nan	nan	nan	0.0317	0.13883	nan	nan	nan	nan	nan	0.05015	nan	0.05315	0.05392	0.06937	0.11303	0.05349	nan	nan	0.05595	nan	0.07728	0.08456
2023-10-12 21:16:39+00:00	nan	nan	nan	nan	nan	nan	nan	nan	0.02809	0.08603	0.06717	nan	0.05325	0.08023	0.03722	nan	nan	nan	0.03889	0.03193	0.03374	0.0365	nan	nan	nan	nan	nan	nan	nan	0.0316	0.13824	nan	nan	nan	nan	nan	0.05002	nan	0.05326	0.05397	0.06947	0.11295	0.05322	nan	nan	0.05609	nan	0.07753	0.08319
2023-10-12 21:16:40+00:00	nan	nan	nan	nan	nan	nan	nan	nan	0.02802	0.08569	0.06626	nan	0.05301	0.08029	0.03706	nan	nan	nan	0.03869	0.03179	0.03384	0.03654	nan	nan	nan	nan	nan	nan	nan	0.03146	0.13716	nan	nan	nan	nan	nan	0.05006	nan	0.05333	0.05432	0.06937	0.11401	0.05353	nan	nan	0.05575	nan	0.0772	0.08245
2023-10-12 21:16:41+00:00	nan	nan	nan	nan	nan	nan	nan	nan	0.02787	0.08593	0.06514	nan	0.05293	0.08012	0.03693	nan	nan	nan	0.03872	0.0319	0.03398	0.0368	nan	nan	nan	nan	nan	nan	nan	0.0312	0.13662	nan	nan	nan	nan	nan	0.05011	nan	0.05309	0.05419	0.06886	0.1156	0.05346	nan	nan	0.05617	nan	0.0778	0.08206
2023-10-12 21:16:42+00:00	nan	nan	nan	nan	nan	nan	nan	nan	0.02753	0.08579	0.06576	nan	0.05361	0.0795	0.03704	nan	nan	nan	0.03875	0.03206	0.03411	0.03707	nan	nan	nan	nan	nan	nan	nan	0.0314	0.13685	nan	nan	nan	nan	nan	0.05035	nan	0.05311	0.05461	0.0692	0.11597	0.05335	nan	nan	0.05675	nan	0.07789	0.08231
2023-10-12 21:16:43+00:00	nan	nan	nan	nan	nan	nan	nan	nan	0.02753	0.08505	0.06625	nan	0.05346	0.07894	0.03731	nan	nan	nan	0.03869	0.03212	0.03417	0.03715	nan	nan	nan	nan	nan	nan	nan	0.03141	0.13643	nan	nan	nan	nan	nan	0.05039	nan	0.05302	0.0548	0.06955	0.11601	0.05322	nan	nan	0.05664	nan	0.07773	0.08301
2023-10-12 21:16:44+00:00	nan	nan	nan	nan	nan	nan	nan	nan	0.02756	0.08468	0.06652	nan	0.05379	0.0791	0.03744	nan	nan	nan	0.03868	0.03193	0.0343	0.0372	nan	nan	nan	nan	nan	nan	nan	0.03141	0.13564	nan	nan	nan	nan	nan	0.05089	nan	0.05308	0.0552	0.06988	0.11607	0.05299	nan	nan	0.05691	nan	0.07786	0.08326
2023-10-12 21:16:45+00:00	nan	nan	nan	nan	nan	nan	nan	nan	0.02757	0.08535	0.06676	nan	0.05392	0.07923	0.0375	nan	nan	nan	0.03906	0.03181	0.03444	0.03713	nan	nan	nan	nan	nan	nan	nan	0.03117	0.13452	nan	nan	nan	nan	nan	0.05073	nan	0.05327	0.05508	0.07019	0.11641	0.0533	nan	nan	0.05728	nan	0.0772	0.08345
2023-10-12 21:16:46+00:00	nan	nan	nan	nan	nan	nan	nan	nan	0.02757	0.08581	0.06658	nan	0.05453	0.07891	0.03799	nan	nan	nan	0.03884	0.03185	0.0343	0.03752	nan	nan	nan	nan	nan	nan	nan	0.03103	0.13325	nan	nan	nan	nan	nan	0.05055	nan	0.05312	0.0549	0.07028	0.11614	0.05335	nan	nan	0.05748	nan	0.07728	0.08403
2023-10-12 21:16:47+00:00	nan	nan	nan	nan	nan	nan	nan	nan	0.02767	0.08672	0.06645	nan	0.05563	0.07899	0.03856	nan	nan	nan	0.03904	0.03183	0.03437	0.03745	nan	nan	nan	nan	nan	nan	nan	0.03102	0.1336	nan	nan	nan	nan	nan	0.05054	nan	0.05354	0.05475	0.0696	0.11692	0.0533	nan	nan	0.05782	nan	0.0778	0.08374
2023-10-12 21:16:48+00:00	nan	nan	nan	nan	nan	nan	nan	nan	0.02755	0.08674	0.06587	nan	0.05466	0.07873	0.03822	nan	nan	nan	0.03882	0.03197	0.03421	0.03727	nan	nan	nan	nan	nan	nan	nan	0.03097	0.13293	nan	nan	nan	nan	nan	0.05017	nan	0.0538	0.05509	0.06984	0.11738	0.05322	nan	nan	0.05815	nan	0.07775	0.08411
2023-10-12 21:16:49+00:00	nan	nan	nan	nan	nan	nan	nan	nan	0.02755	0.08648	0.06491	nan	0.05501	0.07831	0.03823	nan	nan	nan	0.03864	0.03193	0.03391	0.03708	nan	nan	nan	nan	nan	nan	nan	0.0307	0.13218	nan	nan	nan	nan	nan	0.05008	nan	0.05388	0.05496	0.06995	0.11677	0.0534	nan	nan	0.05869	nan	0.0783	0.08423
2023-10-12 21:16:50+00:00	nan	nan	nan	nan	nan	nan	nan	nan	0.02767	0.08614	0.06489	nan	0.05527	0.07892	0.03827	nan	nan	nan	0.03859	0.03159	0.0341	0.03735	nan	nan	nan	nan	nan	nan	nan	0.0307	0.13062	nan	nan	nan	nan	nan	0.05013	nan	0.05401	0.05498	0.06981	0.11748	0.05369	nan	nan	0.05866	nan	0.07811	0.08459
2023-10-12 21:16:51+00:00	nan	nan	nan	nan	nan	nan	nan	nan	0.02757	0.08379	0.06495	nan	0.05536	0.07876	0.03831	nan	nan	nan	0.03839	0.03172	0.03411	0.03708	nan	nan	nan	nan	nan	nan	nan	0.03099	0.13007	nan	nan	nan	nan	nan	0.05029	nan	0.05395	0.05554	0.06998	0.11756	0.05334	nan	nan	0.05904	nan	0.07835	0.08421
2023-10-12 21:16:52+00:00	nan	nan	nan	nan	nan	nan	nan	nan	0.02783	0.08377	0.0643	nan	0.0557	0.0784	0.03847	nan	nan	nan	0.03821	0.03143	0.03411	0.03701	nan	nan	nan	nan	nan	nan	nan	0.03106	0.12862	nan	nan	nan	nan	nan	0.04969	nan	0.05405	0.05561	0.07015	0.11773	0.05335	nan	nan	0.05901	nan	0.07848	0.08477
2023-10-12 21:16:53+00:00	nan	nan	nan	nan	nan	nan	nan	nan	0.0278	0.08493	0.06406	nan	0.05531	0.07831	0.03863	nan	nan	nan	0.03811	0.03161	0.03414	0.03711	nan	nan	nan	nan	nan	nan	nan	0.0312	0.12874	nan	nan	nan	nan	nan	0.0498	nan	0.05417	0.05563	0.06952	0.11888	0.05315	nan	nan	0.05893	nan	0.07876	0.08447
2023-10-12 21:16:54+00:00	nan	nan	nan	nan	nan	nan	nan	nan	0.02755	0.08523	0.06358	nan	0.05557	0.07815	0.03873	nan	nan	nan	0.03796	0.03158	0.03428	0.037	nan	nan	nan	nan	nan	nan	nan	0.03134	0.12756	nan	nan	nan	nan	nan	0.04987	nan	0.05397	0.0558	0.06908	0.11818	0.05284	nan	nan	0.05917	nan	0.07845	0.08439
2023-10-12 21:16:55+00:00	nan	nan	nan	nan	nan	nan	nan	nan	0.02744	0.08483	0.06176	nan	0.05563	0.07817	0.03862	nan	nan	nan	0.03746	0.03169	0.03455	0.03704	nan	nan	nan	nan	nan	nan	nan	0.03128	0.12622	nan	nan	nan	nan	nan	0.05006	nan	0.0539	0.05576	0.0692	0.11874	0.05303	nan	nan	0.05969	nan	0.07884	0.08398
2023-10-12 21:16:56+00:00	nan	nan	nan	nan	nan	nan	nan	nan	0.02753	0.08343	0.06158	nan	0.05622	0.07797	0.03884	nan	nan	nan	0.03694	0.03174	0.03475	0.03697	nan	nan	nan	nan	nan	nan	nan	0.03111	0.12542	nan	nan	nan	nan	nan	0.0501	nan	0.05383	0.05594	0.0692	0.11888	0.05291	nan	nan	0.0602	nan	0.0783	0.08415
2023-10-12 21:16:57+00:00	nan	nan	nan	nan	nan	nan	nan	nan	0.02751	0.08364	0.06097	nan	0.05655	0.07769	0.03873	nan	nan	nan	0.03662	0.03185	0.03469	0.03725	nan	nan	nan	nan	nan	nan	nan	0.031	0.12394	nan	nan	nan	nan	nan	0.05041	nan	0.0537	0.056	0.06885	0.11864	0.05288	nan	nan	0.06037	nan	0.07831	0.08433
2023-10-12 21:16:58+00:00	nan	nan	nan	nan	nan	nan	nan	nan	0.02773	0.08426	0.06091	nan	0.05672	0.07812	0.03852	nan	nan	nan	0.03675	0.03199	0.03471	0.03701	nan	nan	nan	nan	nan	nan	nan	0.0309	0.12283	nan	nan	nan	nan	nan	0.05076	nan	0.05382	0.0558	0.06891	0.11814	0.05291	nan	nan	0.06041	nan	0.07815	0.08405
2023-10-12 21:16:59+00:00	nan	nan	nan	nan	nan	nan	nan	nan	0.02779	0.08387	0.06138	nan	0.05694	0.07774	0.03841	nan	nan	nan	0.03639	0.03233	0.03465	0.03696	nan	nan	nan	nan	nan	nan	nan	0.03081	0.12317	nan	nan	nan	nan	nan	0.05082	nan	0.05377	0.05618	0.06861	0.11801	0.05277	nan	nan	0.0605	nan	0.07811	0.08462
2023-10-12 21:17:00+00:00	nan	nan	nan	nan	nan	nan	nan	nan	0.02777	0.084	0.06123	nan	0.05717	0.07741	0.03857	nan	nan	nan	0.03616	0.03222	0.03456	0.03684	nan	nan	nan	nan	nan	nan	nan	0.03061	0.12317	nan	nan	nan	nan	nan	0.05075	nan	0.05356	0.05646	0.06859	0.11906	0.05317	nan	nan	0.06001	nan	0.0789	0.08446
2023-10-12 21:17:01+00:00	nan	nan	nan	nan	nan	nan	nan	nan	0.02783	0.08292	0.06159	nan	0.05762	0.0782	0.03828	nan	nan	nan	0.03579	0.03254	0.03461	0.03676	nan	nan	nan	nan	nan	nan	nan	0.0304	0.12232	nan	nan	nan	nan	nan	0.05098	nan	0.05295	0.05714	0.06872	0.11974	0.05342	nan	nan	0.05997	nan	0.079	0.08508
2023-10-12 21:17:02+00:00	nan	nan	nan	nan	nan	nan	nan	nan	0.02783	0.08328	0.06194	nan	0.05909	0.07825	0.03854	nan	nan	nan	0.03547	0.03287	0.03457	0.03679	nan	nan	nan	nan	nan	nan	nan	0.03035	0.12172	nan	nan	nan	nan	nan	0.05073	nan	0.05333	0.0569	0.06848	0.12142	0.05301	nan	nan	0.06067	nan	0.07897	0.08567
2023-10-12 21:17:03+00:00	nan	nan	nan	nan	nan	nan	nan	nan	0.02764	0.08408	0.06217	nan	0.05924	0.0775	0.03862	nan	nan	nan	0.03509	0.03283	0.03443	0.03645	nan	nan	nan	nan	nan	nan	nan	0.03039	0.1209	nan	nan	nan	nan	nan	0.05072	nan	0.05353	0.05705	0.06869	0.12184	0.05241	nan	nan	0.06089	nan	0.07902	0.08539
2023-10-12 21:17:04+00:00	nan	nan	nan	nan	nan	nan	nan	nan	0.02765	0.08378	0.06196	nan	0.06025	0.07754	0.03876	nan	nan	nan	0.03488	0.03284	0.03458	0.03663	nan	nan	nan	nan	nan	nan	nan	0.0302	0.12043	nan	nan	nan	nan	nan	0.05044	nan	0.05324	0.05732	0.06893	0.12155	0.05233	nan	nan	0.06071	nan	0.07938	0.08504
2023-10-12 21:17:05+00:00	nan	nan	nan	nan	nan	nan	nan	nan	0.02771	0.08465	0.06179	nan	0.06108	0.07739	0.0389	nan	nan	nan	0.03494	0.03309	0.0343	0.03641	nan	nan	nan	nan	nan	nan	nan	0.03016	0.12048	nan	nan	nan	nan	nan	0.05038	nan	0.0535	0.05766	0.06961	0.12236	0.05198	nan	nan	0.0606	nan	0.07986	0.08488
2023-10-12 21:17:06+00:00	nan	nan	nan	nan	nan	nan	nan	nan	0.02786	0.08488	0.06181	nan	0.06182	0.07678	0.03859	nan	nan	nan	0.03479	0.03338	0.03466	0.03668	nan	nan	nan	nan	nan	nan	nan	0.03009	0.12049	nan	nan	nan	nan	nan	0.05017	nan	0.053	0.05761	0.0688	0.12199	0.05187	nan	nan	0.06021	nan	0.07883	0.08423
2023-10-12 21:17:07+00:00	nan	nan	nan	nan	nan	nan	nan	nan	0.02779	0.08579	0.06171	nan	0.0623	0.07553	0.03841	nan	nan	nan	0.03464	0.03344	0.03488	0.03662	nan	nan	nan	nan	nan	nan	nan	0.03033	0.12066	nan	nan	nan	nan	nan	0.05025	nan	0.05338	0.05788	0.06965	0.12144	0.05211	nan	nan	0.06001	nan	0.07916	0.08369
2023-10-12 21:17:08+00:00	nan	nan	nan	nan	nan	nan	nan	nan	0.0281	0.08814	0.06268	nan	0.06213	0.07542	0.03839	nan	nan	nan	0.03486	0.03377	0.035	0.03645	nan	nan	nan	nan	nan	nan	nan	0.0303	0.12069	nan	nan	nan	nan	nan	0.05013	nan	0.05298	0.05758	0.06949	0.12127	0.05203	nan	nan	0.05975	nan	0.07882	0.08344
2023-10-12 21:17:09+00:00	nan	nan	nan	nan	nan	nan	nan	nan	0.02812	0.08994	0.06277	nan	0.06261	0.07474	0.03855	nan	nan	nan	0.035	0.03413	0.035	0.03653	nan	nan	nan	nan	nan	nan	nan	0.03046	0.12025	nan	nan	nan	nan	nan	0.05001	nan	0.0527	0.05747	0.06957	0.12107	0.05195	nan	nan	0.05959	nan	0.07869	0.08333
2023-10-12 21:17:10+00:00	nan	nan	nan	nan	nan	nan	nan	nan	0.02776	0.08973	0.06299	nan	0.06294	0.07434	0.03831	nan	nan	nan	0.03515	0.03422	0.03504	0.03644	nan	nan	nan	nan	nan	nan	nan	0.03026	0.12005	nan	nan	nan	nan	nan	0.05006	nan	0.05265	0.05758	0.06931	0.12038	0.05196	nan	nan	0.05989	nan	0.07895	0.08364
2023-10-12 21:17:11+00:00	nan	nan	nan	nan	nan	nan	nan	nan	0.02787	0.08964	0.06338	nan	0.06328	0.07416	0.0383	nan	nan	nan	0.035	0.0344	0.03517	0.03627	nan	nan	nan	nan	nan	nan	nan	0.03015	0.12023	nan	nan	nan	nan	nan	0.05006	nan	0.0528	0.05739	0.06939	0.11936	0.05201	nan	nan	0.05932	nan	0.07823	0.0833
2023-10-12 21:17:12+00:00	nan	nan	nan	nan	nan	nan	nan	nan	0.02761	0.09021	0.06312	nan	0.06291	0.07448	0.03818	nan	nan	nan	0.03507	0.03448	0.03497	0.03624	nan	nan	nan	nan	nan	nan	nan	0.03007	0.11979	nan	nan	nan	nan	nan	0.0499	nan	0.05271	0.05741	0.06902	0.11828	0.05217	nan	nan	0.05879	nan	0.07804	0.08331
2023-10-12 21:17:13+00:00	nan	nan	nan	nan	nan	nan	nan	nan	0.02773	0.09061	0.06307	nan	0.06348	0.07415	0.03817	nan	nan	nan	0.0351	0.03461	0.03494	0.03633	nan	nan	nan	nan	nan	nan	nan	0.02993	0.12111	nan	nan	nan	nan	nan	0.05006	nan	0.05268	0.05751	0.06868	0.11897	0.05252	nan	nan	0.05878	nan	0.07785	0.08261
2023-10-12 21:17:14+00:00	nan	nan	nan	nan	nan	nan	nan	nan	0.02778	0.09134	0.0624	nan	0.06354	0.07438	0.03819	nan	nan	nan	0.03501	0.03483	0.035	0.03648	nan	nan	nan	nan	nan	nan	nan	0.02963	0.12119	nan	nan	nan	nan	nan	0.04977	nan	0.05257	0.05763	0.0682	0.11937	0.05276	nan	nan	0.05885	nan	0.0773	0.08263
2023-10-12 21:17:15+00:00	nan	nan	nan	nan	nan	nan	nan	nan	0.02783	0.0915	0.06148	nan	0.06421	0.07451	0.03835	nan	nan	nan	0.03491	0.03491	0.03501	0.03667	nan	nan	nan	nan	nan	nan	nan	0.02957	0.12117	nan	nan	nan	nan	nan	0.04944	nan	0.05224	0.05792	0.0676	0.11944	0.05224	nan	nan	0.05856	nan	0.07785	0.0827
2023-10-12 21:17:16+00:00	nan	nan	nan	nan	nan	nan	nan	nan	0.02789	0.09091	0.06123	nan	0.06386	0.07468	0.03784	nan	nan	nan	0.0351	0.03499	0.03523	0.03623	nan	nan	nan	nan	nan	nan	nan	0.02984	0.12162	nan	nan	nan	nan	nan	0.04933	nan	0.05247	0.05789	0.06723	0.11972	0.05198	nan	nan	0.05831	nan	0.07737	0.08255
2023-10-12 21:17:17+00:00	nan	nan	nan	nan	nan	nan	nan	nan	0.0278	0.09059	0.06125	nan	0.06321	0.07472	0.0375	nan	nan	nan	0.03493	0.03515	0.03522	0.03613	nan	nan	nan	nan	nan	nan	nan	0.03022	0.12112	nan	nan	nan	nan	nan	0.04959	nan	0.05206	0.05824	0.06777	0.11928	0.05207	nan	nan	0.05792	nan	0.07722	0.08176
2023-10-12 21:17:18+00:00	nan	nan	nan	nan	nan	nan	nan	nan	0.02792	0.09037	0.06103	nan	0.06287	0.0748	0.03748	nan	nan	nan	0.03472	0.03528	0.03512	0.03625	nan	nan	nan	nan	nan	nan	nan	0.03005	0.12141	nan	nan	nan	nan	nan	0.04953	nan	0.05193	0.05828	0.06718	0.11891	0.05198	nan	nan	0.05823	nan	0.07711	0.08191
2023-10-12 21:17:19+00:00	nan	nan	nan	nan	nan	nan	nan	nan	0.02845	0.09061	0.06115	nan	0.06259	0.07457	0.03729	nan	nan	nan	0.03448	0.03521	0.03542	0.03635	nan	nan	nan	nan	nan	nan	nan	0.02992	0.12179	nan	nan	nan	nan	nan	0.0499	nan	0.05176	0.05857	0.06702	0.11884	0.05212	nan	nan	0.05814	nan	0.07675	0.08213
2023-10-12 21:17:20+00:00	nan	nan	nan	nan	nan	nan	nan	nan	0.02831	0.09125	0.06053	nan	0.06255	0.07402	0.03751	nan	nan	nan	0.03438	0.03553	0.03561	0.03642	nan	nan	nan	nan	nan	nan	nan	0.02976	0.12201	nan	nan	nan	nan	nan	0.05004	nan	0.05204	0.05866	0.0668	0.11861	0.05201	nan	nan	0.05793	nan	0.07626	0.08174
2023-10-12 21:17:21+00:00	nan	nan	nan	nan	nan	nan	nan	nan	0.02845	0.0914	0.06043	nan	0.06255	0.07381	0.03737	nan	nan	nan	0.03433	0.03564	0.03569	0.03678	nan	nan	nan	nan	nan	nan	nan	0.02958	0.12261	nan	nan	nan	nan	nan	0.0501	nan	0.05195	0.05875	0.06662	0.11781	0.05214	nan	nan	0.05732	nan	0.07567	0.08198
2023-10-12 21:17:22+00:00	nan	nan	nan	nan	nan	nan	nan	nan	0.02829	0.09085	0.06019	nan	0.06206	0.07354	0.03714	nan	nan	nan	0.03404	0.03577	0.03584	0.03675	nan	nan	nan	nan	nan	nan	nan	0.02926	0.12286	nan	nan	nan	nan	nan	0.0503	nan	0.05201	0.05914	0.06624	0.11877	0.0526	nan	nan	0.05725	nan	0.07503	0.08152
2023-10-12 21:17:23+00:00	nan	nan	nan	nan	nan	nan	nan	nan	0.02856	0.08996	0.06005	nan	0.06217	0.07356	0.03679	nan	nan	nan	0.03386	0.03575	0.03606	0.03704	nan	nan	nan	nan	nan	nan	nan	0.0292	0.12201	nan	nan	nan	nan	nan	0.05014	nan	0.05207	0.05922	0.06663	0.1175	0.05277	nan	nan	0.05765	nan	0.07486	0.08141
2023-10-12 21:17:24+00:00	nan	nan	nan	nan	nan	nan	nan	nan	0.02874	0.09049	0.05974	nan	0.06221	0.07307	0.03637	nan	nan	nan	0.03383	0.03599	0.03602	0.03713	nan	nan	nan	nan	nan	nan	nan	0.02899	0.12294	nan	nan	nan	nan	nan	0.05025	nan	0.0522	0.05903	0.06735	0.11765	0.05269	nan	nan	0.0573	nan	0.07521	0.08131
2023-10-12 21:17:25+00:00	nan	nan	nan	nan	nan	nan	nan	nan	0.02917	0.0913	0.05943	nan	0.06249	0.07315	0.03637	nan	nan	nan	0.03394	0.03598	0.03608	0.03711	nan	nan	nan	nan	nan	nan	nan	0.02901	0.12231	nan	nan	nan	nan	nan	0.05013	nan	0.05203	0.05934	0.06723	0.11716	0.05253	nan	nan	0.0568	nan	0.07494	0.08105
2023-10-12 21:17:26+00:00	nan	nan	nan	nan	nan	nan	nan	nan	0.02961	0.09199	0.05901	nan	0.06236	0.07276	0.03603	nan	nan	nan	0.0342	0.03623	0.03624	0.03738	nan	nan	nan	nan	nan	nan	nan	0.02912	0.12226	nan	nan	nan	nan	nan	0.04984	nan	0.05205	0.05935	0.06716	0.11737	0.05248	nan	nan	0.05664	nan	0.07487	0.08124
2023-10-12 21:17:27+00:00	nan	nan	nan	nan	nan	nan	nan	nan	0.02974	0.09158	0.05875	nan	0.0629	0.07316	0.0365	nan	nan	nan	0.03382	0.03615	0.03655	0.03735	nan	nan	nan	nan	nan	nan	nan	0.0292	0.12239	nan	nan	nan	nan	nan	0.04941	nan	0.05233	0.05941	0.06713	0.11695	0.05254	nan	nan	0.05623	nan	0.07455	0.08036
2023-10-12 21:17:28+00:00	nan	nan	nan	nan	nan	nan	nan	nan	0.02987	0.09172	0.05841	nan	0.0638	0.07311	0.03678	nan	nan	nan	0.03396	0.03611	0.03671	0.03746	nan	nan	nan	nan	nan	nan	nan	0.02934	0.12304	nan	nan	nan	nan	nan	0.04941	nan	0.05214	0.05971	0.06717	0.11708	0.05251	nan	nan	0.05585	nan	0.07509	0.08052
2023-10-12 21:17:29+00:00	nan	nan	nan	nan	nan	nan	nan	nan	0.03011	0.09125	0.05793	nan	0.06368	0.0732	0.03658	nan	nan	nan	0.03387	0.03607	0.03689	0.03712	nan	nan	nan	nan	nan	nan	nan	0.02959	0.12267	nan	nan	nan	nan	nan	0.0494	nan	0.05211	0.0596	0.0673	0.11672	0.05259	nan	nan	0.05598	nan	0.07461	0.08041
2023-10-12 21:17:30+00:00	nan	nan	nan	nan	nan	nan	nan	nan	0.03008	0.09115	0.05743	nan	0.06367	0.07362	0.03652	nan	nan	nan	0.03387	0.03621	0.03697	0.03726	nan	nan	nan	nan	nan	nan	nan	0.02975	0.12246	nan	nan	nan	nan	nan	0.0493	nan	0.05203	0.05928	0.06657	0.11641	0.05225	nan	nan	0.05635	nan	0.07354	0.08062
2023-10-12 21:17:31+00:00	nan	nan	nan	nan	nan	nan	nan	nan	0.03033	0.09096	0.05657	nan	0.06359	0.07302	0.03644	nan	nan	nan	0.034	0.0361	0.03691	0.03745	nan	nan	nan	nan	nan	nan	nan	0.02998	0.12261	nan	nan	nan	nan	nan	0.04916	nan	0.05236	0.05899	0.06627	0.11601	0.05182	nan	nan	0.05611	nan	0.07359	0.08
2023-10-12 21:17:32+00:00	nan	nan	nan	nan	nan	nan	nan	nan	0.03052	0.09111	0.056	nan	0.06294	0.07292	0.03633	nan	nan	nan	0.03417	0.03596	0.03693	0.03771	nan	nan	nan	nan	nan	nan	nan	0.02988	0.12285	nan	nan	nan	nan	nan	0.04893	nan	0.0524	0.0589	0.06667	0.11437	0.05217	nan	nan	0.05535	nan	0.07347	0.07955
2023-10-12 21:17:33+00:00	nan	nan	nan	nan	nan	nan	nan	nan	0.03055	0.0906	0.0553	nan	0.06344	0.07326	0.03636	nan	nan	nan	0.03452	0.03601	0.03718	0.03805	nan	nan	nan	nan	nan	nan	nan	0.02996	0.12226	nan	nan	nan	nan	nan	0.04885	nan	0.05236	0.05918	0.06643	0.11326	0.05241	nan	nan	0.05539	nan	0.07309	0.07964
2023-10-12 21:17:34+00:00	nan	nan	nan	nan	nan	nan	nan	nan	0.03075	0.09105	0.0551	nan	0.06282	0.07341	0.0363	nan	nan	nan	0.03485	0.03607	0.03707	0.03801	nan	nan	nan	nan	nan	nan	nan	0.02986	0.12203	nan	nan	nan	nan	nan	0.04899	nan	0.05296	0.05937	0.06628	0.11301	0.05243	nan	nan	0.05541	nan	0.07272	0.07947
2023-10-12 21:17:35+00:00	nan	nan	nan	nan	nan	nan	nan	nan	0.03092	0.09012	0.05495	nan	0.06264	0.07293	0.03609	nan	nan	nan	0.03473	0.03579	0.03745	0.03814	nan	nan	nan	nan	nan	nan	nan	0.03013	0.1223	nan	nan	nan	nan	nan	0.0483	nan	0.05278	0.0588	0.06601	0.11133	0.05271	nan	nan	0.0556	nan	0.07278	0.07968
2023-10-12 21:17:36+00:00	nan	nan	nan	nan	nan	nan	nan	nan	0.03105	0.09179	0.05433	nan	0.06193	0.07368	0.03602	nan	nan	nan	0.03455	0.03571	0.03735	0.03799	nan	nan	nan	nan	nan	nan	nan	0.03015	0.12131	nan	nan	nan	nan	nan	0.0488	nan	0.05322	0.05897	0.06708	0.11106	0.05286	nan	nan	0.05562	nan	0.07289	0.07966
2023-10-12 21:17:37+00:00	nan	nan	nan	nan	nan	nan	nan	nan	0.03124	0.0904	0.05419	nan	0.06144	0.07423	0.03608	nan	nan	nan	0.03457	0.03588	0.03738	0.03804	nan	nan	nan	nan	nan	nan	nan	0.0302	0.12067	nan	nan	nan	nan	nan	0.04876	nan	0.0533	0.05905	0.06655	0.11037	0.05302	nan	nan	0.05592	nan	0.07292	0.07999
2023-10-12 21:17:38+00:00	nan	nan	nan	nan	nan	nan	nan	nan	0.03097	0.08913	0.05358	nan	0.06194	0.07405	0.03622	nan	nan	nan	0.0345	0.03558	0.03735	0.03815	nan	nan	nan	nan	nan	nan	nan	0.03018	0.12089	nan	nan	nan	nan	nan	0.04873	nan	0.0533	0.05918	0.06692	0.11033	0.05366	nan	nan	0.056	nan	0.07306	0.07985
2023-10-12 21:17:39+00:00	nan	nan	nan	nan	nan	nan	nan	nan	0.03107	0.0872	0.05352	nan	0.06188	0.07429	0.03625	nan	nan	nan	0.0346	0.03548	0.03727	0.03813	nan	nan	nan	nan	nan	nan	nan	0.03022	0.12164	nan	nan	nan	nan	nan	0.04903	nan	0.05319	0.05929	0.06757	0.11056	0.05396	nan	nan	0.05589	nan	0.07326	0.07981
2023-10-12 21:17:40+00:00	nan	nan	nan	nan	nan	nan	nan	nan	0.03119	0.08686	0.05325	nan	0.06152	0.07437	0.03626	nan	nan	nan	0.03433	0.03547	0.0371	0.03831	nan	nan	nan	nan	nan	nan	nan	0.03047	0.12148	nan	nan	nan	nan	nan	0.04869	nan	0.05314	0.05916	0.06772	0.11057	0.05429	nan	nan	0.05576	nan	0.07276	0.07995
2023-10-12 21:17:41+00:00	nan	nan	nan	nan	nan	nan	nan	nan	0.03121	0.08638	0.05297	nan	0.06171	0.07441	0.03675	nan	nan	nan	0.0344	0.03552	0.03704	0.03817	nan	nan	nan	nan	nan	nan	nan	0.03066	0.12095	nan	nan	nan	nan	nan	0.04859	nan	0.05318	0.0595	0.06827	0.11004	0.05419	nan	nan	0.05618	nan	0.07342	0.08128
2023-10-12 21:17:42+00:00	nan	nan	nan	nan	nan	nan	nan	nan	0.03137	0.08586	0.0528	nan	0.06189	0.07434	0.03685	nan	nan	nan	0.03427	0.03553	0.03711	0.03808	nan	nan	nan	nan	nan	nan	nan	0.03074	0.12164	nan	nan	nan	nan	nan	0.0487	nan	0.05372	0.05955	0.0692	0.11058	0.05469	nan	nan	0.05621	nan	0.07299	0.08127
2023-10-12 21:17:43+00:00	nan	nan	nan	nan	nan	nan	nan	nan	0.0313	0.08592	0.05264	nan	0.06191	0.07474	0.03649	nan	nan	nan	0.03434	0.03552	0.03719	0.03818	nan	nan	nan	nan	nan	nan	nan	0.03109	0.12048	nan	nan	nan	nan	nan	0.04863	nan	0.05368	0.05974	0.06936	0.11005	0.05516	nan	nan	0.05613	nan	0.07345	0.08197
2023-10-12 21:17:44+00:00	nan	nan	nan	nan	nan	nan	nan	nan	0.03143	0.08516	0.05252	nan	0.06134	0.07455	0.03635	nan	nan	nan	0.03446	0.0354	0.03712	0.03785	nan	nan	nan	nan	nan	nan	nan	0.03154	0.12092	nan	nan	nan	nan	nan	0.04851	nan	0.0536	0.05933	0.06932	0.10934	0.0554	nan	nan	0.05553	nan	0.07392	0.08183
2023-10-12 21:17:45+00:00	nan	nan	nan	nan	nan	nan	nan	nan	0.03132	0.08483	0.05292	nan	0.06094	0.07448	0.03633	nan	nan	nan	0.034	0.03562	0.03737	0.03744	nan	nan	nan	nan	nan	nan	nan	0.0316	0.12135	nan	nan	nan	nan	nan	0.04863	nan	0.05358	0.05913	0.06951	0.1092	0.05555	nan	nan	0.05554	nan	0.07347	0.08155
2023-10-12 21:17:46+00:00	nan	nan	nan	nan	nan	nan	nan	nan	0.03113	0.08471	0.05307	nan	0.06117	0.07417	0.03674	nan	nan	nan	0.0336	0.03598	0.03736	0.03732	nan	nan	nan	nan	nan	nan	nan	0.03134	0.12132	nan	nan	nan	nan	nan	0.04862	nan	0.05366	0.05887	0.0699	0.109	0.05555	nan	nan	0.05574	nan	0.07341	0.08117
2023-10-12 21:17:47+00:00	nan	nan	nan	nan	nan	nan	nan	nan	0.03104	0.08515	0.05343	nan	0.06087	0.07411	0.03683	nan	nan	nan	0.03348	0.03603	0.0371	0.03731	nan	nan	nan	nan	nan	nan	nan	0.03106	0.12148	nan	nan	nan	nan	nan	0.04828	nan	0.05396	0.05846	0.06978	0.10928	0.05562	nan	nan	0.05572	nan	0.07334	0.08191
2023-10-12 21:17:48+00:00	nan	nan	nan	nan	nan	nan	nan	nan	0.03093	0.08522	0.05438	nan	0.06115	0.07361	0.03709	nan	nan	nan	0.03363	0.03617	0.03696	0.03721	nan	nan	nan	nan	nan	nan	nan	0.03116	0.1214	nan	nan	nan	nan	nan	0.0487	nan	0.05399	0.05826	0.07008	0.11004	0.05573	nan	nan	0.05612	nan	0.07375	0.0825
2023-10-12 21:17:49+00:00	nan	nan	nan	nan	nan	nan	nan	nan	0.03046	0.085	0.05446	nan	0.06117	0.07404	0.03731	nan	nan	nan	0.03382	0.03645	0.03698	0.03692	nan	nan	nan	nan	nan	nan	nan	0.03109	0.12133	nan	nan	nan	nan	nan	0.04848	nan	0.05424	0.05793	0.07001	0.10941	0.05571	nan	nan	0.05601	nan	0.07336	0.08225
2023-10-12 21:17:50+00:00	nan	nan	nan	nan	nan	nan	nan	nan	0.03039	0.08438	0.05454	nan	0.06125	0.07433	0.03732	nan	nan	nan	0.03377	0.03625	0.03691	0.03663	nan	nan	nan	nan	nan	nan	nan	0.03123	0.12047	nan	nan	nan	nan	nan	0.04847	nan	0.054	0.05834	0.0701	0.10958	0.05596	nan	nan	0.05629	nan	0.07333	0.08283
2023-10-12 21:17:51+00:00	nan	nan	nan	nan	nan	nan	nan	nan	0.03019	0.08395	0.05503	nan	0.0618	0.07463	0.03752	nan	nan	nan	0.0339	0.0362	0.03681	0.03643	nan	nan	nan	nan	nan	nan	nan	0.03163	0.11927	nan	nan	nan	nan	nan	0.04827	nan	0.05396	0.05824	0.07017	0.10993	0.05615	nan	nan	0.05668	nan	0.07332	0.08318
2023-10-12 21:17:52+00:00	nan	nan	nan	nan	nan	nan	nan	nan	0.03023	0.08452	0.05536	nan	0.06177	0.07474	0.03763	nan	nan	nan	0.03381	0.03647	0.03685	0.03632	nan	nan	nan	nan	nan	nan	nan	0.03198	0.11952	nan	nan	nan	nan	nan	0.04873	nan	0.05365	0.05814	0.07074	0.10805	0.05558	nan	nan	0.05689	nan	0.0742	0.08372
2023-10-12 21:17:53+00:00	nan	nan	nan	nan	nan	nan	nan	nan	0.03004	0.0849	0.05583	nan	0.06191	0.07476	0.03785	nan	nan	nan	0.03379	0.03636	0.03666	0.03599	nan	nan	nan	nan	nan	nan	nan	0.03203	0.1201	nan	nan	nan	nan	nan	0.04882	nan	0.05407	0.05783	0.07053	0.10828	0.05576	nan	nan	0.05691	nan	0.07453	0.08398
2023-10-12 21:17:54+00:00	nan	nan	nan	nan	nan	nan	nan	nan	0.02999	0.08473	0.05581	nan	0.06161	0.07483	0.03815	nan	nan	nan	0.03386	0.03617	0.03665	0.03586	nan	nan	nan	nan	nan	nan	nan	0.03197	0.1196	nan	nan	nan	nan	nan	0.04892	nan	0.05392	0.05802	0.07027	0.10813	0.0557	nan	nan	0.05693	nan	0.07443	0.08424
2023-10-12 21:17:55+00:00	nan	nan	nan	nan	nan	nan	nan	nan	0.0296	0.08419	0.05659	nan	0.06144	0.07406	0.03824	nan	nan	nan	0.03345	0.03632	0.03631	0.03576	nan	nan	nan	nan	nan	nan	nan	0.03243	0.12019	nan	nan	nan	nan	nan	0.04872	nan	0.05385	0.0574	0.06994	0.10798	0.05559	nan	nan	0.05715	nan	0.07463	0.08431
2023-10-12 21:17:56+00:00	nan	nan	nan	nan	nan	nan	nan	nan	0.02932	0.08292	0.05698	nan	0.06223	0.07428	0.03884	nan	nan	nan	0.03299	0.03622	0.03626	0.03535	nan	nan	nan	nan	nan	nan	nan	0.03237	0.12042	nan	nan	nan	nan	nan	0.04881	nan	0.05359	0.05711	0.06988	0.10774	0.0561	nan	nan	0.05705	nan	0.07452	0.08435
2023-10-12 21:17:57+00:00	nan	nan	nan	nan	nan	nan	nan	nan	0.02921	0.08271	0.05717	nan	0.06156	0.07379	0.03862	nan	nan	nan	0.03307	0.03625	0.03626	0.03528	nan	nan	nan	nan	nan	nan	nan	0.03227	0.12169	nan	nan	nan	nan	nan	0.04893	nan	0.05338	0.05711	0.07015	0.10826	0.05641	nan	nan	0.05714	nan	0.07468	0.08517
2023-10-12 21:17:58+00:00	nan	nan	nan	nan	nan	nan	nan	nan	0.0291	0.08243	0.05762	nan	0.0607	0.0734	0.03838	nan	nan	nan	0.03295	0.03636	0.03611	0.03513	nan	nan	nan	nan	nan	nan	nan	0.03238	0.12144	nan	nan	nan	nan	nan	0.04852	nan	0.05323	0.05674	0.07009	0.10789	0.05643	nan	nan	0.05705	nan	0.07481	0.08513
2023-10-12 21:17:59+00:00	nan	nan	nan	nan	nan	nan	nan	nan	0.02878	0.08334	0.05866	nan	0.06106	0.07388	0.03865	nan	nan	nan	0.03321	0.03649	0.03611	0.03538	nan	nan	nan	nan	nan	nan	nan	0.03249	0.12102	nan	nan	nan	nan	nan	0.04839	nan	0.05315	0.05642	0.07004	0.10782	0.05624	nan	nan	0.05684	nan	0.07502	0.08474
2023-10-12 21:18:00+00:00	nan	nan	nan	nan	nan	nan	nan	nan	0.02872	0.08252	0.05929	nan	0.06295	0.07349	0.03906	nan	nan	nan	0.03307	0.0366	0.03626	0.03524	nan	nan	nan	nan	nan	nan	nan	0.03263	0.12125	nan	nan	nan	nan	nan	0.04846	nan	0.05348	0.0563	0.07041	0.10679	0.05637	nan	nan	0.05703	nan	0.07539	0.08481
2023-10-12 21:18:01+00:00	nan	nan	nan	nan	nan	nan	nan	nan	0.02842	0.08196	0.05994	nan	0.06292	0.07424	0.03917	nan	nan	nan	0.0327	0.03678	0.03612	0.0351	nan	nan	nan	nan	nan	nan	nan	0.03258	0.12076	nan	nan	nan	nan	nan	0.04852	nan	0.0537	0.05602	0.07061	0.107	0.05661	nan	nan	0.05731	nan	0.07492	0.08483
2023-10-12 21:18:02+00:00	nan	nan	nan	nan	nan	nan	nan	nan	0.02836	0.08161	0.06015	nan	0.06256	0.07532	0.03917	nan	nan	nan	0.0327	0.03681	0.03604	0.03491	nan	nan	nan	nan	nan	nan	nan	0.03254	0.12048	nan	nan	nan	nan	nan	0.04861	nan	0.05323	0.056	0.07076	0.10698	0.05661	nan	nan	0.05805	nan	0.07536	0.08465
2023-10-12 21:18:03+00:00	nan	nan	nan	nan	nan	nan	nan	nan	0.02837	0.08156	0.06088	nan	0.0623	0.07501	0.03942	nan	nan	nan	0.03246	0.03686	0.03569	0.03488	nan	nan	nan	nan	nan	nan	nan	0.03257	0.12029	nan	nan	nan	nan	nan	0.04864	nan	0.05291	0.05578	0.07077	0.10765	0.05688	nan	nan	0.05809	nan	0.07556	0.08523
2023-10-12 21:18:04+00:00	nan	nan	nan	nan	nan	nan	nan	nan	0.02811	0.08237	0.06118	nan	0.06357	0.07444	0.03957	nan	nan	nan	0.03235	0.03697	0.0357	0.03496	nan	nan	nan	nan	nan	nan	nan	0.03263	0.12026	nan	nan	nan	nan	nan	0.04852	nan	0.0525	0.05585	0.07102	0.10838	0.05702	nan	nan	0.05815	nan	0.07542	0.08527
2023-10-12 21:18:05+00:00	nan	nan	nan	nan	nan	nan	nan	nan	0.02789	0.08233	0.06134	nan	0.06378	0.07538	0.03953	nan	nan	nan	0.03257	0.03723	0.03546	0.03472	nan	nan	nan	nan	nan	nan	nan	0.03221	0.11993	nan	nan	nan	nan	nan	0.04873	nan	0.05272	0.05589	0.07081	0.10899	0.05727	nan	nan	0.05859	nan	0.07455	0.0844
2023-10-12 21:18:06+00:00	nan	nan	nan	nan	nan	nan	nan	nan	0.02766	0.08088	0.06141	nan	0.06431	0.07485	0.03951	nan	nan	nan	0.03268	0.03726	0.03532	0.03457	nan	nan	nan	nan	nan	nan	nan	0.03211	0.12022	nan	nan	nan	nan	nan	0.04843	nan	0.05245	0.05615	0.0699	0.10934	0.05774	nan	nan	0.05861	nan	0.07521	0.08367
2023-10-12 21:18:07+00:00	nan	nan	nan	nan	nan	nan	nan	nan	0.02743	0.08024	0.0616	nan	0.06571	0.07537	0.04012	nan	nan	nan	0.03259	0.03726	0.03508	0.03449	nan	nan	nan	nan	nan	nan	nan	0.03184	0.12045	nan	nan	nan	nan	nan	0.04867	nan	0.05211	0.05642	0.07012	0.11027	0.05732	nan	nan	0.05887	nan	0.07504	0.08368
2023-10-12 21:18:08+00:00	nan	nan	nan	nan	nan	nan	nan	nan	0.02739	0.0791	0.0614	nan	0.06583	0.07611	0.04033	nan	nan	nan	0.03237	0.03774	0.03511	0.03411	nan	nan	nan	nan	nan	nan	nan	0.0321	0.12005	nan	nan	nan	nan	nan	0.04842	nan	0.0522	0.05662	0.0698	0.1114	0.05659	nan	nan	0.0592	nan	0.07558	0.08399
2023-10-12 21:18:09+00:00	nan	nan	nan	nan	nan	nan	nan	nan	0.02747	0.07864	0.06135	nan	0.06619	0.07673	0.04009	nan	nan	nan	0.03206	0.03759	0.03505	0.03398	nan	nan	nan	nan	nan	nan	nan	0.03208	0.11923	nan	nan	nan	nan	nan	0.04822	nan	0.0522	0.05619	0.06931	0.11166	0.05628	nan	nan	0.0596	nan	0.07532	0.08424
2023-10-12 21:18:10+00:00	nan	nan	nan	nan	nan	nan	nan	nan	0.02754	0.07883	0.06138	nan	0.06742	0.07669	0.04039	nan	nan	nan	0.03183	0.03779	0.03514	0.03398	nan	nan	nan	nan	nan	nan	nan	0.03216	0.11977	nan	nan	nan	nan	nan	0.0486	nan	0.05227	0.05653	0.06983	0.1116	0.05589	nan	nan	0.05977	nan	0.07583	0.08471
2023-10-12 21:18:11+00:00	nan	nan	nan	nan	nan	nan	nan	nan	0.02744	0.07921	0.06112	nan	0.06758	0.07731	0.04005	nan	nan	nan	0.03193	0.03768	0.03498	0.03381	nan	nan	nan	nan	nan	nan	nan	0.03249	0.12053	nan	nan	nan	nan	nan	0.04861	nan	0.05237	0.05636	0.0689	0.11286	0.05598	nan	nan	0.05949	nan	0.07554	0.08379
2023-10-12 21:18:12+00:00	nan	nan	nan	nan	nan	nan	nan	nan	0.02729	0.0792	0.06113	nan	0.06719	0.07781	0.04017	nan	nan	nan	0.03179	0.03775	0.03527	0.03395	nan	nan	nan	nan	nan	nan	nan	0.03254	0.11956	nan	nan	nan	nan	nan	0.04825	nan	0.05176	0.05629	0.06804	0.11337	0.05566	nan	nan	0.05912	nan	0.07649	0.08367
2023-10-12 21:18:13+00:00	nan	nan	nan	nan	nan	nan	nan	nan	0.02734	0.0794	0.06093	nan	0.06667	0.07867	0.04026	nan	nan	nan	0.03154	0.0379	0.03542	0.03337	nan	nan	nan	nan	nan	nan	nan	0.03224	0.11935	nan	nan	nan	nan	nan	0.04812	nan	0.05182	0.05606	0.06781	0.11424	0.05497	nan	nan	0.05918	nan	0.076	0.08356
2023-10-12 21:18:14+00:00	nan	nan	nan	nan	nan	nan	nan	nan	0.02712	0.08006	0.06067	nan	0.06706	0.07916	0.04037	nan	nan	nan	0.03155	0.03831	0.03528	0.0335	nan	nan	nan	nan	nan	nan	nan	0.0321	0.11842	nan	nan	nan	nan	nan	0.04821	nan	0.05173	0.05613	0.06802	0.11386	0.0547	nan	nan	0.05922	nan	0.07607	0.08361
2023-10-12 21:18:15+00:00	nan	nan	nan	nan	nan	nan	nan	nan	0.02738	0.07999	0.06031	nan	0.068	0.07925	0.04058	nan	nan	nan	0.0317	0.0383	0.03516	0.03334	nan	nan	nan	nan	nan	nan	nan	0.03219	0.11859	nan	nan	nan	nan	nan	0.04849	nan	0.05186	0.05619	0.06797	0.11391	0.05461	nan	nan	0.05867	nan	0.07615	0.08359
2023-10-12 21:18:16+00:00	nan	nan	nan	nan	nan	nan	nan	nan	0.02748	0.08045	0.06001	nan	0.06813	0.07967	0.04027	nan	nan	nan	0.03187	0.0382	0.03485	0.03349	nan	nan	nan	nan	nan	nan	nan	0.0323	0.11824	nan	nan	nan	nan	nan	0.04843	nan	0.05149	0.05674	0.06808	0.11466	0.05457	nan	nan	0.05816	nan	0.07638	0.08391
2023-10-12 21:18:17+00:00	nan	nan	nan	nan	nan	nan	nan	nan	0.0277	0.08019	0.06	nan	0.06846	0.07983	0.04012	nan	nan	nan	0.03178	0.03825	0.0349	0.03364	nan	nan	nan	nan	nan	nan	nan	0.03234	0.1177	nan	nan	nan	nan	nan	0.04842	nan	0.05176	0.05676	0.06797	0.11478	0.05458	nan	nan	0.05803	nan	0.07681	0.08441
2023-10-12 21:18:18+00:00	nan	nan	nan	nan	nan	nan	nan	nan	0.02782	0.07997	0.05923	nan	0.06809	0.08039	0.03985	nan	nan	nan	0.03165	0.03814	0.03515	0.03344	nan	nan	nan	nan	nan	nan	nan	0.03235	0.1168	nan	nan	nan	nan	nan	0.04831	nan	0.0513	0.05671	0.06829	0.11437	0.05477	nan	nan	0.05715	nan	0.07713	0.08428
2023-10-12 21:18:19+00:00	nan	nan	nan	nan	nan	nan	nan	nan	0.0278	0.08027	0.05909	nan	0.06795	0.08042	0.03948	nan	nan	nan	0.03167	0.03805	0.03512	0.03359	nan	nan	nan	nan	nan	nan	nan	0.03234	0.11693	nan	nan	nan	nan	nan	0.04849	nan	0.05134	0.05686	0.06821	0.11457	0.05484	nan	nan	0.05679	nan	0.07737	0.08424
2023-10-12 21:18:20+00:00	nan	nan	nan	nan	nan	nan	nan	nan	0.02786	0.08114	0.05929	nan	0.06787	0.08048	0.03915	nan	nan	nan	0.0317	0.03817	0.03505	0.03362	nan	nan	nan	nan	nan	nan	nan	0.03215	0.11761	nan	nan	nan	nan	nan	0.04862	nan	0.05139	0.05668	0.06868	0.11401	0.05448	nan	nan	0.05655	nan	0.07736	0.08382
2023-10-12 21:18:21+00:00	nan	nan	nan	nan	nan	nan	nan	nan	0.02786	0.08156	0.05847	nan	0.06735	0.08061	0.039	nan	nan	nan	0.03186	0.03855	0.03515	0.03359	nan	nan	nan	nan	nan	nan	nan	0.03157	0.11714	nan	nan	nan	nan	nan	0.04872	nan	0.05163	0.05607	0.06813	0.11431	0.05443	nan	nan	0.0563	nan	0.07711	0.08459
2023-10-12 21:18:22+00:00	nan	nan	nan	nan	nan	nan	nan	nan	0.02779	0.08153	0.05818	nan	0.06752	0.08099	0.03888	nan	nan	nan	0.0321	0.03862	0.03497	0.03367	nan	nan	nan	nan	nan	nan	nan	0.03132	0.11639	nan	nan	nan	nan	nan	0.04816	nan	0.05249	0.05639	0.06775	0.11471	0.05479	nan	nan	0.05596	nan	0.07698	0.08666
2023-10-12 21:18:23+00:00	nan	nan	nan	nan	nan	nan	nan	nan	0.02793	0.08102	0.05787	nan	0.06739	0.08039	0.03849	nan	nan	nan	0.03213	0.03887	0.03507	0.03355	nan	nan	nan	nan	nan	nan	nan	0.03106	0.11619	nan	nan	nan	nan	nan	0.04846	nan	0.05212	0.0568	0.06828	0.11504	0.05458	nan	nan	0.0557	nan	0.07683	0.08666
2023-10-12 21:18:24+00:00	nan	nan	nan	nan	nan	nan	nan	nan	0.02806	0.08041	0.05771	nan	0.06733	0.0807	0.03845	nan	nan	nan	0.03195	0.03878	0.03504	0.03396	nan	nan	nan	nan	nan	nan	nan	0.03152	0.11554	nan	nan	nan	nan	nan	0.04809	nan	0.05203	0.05668	0.06797	0.11531	0.05489	nan	nan	0.05557	nan	0.07668	0.08622
2023-10-12 21:18:25+00:00	nan	nan	nan	nan	nan	nan	nan	nan	0.02792	0.08027	0.05693	nan	0.06783	0.08115	0.03845	nan	nan	nan	0.0324	0.03873	0.03535	0.03405	nan	nan	nan	nan	nan	nan	nan	0.03137	0.11587	nan	nan	nan	nan	nan	0.04812	nan	0.05217	0.05716	0.0685	0.11589	0.0549	nan	nan	0.05524	nan	0.07705	0.0869
2023-10-12 21:18:26+00:00	nan	nan	nan	nan	nan	nan	nan	nan	0.02778	0.08005	0.05672	nan	0.06704	0.08114	0.0382	nan	nan	nan	0.03284	0.03855	0.03533	0.03432	nan	nan	nan	nan	nan	nan	nan	0.03135	0.11464	nan	nan	nan	nan	nan	0.04787	nan	0.05222	0.0575	0.06851	0.11622	0.05457	nan	nan	0.05527	nan	0.07722	0.0874
2023-10-12 21:18:27+00:00	nan	nan	nan	nan	nan	nan	nan	nan	0.02793	0.08041	0.0563	nan	0.06793	0.081	0.03829	nan	nan	nan	0.03308	0.03875	0.03487	0.03419	nan	nan	nan	nan	nan	nan	nan	0.03122	0.11402	nan	nan	nan	nan	nan	0.04811	nan	0.05224	0.05748	0.06859	0.11682	0.05463	nan	nan	0.05523	nan	0.07756	0.08725
2023-10-12 21:18:28+00:00	nan	nan	nan	nan	nan	nan	nan	nan	0.0282	0.08049	0.05608	nan	0.06802	0.0814	0.03819	nan	nan	nan	0.03337	0.03911	0.03485	0.03458	nan	nan	nan	nan	nan	nan	nan	0.03148	0.11322	nan	nan	nan	nan	nan	0.0483	nan	0.05276	0.05778	0.06909	0.11691	0.0546	nan	nan	0.0554	nan	0.07736	0.08893
2023-10-12 21:18:29+00:00	nan	nan	nan	nan	nan	nan	nan	nan	0.02847	0.07943	0.05533	nan	0.06789	0.08039	0.038	nan	nan	nan	0.03329	0.03894	0.03491	0.03491	nan	nan	nan	nan	nan	nan	nan	0.0317	0.11345	nan	nan	nan	nan	nan	0.04808	nan	0.05294	0.0583	0.06903	0.11657	0.05499	nan	nan	0.05523	nan	0.07719	0.09031
2023-10-12 21:18:30+00:00	nan	nan	nan	nan	nan	nan	nan	nan	0.02853	0.07977	0.05494	nan	0.0662	0.0803	0.03767	nan	nan	nan	0.03346	0.03918	0.03524	0.03508	nan	nan	nan	nan	nan	nan	nan	0.0322	0.11371	nan	nan	nan	nan	nan	0.04811	nan	0.05275	0.05827	0.06967	0.1169	0.055	nan	nan	0.05476	nan	0.07771	0.09026
2023-10-12 21:18:31+00:00	nan	nan	nan	nan	nan	nan	nan	nan	0.02861	0.0803	0.05432	nan	0.06608	0.07928	0.03791	nan	nan	nan	0.03373	0.03951	0.03542	0.03526	nan	nan	nan	nan	nan	nan	nan	0.03258	0.11486	nan	nan	nan	nan	nan	0.04791	nan	0.05235	0.05853	0.06931	0.11736	0.055	nan	nan	0.05432	nan	0.07847	0.09116
2023-10-12 21:18:32+00:00	nan	nan	nan	nan	nan	nan	nan	nan	0.02859	0.08068	0.05417	nan	0.06664	0.07762	0.03801	nan	nan	nan	0.03408	0.03969	0.03574	0.03561	nan	nan	nan	nan	nan	nan	nan	0.03276	0.11532	nan	nan	nan	nan	nan	0.04819	nan	0.05256	0.05855	0.06877	0.1182	0.05482	nan	nan	0.0536	nan	0.07879	0.09096
2023-10-12 21:18:33+00:00	nan	nan	nan	nan	nan	nan	nan	nan	0.02851	0.0806	0.05385	nan	0.0671	0.0772	0.03815	nan	nan	nan	0.0342	0.03974	0.03603	0.03543	nan	nan	nan	nan	nan	nan	nan	0.03288	0.11613	nan	nan	nan	nan	nan	0.04837	nan	0.05251	0.0588	0.06888	0.1182	0.05456	nan	nan	0.05341	nan	0.07871	0.09059
2023-10-12 21:18:34+00:00	nan	nan	nan	nan	nan	nan	nan	nan	0.02872	0.07893	0.05353	nan	0.06621	0.07723	0.03795	nan	nan	nan	0.03415	0.03991	0.0363	0.03505	nan	nan	nan	nan	nan	nan	nan	0.03297	0.11638	nan	nan	nan	nan	nan	0.0489	nan	0.05238	0.05907	0.06908	0.11808	0.05483	nan	nan	0.05332	nan	0.07953	0.09026
2023-10-12 21:18:35+00:00	nan	nan	nan	nan	nan	nan	nan	nan	0.02871	0.07845	0.05378	nan	0.06626	0.07615	0.03786	nan	nan	nan	0.03408	0.03988	0.03659	0.0354	nan	nan	nan	nan	nan	nan	nan	0.0332	0.1168	nan	nan	nan	nan	nan	0.04906	nan	0.0523	0.05965	0.06892	0.11808	0.05473	nan	nan	0.05279	nan	0.08024	0.09065
2023-10-12 21:18:36+00:00	nan	nan	nan	nan	nan	nan	nan	nan	0.02905	0.0776	0.05396	nan	0.06616	0.0761	0.03797	nan	nan	nan	0.03428	0.0401	0.03688	0.03559	nan	nan	nan	nan	nan	nan	nan	0.0334	0.117	nan	nan	nan	nan	nan	0.04901	nan	0.05255	0.0595	0.06924	0.11883	0.05427	nan	nan	0.05264	nan	0.08055	0.0908
2023-10-12 21:18:37+00:00	nan	nan	nan	nan	nan	nan	nan	nan	0.02929	0.07804	0.0539	nan	0.06501	0.07507	0.03742	nan	nan	nan	0.03449	0.0403	0.03692	0.03574	nan	nan	nan	nan	nan	nan	nan	0.03353	0.1174	nan	nan	nan	nan	nan	0.04882	nan	0.05255	0.05969	0.06894	0.11866	0.05445	nan	nan	0.0521	nan	0.08158	0.09084
2023-10-12 21:18:38+00:00	nan	nan	nan	nan	nan	nan	nan	nan	0.0291	0.078	0.05372	nan	0.06468	0.07462	0.03703	nan	nan	nan	0.03448	0.04015	0.037	0.03587	nan	nan	nan	nan	nan	nan	nan	0.03352	0.11855	nan	nan	nan	nan	nan	0.04884	nan	0.05287	0.05962	0.06885	0.11805	0.05483	nan	nan	0.05175	nan	0.08186	0.09076
2023-10-12 21:18:39+00:00	nan	nan	nan	nan	nan	nan	nan	nan	0.02897	0.07816	0.05343	nan	0.06417	0.07387	0.03715	nan	nan	nan	0.03501	0.04051	0.0372	0.03592	nan	nan	nan	nan	nan	nan	nan	0.0336	0.1191	nan	nan	nan	nan	nan	0.04894	nan	0.05312	0.06014	0.0685	0.11883	0.05521	nan	nan	0.0514	nan	0.08238	0.09018
2023-10-12 21:18:40+00:00	nan	nan	nan	nan	nan	nan	nan	nan	0.02901	0.07845	0.05341	nan	0.06339	0.07363	0.03694	nan	nan	nan	0.0354	0.04051	0.03707	0.03585	nan	nan	nan	nan	nan	nan	nan	0.0337	0.11922	nan	nan	nan	nan	nan	0.04895	nan	0.05336	0.05967	0.06805	0.11935	0.05512	nan	nan	0.05096	nan	0.08223	0.08981
2023-10-12 21:18:41+00:00	nan	nan	nan	nan	nan	nan	nan	nan	0.02889	0.07836	0.05358	nan	0.0632	0.07291	0.037	nan	nan	nan	0.03566	0.04072	0.03744	0.03609	nan	nan	nan	nan	nan	nan	nan	0.0336	0.11918	nan	nan	nan	nan	nan	0.0489	nan	0.05313	0.05976	0.0681	0.11966	0.05528	nan	nan	0.05104	nan	0.08278	0.08952
2023-10-12 21:18:42+00:00	nan	nan	nan	nan	nan	nan	nan	nan	0.02899	0.07783	0.05335	nan	0.06407	0.07224	0.03681	nan	nan	nan	0.03575	0.04086	0.0374	0.0359	nan	nan	nan	nan	nan	nan	nan	0.03378	0.11941	nan	nan	nan	nan	nan	0.04919	nan	0.05303	0.06005	0.06821	0.12036	0.05542	nan	nan	0.05113	nan	0.08284	0.08952
2023-10-12 21:18:43+00:00	nan	nan	nan	nan	nan	nan	nan	nan	0.02901	0.0769	0.0535	nan	0.06426	0.07103	0.03679	nan	nan	nan	0.03581	0.04128	0.03734	0.0363	nan	nan	nan	nan	nan	nan	nan	0.03396	0.1202	nan	nan	nan	nan	nan	0.04916	nan	0.05285	0.06044	0.06777	0.11976	0.05566	nan	nan	0.05119	nan	0.08401	0.08953
2023-10-12 21:18:44+00:00	nan	nan	nan	nan	nan	nan	nan	nan	0.02892	0.07586	0.05358	nan	0.06409	0.0705	0.03655	nan	nan	nan	0.03566	0.04096	0.0374	0.0365	nan	nan	nan	nan	nan	nan	nan	0.03386	0.11988	nan	nan	nan	nan	nan	0.04911	nan	0.05301	0.06062	0.06809	0.12128	0.05559	nan	nan	0.05101	nan	0.08412	0.08947
2023-10-12 21:18:45+00:00	nan	nan	nan	nan	nan	nan	nan	nan	0.02888	0.07606	0.05336	nan	0.06276	0.0708	0.03608	nan	nan	nan	0.03581	0.04092	0.03734	0.03654	nan	nan	nan	nan	nan	nan	nan	0.03399	0.11916	nan	nan	nan	nan	nan	0.0488	nan	0.05288	0.06082	0.0678	0.12226	0.05592	nan	nan	0.05111	nan	0.08444	0.09022
2023-10-12 21:18:46+00:00	nan	nan	nan	nan	nan	nan	nan	nan	0.02906	0.07523	0.05357	nan	0.06311	0.07069	0.03616	nan	nan	nan	0.03554	0.04075	0.03748	0.03639	nan	nan	nan	nan	nan	nan	nan	0.03434	0.1186	nan	nan	nan	nan	nan	0.0486	nan	0.05296	0.06045	0.06762	0.12143	0.05603	nan	nan	0.05122	nan	0.08453	0.09101
2023-10-12 21:18:47+00:00	nan	nan	nan	nan	nan	nan	nan	nan	0.029	0.07487	0.05317	nan	0.06339	0.07075	0.03635	nan	nan	nan	0.03562	0.04078	0.0378	0.03641	nan	nan	nan	nan	nan	nan	nan	0.03447	0.11885	nan	nan	nan	nan	nan	0.04868	nan	0.05293	0.06126	0.0674	0.12102	0.05606	nan	nan	0.05203	nan	0.08494	0.09096
2023-10-12 21:18:48+00:00	nan	nan	nan	nan	nan	nan	nan	nan	0.02897	0.07491	0.05313	nan	0.06408	0.07092	0.03656	nan	nan	nan	0.03545	0.04076	0.03794	0.03653	nan	nan	nan	nan	nan	nan	nan	0.03499	0.12012	nan	nan	nan	nan	nan	0.04852	nan	0.05321	0.06124	0.06678	0.12087	0.05573	nan	nan	0.0519	nan	0.08438	0.09078
2023-10-12 21:18:49+00:00	nan	nan	nan	nan	nan	nan	nan	nan	0.02892	0.07482	0.05281	nan	0.06446	0.07093	0.0367	nan	nan	nan	0.03522	0.04107	0.03781	0.0364	nan	nan	nan	nan	nan	nan	nan	0.03509	0.11987	nan	nan	nan	nan	nan	0.04836	nan	0.05318	0.06115	0.06686	0.1218	0.05587	nan	nan	0.05231	nan	0.08491	0.09094
2023-10-12 21:18:50+00:00	nan	nan	nan	nan	nan	nan	nan	nan	0.02892	0.07393	0.05209	nan	0.06475	0.07111	0.03674	nan	nan	nan	0.03506	0.04118	0.03778	0.03671	nan	nan	nan	nan	nan	nan	nan	0.03501	0.11964	nan	nan	nan	nan	nan	0.04824	nan	0.05345	0.06142	0.0663	0.12176	0.05602	nan	nan	0.05227	nan	0.0852	0.09081
2023-10-12 21:18:51+00:00	nan	nan	nan	nan	nan	nan	nan	nan	0.02889	0.07344	0.0523	nan	0.06499	0.07104	0.0367	nan	nan	nan	0.03484	0.04094	0.03779	0.03651	nan	nan	nan	nan	nan	nan	nan	0.03505	0.12041	nan	nan	nan	nan	nan	0.04808	nan	0.05329	0.06156	0.06643	0.12121	0.05603	nan	nan	0.05256	nan	0.086	0.08968
2023-10-12 21:18:52+00:00	nan	nan	nan	nan	nan	nan	nan	nan	0.02893	0.0727	0.05207	nan	0.06483	0.07055	0.0368	nan	nan	nan	0.0346	0.04093	0.0378	0.03672	nan	nan	nan	nan	nan	nan	nan	0.03491	0.12093	nan	nan	nan	nan	nan	0.04802	nan	0.05272	0.06101	0.06644	0.12105	0.05563	nan	nan	0.0526	nan	0.08611	0.08776
2023-10-12 21:18:53+00:00	nan	nan	nan	nan	nan	nan	nan	nan	0.02881	0.07223	0.05184	nan	0.06549	0.07077	0.03691	nan	nan	nan	0.03452	0.04133	0.03774	0.03693	nan	nan	nan	nan	nan	nan	nan	0.03489	0.12079	nan	nan	nan	nan	nan	0.04748	nan	0.05247	0.06097	0.06543	0.12136	0.05585	nan	nan	0.0534	nan	0.08612	0.08732
2023-10-12 21:18:54+00:00	nan	nan	nan	nan	nan	nan	nan	nan	0.02896	0.07214	0.05175	nan	0.06557	0.07069	0.03689	nan	nan	nan	0.03436	0.04147	0.0376	0.03648	nan	nan	nan	nan	nan	nan	nan	0.0345	0.12133	nan	nan	nan	nan	nan	0.04754	nan	0.05243	0.06073	0.06523	0.12183	0.05583	nan	nan	0.05362	nan	0.08635	0.08762
2023-10-12 21:18:55+00:00	nan	nan	nan	nan	nan	nan	nan	nan	0.02923	0.07195	0.05154	nan	0.06498	0.07039	0.0368	nan	nan	nan	0.03426	0.04161	0.03748	0.03664	nan	nan	nan	nan	nan	nan	nan	0.03421	0.12093	nan	nan	nan	nan	nan	0.04761	nan	0.05253	0.06093	0.06502	0.1211	0.05609	nan	nan	0.05377	nan	0.08623	0.08652
2023-10-12 21:18:56+00:00	nan	nan	nan	nan	nan	nan	nan	nan	0.0293	0.07164	0.05126	nan	0.06478	0.07101	0.03656	nan	nan	nan	0.03392	0.04205	0.03741	0.03639	nan	nan	nan	nan	nan	nan	nan	0.03398	0.12162	nan	nan	nan	nan	nan	0.04782	nan	0.05295	0.06113	0.0649	0.12019	0.05617	nan	nan	0.05369	nan	0.08687	0.08604
2023-10-12 21:18:57+00:00	nan	nan	nan	nan	nan	nan	nan	nan	0.02901	0.07059	0.05132	nan	0.06376	0.07124	0.03645	nan	nan	nan	0.03372	0.04208	0.0375	0.03643	nan	nan	nan	nan	nan	nan	nan	0.03429	0.12077	nan	nan	nan	nan	nan	0.04758	nan	0.05293	0.06144	0.06432	0.1209	0.05613	nan	nan	0.05362	nan	0.08661	0.08657
2023-10-12 21:18:58+00:00	nan	nan	nan	nan	nan	nan	nan	nan	0.02872	0.06991	0.05137	nan	0.06413	0.07136	0.03665	nan	nan	nan	0.03352	0.04191	0.03756	0.03627	nan	nan	nan	nan	nan	nan	nan	0.03391	0.12224	nan	nan	nan	nan	nan	0.04772	nan	0.05299	0.06128	0.06393	0.12112	0.05594	nan	nan	0.05376	nan	0.08652	0.08579
2023-10-12 21:18:59+00:00	nan	nan	nan	nan	nan	nan	nan	nan	0.02883	0.07002	0.05139	nan	0.06417	0.07155	0.03669	nan	nan	nan	0.03369	0.04201	0.03769	0.03616	nan	nan	nan	nan	nan	nan	nan	0.03389	0.12189	nan	nan	nan	nan	nan	0.04843	nan	0.05282	0.06087	0.06388	0.12151	0.05558	nan	nan	0.05392	nan	0.08671	0.08509
2023-10-12 21:19:00+00:00	nan	nan	nan	nan	nan	nan	nan	nan	0.02896	0.06998	0.05157	nan	0.064	0.07219	0.03657	nan	nan	nan	0.0337	0.04174	0.03728	0.03619	nan	nan	nan	nan	nan	nan	nan	0.03322	0.12136	nan	nan	nan	nan	nan	0.04856	nan	0.05262	0.06116	0.06294	0.12242	0.05571	nan	nan	0.05426	nan	0.0865	0.08552
2023-10-12 21:19:01+00:00	nan	nan	nan	nan	nan	nan	nan	nan	0.02877	0.0702	0.05175	nan	0.06364	0.07271	0.03618	nan	nan	nan	0.03374	0.04144	0.0372	0.03596	nan	nan	nan	nan	nan	nan	nan	0.03278	0.12229	nan	nan	nan	nan	nan	0.04892	nan	0.05274	0.06091	0.06291	0.12152	0.05579	nan	nan	0.05464	nan	0.08669	0.08485
2023-10-12 21:19:02+00:00	nan	nan	nan	nan	nan	nan	nan	nan	0.02894	0.06965	0.05203	nan	0.06276	0.07352	0.03591	nan	nan	nan	0.03331	0.04135	0.03681	0.03573	nan	nan	nan	nan	nan	nan	nan	0.03283	0.12317	nan	nan	nan	nan	nan	0.04901	nan	0.05295	0.06112	0.06329	0.12106	0.05558	nan	nan	0.05497	nan	0.0863	0.08502
2023-10-12 21:19:03+00:00	nan	nan	nan	nan	nan	nan	nan	nan	0.02941	0.069	0.05198	nan	0.06193	0.07458	0.03525	nan	nan	nan	0.03348	0.04159	0.03708	0.03573	nan	nan	nan	nan	nan	nan	nan	0.03288	0.12279	nan	nan	nan	nan	nan	0.04926	nan	0.05311	0.06118	0.06316	0.12082	0.05578	nan	nan	0.05496	nan	0.08701	0.08497
2023-10-12 21:19:04+00:00	nan	nan	nan	nan	nan	nan	nan	nan	0.02925	0.06933	0.0521	nan	0.06171	0.07541	0.03561	nan	nan	nan	0.0334	0.0416	0.03694	0.03608	nan	nan	nan	nan	nan	nan	nan	0.03316	0.12262	nan	nan	nan	nan	nan	0.04892	nan	0.05313	0.06105	0.06251	0.12026	0.05559	nan	nan	0.05518	nan	0.08641	0.08695
2023-10-12 21:19:05+00:00	nan	nan	nan	nan	nan	nan	nan	nan	0.02937	0.06947	0.05196	nan	0.06121	0.077	0.03537	nan	nan	nan	0.03348	0.0419	0.03687	0.03598	nan	nan	nan	nan	nan	nan	nan	0.03301	0.12159	nan	nan	nan	nan	nan	0.04913	nan	0.05315	0.06076	0.06223	0.12013	0.05548	nan	nan	0.0549	nan	0.08687	0.08941
2023-10-12 21:19:06+00:00	nan	nan	nan	nan	nan	nan	nan	nan	0.0292	0.07002	0.05162	nan	0.06073	0.07737	0.03537	nan	nan	nan	0.03345	0.04171	0.03673	0.03592	nan	nan	nan	nan	nan	nan	nan	0.03318	0.12186	nan	nan	nan	nan	nan	0.04907	nan	0.05278	0.06105	0.06259	0.11897	0.05562	nan	nan	0.05498	nan	0.08685	0.09056
2023-10-12 21:19:07+00:00	nan	nan	nan	nan	nan	nan	nan	nan	0.0293	0.07036	0.0515	nan	0.06077	0.07779	0.03523	nan	nan	nan	0.03342	0.04142	0.03681	0.03593	nan	nan	nan	nan	nan	nan	nan	0.03308	0.12217	nan	nan	nan	nan	nan	0.04903	nan	0.05301	0.06026	0.06297	0.119	0.05581	nan	nan	0.05498	nan	0.08635	0.09055
2023-10-12 21:19:08+00:00	nan	nan	nan	nan	nan	nan	nan	nan	0.02932	0.07033	0.05138	nan	0.06046	0.07773	0.03512	nan	nan	nan	0.03343	0.04121	0.0366	0.03616	nan	nan	nan	nan	nan	nan	nan	0.0331	0.12226	nan	nan	nan	nan	nan	0.04937	nan	0.05282	0.05972	0.06307	0.11778	0.05557	nan	nan	0.055	nan	0.08596	0.09018
2023-10-12 21:19:09+00:00	nan	nan	nan	nan	nan	nan	nan	nan	0.02936	0.07034	0.05178	nan	0.06033	0.07782	0.03504	nan	nan	nan	0.03293	0.04098	0.03656	0.03621	nan	nan	nan	nan	nan	nan	nan	0.03327	0.12198	nan	nan	nan	nan	nan	0.0493	nan	0.05241	0.05996	0.06418	0.11609	0.05533	nan	nan	0.05545	nan	0.08604	0.09057
2023-10-12 21:19:10+00:00	nan	nan	nan	nan	nan	nan	nan	nan	0.02929	0.06939	0.05215	nan	0.05999	0.07794	0.03504	nan	nan	nan	0.03267	0.04085	0.03658	0.03619	nan	nan	nan	nan	nan	nan	nan	0.03337	0.12209	nan	nan	nan	nan	nan	0.04921	nan	0.05239	0.06008	0.06379	0.11595	0.05544	nan	nan	0.05561	nan	0.0861	0.09138
2023-10-12 21:19:11+00:00	nan	nan	nan	nan	nan	nan	nan	nan	0.02948	0.06944	0.05213	nan	0.0598	0.07847	0.03485	nan	nan	nan	0.03234	0.04083	0.03633	0.03601	nan	nan	nan	nan	nan	nan	nan	0.03316	0.12133	nan	nan	nan	nan	nan	0.04961	nan	0.05235	0.06004	0.06418	0.11556	0.05507	nan	nan	0.05549	nan	0.0859	0.0913
2023-10-12 21:19:12+00:00	nan	nan	nan	nan	nan	nan	nan	nan	0.02956	0.07	0.05271	nan	0.05897	0.07872	0.03484	nan	nan	nan	0.0322	0.04086	0.03632	0.03611	nan	nan	nan	nan	nan	nan	nan	0.03285	0.12187	nan	nan	nan	nan	nan	0.04942	nan	0.05266	0.05953	0.06378	0.11395	0.0554	nan	nan	0.056	nan	0.08558	0.09093
2023-10-12 21:19:13+00:00	nan	nan	nan	nan	nan	nan	nan	nan	0.02951	0.07058	0.05229	nan	0.059	0.07925	0.03517	nan	nan	nan	0.03217	0.04091	0.03646	0.03615	nan	nan	nan	nan	nan	nan	nan	0.03289	0.12094	nan	nan	nan	nan	nan	0.04968	nan	0.05268	0.05879	0.06453	0.11342	0.05544	nan	nan	0.05598	nan	0.08497	0.09032
2023-10-12 21:19:14+00:00	nan	nan	nan	nan	nan	nan	nan	nan	0.0297	0.07068	0.05267	nan	0.05886	0.07948	0.03527	nan	nan	nan	0.03217	0.04125	0.0365	0.03606	nan	nan	nan	nan	nan	nan	nan	0.03287	0.12187	nan	nan	nan	nan	nan	0.05006	nan	0.05265	0.0588	0.06408	0.11219	0.05538	nan	nan	0.05601	nan	0.0849	0.09004
2023-10-12 21:19:15+00:00	nan	nan	nan	nan	nan	nan	nan	nan	0.02965	0.06977	0.05297	nan	0.05926	0.07868	0.03527	nan	nan	nan	0.03198	0.0412	0.03666	0.03612	nan	nan	nan	nan	nan	nan	nan	0.03271	0.12249	nan	nan	nan	nan	nan	0.0502	nan	0.0527	0.0585	0.06459	0.11094	0.05532	nan	nan	0.0562	nan	0.0851	0.08921
2023-10-12 21:19:16+00:00	nan	nan	nan	nan	nan	nan	nan	nan	0.02942	0.07086	0.05271	nan	0.05904	0.07891	0.03525	nan	nan	nan	0.03201	0.04154	0.03672	0.0363	nan	nan	nan	nan	nan	nan	nan	0.03229	0.12318	nan	nan	nan	nan	nan	0.05117	nan	0.05241	0.05866	0.06455	0.1106	0.05562	nan	nan	0.05695	nan	0.08541	0.08827
2023-10-12 21:19:17+00:00	nan	nan	nan	nan	nan	nan	nan	nan	0.02951	0.07063	0.0524	nan	0.0587	0.07871	0.03507	nan	nan	nan	0.03186	0.04161	0.03684	0.03635	nan	nan	nan	nan	nan	nan	nan	0.03206	0.12299	nan	nan	nan	nan	nan	0.05103	nan	0.05215	0.05838	0.06468	0.11029	0.05578	nan	nan	0.05662	nan	0.0848	0.08796
2023-10-12 21:19:18+00:00	nan	nan	nan	nan	nan	nan	nan	nan	0.02941	0.07078	0.05241	nan	0.05822	0.07848	0.03481	nan	nan	nan	0.03188	0.04155	0.03707	0.03617	nan	nan	nan	nan	nan	nan	nan	0.03157	0.12204	nan	nan	nan	nan	nan	0.05094	nan	0.05197	0.05845	0.06465	0.10983	0.05583	nan	nan	0.05707	nan	0.08458	0.08725
2023-10-12 21:19:19+00:00	nan	nan	nan	nan	nan	nan	nan	nan	0.02943	0.07005	0.05282	nan	0.05833	0.07865	0.03487	nan	nan	nan	0.03208	0.04161	0.03739	0.03631	nan	nan	nan	nan	nan	nan	nan	0.03172	0.12232	nan	nan	nan	nan	nan	0.05078	nan	0.05168	0.05875	0.06475	0.10935	0.05593	nan	nan	0.05703	nan	0.08415	0.08666
2023-10-12 21:19:20+00:00	nan	nan	nan	nan	nan	nan	nan	nan	0.0295	0.07074	0.05343	nan	0.05809	0.07838	0.03495	nan	nan	nan	0.03224	0.04153	0.03739	0.0364	nan	nan	nan	nan	nan	nan	nan	0.03181	0.12186	nan	nan	nan	nan	nan	0.05079	nan	0.0515	0.05869	0.06485	0.10975	0.05603	nan	nan	0.05728	nan	0.08395	0.08687
2023-10-12 21:19:21+00:00	nan	nan	nan	nan	nan	nan	nan	nan	0.02962	0.07191	0.05386	nan	0.05798	0.07873	0.03492	nan	nan	nan	0.03273	0.04159	0.03772	0.03659	nan	nan	nan	nan	nan	nan	nan	0.0319	0.12152	nan	nan	nan	nan	nan	0.05083	nan	0.05153	0.05889	0.06475	0.10986	0.05565	nan	nan	0.05712	nan	0.08367	0.08723
2023-10-12 21:19:22+00:00	nan	nan	nan	nan	nan	nan	nan	nan	0.02969	0.07177	0.05382	nan	0.05832	0.07863	0.03466	nan	nan	nan	0.03273	0.0416	0.03797	0.03647	nan	nan	nan	nan	nan	nan	nan	0.03195	0.1211	nan	nan	nan	nan	nan	0.05092	nan	0.05142	0.05886	0.06522	0.11006	0.0561	nan	nan	0.05764	nan	0.08371	0.0884
2023-10-12 21:19:23+00:00	nan	nan	nan	nan	nan	nan	nan	nan	0.02985	0.07198	0.05375	nan	0.05751	0.07866	0.03451	nan	nan	nan	0.03292	0.04104	0.03818	0.0365	nan	nan	nan	nan	nan	nan	nan	0.03207	0.12097	nan	nan	nan	nan	nan	0.05129	nan	0.05148	0.05863	0.06598	0.11021	0.05568	nan	nan	0.05717	nan	0.0837	0.09089
2023-10-12 21:19:24+00:00	nan	nan	nan	nan	nan	nan	nan	nan	0.02974	0.0717	0.05367	nan	0.0575	0.07877	0.03441	nan	nan	nan	0.03295	0.04097	0.03853	0.03677	nan	nan	nan	nan	nan	nan	nan	0.03203	0.12154	nan	nan	nan	nan	nan	0.05133	nan	0.05172	0.05916	0.06612	0.10961	0.05546	nan	nan	0.05723	nan	0.08368	0.09161
2023-10-12 21:19:25+00:00	nan	nan	nan	nan	nan	nan	nan	nan	0.02949	0.07177	0.05414	nan	0.05716	0.07897	0.03433	nan	nan	nan	0.0328	0.04076	0.03844	0.03674	nan	nan	nan	nan	nan	nan	nan	0.03198	0.12161	nan	nan	nan	nan	nan	0.05134	nan	0.05217	0.05926	0.06616	0.11028	0.05522	nan	nan	0.05753	nan	0.08325	0.09187
2023-10-12 21:19:26+00:00	nan	nan	nan	nan	nan	nan	nan	nan	0.02922	0.07189	0.05413	nan	0.0571	0.07838	0.03435	nan	nan	nan	0.03281	0.04052	0.0385	0.03686	nan	nan	nan	nan	nan	nan	nan	0.03232	0.12178	nan	nan	nan	nan	nan	0.05133	nan	0.05174	0.059	0.06626	0.11087	0.05556	nan	nan	0.05757	nan	0.0826	0.09326
2023-10-12 21:19:27+00:00	nan	nan	nan	nan	nan	nan	nan	nan	0.02938	0.07216	0.0542	nan	0.05759	0.07826	0.03419	nan	nan	nan	0.03257	0.04091	0.03864	0.03697	nan	nan	nan	nan	nan	nan	nan	0.03212	0.122	nan	nan	nan	nan	nan	0.05137	nan	0.05153	0.05862	0.06685	0.11008	0.05523	nan	nan	0.05791	nan	0.08257	0.09293
2023-10-12 21:19:28+00:00	nan	nan	nan	nan	nan	nan	nan	nan	0.0294	0.07198	0.05484	nan	0.05735	0.07849	0.03405	nan	nan	nan	0.03243	0.04068	0.03862	0.03709	nan	nan	nan	nan	nan	nan	nan	0.03205	0.12228	nan	nan	nan	nan	nan	0.05106	nan	0.05097	0.0586	0.0671	0.10961	0.05574	nan	nan	0.05782	nan	0.08342	0.09395
2023-10-12 21:19:29+00:00	nan	nan	nan	nan	nan	nan	nan	nan	0.0291	0.07237	0.05484	nan	0.05743	0.07813	0.03375	nan	nan	nan	0.0322	0.04055	0.03887	0.03683	nan	nan	nan	nan	nan	nan	nan	0.03158	0.12259	nan	nan	nan	nan	nan	0.0506	nan	0.05069	0.05834	0.06765	0.10955	0.05617	nan	nan	0.05808	nan	0.08375	0.09432
2023-10-12 21:19:30+00:00	nan	nan	nan	nan	nan	nan	nan	nan	0.02901	0.07218	0.05549	nan	0.05779	0.07783	0.03367	nan	nan	nan	0.03194	0.0406	0.03868	0.03666	nan	nan	nan	nan	nan	nan	nan	0.03155	0.123	nan	nan	nan	nan	nan	0.05058	nan	0.05077	0.05803	0.06781	0.10857	0.05569	nan	nan	0.05823	nan	0.08363	0.09562
2023-10-12 21:19:31+00:00	nan	nan	nan	nan	nan	nan	nan	nan	0.02918	0.0717	0.05609	nan	0.05797	0.07717	0.03366	nan	nan	nan	0.03171	0.04082	0.03874	0.03676	nan	nan	nan	nan	nan	nan	nan	0.03177	0.12123	nan	nan	nan	nan	nan	0.05028	nan	0.051	0.05805	0.06813	0.10903	0.05548	nan	nan	0.05804	nan	0.08355	0.09648
2023-10-12 21:19:32+00:00	nan	nan	nan	nan	nan	nan	nan	nan	0.0291	0.07104	0.05646	nan	0.05823	0.07692	0.03384	nan	nan	nan	0.03167	0.04115	0.03884	0.03655	nan	nan	nan	nan	nan	nan	nan	0.03171	0.12053	nan	nan	nan	nan	nan	0.04972	nan	0.05093	0.0578	0.06772	0.10932	0.05615	nan	nan	0.05814	nan	0.08367	0.09654
2023-10-12 21:19:33+00:00	nan	nan	nan	nan	nan	nan	nan	nan	0.02885	0.07142	0.0568	nan	0.05798	0.07612	0.03401	nan	nan	nan	0.03155	0.04119	0.03845	0.03646	nan	nan	nan	nan	nan	nan	nan	0.03138	0.12059	nan	nan	nan	nan	nan	0.04927	nan	0.05065	0.05722	0.0677	0.10953	0.05581	nan	nan	0.05854	nan	0.08312	0.09639
2023-10-12 21:19:34+00:00	nan	nan	nan	nan	nan	nan	nan	nan	0.02891	0.07105	0.05724	nan	0.0579	0.07572	0.03331	nan	nan	nan	0.03183	0.04108	0.03865	0.03621	nan	nan	nan	nan	nan	nan	nan	0.03106	0.12086	nan	nan	nan	nan	nan	0.04917	nan	0.05094	0.05689	0.06824	0.10911	0.05597	nan	nan	0.05847	nan	0.08302	0.09519
2023-10-12 21:19:35+00:00	nan	nan	nan	nan	nan	nan	nan	nan	0.02877	0.07142	0.0574	nan	0.0581	0.07501	0.03331	nan	nan	nan	0.03175	0.04084	0.0388	0.03612	nan	nan	nan	nan	nan	nan	nan	0.03121	0.12098	nan	nan	nan	nan	nan	0.04891	nan	0.05082	0.05694	0.06847	0.1094	0.05598	nan	nan	0.05893	nan	0.08292	0.0938
2023-10-12 21:19:36+00:00	nan	nan	nan	nan	nan	nan	nan	nan	0.02858	0.07126	0.0582	nan	0.05803	0.07516	0.03327	nan	nan	nan	0.0316	0.0405	0.03875	0.03611	nan	nan	nan	nan	nan	nan	nan	0.03118	0.12044	nan	nan	nan	nan	nan	0.04888	nan	0.05095	0.0565	0.06835	0.10944	0.05622	nan	nan	0.05884	nan	0.08263	0.09328
2023-10-12 21:19:37+00:00	nan	nan	nan	nan	nan	nan	nan	nan	0.02849	0.07091	0.05866	nan	0.05804	0.07542	0.03324	nan	nan	nan	0.03149	0.04027	0.03907	0.03601	nan	nan	nan	nan	nan	nan	nan	0.03114	0.12018	nan	nan	nan	nan	nan	0.04884	nan	0.0508	0.05676	0.06815	0.10929	0.05614	nan	nan	0.05929	nan	0.08245	0.09391
2023-10-12 21:19:38+00:00	nan	nan	nan	nan	nan	nan	nan	nan	0.02862	0.0708	0.05947	nan	0.05861	0.0752	0.03334	nan	nan	nan	0.03146	0.04027	0.03925	0.03585	nan	nan	nan	nan	nan	nan	nan	0.03101	0.11926	nan	nan	nan	nan	nan	0.04897	nan	0.05066	0.05735	0.0684	0.10931	0.05667	nan	nan	0.05942	nan	0.08269	0.09575
2023-10-12 21:19:39+00:00	nan	nan	nan	nan	nan	nan	nan	nan	0.02854	0.07241	0.05994	nan	0.05908	0.07568	0.03308	nan	nan	nan	0.03184	0.04034	0.03948	0.03562	nan	nan	nan	nan	nan	nan	nan	0.03088	0.11946	nan	nan	nan	nan	nan	0.04928	nan	0.05058	0.05703	0.06789	0.11019	0.05658	nan	nan	0.05953	nan	0.08276	0.09598
2023-10-12 21:19:40+00:00	nan	nan	nan	nan	nan	nan	nan	nan	0.02844	0.07333	0.05978	nan	0.05896	0.07561	0.033	nan	nan	nan	0.03202	0.04021	0.03975	0.03568	nan	nan	nan	nan	nan	nan	nan	0.03064	0.11907	nan	nan	nan	nan	nan	0.0496	nan	0.04997	0.05672	0.06808	0.11129	0.05664	nan	nan	0.05997	nan	0.08302	0.09505
2023-10-12 21:19:41+00:00	nan	nan	nan	nan	nan	nan	nan	nan	0.0284	0.07343	0.06022	nan	0.05942	0.07547	0.03285	nan	nan	nan	0.03199	0.04026	0.03976	0.03574	nan	nan	nan	nan	nan	nan	nan	0.03073	0.11928	nan	nan	nan	nan	nan	0.04946	nan	0.05016	0.05647	0.06791	0.11036	0.0566	nan	nan	0.06019	nan	0.08321	0.0955
2023-10-12 21:19:42+00:00	nan	nan	nan	nan	nan	nan	nan	nan	0.02848	0.0726	0.06022	nan	0.05967	0.07613	0.03257	nan	nan	nan	0.03209	0.04028	0.03961	0.03552	nan	nan	nan	nan	nan	nan	nan	0.03088	0.11862	nan	nan	nan	nan	nan	0.04976	nan	0.04998	0.05654	0.06819	0.11089	0.05617	nan	nan	0.06043	nan	0.08338	0.0959
2023-10-12 21:19:43+00:00	nan	nan	nan	nan	nan	nan	nan	nan	0.02831	0.07247	0.06053	nan	0.05936	0.0761	0.03215	nan	nan	nan	0.03195	0.03968	0.0395	0.03522	nan	nan	nan	nan	nan	nan	nan	0.03084	0.11974	nan	nan	nan	nan	nan	0.04968	nan	0.04992	0.05657	0.0685	0.11276	0.05606	nan	nan	0.06085	nan	0.0831	0.09659
2023-10-12 21:19:44+00:00	nan	nan	nan	nan	nan	nan	nan	nan	0.02816	0.07321	0.06089	nan	0.05926	0.07667	0.03211	nan	nan	nan	0.03185	0.03946	0.03963	0.03519	nan	nan	nan	nan	nan	nan	nan	0.03077	0.11942	nan	nan	nan	nan	nan	0.04973	nan	0.0498	0.05652	0.06876	0.11286	0.05624	nan	nan	0.06161	nan	0.08284	0.09699
2023-10-12 21:19:45+00:00	nan	nan	nan	nan	nan	nan	nan	nan	0.02804	0.07355	0.06082	nan	0.05884	0.07758	0.03213	nan	nan	nan	0.03203	0.03943	0.03945	0.03516	nan	nan	nan	nan	nan	nan	nan	0.03086	0.11967	nan	nan	nan	nan	nan	0.05005	nan	0.04991	0.05666	0.06867	0.11332	0.05593	nan	nan	0.06147	nan	0.08246	0.09823
2023-10-12 21:19:46+00:00	nan	nan	nan	nan	nan	nan	nan	nan	0.02805	0.07293	0.06079	nan	0.05817	0.07751	0.03185	nan	nan	nan	0.03198	0.0391	0.03949	0.03492	nan	nan	nan	nan	nan	nan	nan	0.03098	0.1189	nan	nan	nan	nan	nan	0.04956	nan	0.05012	0.05664	0.06866	0.11375	0.05549	nan	nan	0.06099	nan	0.0821	0.09921
2023-10-12 21:19:47+00:00	nan	nan	nan	nan	nan	nan	nan	nan	0.02774	0.07425	0.0611	nan	0.05796	0.0778	0.03153	nan	nan	nan	0.0322	0.0388	0.0394	0.03444	nan	nan	nan	nan	nan	nan	nan	0.03104	0.11887	nan	nan	nan	nan	nan	0.04985	nan	0.04998	0.0565	0.06868	0.11459	0.05519	nan	nan	0.06107	nan	0.08257	0.10043
2023-10-12 21:19:48+00:00	nan	nan	nan	nan	nan	nan	nan	nan	0.02771	0.07401	0.06142	nan	0.05769	0.0786	0.03126	nan	nan	nan	0.0323	0.03871	0.0394	0.03429	nan	nan	nan	nan	nan	nan	nan	0.03107	0.11942	nan	nan	nan	nan	nan	0.05007	nan	0.05018	0.05666	0.06904	0.11604	0.05555	nan	nan	0.06089	nan	0.08293	0.10136
2023-10-12 21:19:49+00:00	nan	nan	nan	nan	nan	nan	nan	nan	0.0277	0.07472	0.06128	nan	0.05687	0.07873	0.03114	nan	nan	nan	0.03209	0.03821	0.0392	0.03412	nan	nan	nan	nan	nan	nan	nan	0.03121	0.1186	nan	nan	nan	nan	nan	0.05015	nan	0.05027	0.05688	0.0692	0.1169	0.05545	nan	nan	0.06119	nan	0.08286	0.10175
2023-10-12 21:19:50+00:00	nan	nan	nan	nan	nan	nan	nan	nan	0.02753	0.07433	0.06101	nan	0.05602	0.07898	0.03095	nan	nan	nan	0.03213	0.03829	0.03924	0.03363	nan	nan	nan	nan	nan	nan	nan	0.03136	0.11826	nan	nan	nan	nan	nan	0.05051	nan	0.0498	0.05675	0.0696	0.11719	0.05562	nan	nan	0.06123	nan	0.08352	0.10224
2023-10-12 21:19:51+00:00	nan	nan	nan	nan	nan	nan	nan	nan	0.02752	0.07444	0.06077	nan	0.05572	0.07946	0.03098	nan	nan	nan	0.0317	0.03829	0.03899	0.03357	nan	nan	nan	nan	nan	nan	nan	0.03131	0.11879	nan	nan	nan	nan	nan	0.05052	nan	0.04969	0.0568	0.06949	0.11723	0.0561	nan	nan	0.06134	nan	0.08362	0.10337
2023-10-12 21:19:52+00:00	nan	nan	nan	nan	nan	nan	nan	nan	0.02737	0.07431	0.06106	nan	0.05507	0.08069	0.03082	nan	nan	nan	0.0318	0.03819	0.03878	0.03343	nan	nan	nan	nan	nan	nan	nan	0.03141	0.11899	nan	nan	nan	nan	nan	0.05065	nan	0.04992	0.05725	0.06895	0.11744	0.05624	nan	nan	0.06136	nan	0.08386	0.103
2023-10-12 21:19:53+00:00	nan	nan	nan	nan	nan	nan	nan	nan	0.0271	0.07431	0.06089	nan	0.05479	0.0821	0.03076	nan	nan	nan	0.03176	0.03857	0.03871	0.0331	nan	nan	nan	nan	nan	nan	nan	0.03141	0.1185	nan	nan	nan	nan	nan	0.05068	nan	0.05036	0.05751	0.06898	0.11757	0.05677	nan	nan	0.06123	nan	0.0834	0.10152
2023-10-12 21:19:54+00:00	nan	nan	nan	nan	nan	nan	nan	nan	0.02703	0.07425	0.061	nan	0.0546	0.08239	0.0306	nan	nan	nan	0.03179	0.03856	0.03841	0.03289	nan	nan	nan	nan	nan	nan	nan	0.0316	0.11724	nan	nan	nan	nan	nan	0.05119	nan	0.05071	0.05751	0.06856	0.11792	0.05705	nan	nan	0.06123	nan	0.08411	0.10093
2023-10-12 21:19:55+00:00	nan	nan	nan	nan	nan	nan	nan	nan	0.02703	0.07457	0.06109	nan	0.05414	0.08317	0.03049	nan	nan	nan	0.0317	0.03843	0.03846	0.03245	nan	nan	nan	nan	nan	nan	nan	0.03176	0.11711	nan	nan	nan	nan	nan	0.05124	nan	0.05025	0.05735	0.06872	0.11698	0.05717	nan	nan	0.06122	nan	0.08439	0.10141
2023-10-12 21:19:56+00:00	nan	nan	nan	nan	nan	nan	nan	nan	0.02712	0.07503	0.06139	nan	0.05402	0.08527	0.03034	nan	nan	nan	0.03142	0.03844	0.03848	0.03231	nan	nan	nan	nan	nan	nan	nan	0.03145	0.11651	nan	nan	nan	nan	nan	0.05125	nan	0.05076	0.0572	0.06863	0.11807	0.05677	nan	nan	0.06152	nan	0.08455	0.09988
2023-10-12 21:19:57+00:00	nan	nan	nan	nan	nan	nan	nan	nan	0.02704	0.07595	0.06125	nan	0.05337	0.08677	0.03028	nan	nan	nan	0.03177	0.03815	0.0385	0.03199	nan	nan	nan	nan	nan	nan	nan	0.03161	0.11677	nan	nan	nan	nan	nan	0.05147	nan	0.05132	0.05734	0.06888	0.11806	0.05672	nan	nan	0.06153	nan	0.08473	0.09971
2023-10-12 21:19:58+00:00	nan	nan	nan	nan	nan	nan	nan	nan	0.02716	0.07591	0.06107	nan	0.05269	0.08665	0.03008	nan	nan	nan	0.03187	0.0382	0.03857	0.03175	nan	nan	nan	nan	nan	nan	nan	0.03169	0.11551	nan	nan	nan	nan	nan	0.05162	nan	0.05138	0.0572	0.06906	0.11928	0.0567	nan	nan	0.06175	nan	0.0838	0.09825
2023-10-12 21:19:59+00:00	nan	nan	nan	nan	nan	nan	nan	nan	0.02726	0.07529	0.06157	nan	0.05184	0.08767	0.03019	nan	nan	nan	0.03173	0.03836	0.0383	0.0317	nan	nan	nan	nan	nan	nan	nan	0.03197	0.11494	nan	nan	nan	nan	nan	0.05189	nan	0.05225	0.05746	0.06859	0.12033	0.05666	nan	nan	0.06148	nan	0.08347	0.09772
2023-10-12 21:20:00+00:00	nan	nan	nan	nan	nan	nan	nan	nan	0.02713	0.07551	0.06096	nan	0.05148	0.08715	0.03036	nan	nan	nan	0.03188	0.03825	0.03826	0.03188	nan	nan	nan	nan	nan	nan	nan	0.03201	0.11398	nan	nan	nan	nan	nan	0.0516	nan	0.05275	0.05769	0.06849	0.1217	0.0572	nan	nan	0.06147	nan	0.08351	0.09662
2023-10-12 21:20:01+00:00	nan	nan	nan	nan	nan	nan	nan	nan	0.02703	0.07543	0.06182	nan	0.05089	0.08834	0.03054	nan	nan	nan	0.03183	0.03842	0.03821	0.03193	nan	nan	nan	nan	nan	nan	nan	0.03192	0.11398	nan	nan	nan	nan	nan	0.05194	nan	0.05248	0.05781	0.06904	0.12232	0.05705	nan	nan	0.06185	nan	0.08353	0.09591
2023-10-12 21:20:02+00:00	nan	nan	nan	nan	nan	nan	nan	nan	0.02695	0.07545	0.06184	nan	0.05055	0.08908	0.03023	nan	nan	nan	0.03193	0.03836	0.03792	0.03207	nan	nan	nan	nan	nan	nan	nan	0.03196	0.11341	nan	nan	nan	nan	nan	0.05222	nan	0.05251	0.05784	0.06942	0.12447	0.05664	nan	nan	0.06128	nan	0.08318	0.09566
2023-10-12 21:20:03+00:00	nan	nan	nan	nan	nan	nan	nan	nan	0.02707	0.0757	0.06162	nan	0.05067	0.08936	0.03011	nan	nan	nan	0.03197	0.03811	0.03801	0.03207	nan	nan	nan	nan	nan	nan	nan	0.03223	0.1128	nan	nan	nan	nan	nan	0.05249	nan	0.05295	0.05798	0.06949	0.12484	0.05706	nan	nan	0.06153	nan	0.08354	0.09605
2023-10-12 21:20:04+00:00	nan	nan	nan	nan	nan	nan	nan	nan	0.02717	0.0757	0.06163	nan	0.05032	0.08983	0.03012	nan	nan	nan	0.03176	0.03809	0.03765	0.03203	nan	nan	nan	nan	nan	nan	nan	0.03238	0.1122	nan	nan	nan	nan	nan	0.05257	nan	0.05312	0.05815	0.06924	0.12645	0.05703	nan	nan	0.06164	nan	0.08393	0.09746
2023-10-12 21:20:05+00:00	nan	nan	nan	nan	nan	nan	nan	nan	0.02715	0.07568	0.06175	nan	0.04993	0.09078	0.03013	nan	nan	nan	0.0316	0.03812	0.03749	0.0323	nan	nan	nan	nan	nan	nan	nan	0.03224	0.11282	nan	nan	nan	nan	nan	0.05268	nan	0.05329	0.05812	0.06911	0.12683	0.05673	nan	nan	0.06137	nan	0.08326	0.0972
2023-10-12 21:20:06+00:00	nan	nan	nan	nan	nan	nan	nan	nan	0.02725	0.07663	0.06138	nan	0.04959	0.09048	0.02999	nan	nan	nan	0.03144	0.03843	0.03753	0.03245	nan	nan	nan	nan	nan	nan	nan	0.03209	0.11256	nan	nan	nan	nan	nan	0.05258	nan	0.05281	0.05772	0.06869	0.1279	0.05658	nan	nan	0.06158	nan	0.08289	0.09736
2023-10-12 21:20:07+00:00	nan	nan	nan	nan	nan	nan	nan	nan	0.02722	0.07629	0.06098	nan	0.04921	0.09116	0.02998	nan	nan	nan	0.03139	0.03867	0.03742	0.03237	nan	nan	nan	nan	nan	nan	nan	0.0324	0.11242	nan	nan	nan	nan	nan	0.05264	nan	0.05308	0.05753	0.06878	0.1287	0.0568	nan	nan	0.06135	nan	0.08275	0.09762
2023-10-12 21:20:08+00:00	nan	nan	nan	nan	nan	nan	nan	nan	0.02743	0.07611	0.06049	nan	0.04837	0.09162	0.03004	nan	nan	nan	0.03115	0.03884	0.03736	0.0324	nan	nan	nan	nan	nan	nan	nan	0.03258	0.11256	nan	nan	nan	nan	nan	0.05256	nan	0.05314	0.05717	0.06865	0.1307	0.05617	nan	nan	0.06149	nan	0.08219	0.09662
2023-10-12 21:20:09+00:00	nan	nan	nan	nan	nan	nan	nan	nan	0.02734	0.07435	0.05998	nan	0.04765	0.0928	0.03004	nan	nan	nan	0.03059	0.03887	0.03696	0.03265	nan	nan	nan	nan	nan	nan	nan	0.03253	0.11207	nan	nan	nan	nan	nan	0.05234	nan	0.05327	0.05678	0.06865	0.1318	0.05664	nan	nan	0.061	nan	0.08249	0.09738
2023-10-12 21:20:10+00:00	nan	nan	nan	nan	nan	nan	nan	nan	0.02743	0.07339	0.06007	nan	0.04766	0.09358	0.03009	nan	nan	nan	0.03035	0.03902	0.03684	0.03249	nan	nan	nan	nan	nan	nan	nan	0.03277	0.11141	nan	nan	nan	nan	nan	0.05236	nan	0.05352	0.057	0.06873	0.13152	0.05649	nan	nan	0.06044	nan	0.08272	0.09855
2023-10-12 21:20:11+00:00	nan	nan	nan	nan	nan	nan	nan	nan	0.02749	0.07298	0.05979	nan	0.0465	0.09396	0.03025	nan	nan	nan	0.03018	0.03916	0.03685	0.03238	nan	nan	nan	nan	nan	nan	nan	0.03266	0.11041	nan	nan	nan	nan	nan	0.05262	nan	0.05342	0.05738	0.0688	0.13362	0.05684	nan	nan	0.06042	nan	0.08252	0.09879
2023-10-12 21:20:12+00:00	nan	nan	nan	nan	nan	nan	nan	nan	0.02735	0.07354	0.05948	nan	0.04593	0.09399	0.03045	nan	nan	nan	0.03002	0.03897	0.03696	0.03254	nan	nan	nan	nan	nan	nan	nan	0.03256	0.11068	nan	nan	nan	nan	nan	0.05265	nan	0.05359	0.05756	0.06881	0.13443	0.05695	nan	nan	0.0597	nan	0.08265	0.09851
2023-10-12 21:20:13+00:00	nan	nan	nan	nan	nan	nan	nan	nan	0.02749	0.07372	0.05941	nan	0.04591	0.0944	0.03055	nan	nan	nan	0.03007	0.03936	0.03691	0.03231	nan	nan	nan	nan	nan	nan	nan	0.03263	0.11008	nan	nan	nan	nan	nan	0.05265	nan	0.05357	0.05778	0.06828	0.13488	0.05723	nan	nan	0.0593	nan	0.08313	0.09869
2023-10-12 21:20:14+00:00	nan	nan	nan	nan	nan	nan	nan	nan	0.0275	0.07345	0.05882	nan	0.0457	0.09448	0.03055	nan	nan	nan	0.03025	0.03955	0.03683	0.03211	nan	nan	nan	nan	nan	nan	nan	0.0329	0.10947	nan	nan	nan	nan	nan	0.05224	nan	0.05394	0.05762	0.06827	0.13537	0.05727	nan	nan	0.05874	nan	0.08325	0.09859
2023-10-12 21:20:15+00:00	nan	nan	nan	nan	nan	nan	nan	nan	0.02774	0.07359	0.05902	nan	0.04566	0.09486	0.03047	nan	nan	nan	0.03012	0.03988	0.03677	0.03197	nan	nan	nan	nan	nan	nan	nan	0.03315	0.10925	nan	nan	nan	nan	nan	0.05204	nan	0.05393	0.05783	0.06796	0.13652	0.05731	nan	nan	0.05886	nan	0.08339	0.09795
2023-10-12 21:20:16+00:00	nan	nan	nan	nan	nan	nan	nan	nan	0.02765	0.07424	0.05922	nan	0.04552	0.09469	0.03055	nan	nan	nan	0.03017	0.04017	0.03667	0.03215	nan	nan	nan	nan	nan	nan	nan	0.0332	0.10965	nan	nan	nan	nan	nan	0.05229	nan	0.05401	0.05748	0.06807	0.13765	0.05751	nan	nan	0.05881	nan	0.08338	0.09715
2023-10-12 21:20:17+00:00	nan	nan	nan	nan	nan	nan	nan	nan	0.02774	0.07298	0.05939	nan	0.04551	0.09454	0.03081	nan	nan	nan	0.03001	0.04047	0.0364	0.03225	nan	nan	nan	nan	nan	nan	nan	0.03329	0.1085	nan	nan	nan	nan	nan	0.05241	nan	0.05415	0.05728	0.06836	0.13786	0.05746	nan	nan	0.05882	nan	0.08328	0.0965
2023-10-12 21:20:18+00:00	nan	nan	nan	nan	nan	nan	nan	nan	0.02797	0.07311	0.05985	nan	0.04532	0.0943	0.03112	nan	nan	nan	0.02992	0.0407	0.03604	0.03255	nan	nan	nan	nan	nan	nan	nan	0.03334	0.10781	nan	nan	nan	nan	nan	0.05235	nan	0.05421	0.0573	0.06839	0.13775	0.05756	nan	nan	0.05873	nan	0.08285	0.097
2023-10-12 21:20:19+00:00	nan	nan	nan	nan	nan	nan	nan	nan	0.02798	0.07275	0.05989	nan	0.04545	0.09411	0.03109	nan	nan	nan	0.02988	0.04083	0.03612	0.03241	nan	nan	nan	nan	nan	nan	nan	0.03328	0.1088	nan	nan	nan	nan	nan	0.05268	nan	0.05455	0.05675	0.06846	0.13834	0.05754	nan	nan	0.05862	nan	0.08268	0.09798
2023-10-12 21:20:20+00:00	nan	nan	nan	nan	nan	nan	nan	nan	0.02798	0.07252	0.05989	nan	0.04564	0.09375	0.03108	nan	nan	nan	0.02976	0.04097	0.03608	0.03235	nan	nan	nan	nan	nan	nan	nan	0.03296	0.10914	nan	nan	nan	nan	nan	0.05248	nan	0.05482	0.05671	0.06826	0.13875	0.05745	nan	nan	0.0582	nan	0.08249	0.09822
2023-10-12 21:20:21+00:00	nan	nan	nan	nan	nan	nan	nan	nan	0.0279	0.07141	0.06018	nan	0.04561	0.09362	0.03104	nan	nan	nan	0.0297	0.04096	0.03614	0.03218	nan	nan	nan	nan	nan	nan	nan	0.03294	0.10883	nan	nan	nan	nan	nan	0.05303	nan	0.05463	0.05647	0.06877	0.14072	0.05722	nan	nan	0.05825	nan	0.08284	0.0974
2023-10-12 21:20:22+00:00	nan	nan	nan	nan	nan	nan	nan	nan	0.02774	0.07149	0.06016	nan	0.04591	0.09297	0.03111	nan	nan	nan	0.02957	0.04088	0.03604	0.03203	nan	nan	nan	nan	nan	nan	nan	0.03311	0.10893	nan	nan	nan	nan	nan	0.05317	nan	0.05446	0.05625	0.06927	0.14153	0.05675	nan	nan	0.05787	nan	0.08279	0.09653
2023-10-12 21:20:23+00:00	nan	nan	nan	nan	nan	nan	nan	nan	0.02778	0.07142	0.06041	nan	0.04575	0.09297	0.03111	nan	nan	nan	0.02964	0.04071	0.03592	0.0321	nan	nan	nan	nan	nan	nan	nan	0.03326	0.10897	nan	nan	nan	nan	nan	0.05311	nan	0.05404	0.05626	0.06929	0.14088	0.05689	nan	nan	0.05797	nan	0.08326	0.0966
2023-10-12 21:20:24+00:00	nan	nan	nan	nan	nan	nan	nan	nan	0.02769	0.07216	0.06084	nan	0.04541	0.09324	0.03112	nan	nan	nan	0.03002	0.04098	0.03612	0.03239	nan	nan	nan	nan	nan	nan	nan	0.0332	0.10989	nan	nan	nan	nan	nan	0.05308	nan	0.05359	0.05586	0.06964	0.14187	0.05658	nan	nan	0.05783	nan	0.08324	0.09849
2023-10-12 21:20:25+00:00	nan	nan	nan	nan	nan	nan	nan	nan	0.02777	0.07216	0.06054	nan	0.04556	0.0937	0.03123	nan	nan	nan	0.03004	0.04113	0.03595	0.03264	nan	nan	nan	nan	nan	nan	nan	0.03326	0.11034	nan	nan	nan	nan	nan	0.05325	nan	0.05354	0.05546	0.06937	0.14264	0.05689	nan	nan	0.05755	nan	0.08398	0.09992
2023-10-12 21:20:26+00:00	nan	nan	nan	nan	nan	nan	nan	nan	0.0278	0.07176	0.06055	nan	0.04544	0.09269	0.03149	nan	nan	nan	0.03	0.04113	0.03611	0.03262	nan	nan	nan	nan	nan	nan	nan	0.0334	0.11185	nan	nan	nan	nan	nan	0.05321	nan	0.05315	0.05519	0.06972	0.14193	0.05712	nan	nan	0.0572	nan	0.0842	0.10267
2023-10-12 21:20:27+00:00	nan	nan	nan	nan	nan	nan	nan	nan	0.02801	0.07112	0.06046	nan	0.04514	0.09218	0.03158	nan	nan	nan	0.02984	0.04134	0.03589	0.03299	nan	nan	nan	nan	nan	nan	nan	0.03341	0.11132	nan	nan	nan	nan	nan	0.05312	nan	0.05253	0.0549	0.06938	0.14323	0.05721	nan	nan	0.05693	nan	0.08409	0.10458
2023-10-12 21:20:28+00:00	nan	nan	nan	nan	nan	nan	nan	nan	0.02784	0.07167	0.06014	nan	0.04476	0.09224	0.03176	nan	nan	nan	0.02977	0.04145	0.03595	0.03308	nan	nan	nan	nan	nan	nan	nan	0.03334	0.11219	nan	nan	nan	nan	nan	0.053	nan	0.05238	0.05487	0.06904	0.1425	0.05745	nan	nan	0.05671	nan	0.08448	0.10506
2023-10-12 21:20:29+00:00	nan	nan	nan	nan	nan	nan	nan	nan	0.02758	0.07178	0.05986	nan	0.04534	0.09153	0.03212	nan	nan	nan	0.02988	0.04136	0.03604	0.03331	nan	nan	nan	nan	nan	nan	nan	0.03337	0.11358	nan	nan	nan	nan	nan	0.05284	nan	0.0519	0.05464	0.06906	0.14178	0.05764	nan	nan	0.05674	nan	0.08473	0.10534
2023-10-12 21:20:30+00:00	nan	nan	nan	nan	nan	nan	nan	nan	0.02774	0.07118	0.05977	nan	0.04546	0.09197	0.03227	nan	nan	nan	0.02989	0.04154	0.03641	0.03342	nan	nan	nan	nan	nan	nan	nan	0.03329	0.11398	nan	nan	nan	nan	nan	0.05301	nan	0.05157	0.05435	0.06939	0.14091	0.05711	nan	nan	0.05639	nan	0.08523	0.10573
2023-10-12 21:20:31+00:00	nan	nan	nan	nan	nan	nan	nan	nan	0.02782	0.07156	0.05842	nan	0.04587	0.0922	0.03221	nan	nan	nan	0.03032	0.04133	0.03637	0.03351	nan	nan	nan	nan	nan	nan	nan	0.03297	0.1142	nan	nan	nan	nan	nan	0.0529	nan	0.05161	0.0544	0.06899	0.14066	0.05766	nan	nan	0.05615	nan	0.08581	0.10603
2023-10-12 21:20:32+00:00	nan	nan	nan	nan	nan	nan	nan	nan	0.02798	0.07198	0.05782	nan	0.04562	0.09229	0.03222	nan	nan	nan	0.0305	0.0412	0.03667	0.03368	nan	nan	nan	nan	nan	nan	nan	0.03321	0.1138	nan	nan	nan	nan	nan	0.05275	nan	0.05142	0.05472	0.06871	0.13851	0.05767	nan	nan	0.05641	nan	0.08646	0.10692
2023-10-12 21:20:33+00:00	nan	nan	nan	nan	nan	nan	nan	nan	0.02786	0.07226	0.05769	nan	0.04554	0.09262	0.0321	nan	nan	nan	0.03048	0.04127	0.03657	0.03391	nan	nan	nan	nan	nan	nan	nan	0.03327	0.11405	nan	nan	nan	nan	nan	0.05259	nan	0.05105	0.05457	0.06876	0.13822	0.05712	nan	nan	0.05575	nan	0.08651	0.10822
2023-10-12 21:20:34+00:00	nan	nan	nan	nan	nan	nan	nan	nan	0.02783	0.07347	0.05739	nan	0.04553	0.09331	0.03206	nan	nan	nan	0.03046	0.04124	0.03648	0.0341	nan	nan	nan	nan	nan	nan	nan	0.0332	0.11375	nan	nan	nan	nan	nan	0.05265	nan	0.05099	0.05406	0.06894	0.13781	0.05683	nan	nan	0.05558	nan	0.08675	0.10768
2023-10-12 21:20:35+00:00	nan	nan	nan	nan	nan	nan	nan	nan	0.02807	0.0732	0.05724	nan	0.04558	0.09271	0.03229	nan	nan	nan	0.03036	0.04128	0.0365	0.03419	nan	nan	nan	nan	nan	nan	nan	0.03305	0.11289	nan	nan	nan	nan	nan	0.05266	nan	0.05068	0.05366	0.06922	0.13735	0.05705	nan	nan	0.05613	nan	0.08689	0.10955
2023-10-12 21:20:36+00:00	nan	nan	nan	nan	nan	nan	nan	nan	0.02809	0.07228	0.05711	nan	0.04562	0.09256	0.03239	nan	nan	nan	0.03048	0.04182	0.0366	0.03436	nan	nan	nan	nan	nan	nan	nan	0.03296	0.11308	nan	nan	nan	nan	nan	0.05298	nan	0.05109	0.05364	0.06981	0.13647	0.05701	nan	nan	0.05587	nan	0.08731	0.10947
2023-10-12 21:20:37+00:00	nan	nan	nan	nan	nan	nan	nan	nan	0.0281	0.07285	0.05722	nan	0.04562	0.09212	0.03247	nan	nan	nan	0.0307	0.04231	0.03627	0.03441	nan	nan	nan	nan	nan	nan	nan	0.03284	0.11269	nan	nan	nan	nan	nan	0.05272	nan	0.05066	0.05368	0.06978	0.13625	0.05696	nan	nan	0.05562	nan	0.08772	0.10865
2023-10-12 21:20:38+00:00	nan	nan	nan	nan	nan	nan	nan	nan	0.02795	0.0727	0.0571	nan	0.04555	0.09235	0.03241	nan	nan	nan	0.03107	0.04251	0.03647	0.03437	nan	nan	nan	nan	nan	nan	nan	0.03294	0.11262	nan	nan	nan	nan	nan	0.0527	nan	0.051	0.05352	0.07006	0.13458	0.05731	nan	nan	0.05603	nan	0.08813	0.10859
2023-10-12 21:20:39+00:00	nan	nan	nan	nan	nan	nan	nan	nan	0.02813	0.07306	0.0571	nan	0.04556	0.09116	0.03272	nan	nan	nan	0.03128	0.04278	0.03664	0.03428	nan	nan	nan	nan	nan	nan	nan	0.03285	0.1123	nan	nan	nan	nan	nan	0.05282	nan	0.05103	0.05349	0.07005	0.13391	0.05667	nan	nan	0.05615	nan	0.08775	0.10795
2023-10-12 21:20:40+00:00	nan	nan	nan	nan	nan	nan	nan	nan	0.02812	0.07346	0.05727	nan	0.04534	0.09049	0.03289	nan	nan	nan	0.03138	0.04269	0.03644	0.03428	nan	nan	nan	nan	nan	nan	nan	0.03247	0.11315	nan	nan	nan	nan	nan	0.05273	nan	0.05123	0.05354	0.06992	0.1338	0.05731	nan	nan	0.05611	nan	0.08757	0.10718
2023-10-12 21:20:41+00:00	nan	nan	nan	nan	nan	nan	nan	nan	0.028	0.07354	0.05719	nan	0.04576	0.08986	0.03293	nan	nan	nan	0.0314	0.0427	0.03652	0.03431	nan	nan	nan	nan	nan	nan	nan	0.03246	0.11443	nan	nan	nan	nan	nan	0.05267	nan	0.0513	0.05298	0.06957	0.13214	0.05753	nan	nan	0.05596	nan	0.0877	0.10706
2023-10-12 21:20:42+00:00	nan	nan	nan	nan	nan	nan	nan	nan	0.02801	0.0741	0.05726	nan	0.04574	0.0895	0.03304	nan	nan	nan	0.03144	0.04317	0.03634	0.03416	nan	nan	nan	nan	nan	nan	nan	0.03228	0.11391	nan	nan	nan	nan	nan	0.05276	nan	0.0509	0.05249	0.06922	0.13166	0.05737	nan	nan	0.05654	nan	0.08781	0.10725
2023-10-12 21:20:43+00:00	nan	nan	nan	nan	nan	nan	nan	nan	0.02796	0.07389	0.05714	nan	0.04568	0.08887	0.03321	nan	nan	nan	0.03157	0.04309	0.03613	0.03408	nan	nan	nan	nan	nan	nan	nan	0.03216	0.11453	nan	nan	nan	nan	nan	0.05307	nan	0.05079	0.05217	0.06933	0.12991	0.05721	nan	nan	0.05675	nan	0.08797	0.10679
2023-10-12 21:20:44+00:00	nan	nan	nan	nan	nan	nan	nan	nan	0.02795	0.07348	0.0572	nan	0.04562	0.0883	0.03326	nan	nan	nan	0.03137	0.0429	0.03611	0.03387	nan	nan	nan	nan	nan	nan	nan	0.03222	0.11462	nan	nan	nan	nan	nan	0.05349	nan	0.05063	0.05215	0.0692	0.12946	0.05726	nan	nan	0.0571	nan	0.08822	0.10652
2023-10-12 21:20:45+00:00	nan	nan	nan	nan	nan	nan	nan	nan	0.02813	0.0729	0.05672	nan	0.04537	0.08785	0.03319	nan	nan	nan	0.0312	0.04275	0.03618	0.03385	nan	nan	nan	nan	nan	nan	nan	0.03197	0.11471	nan	nan	nan	nan	nan	0.05379	nan	0.05024	0.05182	0.06926	0.12807	0.0572	nan	nan	0.0568	nan	0.08787	0.10619
2023-10-12 21:20:46+00:00	nan	nan	nan	nan	nan	nan	nan	nan	0.02835	0.07257	0.05653	nan	0.04545	0.0881	0.0333	nan	nan	nan	0.03099	0.04295	0.03632	0.03391	nan	nan	nan	nan	nan	nan	nan	0.03206	0.1147	nan	nan	nan	nan	nan	0.05356	nan	0.05082	0.05213	0.06909	0.12698	0.05718	nan	nan	0.05652	nan	0.08843	0.10612
2023-10-12 21:20:47+00:00	nan	nan	nan	nan	nan	nan	nan	nan	0.02847	0.07331	0.05611	nan	0.04529	0.08821	0.03299	nan	nan	nan	0.0309	0.04305	0.03669	0.03371	nan	nan	nan	nan	nan	nan	nan	0.03194	0.11597	nan	nan	nan	nan	nan	0.05336	nan	0.0507	0.05195	0.06855	0.12603	0.05722	nan	nan	0.0565	nan	0.08824	0.10513
2023-10-12 21:20:48+00:00	nan	nan	nan	nan	nan	nan	nan	nan	0.02863	0.07314	0.05516	nan	0.04546	0.08842	0.0328	nan	nan	nan	0.03072	0.04311	0.03702	0.03337	nan	nan	nan	nan	nan	nan	nan	0.03171	0.11624	nan	nan	nan	nan	nan	0.05363	nan	0.0507	0.05148	0.06825	0.12562	0.0567	nan	nan	0.0568	nan	0.08865	0.10368
2023-10-12 21:20:49+00:00	nan	nan	nan	nan	nan	nan	nan	nan	0.02878	0.07314	0.05499	nan	0.04528	0.08801	0.03276	nan	nan	nan	0.03073	0.04327	0.0369	0.03322	nan	nan	nan	nan	nan	nan	nan	0.03136	0.11513	nan	nan	nan	nan	nan	0.05326	nan	0.05045	0.05128	0.06828	0.12465	0.05667	nan	nan	0.05691	nan	0.08942	0.10236
2023-10-12 21:20:50+00:00	nan	nan	nan	nan	nan	nan	nan	nan	0.0289	0.07336	0.05562	nan	0.04506	0.08841	0.03286	nan	nan	nan	0.03061	0.04344	0.037	0.0332	nan	nan	nan	nan	nan	nan	nan	0.03142	0.11524	nan	nan	nan	nan	nan	0.05296	nan	0.05085	0.0513	0.06841	0.12425	0.05689	nan	nan	0.05706	nan	0.0895	0.10168
2023-10-12 21:20:51+00:00	nan	nan	nan	nan	nan	nan	nan	nan	0.02908	0.07404	0.0551	nan	0.04501	0.08763	0.03284	nan	nan	nan	0.03064	0.0437	0.03698	0.03324	nan	nan	nan	nan	nan	nan	nan	0.03145	0.11533	nan	nan	nan	nan	nan	0.05279	nan	0.05098	0.05126	0.06833	0.12182	0.05724	nan	nan	0.05693	nan	0.08892	0.10142
2023-10-12 21:20:52+00:00	nan	nan	nan	nan	nan	nan	nan	nan	0.02937	0.07471	0.05501	nan	0.04448	0.08748	0.0329	nan	nan	nan	0.03074	0.04391	0.03721	0.0332	nan	nan	nan	nan	nan	nan	nan	0.03137	0.11519	nan	nan	nan	nan	nan	0.05299	nan	0.05093	0.05105	0.06761	0.12088	0.05722	nan	nan	0.05727	nan	0.08884	0.1013
2023-10-12 21:20:53+00:00	nan	nan	nan	nan	nan	nan	nan	nan	0.02949	0.07513	0.05469	nan	0.0445	0.08636	0.03303	nan	nan	nan	0.03047	0.04388	0.03731	0.03335	nan	nan	nan	nan	nan	nan	nan	0.03128	0.11612	nan	nan	nan	nan	nan	0.05283	nan	0.05135	0.05081	0.06726	0.12081	0.05685	nan	nan	0.05769	nan	0.08906	0.10094
2023-10-12 21:20:54+00:00	nan	nan	nan	nan	nan	nan	nan	nan	0.02951	0.07434	0.05392	nan	0.04445	0.08548	0.03281	nan	nan	nan	0.0302	0.04393	0.03735	0.03327	nan	nan	nan	nan	nan	nan	nan	0.03148	0.11541	nan	nan	nan	nan	nan	0.05257	nan	0.05138	0.05057	0.06703	0.11879	0.05697	nan	nan	0.05779	nan	0.08871	0.09904
2023-10-12 21:20:55+00:00	nan	nan	nan	nan	nan	nan	nan	nan	0.02951	0.07436	0.05412	nan	0.04458	0.08409	0.03277	nan	nan	nan	0.0302	0.04403	0.03748	0.03348	nan	nan	nan	nan	nan	nan	nan	0.03143	0.11538	nan	nan	nan	nan	nan	0.05228	nan	0.05156	0.05067	0.06726	0.1181	0.0563	nan	nan	0.05791	nan	0.08846	0.09717
2023-10-12 21:20:56+00:00	nan	nan	nan	nan	nan	nan	nan	nan	0.02964	0.07433	0.05409	nan	0.04442	0.08288	0.03242	nan	nan	nan	0.03043	0.04403	0.03716	0.03356	nan	nan	nan	nan	nan	nan	nan	0.03146	0.11443	nan	nan	nan	nan	nan	0.05255	nan	0.05125	0.05129	0.06688	0.11733	0.05607	nan	nan	0.05806	nan	0.08792	0.09447
2023-10-12 21:20:57+00:00	nan	nan	nan	nan	nan	nan	nan	nan	0.02966	0.07405	0.05432	nan	0.04461	0.08224	0.03222	nan	nan	nan	0.03035	0.04374	0.03722	0.03349	nan	nan	nan	nan	nan	nan	nan	0.03137	0.11466	nan	nan	nan	nan	nan	0.0524	nan	0.05157	0.05141	0.06709	0.11516	0.05611	nan	nan	0.05833	nan	0.08776	0.09318
2023-10-12 21:20:58+00:00	nan	nan	nan	nan	nan	nan	nan	nan	0.02972	0.07411	0.05404	nan	0.045	0.0823	0.03209	nan	nan	nan	0.03078	0.04398	0.03731	0.03342	nan	nan	nan	nan	nan	nan	nan	0.03124	0.11355	nan	nan	nan	nan	nan	0.05241	nan	0.05157	0.05207	0.06702	0.11508	0.05572	nan	nan	0.05859	nan	0.0876	0.0931
2023-10-12 21:20:59+00:00	nan	nan	nan	nan	nan	nan	nan	nan	0.02989	0.07472	0.05364	nan	0.04449	0.08248	0.03196	nan	nan	nan	0.03093	0.04446	0.0372	0.03358	nan	nan	nan	nan	nan	nan	nan	0.03103	0.11324	nan	nan	nan	nan	nan	0.05264	nan	0.05148	0.05217	0.06716	0.11552	0.05554	nan	nan	0.05876	nan	0.08753	0.09232
2023-10-12 21:21:00+00:00	nan	nan	nan	nan	nan	nan	nan	nan	0.02974	0.07618	0.05395	nan	0.04404	0.08277	0.03192	nan	nan	nan	0.03115	0.0444	0.03681	0.03337	nan	nan	nan	nan	nan	nan	nan	0.03118	0.11313	nan	nan	nan	nan	nan	0.05315	nan	0.05177	0.05192	0.06697	0.1157	0.0556	nan	nan	0.05898	nan	0.08695	0.09196
2023-10-12 21:21:01+00:00	nan	nan	nan	nan	nan	nan	nan	nan	0.02994	0.07614	0.05397	nan	0.04391	0.08162	0.03197	nan	nan	nan	0.03131	0.04462	0.03653	0.03313	nan	nan	nan	nan	nan	nan	nan	0.03164	0.11299	nan	nan	nan	nan	nan	0.05334	nan	0.05188	0.05138	0.06696	0.11518	0.05504	nan	nan	0.05923	nan	0.08613	0.09225
2023-10-12 21:21:02+00:00	nan	nan	nan	nan	nan	nan	nan	nan	0.02963	0.07631	0.0541	nan	0.04412	0.08132	0.03187	nan	nan	nan	0.03101	0.04462	0.0366	0.03282	nan	nan	nan	nan	nan	nan	nan	0.03141	0.11393	nan	nan	nan	nan	nan	0.05369	nan	0.05155	0.05068	0.06716	0.11495	0.05512	nan	nan	0.05901	nan	0.08542	0.09137
2023-10-12 21:21:03+00:00	nan	nan	nan	nan	nan	nan	nan	nan	0.02951	0.07571	0.05433	nan	0.04403	0.08053	0.03226	nan	nan	nan	0.03115	0.04448	0.03657	0.03285	nan	nan	nan	nan	nan	nan	nan	0.03118	0.11419	nan	nan	nan	nan	nan	0.05375	nan	0.05179	0.05102	0.06678	0.11508	0.05565	nan	nan	0.05951	nan	0.08506	0.08924
2023-10-12 21:21:04+00:00	nan	nan	nan	nan	nan	nan	nan	nan	0.02943	0.07515	0.05445	nan	0.04426	0.07885	0.03253	nan	nan	nan	0.03126	0.04465	0.03664	0.03287	nan	nan	nan	nan	nan	nan	nan	0.03105	0.11475	nan	nan	nan	nan	nan	0.05375	nan	0.05171	0.05116	0.06645	0.11474	0.05566	nan	nan	0.05971	nan	0.0848	0.08818
2023-10-12 21:21:05+00:00	nan	nan	nan	nan	nan	nan	nan	nan	0.02916	0.07525	0.05421	nan	0.04432	0.07861	0.03236	nan	nan	nan	0.03136	0.04478	0.03675	0.03263	nan	nan	nan	nan	nan	nan	nan	0.03114	0.11526	nan	nan	nan	nan	nan	0.05366	nan	0.05212	0.0513	0.06624	0.11517	0.0554	nan	nan	0.05946	nan	0.08489	0.08494
2023-10-12 21:21:06+00:00	nan	nan	nan	nan	nan	nan	nan	nan	0.0291	0.07499	0.05394	nan	0.04426	0.07829	0.03225	nan	nan	nan	0.03139	0.0445	0.03687	0.03222	nan	nan	nan	nan	nan	nan	nan	0.03115	0.11516	nan	nan	nan	nan	nan	0.0536	nan	0.05209	0.05136	0.06611	0.11565	0.05535	nan	nan	0.05982	nan	0.08463	0.08517
2023-10-12 21:21:07+00:00	nan	nan	nan	nan	nan	nan	nan	nan	0.02895	0.07559	0.05427	nan	0.04422	0.07826	0.03233	nan	nan	nan	0.03142	0.04419	0.03727	0.03212	nan	nan	nan	nan	nan	nan	nan	0.03106	0.11535	nan	nan	nan	nan	nan	0.05364	nan	0.05191	0.05119	0.06582	0.11542	0.05545	nan	nan	0.05978	nan	0.08405	0.08575
2023-10-12 21:21:08+00:00	nan	nan	nan	nan	nan	nan	nan	nan	0.02886	0.07559	0.0541	nan	0.044	0.07741	0.03228	nan	nan	nan	0.03137	0.0441	0.03729	0.03197	nan	nan	nan	nan	nan	nan	nan	0.03102	0.11509	nan	nan	nan	nan	nan	0.05335	nan	0.0514	0.05093	0.06535	0.11605	0.05515	nan	nan	0.05926	nan	0.08429	0.08536
2023-10-12 21:21:09+00:00	nan	nan	nan	nan	nan	nan	nan	nan	0.02857	0.07571	0.05446	nan	0.04393	0.07772	0.03211	nan	nan	nan	0.03135	0.04421	0.03714	0.03206	nan	nan	nan	nan	nan	nan	nan	0.03112	0.11641	nan	nan	nan	nan	nan	0.05352	nan	0.05131	0.05126	0.0651	0.115	0.05537	nan	nan	0.05889	nan	0.08382	0.08544
2023-10-12 21:21:10+00:00	nan	nan	nan	nan	nan	nan	nan	nan	0.02866	0.07674	0.05412	nan	0.04394	0.07763	0.03192	nan	nan	nan	0.03126	0.0444	0.03728	0.03204	nan	nan	nan	nan	nan	nan	nan	0.03114	0.11626	nan	nan	nan	nan	nan	0.0534	nan	0.05112	0.05161	0.06485	0.11402	0.05513	nan	nan	0.05908	nan	0.08335	0.08513
2023-10-12 21:21:11+00:00	nan	nan	nan	nan	nan	nan	nan	nan	0.0286	0.07707	0.05377	nan	0.04367	0.07861	0.03188	nan	nan	nan	0.03164	0.04419	0.03735	0.03212	nan	nan	nan	nan	nan	nan	nan	0.03119	0.11524	nan	nan	nan	nan	nan	0.05316	nan	0.05108	0.05187	0.06539	0.11355	0.05483	nan	nan	0.05907	nan	0.08283	0.08671
2023-10-12 21:21:12+00:00	nan	nan	nan	nan	nan	nan	nan	nan	0.02866	0.07609	0.05362	nan	0.04354	0.07857	0.03187	nan	nan	nan	0.03191	0.04394	0.03738	0.03226	nan	nan	nan	nan	nan	nan	nan	0.0313	0.11583	nan	nan	nan	nan	nan	0.05306	nan	0.05145	0.0522	0.06566	0.11333	0.055	nan	nan	0.05901	nan	0.0822	0.08732
2023-10-12 21:21:13+00:00	nan	nan	nan	nan	nan	nan	nan	nan	0.02878	0.0763	0.05374	nan	0.04352	0.07927	0.03177	nan	nan	nan	0.03224	0.04415	0.03744	0.03232	nan	nan	nan	nan	nan	nan	nan	0.03172	0.11477	nan	nan	nan	nan	nan	0.05266	nan	0.05158	0.05229	0.06583	0.11314	0.05507	nan	nan	0.05903	nan	0.08183	0.08704
2023-10-12 21:21:14+00:00	nan	nan	nan	nan	nan	nan	nan	nan	0.02894	0.07669	0.05353	nan	0.04352	0.08085	0.03211	nan	nan	nan	0.03249	0.04452	0.03758	0.03241	nan	nan	nan	nan	nan	nan	nan	0.03174	0.11544	nan	nan	nan	nan	nan	0.05257	nan	0.05137	0.05228	0.06558	0.11308	0.05526	nan	nan	0.05893	nan	0.0811	0.08743
2023-10-12 21:21:15+00:00	nan	nan	nan	nan	nan	nan	nan	nan	0.02863	0.0776	0.05392	nan	0.04386	0.08157	0.03235	nan	nan	nan	0.03272	0.04448	0.03766	0.03235	nan	nan	nan	nan	nan	nan	nan	0.03183	0.11563	nan	nan	nan	nan	nan	0.05227	nan	0.05216	0.05234	0.06581	0.11342	0.0555	nan	nan	0.05909	nan	0.08104	0.08721
2023-10-12 21:21:16+00:00	nan	nan	nan	nan	nan	nan	nan	nan	0.02837	0.07759	0.05375	nan	0.04411	0.08247	0.03226	nan	nan	nan	0.03311	0.04462	0.03771	0.03217	nan	nan	nan	nan	nan	nan	nan	0.03173	0.11577	nan	nan	nan	nan	nan	0.05214	nan	0.05129	0.05215	0.06625	0.11326	0.05581	nan	nan	0.05907	nan	0.0809	0.08683
2023-10-12 21:21:17+00:00	nan	nan	nan	nan	nan	nan	nan	nan	0.02836	0.07788	0.05382	nan	0.04426	0.08314	0.03252	nan	nan	nan	0.03329	0.04457	0.03739	0.03214	nan	nan	nan	nan	nan	nan	nan	0.03168	0.11569	nan	nan	nan	nan	nan	0.05209	nan	0.05135	0.05225	0.06638	0.1135	0.05608	nan	nan	0.05876	nan	0.0804	0.08735
2023-10-12 21:21:18+00:00	nan	nan	nan	nan	nan	nan	nan	nan	0.02857	0.0783	0.05411	nan	0.04449	0.08328	0.03261	nan	nan	nan	0.03353	0.04448	0.03713	0.0323	nan	nan	nan	nan	nan	nan	nan	0.03152	0.11592	nan	nan	nan	nan	nan	0.05207	nan	0.05144	0.0527	0.06675	0.11353	0.0563	nan	nan	0.05877	nan	0.08016	0.08745
2023-10-12 21:21:19+00:00	nan	nan	nan	nan	nan	nan	nan	nan	0.02864	0.07872	0.05429	nan	0.0449	0.08445	0.03262	nan	nan	nan	0.03368	0.04474	0.03723	0.03264	nan	nan	nan	nan	nan	nan	nan	0.03125	0.11666	nan	nan	nan	nan	nan	0.05249	nan	0.0514	0.05287	0.06652	0.11324	0.05637	nan	nan	0.05843	nan	0.07963	0.08728
2023-10-12 21:21:20+00:00	nan	nan	nan	nan	nan	nan	nan	nan	0.02865	0.07928	0.05401	nan	0.0451	0.0845	0.0326	nan	nan	nan	0.0337	0.04476	0.03728	0.03239	nan	nan	nan	nan	nan	nan	nan	0.03099	0.11741	nan	nan	nan	nan	nan	0.05242	nan	0.05085	0.05241	0.06605	0.11324	0.05623	nan	nan	0.05801	nan	0.07877	0.08706
2023-10-12 21:21:21+00:00	nan	nan	nan	nan	nan	nan	nan	nan	0.02873	0.0788	0.05436	nan	0.0451	0.08472	0.03266	nan	nan	nan	0.03369	0.04486	0.03725	0.03249	nan	nan	nan	nan	nan	nan	nan	0.03102	0.11764	nan	nan	nan	nan	nan	0.0522	nan	0.05091	0.05231	0.06603	0.11376	0.05635	nan	nan	0.0582	nan	0.07928	0.08677
2023-10-12 21:21:22+00:00	nan	nan	nan	nan	nan	nan	nan	nan	0.02863	0.07925	0.05432	nan	0.04525	0.08572	0.03259	nan	nan	nan	0.03358	0.04526	0.0371	0.03239	nan	nan	nan	nan	nan	nan	nan	0.03091	0.11806	nan	nan	nan	nan	nan	0.05159	nan	0.05074	0.05253	0.06651	0.11342	0.05676	nan	nan	0.05798	nan	0.07917	0.08697
2023-10-12 21:21:23+00:00	nan	nan	nan	nan	nan	nan	nan	nan	0.02863	0.07952	0.05475	nan	0.04532	0.08675	0.0325	nan	nan	nan	0.03351	0.0455	0.03696	0.03197	nan	nan	nan	nan	nan	nan	nan	0.03108	0.11794	nan	nan	nan	nan	nan	0.05184	nan	0.05072	0.05235	0.06668	0.11392	0.05684	nan	nan	0.05798	nan	0.0784	0.08684
2023-10-12 21:21:24+00:00	nan	nan	nan	nan	nan	nan	nan	nan	0.02877	0.08116	0.05546	nan	0.04535	0.08729	0.03276	nan	nan	nan	0.03353	0.04547	0.03707	0.03168	nan	nan	nan	nan	nan	nan	nan	0.03086	0.1174	nan	nan	nan	nan	nan	0.05185	nan	0.05093	0.0523	0.06669	0.11414	0.05696	nan	nan	0.05817	nan	0.07784	0.08633
2023-10-12 21:21:25+00:00	nan	nan	nan	nan	nan	nan	nan	nan	0.02863	0.08108	0.05583	nan	0.04515	0.08797	0.03279	nan	nan	nan	0.03355	0.04551	0.03705	0.03136	nan	nan	nan	nan	nan	nan	nan	0.03067	0.11768	nan	nan	nan	nan	nan	0.05187	nan	0.05065	0.05244	0.06692	0.11492	0.05733	nan	nan	0.05822	nan	0.07743	0.08638
2023-10-12 21:21:26+00:00	nan	nan	nan	nan	nan	nan	nan	nan	0.02852	0.08136	0.05628	nan	0.04559	0.0882	0.03317	nan	nan	nan	0.03336	0.04596	0.03748	0.03123	nan	nan	nan	nan	nan	nan	nan	0.03047	0.11717	nan	nan	nan	nan	nan	0.05201	nan	0.05077	0.05196	0.06744	0.11475	0.05751	nan	nan	0.05816	nan	0.078	0.08743
2023-10-12 21:21:27+00:00	nan	nan	nan	nan	nan	nan	nan	nan	0.02831	0.08245	0.0563	nan	0.04606	0.0894	0.03355	nan	nan	nan	0.03332	0.04611	0.03771	0.03157	nan	nan	nan	nan	nan	nan	nan	0.03029	0.11717	nan	nan	nan	nan	nan	0.05214	nan	0.0506	0.05193	0.06745	0.11478	0.05763	nan	nan	0.05792	nan	0.07843	0.08702
2023-10-12 21:21:28+00:00	nan	nan	nan	nan	nan	nan	nan	nan	0.02828	0.08257	0.05655	nan	0.04586	0.08996	0.03368	nan	nan	nan	0.03299	0.04612	0.03763	0.03187	nan	nan	nan	nan	nan	nan	nan	0.03051	0.11749	nan	nan	nan	nan	nan	0.05215	nan	0.05073	0.05098	0.06777	0.11492	0.05764	nan	nan	0.05795	nan	0.0787	0.08663
2023-10-12 21:21:29+00:00	nan	nan	nan	nan	nan	nan	nan	nan	0.02829	0.08263	0.05691	nan	0.04581	0.09004	0.03356	nan	nan	nan	0.03282	0.04592	0.03773	0.03185	nan	nan	nan	nan	nan	nan	nan	0.03074	0.11695	nan	nan	nan	nan	nan	0.05204	nan	0.05089	0.05124	0.06789	0.11547	0.0575	nan	nan	0.05792	nan	0.07849	0.08705
2023-10-12 21:21:30+00:00	nan	nan	nan	nan	nan	nan	nan	nan	0.02821	0.08125	0.05712	nan	0.04596	0.08972	0.03344	nan	nan	nan	0.03237	0.04584	0.03786	0.03185	nan	nan	nan	nan	nan	nan	nan	0.03123	0.11703	nan	nan	nan	nan	nan	0.05166	nan	0.05059	0.05171	0.06793	0.11498	0.05784	nan	nan	0.05779	nan	0.07837	0.0863
2023-10-12 21:21:31+00:00	nan	nan	nan	nan	nan	nan	nan	nan	0.02802	0.08074	0.05721	nan	0.04582	0.09004	0.03337	nan	nan	nan	0.03173	0.04559	0.03826	0.03185	nan	nan	nan	nan	nan	nan	nan	0.03125	0.11663	nan	nan	nan	nan	nan	0.05151	nan	0.05054	0.05183	0.0678	0.11476	0.05793	nan	nan	0.05802	nan	0.07909	0.08522
2023-10-12 21:21:32+00:00	nan	nan	nan	nan	nan	nan	nan	nan	0.02807	0.08053	0.05738	nan	0.04559	0.08985	0.03378	nan	nan	nan	0.03199	0.04566	0.0383	0.03205	nan	nan	nan	nan	nan	nan	nan	0.03133	0.1161	nan	nan	nan	nan	nan	0.05114	nan	0.05064	0.05198	0.068	0.11487	0.05761	nan	nan	0.05824	nan	0.07923	0.08623
2023-10-12 21:21:33+00:00	nan	nan	nan	nan	nan	nan	nan	nan	0.02811	0.08065	0.0575	nan	0.04539	0.0916	0.0335	nan	nan	nan	0.03196	0.04549	0.0381	0.03209	nan	nan	nan	nan	nan	nan	nan	0.03169	0.1157	nan	nan	nan	nan	nan	0.05152	nan	0.05075	0.05175	0.06854	0.11436	0.05761	nan	nan	0.05801	nan	0.07914	0.08625
2023-10-12 21:21:34+00:00	nan	nan	nan	nan	nan	nan	nan	nan	0.02825	0.08041	0.05777	nan	0.04502	0.09294	0.03363	nan	nan	nan	0.03201	0.0454	0.03823	0.03224	nan	nan	nan	nan	nan	nan	nan	0.03187	0.11578	nan	nan	nan	nan	nan	0.05116	nan	0.05065	0.05226	0.06886	0.1144	0.05773	nan	nan	0.05806	nan	0.0789	0.08654
2023-10-12 21:21:35+00:00	nan	nan	nan	nan	nan	nan	nan	nan	0.02815	0.08024	0.05802	nan	0.04489	0.09251	0.03378	nan	nan	nan	0.03206	0.0451	0.0382	0.03225	nan	nan	nan	nan	nan	nan	nan	0.03178	0.11637	nan	nan	nan	nan	nan	0.05134	nan	0.0508	0.05227	0.06903	0.11395	0.05803	nan	nan	0.05808	nan	0.07918	0.08689
2023-10-12 21:21:36+00:00	nan	nan	nan	nan	nan	nan	nan	nan	0.0282	0.08032	0.05826	nan	0.04466	0.09308	0.03373	nan	nan	nan	0.03183	0.04493	0.03797	0.03247	nan	nan	nan	nan	nan	nan	nan	0.03196	0.11638	nan	nan	nan	nan	nan	0.05171	nan	0.05083	0.0525	0.0689	0.1134	0.05828	nan	nan	0.05812	nan	0.07904	0.08676
2023-10-12 21:21:37+00:00	nan	nan	nan	nan	nan	nan	nan	nan	0.02868	0.08009	0.05822	nan	0.04435	0.09469	0.03413	nan	nan	nan	0.03179	0.04488	0.03784	0.03254	nan	nan	nan	nan	nan	nan	nan	0.03206	0.11756	nan	nan	nan	nan	nan	0.05183	nan	0.05094	0.05278	0.06957	0.11317	0.05833	nan	nan	0.05839	nan	0.0789	0.08671
2023-10-12 21:21:38+00:00	nan	nan	nan	nan	nan	nan	nan	nan	0.02877	0.08094	0.05847	nan	0.0442	0.09514	0.03457	nan	nan	nan	0.03191	0.04494	0.03758	0.03269	nan	nan	nan	nan	nan	nan	nan	0.03207	0.11779	nan	nan	nan	nan	nan	0.05198	nan	0.05117	0.05312	0.06978	0.11242	0.05915	nan	nan	0.05833	nan	0.07837	0.08669
2023-10-12 21:21:39+00:00	nan	nan	nan	nan	nan	nan	nan	nan	0.02891	0.08016	0.05836	nan	0.04404	0.09532	0.03467	nan	nan	nan	0.03198	0.04466	0.03776	0.0327	nan	nan	nan	nan	nan	nan	nan	0.03203	0.11775	nan	nan	nan	nan	nan	0.05209	nan	0.05109	0.0526	0.06986	0.1123	0.0597	nan	nan	0.05876	nan	0.07815	0.08634
2023-10-12 21:21:40+00:00	nan	nan	nan	nan	nan	nan	nan	nan	0.02894	0.07902	0.05885	nan	0.04385	0.09604	0.03467	nan	nan	nan	0.03203	0.04458	0.03775	0.03273	nan	nan	nan	nan	nan	nan	nan	0.03228	0.11771	nan	nan	nan	nan	nan	0.05198	nan	0.05086	0.05214	0.07024	0.11241	0.05961	nan	nan	0.05874	nan	0.07877	0.08659
2023-10-12 21:21:41+00:00	nan	nan	nan	nan	nan	nan	nan	nan	0.02901	0.08027	0.05887	nan	0.04356	0.0958	0.0346	nan	nan	nan	0.03181	0.04499	0.03764	0.03269	nan	nan	nan	nan	nan	nan	nan	0.03234	0.11852	nan	nan	nan	nan	nan	0.05185	nan	0.05085	0.05195	0.07017	0.11193	0.05973	nan	nan	0.05919	nan	0.07935	0.08556
2023-10-12 21:21:42+00:00	nan	nan	nan	nan	nan	nan	nan	nan	0.02905	0.08094	0.0589	nan	0.04366	0.09654	0.03467	nan	nan	nan	0.03158	0.04501	0.03787	0.03284	nan	nan	nan	nan	nan	nan	nan	0.03295	0.11843	nan	nan	nan	nan	nan	0.05162	nan	0.05079	0.05134	0.07033	0.11136	0.0594	nan	nan	0.05923	nan	0.07988	0.08437
2023-10-12 21:21:43+00:00	nan	nan	nan	nan	nan	nan	nan	nan	0.02895	0.08076	0.05903	nan	0.04351	0.09635	0.03481	nan	nan	nan	0.0312	0.04512	0.038	0.03303	nan	nan	nan	nan	nan	nan	nan	0.03291	0.11817	nan	nan	nan	nan	nan	0.05167	nan	0.05075	0.05077	0.0701	0.11185	0.05944	nan	nan	0.05902	nan	0.08013	0.08468
2023-10-12 21:21:44+00:00	nan	nan	nan	nan	nan	nan	nan	nan	0.02868	0.08053	0.05913	nan	0.04373	0.09585	0.03466	nan	nan	nan	0.03128	0.04513	0.03786	0.03317	nan	nan	nan	nan	nan	nan	nan	0.03288	0.11842	nan	nan	nan	nan	nan	0.05115	nan	0.05096	0.05056	0.0703	0.1119	0.05949	nan	nan	0.05877	nan	0.08107	0.08503
2023-10-12 21:21:45+00:00	nan	nan	nan	nan	nan	nan	nan	nan	0.02867	0.07981	0.05904	nan	0.04338	0.09478	0.03461	nan	nan	nan	0.03122	0.0455	0.03769	0.03324	nan	nan	nan	nan	nan	nan	nan	0.03272	0.11715	nan	nan	nan	nan	nan	0.05103	nan	0.05012	0.05035	0.07024	0.11091	0.05961	nan	nan	0.05896	nan	0.08183	0.08533
2023-10-12 21:21:46+00:00	nan	nan	nan	nan	nan	nan	nan	nan	0.02879	0.07978	0.05921	nan	0.04293	0.09455	0.03451	nan	nan	nan	0.031	0.04525	0.03793	0.03326	nan	nan	nan	nan	nan	nan	nan	0.03272	0.11668	nan	nan	nan	nan	nan	0.05162	nan	0.05011	0.05021	0.06976	0.111	0.05969	nan	nan	0.05918	nan	0.0813	0.08556
2023-10-12 21:21:47+00:00	nan	nan	nan	nan	nan	nan	nan	nan	0.02875	0.0789	0.05931	nan	0.04238	0.09445	0.03444	nan	nan	nan	0.03116	0.04532	0.03805	0.03329	nan	nan	nan	nan	nan	nan	nan	0.03264	0.1163	nan	nan	nan	nan	nan	0.0517	nan	0.04989	0.05	0.07008	0.11071	0.05967	nan	nan	0.05924	nan	0.08187	0.08565
2023-10-12 21:21:48+00:00	nan	nan	nan	nan	nan	nan	nan	nan	0.02824	0.07842	0.0589	nan	0.04209	0.09382	0.0343	nan	nan	nan	0.03129	0.04586	0.038	0.03338	nan	nan	nan	nan	nan	nan	nan	0.03274	0.11582	nan	nan	nan	nan	nan	0.05185	nan	0.04975	0.04987	0.06994	0.11029	0.0598	nan	nan	0.0594	nan	0.08201	0.08537
2023-10-12 21:21:49+00:00	nan	nan	nan	nan	nan	nan	nan	nan	0.02795	0.07859	0.0588	nan	0.04149	0.09269	0.03429	nan	nan	nan	0.03112	0.0457	0.03804	0.03342	nan	nan	nan	nan	nan	nan	nan	0.03291	0.11622	nan	nan	nan	nan	nan	0.05159	nan	0.04994	0.04969	0.06968	0.10929	0.05962	nan	nan	0.05943	nan	0.08234	0.08577
2023-10-12 21:21:50+00:00	nan	nan	nan	nan	nan	nan	nan	nan	0.02795	0.07807	0.05877	nan	0.04157	0.09233	0.03425	nan	nan	nan	0.03112	0.04561	0.03789	0.03365	nan	nan	nan	nan	nan	nan	nan	0.0329	0.11592	nan	nan	nan	nan	nan	0.05232	nan	0.0501	0.04959	0.07025	0.11043	0.05962	nan	nan	0.06005	nan	0.08321	0.08585
2023-10-12 21:21:51+00:00	nan	nan	nan	nan	nan	nan	nan	nan	0.02794	0.07851	0.05862	nan	0.04135	0.09246	0.03425	nan	nan	nan	0.03106	0.04569	0.03815	0.03386	nan	nan	nan	nan	nan	nan	nan	0.0327	0.1166	nan	nan	nan	nan	nan	0.05231	nan	0.04975	0.04955	0.07044	0.11043	0.05922	nan	nan	0.06019	nan	0.08301	0.08627
2023-10-12 21:21:52+00:00	nan	nan	nan	nan	nan	nan	nan	nan	0.02786	0.07778	0.05883	nan	0.04111	0.09224	0.03434	nan	nan	nan	0.03114	0.04513	0.03805	0.03413	nan	nan	nan	nan	nan	nan	nan	0.0327	0.1161	nan	nan	nan	nan	nan	0.05294	nan	0.04974	0.04928	0.0708	0.11084	0.05873	nan	nan	0.0605	nan	0.08299	0.0867
2023-10-12 21:21:53+00:00	nan	nan	nan	nan	nan	nan	nan	nan	0.02801	0.07719	0.05897	nan	0.04083	0.09108	0.03439	nan	nan	nan	0.03125	0.04488	0.03782	0.03462	nan	nan	nan	nan	nan	nan	nan	0.03255	0.11604	nan	nan	nan	nan	nan	0.05262	nan	0.04943	0.04929	0.07091	0.11108	0.05886	nan	nan	0.06053	nan	0.08324	0.08648
2023-10-12 21:21:54+00:00	nan	nan	nan	nan	nan	nan	nan	nan	0.0281	0.07614	0.05843	nan	0.04072	0.09093	0.03432	nan	nan	nan	0.03136	0.0449	0.0377	0.03492	nan	nan	nan	nan	nan	nan	nan	0.03248	0.11694	nan	nan	nan	nan	nan	0.05255	nan	0.04926	0.04913	0.07107	0.11116	0.0589	nan	nan	0.06032	nan	0.08376	0.08663
2023-10-12 21:21:55+00:00	nan	nan	nan	nan	nan	nan	nan	nan	0.02824	0.07568	0.05774	nan	0.04076	0.09105	0.03432	nan	nan	nan	0.03139	0.04493	0.0376	0.03503	nan	nan	nan	nan	nan	nan	nan	0.03258	0.11627	nan	nan	nan	nan	nan	0.0529	nan	0.04968	0.0488	0.07047	0.11068	0.05862	nan	nan	0.06039	nan	0.08392	0.08678
2023-10-12 21:21:56+00:00	nan	nan	nan	nan	nan	nan	nan	nan	0.02837	0.07593	0.05695	nan	0.04029	0.09141	0.03405	nan	nan	nan	0.03166	0.04493	0.03738	0.0352	nan	nan	nan	nan	nan	nan	nan	0.03245	0.11635	nan	nan	nan	nan	nan	0.05271	nan	0.04983	0.04894	0.06978	0.11168	0.05833	nan	nan	0.06045	nan	0.08372	0.0858
2023-10-12 21:21:57+00:00	nan	nan	nan	nan	nan	nan	nan	nan	0.02843	0.07521	0.0567	nan	0.03983	0.09048	0.03373	nan	nan	nan	0.03168	0.04481	0.03721	0.035	nan	nan	nan	nan	nan	nan	nan	0.03259	0.11796	nan	nan	nan	nan	nan	0.05263	nan	0.04994	0.04881	0.06953	0.11192	0.05806	nan	nan	0.06083	nan	0.08408	0.08492
2023-10-12 21:21:58+00:00	nan	nan	nan	nan	nan	nan	nan	nan	0.02834	0.07464	0.05664	nan	0.03971	0.09066	0.03357	nan	nan	nan	0.03175	0.04455	0.03691	0.03475	nan	nan	nan	nan	nan	nan	nan	0.0324	0.11813	nan	nan	nan	nan	nan	0.05282	nan	0.04964	0.04939	0.06906	0.11231	0.0579	nan	nan	0.06067	nan	0.08396	0.08405
2023-10-12 21:21:59+00:00	nan	nan	nan	nan	nan	nan	nan	nan	0.0283	0.07358	0.05671	nan	0.03979	0.09075	0.03385	nan	nan	nan	0.03194	0.04455	0.03667	0.03459	nan	nan	nan	nan	nan	nan	nan	0.03225	0.11826	nan	nan	nan	nan	nan	0.05269	nan	0.04966	0.04903	0.06876	0.11059	0.05772	nan	nan	0.06068	nan	0.08377	0.08374
2023-10-12 21:22:00+00:00	nan	nan	nan	nan	nan	nan	nan	nan	0.0284	0.07349	0.05615	nan	0.03954	0.09137	0.03396	nan	nan	nan	0.03231	0.04526	0.03666	0.03445	nan	nan	nan	nan	nan	nan	nan	0.03175	0.11939	nan	nan	nan	nan	nan	0.05261	nan	0.04944	0.04859	0.06896	0.11102	0.05727	nan	nan	0.06072	nan	0.0843	0.08374
2023-10-12 21:22:01+00:00	nan	nan	nan	nan	nan	nan	nan	nan	0.02837	0.07388	0.05601	nan	0.03926	0.09103	0.03418	nan	nan	nan	0.03239	0.04551	0.03649	0.03447	nan	nan	nan	nan	nan	nan	nan	0.03161	0.12054	nan	nan	nan	nan	nan	0.05238	nan	0.04915	0.04847	0.06915	0.11107	0.05767	nan	nan	0.0604	nan	0.0835	0.08365
2023-10-12 21:22:02+00:00	nan	nan	nan	nan	nan	nan	nan	nan	0.02849	0.0733	0.05566	nan	0.03973	0.09104	0.03396	nan	nan	nan	0.0323	0.04557	0.03639	0.03428	nan	nan	nan	nan	nan	nan	nan	0.03144	0.12136	nan	nan	nan	nan	nan	0.05259	nan	0.04937	0.04821	0.06897	0.11103	0.058	nan	nan	0.06069	nan	0.08369	0.08238
2023-10-12 21:22:03+00:00	nan	nan	nan	nan	nan	nan	nan	nan	0.02873	0.07321	0.0554	nan	0.04005	0.09017	0.03413	nan	nan	nan	0.03255	0.04624	0.03637	0.03412	nan	nan	nan	nan	nan	nan	nan	0.03098	0.12138	nan	nan	nan	nan	nan	0.05228	nan	0.0489	0.04809	0.06868	0.11149	0.05828	nan	nan	0.06084	nan	0.08337	0.08257
2023-10-12 21:22:04+00:00	nan	nan	nan	nan	nan	nan	nan	nan	0.02845	0.07377	0.05512	nan	0.03999	0.08927	0.0339	nan	nan	nan	0.03247	0.04619	0.03615	0.03405	nan	nan	nan	nan	nan	nan	nan	0.03069	0.12124	nan	nan	nan	nan	nan	0.05285	nan	0.04905	0.04743	0.0687	0.1112	0.05809	nan	nan	0.06065	nan	0.08342	0.08231
2023-10-12 21:22:05+00:00	nan	nan	nan	nan	nan	nan	nan	nan	0.02866	0.07391	0.05484	nan	0.03985	0.08981	0.03391	nan	nan	nan	0.03244	0.04655	0.03606	0.03409	nan	nan	nan	nan	nan	nan	nan	0.03064	0.12091	nan	nan	nan	nan	nan	0.05274	nan	0.04883	0.04756	0.0689	0.11087	0.05817	nan	nan	0.06055	nan	0.08305	0.08177
2023-10-12 21:22:06+00:00	nan	nan	nan	nan	nan	nan	nan	nan	0.02902	0.07391	0.05445	nan	0.04002	0.09157	0.0341	nan	nan	nan	0.03278	0.04642	0.03601	0.03407	nan	nan	nan	nan	nan	nan	nan	0.03035	0.12073	nan	nan	nan	nan	nan	0.05253	nan	0.04857	0.04745	0.06876	0.1111	0.0579	nan	nan	0.06063	nan	0.08278	0.08167
2023-10-12 21:22:07+00:00	nan	nan	nan	nan	nan	nan	nan	nan	0.02862	0.0732	0.05438	nan	0.03994	0.08993	0.03361	nan	nan	nan	0.03294	0.0466	0.03565	0.03401	nan	nan	nan	nan	nan	nan	nan	0.03014	0.1196	nan	nan	nan	nan	nan	0.05276	nan	0.04872	0.04754	0.06795	0.11069	0.05768	nan	nan	0.06077	nan	0.08311	0.08109
2023-10-12 21:22:08+00:00	nan	nan	nan	nan	nan	nan	nan	nan	0.0285	0.07193	0.05445	nan	0.03981	0.08963	0.03341	nan	nan	nan	0.03292	0.04655	0.03582	0.03389	nan	nan	nan	nan	nan	nan	nan	0.02975	0.11957	nan	nan	nan	nan	nan	0.05287	nan	0.04843	0.04745	0.06778	0.11169	0.05661	nan	nan	0.06088	nan	0.08326	0.08131
2023-10-12 21:22:09+00:00	nan	nan	nan	nan	nan	nan	nan	nan	0.02847	0.07235	0.05413	nan	0.03973	0.08973	0.03348	nan	nan	nan	0.03313	0.04653	0.03583	0.0337	nan	nan	nan	nan	nan	nan	nan	0.02958	0.11899	nan	nan	nan	nan	nan	0.05245	nan	0.04855	0.04782	0.06776	0.11242	0.05614	nan	nan	0.06093	nan	0.08284	0.08156
2023-10-12 21:22:10+00:00	nan	nan	nan	nan	nan	nan	nan	nan	0.02824	0.07251	0.05388	nan	0.0399	0.08995	0.03358	nan	nan	nan	0.03349	0.04694	0.03593	0.03371	nan	nan	nan	nan	nan	nan	nan	0.02937	0.11982	nan	nan	nan	nan	nan	0.0526	nan	0.04855	0.04751	0.06744	0.11337	0.05616	nan	nan	0.06093	nan	0.0823	0.08144
2023-10-12 21:22:11+00:00	nan	nan	nan	nan	nan	nan	nan	nan	0.02809	0.07039	0.05372	nan	0.04017	0.09088	0.03364	nan	nan	nan	0.03341	0.04698	0.03605	0.03354	nan	nan	nan	nan	nan	nan	nan	0.02915	0.11939	nan	nan	nan	nan	nan	0.05318	nan	0.04829	0.04733	0.06723	0.11323	0.05564	nan	nan	0.06083	nan	0.08186	0.08051
2023-10-12 21:22:12+00:00	nan	nan	nan	nan	nan	nan	nan	nan	0.0281	0.07024	0.05399	nan	0.04028	0.0906	0.03348	nan	nan	nan	0.03357	0.04688	0.03589	0.03341	nan	nan	nan	nan	nan	nan	nan	0.02869	0.11944	nan	nan	nan	nan	nan	0.05356	nan	0.04838	0.04774	0.06711	0.11278	0.05577	nan	nan	0.06086	nan	0.08131	0.08116
2023-10-12 21:22:13+00:00	nan	nan	nan	nan	nan	nan	nan	nan	0.02799	0.07027	0.05408	nan	0.04039	0.0911	0.03352	nan	nan	nan	0.03371	0.04681	0.03566	0.03333	nan	nan	nan	nan	nan	nan	nan	0.02828	0.11979	nan	nan	nan	nan	nan	0.05393	nan	0.0488	0.04796	0.06697	0.11238	0.05569	nan	nan	0.0608	nan	0.08063	0.08073
2023-10-12 21:22:14+00:00	nan	nan	nan	nan	nan	nan	nan	nan	0.02813	0.07044	0.05398	nan	0.04016	0.09033	0.03345	nan	nan	nan	0.03354	0.04653	0.03557	0.03348	nan	nan	nan	nan	nan	nan	nan	0.02816	0.11871	nan	nan	nan	nan	nan	0.05454	nan	0.04873	0.04809	0.06653	0.11216	0.05563	nan	nan	0.06094	nan	0.08012	0.07997
2023-10-12 21:22:15+00:00	nan	nan	nan	nan	nan	nan	nan	nan	0.02795	0.07047	0.05377	nan	0.0401	0.09108	0.03369	nan	nan	nan	0.03357	0.04622	0.03549	0.03341	nan	nan	nan	nan	nan	nan	nan	0.0283	0.11936	nan	nan	nan	nan	nan	0.05462	nan	0.04891	0.04806	0.06633	0.11272	0.0555	nan	nan	0.06112	nan	0.07939	0.0799
2023-10-12 21:22:16+00:00	nan	nan	nan	nan	nan	nan	nan	nan	0.028	0.06976	0.05411	nan	0.04014	0.09065	0.03393	nan	nan	nan	0.03351	0.04614	0.03513	0.03311	nan	nan	nan	nan	nan	nan	nan	0.02828	0.11943	nan	nan	nan	nan	nan	0.05475	nan	0.04925	0.04799	0.06663	0.11284	0.05536	nan	nan	0.06122	nan	0.07894	0.07985
2023-10-12 21:22:17+00:00	nan	nan	nan	nan	nan	nan	nan	nan	0.02795	0.06942	0.05363	nan	0.04024	0.09067	0.03407	nan	nan	nan	0.03318	0.04627	0.03534	0.03325	nan	nan	nan	nan	nan	nan	nan	0.02839	0.11983	nan	nan	nan	nan	nan	0.05488	nan	0.04907	0.0482	0.0662	0.11288	0.05567	nan	nan	0.06175	nan	0.07851	0.07928
2023-10-12 21:22:18+00:00	nan	nan	nan	nan	nan	nan	nan	nan	0.02808	0.06961	0.05404	nan	0.04019	0.09267	0.03402	nan	nan	nan	0.03294	0.04628	0.03557	0.03358	nan	nan	nan	nan	nan	nan	nan	0.02847	0.11967	nan	nan	nan	nan	nan	0.05502	nan	0.04878	0.04771	0.06615	0.11363	0.05548	nan	nan	0.06157	nan	0.07874	0.07986
2023-10-12 21:22:19+00:00	nan	nan	nan	nan	nan	nan	nan	nan	0.02827	0.06874	0.05387	nan	0.0402	0.09391	0.03417	nan	nan	nan	0.03298	0.04623	0.03551	0.03332	nan	nan	nan	nan	nan	nan	nan	0.02863	0.11956	nan	nan	nan	nan	nan	0.05495	nan	0.04834	0.04775	0.06642	0.11416	0.05536	nan	nan	0.06148	nan	0.07804	0.08025
2023-10-12 21:22:20+00:00	nan	nan	nan	nan	nan	nan	nan	nan	0.02829	0.06891	0.05384	nan	0.04002	0.09566	0.03414	nan	nan	nan	0.03303	0.04632	0.03546	0.03348	nan	nan	nan	nan	nan	nan	nan	0.0286	0.11972	nan	nan	nan	nan	nan	0.05452	nan	0.0481	0.04807	0.06606	0.11191	0.05604	nan	nan	0.06209	nan	0.07734	0.0806
2023-10-12 21:22:21+00:00	nan	nan	nan	nan	nan	nan	nan	nan	0.02808	0.06837	0.05376	nan	0.04008	0.0961	0.03418	nan	nan	nan	0.03314	0.04607	0.03513	0.03305	nan	nan	nan	nan	nan	nan	nan	0.02885	0.11809	nan	nan	nan	nan	nan	0.05448	nan	0.04812	0.04775	0.06584	0.11177	0.05641	nan	nan	0.06217	nan	0.07718	0.08061
2023-10-12 21:22:22+00:00	nan	nan	nan	nan	nan	nan	nan	nan	0.02835	0.06789	0.05348	nan	0.04002	0.0963	0.03412	nan	nan	nan	0.03302	0.04648	0.03537	0.03286	nan	nan	nan	nan	nan	nan	nan	0.02904	0.11844	nan	nan	nan	nan	nan	0.0544	nan	0.04834	0.0477	0.06532	0.11167	0.05668	nan	nan	0.06194	nan	0.07719	0.0808
2023-10-12 21:22:23+00:00	nan	nan	nan	nan	nan	nan	nan	nan	0.02834	0.06758	0.05363	nan	0.04033	0.09715	0.03422	nan	nan	nan	0.03297	0.04652	0.03574	0.0329	nan	nan	nan	nan	nan	nan	nan	0.02915	0.11822	nan	nan	nan	nan	nan	0.05473	nan	0.04851	0.04768	0.06484	0.11128	0.05683	nan	nan	0.06175	nan	0.07762	0.08102
2023-10-12 21:22:24+00:00	nan	nan	nan	nan	nan	nan	nan	nan	0.02849	0.06754	0.05412	nan	0.04051	0.09771	0.03423	nan	nan	nan	0.03298	0.04657	0.03545	0.03265	nan	nan	nan	nan	nan	nan	nan	0.02921	0.11811	nan	nan	nan	nan	nan	0.05496	nan	0.04843	0.04791	0.06469	0.11153	0.05675	nan	nan	0.06213	nan	0.07738	0.0817
2023-10-12 21:22:25+00:00	nan	nan	nan	nan	nan	nan	nan	nan	0.02831	0.06745	0.05477	nan	0.0405	0.09817	0.03439	nan	nan	nan	0.03301	0.04637	0.03567	0.03258	nan	nan	nan	nan	nan	nan	nan	0.02907	0.11775	nan	nan	nan	nan	nan	0.05475	nan	0.04824	0.04808	0.06493	0.11125	0.05705	nan	nan	0.06265	nan	0.07689	0.08185
2023-10-12 21:22:26+00:00	nan	nan	nan	nan	nan	nan	nan	nan	0.0282	0.06667	0.05508	nan	0.04033	0.09918	0.03441	nan	nan	nan	0.03287	0.04598	0.03571	0.03266	nan	nan	nan	nan	nan	nan	nan	0.02938	0.11811	nan	nan	nan	nan	nan	0.05516	nan	0.04837	0.04787	0.06525	0.1107	0.05767	nan	nan	0.06273	nan	0.07683	0.08145
2023-10-12 21:22:27+00:00	nan	nan	nan	nan	nan	nan	nan	nan	0.02807	0.06585	0.05502	nan	0.04021	0.09918	0.03467	nan	nan	nan	0.03289	0.04611	0.03546	0.03252	nan	nan	nan	nan	nan	nan	nan	0.02917	0.11715	nan	nan	nan	nan	nan	0.05514	nan	0.04832	0.04791	0.06512	0.11003	0.05757	nan	nan	0.06272	nan	0.07626	0.08129
2023-10-12 21:22:28+00:00	nan	nan	nan	nan	nan	nan	nan	nan	0.02809	0.06576	0.05522	nan	0.04036	0.09937	0.035	nan	nan	nan	0.03281	0.04624	0.03614	0.03285	nan	nan	nan	nan	nan	nan	nan	0.02945	0.11679	nan	nan	nan	nan	nan	0.05508	nan	0.04887	0.04725	0.06519	0.10905	0.05794	nan	nan	0.06304	nan	0.07561	0.08129
2023-10-12 21:22:29+00:00	nan	nan	nan	nan	nan	nan	nan	nan	0.02833	0.06581	0.0551	nan	0.04015	0.10037	0.03485	nan	nan	nan	0.03267	0.04616	0.03621	0.03299	nan	nan	nan	nan	nan	nan	nan	0.02963	0.11703	nan	nan	nan	nan	nan	0.05521	nan	0.04863	0.04738	0.06508	0.10985	0.05826	nan	nan	0.06323	nan	0.0754	0.08109
2023-10-12 21:22:30+00:00	nan	nan	nan	nan	nan	nan	nan	nan	0.02837	0.06684	0.05506	nan	0.04001	0.09997	0.03472	nan	nan	nan	0.03257	0.04562	0.03649	0.03293	nan	nan	nan	nan	nan	nan	nan	0.0298	0.11724	nan	nan	nan	nan	nan	0.05505	nan	0.04907	0.04759	0.06471	0.10967	0.05856	nan	nan	0.06348	nan	0.07494	0.08138
2023-10-12 21:22:31+00:00	nan	nan	nan	nan	nan	nan	nan	nan	0.02828	0.06753	0.05488	nan	0.04022	0.09997	0.03485	nan	nan	nan	0.03266	0.04546	0.03675	0.03311	nan	nan	nan	nan	nan	nan	nan	0.02985	0.1162	nan	nan	nan	nan	nan	0.05501	nan	0.04915	0.04763	0.06461	0.10977	0.05887	nan	nan	0.06331	nan	0.0748	0.08188
2023-10-12 21:22:32+00:00	nan	nan	nan	nan	nan	nan	nan	nan	0.0281	0.06843	0.05479	nan	0.03961	0.10031	0.03473	nan	nan	nan	0.03276	0.04535	0.03676	0.033	nan	nan	nan	nan	nan	nan	nan	0.03001	0.11554	nan	nan	nan	nan	nan	0.05492	nan	0.04887	0.04759	0.06444	0.1098	0.05883	nan	nan	0.06374	nan	0.07478	0.08206
2023-10-12 21:22:33+00:00	nan	nan	nan	nan	nan	nan	nan	nan	0.02793	0.06808	0.05426	nan	0.03944	0.10065	0.03465	nan	nan	nan	0.03258	0.04483	0.03724	0.03348	nan	nan	nan	nan	nan	nan	nan	0.0302	0.11817	nan	nan	nan	nan	nan	0.05471	nan	0.04892	0.04784	0.06453	0.10995	0.05857	nan	nan	0.06372	nan	0.07461	0.08236
2023-10-12 21:22:34+00:00	nan	nan	nan	nan	nan	nan	nan	nan	0.02821	0.06701	0.05411	nan	0.03955	0.10053	0.03452	nan	nan	nan	0.03245	0.0449	0.03749	0.03376	nan	nan	nan	nan	nan	nan	nan	0.03018	0.11794	nan	nan	nan	nan	nan	0.05423	nan	0.04882	0.04766	0.064	0.10985	0.05847	nan	nan	0.06386	nan	0.07415	0.08225
2023-10-12 21:22:35+00:00	nan	nan	nan	nan	nan	nan	nan	nan	0.02806	0.06655	0.05441	nan	0.0392	0.10028	0.03437	nan	nan	nan	0.03237	0.04492	0.03749	0.03392	nan	nan	nan	nan	nan	nan	nan	0.03038	0.11821	nan	nan	nan	nan	nan	0.05419	nan	0.04884	0.04756	0.06398	0.10977	0.05826	nan	nan	0.06408	nan	0.07397	0.08323
2023-10-12 21:22:36+00:00	nan	nan	nan	nan	nan	nan	nan	nan	0.02776	0.06669	0.05462	nan	0.03896	0.0986	0.03433	nan	nan	nan	0.03224	0.04497	0.03754	0.03409	nan	nan	nan	nan	nan	nan	nan	0.03054	0.1189	nan	nan	nan	nan	nan	0.05386	nan	0.04908	0.04726	0.06366	0.10968	0.05847	nan	nan	0.06444	nan	0.0743	0.08296
2023-10-12 21:22:37+00:00	nan	nan	nan	nan	nan	nan	nan	nan	0.02769	0.06656	0.05428	nan	0.03898	0.0992	0.03444	nan	nan	nan	0.03187	0.04494	0.03777	0.03442	nan	nan	nan	nan	nan	nan	nan	0.03082	0.12022	nan	nan	nan	nan	nan	0.05384	nan	0.04901	0.04704	0.06423	0.10946	0.05893	nan	nan	0.06528	nan	0.07431	0.08329
2023-10-12 21:22:38+00:00	nan	nan	nan	nan	nan	nan	nan	nan	0.02764	0.06684	0.05415	nan	0.03916	0.09934	0.03445	nan	nan	nan	0.03172	0.04469	0.03802	0.0347	nan	nan	nan	nan	nan	nan	nan	0.03119	0.12061	nan	nan	nan	nan	nan	0.05366	nan	0.04911	0.04733	0.06386	0.1079	0.05963	nan	nan	0.06553	nan	0.07403	0.08262
2023-10-12 21:22:39+00:00	nan	nan	nan	nan	nan	nan	nan	nan	0.02757	0.06649	0.0541	nan	0.03922	0.0991	0.03427	nan	nan	nan	0.03157	0.04461	0.0381	0.03488	nan	nan	nan	nan	nan	nan	nan	0.03137	0.12116	nan	nan	nan	nan	nan	0.05361	nan	0.04915	0.04724	0.06427	0.1072	0.05963	nan	nan	0.06609	nan	0.07507	0.08204
2023-10-12 21:22:40+00:00	nan	nan	nan	nan	nan	nan	nan	nan	0.0276	0.0661	0.05428	nan	0.03916	0.09849	0.0341	nan	nan	nan	0.03143	0.04437	0.03809	0.03523	nan	nan	nan	nan	nan	nan	nan	0.03152	0.12072	nan	nan	nan	nan	nan	0.05388	nan	0.04917	0.04743	0.06464	0.10658	0.0594	nan	nan	0.06663	nan	0.07493	0.08202
2023-10-12 21:22:41+00:00	nan	nan	nan	nan	nan	nan	nan	nan	0.02757	0.06716	0.05423	nan	0.03884	0.09827	0.03413	nan	nan	nan	0.03144	0.044	0.03825	0.03558	nan	nan	nan	nan	nan	nan	nan	0.03185	0.12161	nan	nan	nan	nan	nan	0.05362	nan	0.04952	0.04764	0.06484	0.10732	0.05971	nan	nan	0.06728	nan	0.07561	0.08368
2023-10-12 21:22:42+00:00	nan	nan	nan	nan	nan	nan	nan	nan	0.0275	0.06678	0.05391	nan	0.03837	0.0984	0.03428	nan	nan	nan	0.03128	0.044	0.03839	0.03568	nan	nan	nan	nan	nan	nan	nan	0.03187	0.12147	nan	nan	nan	nan	nan	0.05339	nan	0.04931	0.0474	0.06501	0.10807	0.05988	nan	nan	0.06745	nan	0.07614	0.08355
2023-10-12 21:22:43+00:00	nan	nan	nan	nan	nan	nan	nan	nan	0.02762	0.06631	0.05349	nan	0.0382	0.09833	0.03408	nan	nan	nan	0.03118	0.04371	0.03868	0.03585	nan	nan	nan	nan	nan	nan	nan	0.03185	0.12189	nan	nan	nan	nan	nan	0.05348	nan	0.0487	0.04796	0.06516	0.10823	0.05964	nan	nan	0.06772	nan	0.07607	0.08358
2023-10-12 21:22:44+00:00	nan	nan	nan	nan	nan	nan	nan	nan	0.02744	0.06598	0.05342	nan	0.0382	0.09857	0.03397	nan	nan	nan	0.03134	0.04352	0.03883	0.03588	nan	nan	nan	nan	nan	nan	nan	0.03213	0.1233	nan	nan	nan	nan	nan	0.05309	nan	0.04837	0.04792	0.06599	0.108	0.05937	nan	nan	0.06793	nan	0.0762	0.0834
2023-10-12 21:22:45+00:00	nan	nan	nan	nan	nan	nan	nan	nan	0.02751	0.06601	0.05408	nan	0.03825	0.09842	0.03376	nan	nan	nan	0.0312	0.0434	0.03876	0.03611	nan	nan	nan	nan	nan	nan	nan	0.03256	0.12396	nan	nan	nan	nan	nan	0.05299	nan	0.04823	0.04799	0.06603	0.10821	0.05907	nan	nan	0.06861	nan	0.07598	0.08306
2023-10-12 21:22:46+00:00	nan	nan	nan	nan	nan	nan	nan	nan	0.02757	0.06613	0.0538	nan	0.03824	0.09865	0.03356	nan	nan	nan	0.03119	0.04331	0.03877	0.03654	nan	nan	nan	nan	nan	nan	nan	0.03281	0.12524	nan	nan	nan	nan	nan	0.0524	nan	0.04788	0.04834	0.06557	0.10848	0.05913	nan	nan	0.06862	nan	0.0764	0.08353
2023-10-12 21:22:47+00:00	nan	nan	nan	nan	nan	nan	nan	nan	0.0276	0.06617	0.05436	nan	0.03839	0.09941	0.03342	nan	nan	nan	0.03118	0.04302	0.03873	0.03681	nan	nan	nan	nan	nan	nan	nan	0.03291	0.12481	nan	nan	nan	nan	nan	0.05281	nan	0.04777	0.04823	0.06565	0.10921	0.05877	nan	nan	0.06877	nan	0.0764	0.08334
2023-10-12 21:22:48+00:00	nan	nan	nan	nan	nan	nan	nan	nan	0.0276	0.06623	0.05436	nan	0.03845	0.09761	0.03355	nan	nan	nan	0.03103	0.04253	0.03849	0.0365	nan	nan	nan	nan	nan	nan	nan	0.03295	0.12529	nan	nan	nan	nan	nan	0.05273	nan	0.04796	0.04847	0.06572	0.10897	0.0591	nan	nan	0.0695	nan	0.07656	0.08305
2023-10-12 21:22:49+00:00	nan	nan	nan	nan	nan	nan	nan	nan	0.02755	0.0664	0.05463	nan	0.03852	0.09809	0.03343	nan	nan	nan	0.03107	0.04257	0.03845	0.03664	nan	nan	nan	nan	nan	nan	nan	0.03308	0.12506	nan	nan	nan	nan	nan	0.05282	nan	0.04839	0.04858	0.06569	0.10933	0.05915	nan	nan	0.06995	nan	0.0768	0.08275
2023-10-12 21:22:50+00:00	nan	nan	nan	nan	nan	nan	nan	nan	0.0274	0.06622	0.05441	nan	0.0383	0.09684	0.03348	nan	nan	nan	0.03113	0.04235	0.03899	0.03666	nan	nan	nan	nan	nan	nan	nan	0.0334	0.12562	nan	nan	nan	nan	nan	0.05307	nan	0.04876	0.04865	0.06572	0.11087	0.05861	nan	nan	0.06954	nan	0.07725	0.08286
2023-10-12 21:22:51+00:00	nan	nan	nan	nan	nan	nan	nan	nan	0.02746	0.06617	0.05457	nan	0.03839	0.09636	0.03322	nan	nan	nan	0.0309	0.04246	0.03932	0.03683	nan	nan	nan	nan	nan	nan	nan	0.03349	0.12718	nan	nan	nan	nan	nan	0.05353	nan	0.04907	0.04894	0.06559	0.11068	0.05857	nan	nan	0.06948	nan	0.07711	0.08215
2023-10-12 21:22:52+00:00	nan	nan	nan	nan	nan	nan	nan	nan	0.02704	0.06624	0.05474	nan	0.0386	0.09558	0.03307	nan	nan	nan	0.03085	0.04202	0.03927	0.03683	nan	nan	nan	nan	nan	nan	nan	0.03349	0.12697	nan	nan	nan	nan	nan	0.05332	nan	0.0487	0.04939	0.06574	0.11101	0.05926	nan	nan	0.06969	nan	0.0771	0.08129
2023-10-12 21:22:53+00:00	nan	nan	nan	nan	nan	nan	nan	nan	0.02679	0.0667	0.05441	nan	0.03812	0.09653	0.03301	nan	nan	nan	0.03106	0.04225	0.03929	0.03645	nan	nan	nan	nan	nan	nan	nan	0.0334	0.12699	nan	nan	nan	nan	nan	0.05316	nan	0.04836	0.04983	0.06607	0.11084	0.05913	nan	nan	0.07026	nan	0.07719	0.08157
2023-10-12 21:22:54+00:00	nan	nan	nan	nan	nan	nan	nan	nan	0.02651	0.06613	0.0539	nan	0.03811	0.09644	0.03294	nan	nan	nan	0.0308	0.04242	0.03948	0.03666	nan	nan	nan	nan	nan	nan	nan	0.03333	0.12632	nan	nan	nan	nan	nan	0.05302	nan	0.04818	0.04983	0.06639	0.11135	0.05916	nan	nan	0.07033	nan	0.07729	0.08084
2023-10-12 21:22:55+00:00	nan	nan	nan	nan	nan	nan	nan	nan	0.02667	0.06626	0.05352	nan	0.03795	0.09574	0.03262	nan	nan	nan	0.0308	0.04269	0.03942	0.03665	nan	nan	nan	nan	nan	nan	nan	0.03352	0.12723	nan	nan	nan	nan	nan	0.05283	nan	0.04788	0.04948	0.06638	0.11141	0.05926	nan	nan	0.07002	nan	0.07813	0.08083
2023-10-12 21:22:56+00:00	nan	nan	nan	nan	nan	nan	nan	nan	0.02665	0.06653	0.05383	nan	0.03798	0.09513	0.03284	nan	nan	nan	0.03072	0.04299	0.03955	0.03655	nan	nan	nan	nan	nan	nan	nan	0.03363	0.12677	nan	nan	nan	nan	nan	0.05238	nan	0.04768	0.04973	0.0666	0.11126	0.05892	nan	nan	0.06993	nan	0.07846	0.08099
2023-10-12 21:22:57+00:00	nan	nan	nan	nan	nan	nan	nan	nan	0.02663	0.0669	0.05405	nan	0.03769	0.09521	0.03271	nan	nan	nan	0.03094	0.04273	0.03994	0.03643	nan	nan	nan	nan	nan	nan	nan	0.03374	0.12632	nan	nan	nan	nan	nan	0.05227	nan	0.04758	0.04976	0.06698	0.11209	0.05905	nan	nan	0.06991	nan	0.07853	0.08147
2023-10-12 21:22:58+00:00	nan	nan	nan	nan	nan	nan	nan	nan	0.02658	0.06757	0.05396	nan	0.03746	0.09403	0.03238	nan	nan	nan	0.03079	0.0423	0.03947	0.03599	nan	nan	nan	nan	nan	nan	nan	0.03364	0.1265	nan	nan	nan	nan	nan	0.05209	nan	0.04703	0.05001	0.06687	0.11316	0.0588	nan	nan	0.06986	nan	0.07931	0.0813
2023-10-12 21:22:59+00:00	nan	nan	nan	nan	nan	nan	nan	nan	0.02629	0.06792	0.054	nan	0.03743	0.09339	0.03242	nan	nan	nan	0.03069	0.0421	0.03944	0.03579	nan	nan	nan	nan	nan	nan	nan	0.03338	0.1264	nan	nan	nan	nan	nan	0.05236	nan	0.04714	0.04986	0.06714	0.11281	0.05885	nan	nan	0.06986	nan	0.08037	0.08084
2023-10-12 21:23:00+00:00	nan	nan	nan	nan	nan	nan	nan	nan	0.0262	0.06702	0.05443	nan	0.03755	0.09315	0.0325	nan	nan	nan	0.03043	0.04187	0.03944	0.03577	nan	nan	nan	nan	nan	nan	nan	0.0331	0.12584	nan	nan	nan	nan	nan	0.05248	nan	0.04656	0.04957	0.06681	0.11226	0.0589	nan	nan	0.0699	nan	0.0801	0.08091
2023-10-12 21:23:01+00:00	nan	nan	nan	nan	nan	nan	nan	nan	0.02631	0.06612	0.05501	nan	0.0376	0.09331	0.03237	nan	nan	nan	0.03019	0.0418	0.03923	0.03569	nan	nan	nan	nan	nan	nan	nan	0.03311	0.1261	nan	nan	nan	nan	nan	0.05239	nan	0.04653	0.04972	0.06654	0.11239	0.0584	nan	nan	0.0702	nan	0.08037	0.08054
2023-10-12 21:23:02+00:00	nan	nan	nan	nan	nan	nan	nan	nan	0.02654	0.0662	0.05546	nan	0.03798	0.09332	0.03239	nan	nan	nan	0.03001	0.04152	0.03893	0.03581	nan	nan	nan	nan	nan	nan	nan	0.03304	0.12638	nan	nan	nan	nan	nan	0.05235	nan	0.0468	0.04973	0.06623	0.11252	0.05848	nan	nan	0.06973	nan	0.0803	0.08056
2023-10-12 21:23:03+00:00	nan	nan	nan	nan	nan	nan	nan	nan	0.02666	0.06729	0.0557	nan	0.03792	0.09301	0.03245	nan	nan	nan	0.03011	0.04158	0.0386	0.03548	nan	nan	nan	nan	nan	nan	nan	0.03324	0.12453	nan	nan	nan	nan	nan	0.0525	nan	0.04702	0.04964	0.06625	0.1134	0.05828	nan	nan	0.06997	nan	0.08047	0.08054
2023-10-12 21:23:04+00:00	nan	nan	nan	nan	nan	nan	nan	nan	0.02644	0.06684	0.05598	nan	0.0378	0.09476	0.03265	nan	nan	nan	0.03014	0.0416	0.03848	0.03528	nan	nan	nan	nan	nan	nan	nan	0.03355	0.12596	nan	nan	nan	nan	nan	0.05271	nan	0.04689	0.0496	0.06665	0.11314	0.05862	nan	nan	0.07024	nan	0.08097	0.08028
2023-10-12 21:23:05+00:00	nan	nan	nan	nan	nan	nan	nan	nan	0.02645	0.06712	0.0559	nan	0.03802	0.09496	0.03271	nan	nan	nan	0.03017	0.04133	0.03855	0.03483	nan	nan	nan	nan	nan	nan	nan	0.03356	0.12641	nan	nan	nan	nan	nan	0.05278	nan	0.04674	0.04939	0.06637	0.1134	0.05897	nan	nan	0.07005	nan	0.08091	0.07955
2023-10-12 21:23:06+00:00	nan	nan	nan	nan	nan	nan	nan	nan	0.02666	0.06671	0.05605	nan	0.03799	0.09548	0.03245	nan	nan	nan	0.03011	0.04128	0.03872	0.03453	nan	nan	nan	nan	nan	nan	nan	0.03355	0.12809	nan	nan	nan	nan	nan	0.05319	nan	0.04682	0.04945	0.06673	0.11356	0.05888	nan	nan	0.06984	nan	0.08121	0.07936
2023-10-12 21:23:07+00:00	nan	nan	nan	nan	nan	nan	nan	nan	0.02681	0.06648	0.05604	nan	0.03856	0.09465	0.03257	nan	nan	nan	0.02999	0.04125	0.03854	0.03414	nan	nan	nan	nan	nan	nan	nan	0.03348	0.12835	nan	nan	nan	nan	nan	0.05329	nan	0.04694	0.04942	0.06639	0.11508	0.05805	nan	nan	0.06894	nan	0.08103	0.07882
2023-10-12 21:23:08+00:00	nan	nan	nan	nan	nan	nan	nan	nan	0.02682	0.06668	0.05616	nan	0.03879	0.09464	0.03241	nan	nan	nan	0.02989	0.04106	0.03832	0.03413	nan	nan	nan	nan	nan	nan	nan	0.03328	0.1288	nan	nan	nan	nan	nan	0.05346	nan	0.04705	0.04915	0.06694	0.11657	0.05783	nan	nan	0.0686	nan	0.0814	0.08005
2023-10-12 21:23:09+00:00	nan	nan	nan	nan	nan	nan	nan	nan	0.02723	0.06708	0.05642	nan	0.03872	0.09441	0.03259	nan	nan	nan	0.0297	0.04086	0.03837	0.03399	nan	nan	nan	nan	nan	nan	nan	0.03326	0.12941	nan	nan	nan	nan	nan	0.0539	nan	0.04704	0.04897	0.06653	0.11732	0.05769	nan	nan	0.06788	nan	0.08094	0.08084
2023-10-12 21:23:10+00:00	nan	nan	nan	nan	nan	nan	nan	nan	0.02735	0.06733	0.05648	nan	0.03852	0.09449	0.03299	nan	nan	nan	0.02974	0.04048	0.03838	0.03358	nan	nan	nan	nan	nan	nan	nan	0.03325	0.12936	nan	nan	nan	nan	nan	0.05349	nan	0.04716	0.04928	0.06607	0.11786	0.05772	nan	nan	0.0676	nan	0.0808	0.08056
2023-10-12 21:23:11+00:00	nan	nan	nan	nan	nan	nan	nan	nan	0.02758	0.06668	0.0571	nan	0.03838	0.09347	0.03295	nan	nan	nan	0.02974	0.0406	0.03803	0.03345	nan	nan	nan	nan	nan	nan	nan	0.03349	0.12941	nan	nan	nan	nan	nan	0.05353	nan	0.04689	0.04915	0.06585	0.11757	0.05755	nan	nan	0.06669	nan	0.08011	0.07927
2023-10-12 21:23:12+00:00	nan	nan	nan	nan	nan	nan	nan	nan	0.02738	0.06704	0.05726	nan	0.03885	0.09301	0.03292	nan	nan	nan	0.02992	0.04084	0.0377	0.03328	nan	nan	nan	nan	nan	nan	nan	0.03357	0.13009	nan	nan	nan	nan	nan	0.05357	nan	0.04698	0.04912	0.06579	0.11702	0.05743	nan	nan	0.06649	nan	0.07979	0.07932
2023-10-12 21:23:13+00:00	nan	nan	nan	nan	nan	nan	nan	nan	0.02739	0.06725	0.05736	nan	0.03892	0.09186	0.03294	nan	nan	nan	0.02983	0.04082	0.03761	0.03306	nan	nan	nan	nan	nan	nan	nan	0.03391	0.1294	nan	nan	nan	nan	nan	0.05339	nan	0.04748	0.0486	0.06561	0.11641	0.05767	nan	nan	0.06674	nan	0.08003	0.07993
2023-10-12 21:23:14+00:00	nan	nan	nan	nan	nan	nan	nan	nan	0.02763	0.06741	0.05745	nan	0.03879	0.09161	0.03307	nan	nan	nan	0.02959	0.04096	0.03759	0.03293	nan	nan	nan	nan	nan	nan	nan	0.0339	0.12896	nan	nan	nan	nan	nan	0.05337	nan	0.04773	0.0485	0.06537	0.1174	0.05809	nan	nan	0.06644	nan	0.0797	0.07983
2023-10-12 21:23:15+00:00	nan	nan	nan	nan	nan	nan	nan	nan	0.02768	0.06681	0.05702	nan	0.03862	0.0922	0.03318	nan	nan	nan	0.02972	0.04118	0.03786	0.03297	nan	nan	nan	nan	nan	nan	nan	0.03349	0.12888	nan	nan	nan	nan	nan	0.05359	nan	0.0479	0.0488	0.06571	0.11746	0.05854	nan	nan	0.06609	nan	0.07982	0.08036
2023-10-12 21:23:16+00:00	nan	nan	nan	nan	nan	nan	nan	nan	0.02744	0.06662	0.05678	nan	0.03844	0.09128	0.0333	nan	nan	nan	0.02982	0.04125	0.03791	0.0328	nan	nan	nan	nan	nan	nan	nan	0.03342	0.12813	nan	nan	nan	nan	nan	0.05371	nan	0.04806	0.04895	0.06564	0.11726	0.05818	nan	nan	0.06599	nan	0.08032	0.07995
2023-10-12 21:23:17+00:00	nan	nan	nan	nan	nan	nan	nan	nan	0.02756	0.06693	0.05683	nan	0.03832	0.08979	0.03327	nan	nan	nan	0.03	0.04143	0.03799	0.03244	nan	nan	nan	nan	nan	nan	nan	0.03351	0.12817	nan	nan	nan	nan	nan	0.05323	nan	0.04843	0.04915	0.06553	0.11753	0.05856	nan	nan	0.06534	nan	0.08035	0.08018
2023-10-12 21:23:18+00:00	nan	nan	nan	nan	nan	nan	nan	nan	0.02753	0.067	0.05664	nan	0.03819	0.08938	0.03338	nan	nan	nan	0.03006	0.04147	0.03806	0.03242	nan	nan	nan	nan	nan	nan	nan	0.03351	0.12905	nan	nan	nan	nan	nan	0.05312	nan	0.04811	0.04923	0.06583	0.1172	0.05863	nan	nan	0.065	nan	0.08066	0.08082
2023-10-12 21:23:19+00:00	nan	nan	nan	nan	nan	nan	nan	nan	0.02753	0.06693	0.05659	nan	0.03793	0.08762	0.03334	nan	nan	nan	0.03004	0.04129	0.03807	0.03207	nan	nan	nan	nan	nan	nan	nan	0.03391	0.12946	nan	nan	nan	nan	nan	0.053	nan	0.04769	0.04925	0.06556	0.11681	0.05878	nan	nan	0.06497	nan	0.08087	0.08136
2023-10-12 21:23:20+00:00	nan	nan	nan	nan	nan	nan	nan	nan	0.0278	0.06708	0.05647	nan	0.03811	0.08748	0.0334	nan	nan	nan	0.03014	0.04135	0.03762	0.03202	nan	nan	nan	nan	nan	nan	nan	0.03404	0.12902	nan	nan	nan	nan	nan	0.05286	nan	0.04761	0.04911	0.06527	0.11575	0.05836	nan	nan	0.06493	nan	0.08106	0.08123
2023-10-12 21:23:21+00:00	nan	nan	nan	nan	nan	nan	nan	nan	0.02769	0.06693	0.05622	nan	0.03801	0.0873	0.03359	nan	nan	nan	0.03027	0.04123	0.03731	0.03189	nan	nan	nan	nan	nan	nan	nan	0.03403	0.12865	nan	nan	nan	nan	nan	0.05243	nan	0.04749	0.04898	0.06555	0.11663	0.05801	nan	nan	0.06523	nan	0.08195	0.08143
2023-10-12 21:23:22+00:00	nan	nan	nan	nan	nan	nan	nan	nan	0.02784	0.06669	0.05652	nan	0.03784	0.08706	0.03383	nan	nan	nan	0.03035	0.04109	0.03717	0.032	nan	nan	nan	nan	nan	nan	nan	0.03405	0.12999	nan	nan	nan	nan	nan	0.05243	nan	0.04788	0.04846	0.06508	0.11651	0.0573	nan	nan	0.0649	nan	0.08274	0.082
2023-10-12 21:23:23+00:00	nan	nan	nan	nan	nan	nan	nan	nan	0.02794	0.06641	0.05672	nan	0.038	0.08504	0.03406	nan	nan	nan	0.03017	0.0411	0.03702	0.03205	nan	nan	nan	nan	nan	nan	nan	0.03417	0.13015	nan	nan	nan	nan	nan	0.05302	nan	0.04805	0.04805	0.06496	0.11612	0.05764	nan	nan	0.06453	nan	0.08231	0.08203
2023-10-12 21:23:24+00:00	nan	nan	nan	nan	nan	nan	nan	nan	0.02793	0.06807	0.05706	nan	0.03786	0.08438	0.03403	nan	nan	nan	0.03028	0.0408	0.037	0.03199	nan	nan	nan	nan	nan	nan	nan	0.03432	0.13083	nan	nan	nan	nan	nan	0.05298	nan	0.04826	0.04809	0.06498	0.11633	0.05739	nan	nan	0.06438	nan	0.08305	0.08194
2023-10-12 21:23:25+00:00	nan	nan	nan	nan	nan	nan	nan	nan	0.02788	0.06774	0.05707	nan	0.03793	0.08373	0.03423	nan	nan	nan	0.03008	0.04055	0.03691	0.03202	nan	nan	nan	nan	nan	nan	nan	0.0347	0.13058	nan	nan	nan	nan	nan	0.05345	nan	0.04878	0.04832	0.06451	0.11665	0.05745	nan	nan	0.06464	nan	0.08324	0.08183
2023-10-12 21:23:26+00:00	nan	nan	nan	nan	nan	nan	nan	nan	0.02788	0.06731	0.05752	nan	0.03788	0.08376	0.03396	nan	nan	nan	0.03021	0.04015	0.0366	0.03181	nan	nan	nan	nan	nan	nan	nan	0.03484	0.13069	nan	nan	nan	nan	nan	0.05353	nan	0.04883	0.04832	0.06442	0.11658	0.05755	nan	nan	0.06494	nan	0.08338	0.0819
2023-10-12 21:23:27+00:00	nan	nan	nan	nan	nan	nan	nan	nan	0.02794	0.06723	0.05871	nan	0.03797	0.08353	0.03389	nan	nan	nan	0.02995	0.04002	0.03633	0.03184	nan	nan	nan	nan	nan	nan	nan	0.03503	0.13198	nan	nan	nan	nan	nan	0.0538	nan	0.04862	0.04854	0.0642	0.11669	0.05757	nan	nan	0.06549	nan	0.08438	0.08172
2023-10-12 21:23:28+00:00	nan	nan	nan	nan	nan	nan	nan	nan	0.02796	0.0666	0.05862	nan	0.03793	0.08359	0.03375	nan	nan	nan	0.03007	0.04015	0.03621	0.03187	nan	nan	nan	nan	nan	nan	nan	0.03515	0.13239	nan	nan	nan	nan	nan	0.05417	nan	0.0488	0.04882	0.06424	0.1174	0.05751	nan	nan	0.06562	nan	0.08459	0.0821
2023-10-12 21:23:29+00:00	nan	nan	nan	nan	nan	nan	nan	nan	0.02812	0.06671	0.0587	nan	0.03807	0.08259	0.03362	nan	nan	nan	0.0302	0.04029	0.03617	0.03168	nan	nan	nan	nan	nan	nan	nan	0.03548	0.13267	nan	nan	nan	nan	nan	0.05394	nan	0.04866	0.04871	0.06383	0.11768	0.05739	nan	nan	0.06557	nan	0.0842	0.08261
2023-10-12 21:23:30+00:00	nan	nan	nan	nan	nan	nan	nan	nan	0.02797	0.06717	0.05856	nan	0.03811	0.08255	0.03345	nan	nan	nan	0.03036	0.04061	0.03604	0.0317	nan	nan	nan	nan	nan	nan	nan	0.03573	0.13225	nan	nan	nan	nan	nan	0.05448	nan	0.04901	0.04907	0.06423	0.11895	0.05709	nan	nan	0.06535	nan	0.08457	0.08294
2023-10-12 21:23:31+00:00	nan	nan	nan	nan	nan	nan	nan	nan	0.02784	0.06729	0.05807	nan	0.03792	0.0828	0.0333	nan	nan	nan	0.03054	0.0406	0.03618	0.03151	nan	nan	nan	nan	nan	nan	nan	0.03587	0.1327	nan	nan	nan	nan	nan	0.05482	nan	0.0492	0.0496	0.06508	0.12001	0.05687	nan	nan	0.06554	nan	0.08567	0.08328
2023-10-12 21:23:32+00:00	nan	nan	nan	nan	nan	nan	nan	nan	0.0279	0.06695	0.05803	nan	0.03766	0.08199	0.03342	nan	nan	nan	0.03042	0.04057	0.03599	0.03168	nan	nan	nan	nan	nan	nan	nan	0.03588	0.13341	nan	nan	nan	nan	nan	0.055	nan	0.04926	0.04973	0.06557	0.1205	0.05665	nan	nan	0.06552	nan	0.08676	0.08352
2023-10-12 21:23:33+00:00	nan	nan	nan	nan	nan	nan	nan	nan	0.02788	0.06627	0.05802	nan	0.03751	0.08077	0.03328	nan	nan	nan	0.03027	0.04035	0.03608	0.03167	nan	nan	nan	nan	nan	nan	nan	0.03559	0.1336	nan	nan	nan	nan	nan	0.05514	nan	0.04925	0.0496	0.06531	0.12002	0.05659	nan	nan	0.06524	nan	0.08728	0.08361
2023-10-12 21:23:34+00:00	nan	nan	nan	nan	nan	nan	nan	nan	0.02777	0.06641	0.05792	nan	0.03767	0.07868	0.03346	nan	nan	nan	0.03033	0.04029	0.03653	0.03201	nan	nan	nan	nan	nan	nan	nan	0.03523	0.13274	nan	nan	nan	nan	nan	0.05546	nan	0.04947	0.04979	0.065	0.12077	0.0565	nan	nan	0.06514	nan	0.0871	0.08376
2023-10-12 21:23:35+00:00	nan	nan	nan	nan	nan	nan	nan	nan	0.02781	0.06607	0.05832	nan	0.03757	0.078	0.03342	nan	nan	nan	0.03023	0.04009	0.03647	0.03224	nan	nan	nan	nan	nan	nan	nan	0.03498	0.13277	nan	nan	nan	nan	nan	0.05533	nan	0.04923	0.05009	0.06483	0.12079	0.05615	nan	nan	0.06537	nan	0.08758	0.08402
2023-10-12 21:23:36+00:00	nan	nan	nan	nan	nan	nan	nan	nan	0.02737	0.06638	0.05875	nan	0.03765	0.0772	0.03365	nan	nan	nan	0.0302	0.04014	0.03648	0.03259	nan	nan	nan	nan	nan	nan	nan	0.03509	0.13241	nan	nan	nan	nan	nan	0.05505	nan	0.04885	0.05033	0.06464	0.11985	0.05636	nan	nan	0.06526	nan	0.08777	0.08436
2023-10-12 21:23:37+00:00	nan	nan	nan	nan	nan	nan	nan	nan	0.02728	0.06648	0.05902	nan	0.03717	0.07685	0.03327	nan	nan	nan	0.03039	0.03989	0.03674	0.03286	nan	nan	nan	nan	nan	nan	nan	0.03491	0.13215	nan	nan	nan	nan	nan	0.05506	nan	0.04876	0.05051	0.06474	0.11932	0.05672	nan	nan	0.06513	nan	0.08806	0.08472
2023-10-12 21:23:38+00:00	nan	nan	nan	nan	nan	nan	nan	nan	0.02726	0.06658	0.05939	nan	0.03696	0.07635	0.03337	nan	nan	nan	0.03074	0.04005	0.03682	0.03281	nan	nan	nan	nan	nan	nan	nan	0.0348	0.13178	nan	nan	nan	nan	nan	0.05525	nan	0.04861	0.05061	0.06509	0.11917	0.05663	nan	nan	0.06498	nan	0.08779	0.08456
2023-10-12 21:23:39+00:00	nan	nan	nan	nan	nan	nan	nan	nan	0.02691	0.06684	0.05963	nan	0.03713	0.07639	0.03333	nan	nan	nan	0.03081	0.04008	0.03685	0.03302	nan	nan	nan	nan	nan	nan	nan	0.03474	0.13127	nan	nan	nan	nan	nan	0.05516	nan	0.04845	0.05118	0.06564	0.11965	0.05675	nan	nan	0.06565	nan	0.08827	0.08377
2023-10-12 21:23:40+00:00	nan	nan	nan	nan	nan	nan	nan	nan	0.02685	0.06809	0.05939	nan	0.03748	0.07625	0.03302	nan	nan	nan	0.0308	0.04041	0.03685	0.03314	nan	nan	nan	nan	nan	nan	nan	0.03462	0.13119	nan	nan	nan	nan	nan	0.05525	nan	0.04837	0.05107	0.06566	0.12036	0.05668	nan	nan	0.06584	nan	0.08917	0.08403
2023-10-12 21:23:41+00:00	nan	nan	nan	nan	nan	nan	nan	nan	0.02674	0.06823	0.05929	nan	0.03764	0.07579	0.033	nan	nan	nan	0.03083	0.04027	0.03686	0.03308	nan	nan	nan	nan	nan	nan	nan	0.03419	0.13093	nan	nan	nan	nan	nan	0.05526	nan	0.04809	0.05099	0.06605	0.12096	0.0568	nan	nan	0.06594	nan	0.08985	0.08381
2023-10-12 21:23:42+00:00	nan	nan	nan	nan	nan	nan	nan	nan	0.02696	0.06827	0.05941	nan	0.03748	0.07609	0.03335	nan	nan	nan	0.03073	0.04029	0.03722	0.03293	nan	nan	nan	nan	nan	nan	nan	0.03388	0.13153	nan	nan	nan	nan	nan	0.05532	nan	0.04785	0.05135	0.06592	0.12103	0.05667	nan	nan	0.06624	nan	0.08988	0.08403
2023-10-12 21:23:43+00:00	nan	nan	nan	nan	nan	nan	nan	nan	0.02697	0.06829	0.05988	nan	0.0373	0.07676	0.03321	nan	nan	nan	0.03076	0.04021	0.03706	0.03311	nan	nan	nan	nan	nan	nan	nan	0.03361	0.13252	nan	nan	nan	nan	nan	0.05535	nan	0.04756	0.05144	0.06635	0.12165	0.0566	nan	nan	0.06589	nan	0.09061	0.08405
2023-10-12 21:23:44+00:00	nan	nan	nan	nan	nan	nan	nan	nan	0.02681	0.06778	0.05998	nan	0.03734	0.0766	0.03307	nan	nan	nan	0.03066	0.04	0.03713	0.03307	nan	nan	nan	nan	nan	nan	nan	0.03342	0.13385	nan	nan	nan	nan	nan	0.05535	nan	0.04735	0.05201	0.06662	0.1224	0.056	nan	nan	0.06606	nan	0.09115	0.0843
2023-10-12 21:23:45+00:00	nan	nan	nan	nan	nan	nan	nan	nan	0.02669	0.06789	0.06002	nan	0.03729	0.07521	0.03304	nan	nan	nan	0.03055	0.03987	0.03705	0.03325	nan	nan	nan	nan	nan	nan	nan	0.03366	0.13445	nan	nan	nan	nan	nan	0.05543	nan	0.04723	0.05175	0.06623	0.12269	0.05588	nan	nan	0.06619	nan	0.09167	0.08443
2023-10-12 21:23:46+00:00	nan	nan	nan	nan	nan	nan	nan	nan	0.02674	0.06815	0.06029	nan	0.03756	0.0755	0.03326	nan	nan	nan	0.03044	0.03966	0.03694	0.03319	nan	nan	nan	nan	nan	nan	nan	0.03358	0.13498	nan	nan	nan	nan	nan	0.05518	nan	0.04702	0.05143	0.06604	0.12316	0.05587	nan	nan	0.06643	nan	0.09193	0.08389
2023-10-12 21:23:47+00:00	nan	nan	nan	nan	nan	nan	nan	nan	0.02673	0.06799	0.06048	nan	0.03766	0.07533	0.03346	nan	nan	nan	0.03034	0.03963	0.0368	0.03324	nan	nan	nan	nan	nan	nan	nan	0.03352	0.13599	nan	nan	nan	nan	nan	0.05513	nan	0.04717	0.05123	0.06672	0.12279	0.05547	nan	nan	0.06705	nan	0.0927	0.08476
2023-10-12 21:23:48+00:00	nan	nan	nan	nan	nan	nan	nan	nan	0.02656	0.06743	0.06078	nan	0.0377	0.07512	0.03331	nan	nan	nan	0.03044	0.03967	0.03671	0.03323	nan	nan	nan	nan	nan	nan	nan	0.03339	0.13604	nan	nan	nan	nan	nan	0.05477	nan	0.04723	0.05113	0.06612	0.12335	0.0551	nan	nan	0.06656	nan	0.09254	0.08528
2023-10-12 21:23:49+00:00	nan	nan	nan	nan	nan	nan	nan	nan	0.0267	0.06716	0.06101	nan	0.03809	0.07509	0.0334	nan	nan	nan	0.03048	0.03996	0.03693	0.03349	nan	nan	nan	nan	nan	nan	nan	0.03312	0.13702	nan	nan	nan	nan	nan	0.05521	nan	0.04724	0.05091	0.06629	0.12348	0.05525	nan	nan	0.06673	nan	0.09289	0.08518
2023-10-12 21:23:50+00:00	nan	nan	nan	nan	nan	nan	nan	nan	0.02664	0.06711	0.06188	nan	0.03803	0.07478	0.03338	nan	nan	nan	0.03055	0.03987	0.03708	0.03332	nan	nan	nan	nan	nan	nan	nan	0.03281	0.13764	nan	nan	nan	nan	nan	0.05528	nan	0.04713	0.05098	0.06654	0.12454	0.0557	nan	nan	0.06662	nan	0.09283	0.08523
2023-10-12 21:23:51+00:00	nan	nan	nan	nan	nan	nan	nan	nan	0.02669	0.06755	0.06221	nan	0.03817	0.07485	0.03335	nan	nan	nan	0.03075	0.04	0.03713	0.03367	nan	nan	nan	nan	nan	nan	nan	0.0327	0.13735	nan	nan	nan	nan	nan	0.05529	nan	0.04719	0.05152	0.06646	0.12453	0.05588	nan	nan	0.06642	nan	0.09235	0.08555
2023-10-12 21:23:52+00:00	nan	nan	nan	nan	nan	nan	nan	nan	0.0269	0.06769	0.06153	nan	0.0383	0.0745	0.03338	nan	nan	nan	0.03053	0.04044	0.03719	0.03395	nan	nan	nan	nan	nan	nan	nan	0.03267	0.1374	nan	nan	nan	nan	nan	0.0553	nan	0.04673	0.05143	0.06664	0.12534	0.05607	nan	nan	0.06673	nan	0.09279	0.08525
2023-10-12 21:23:53+00:00	nan	nan	nan	nan	nan	nan	nan	nan	0.02719	0.068	0.06158	nan	0.03817	0.07474	0.03341	nan	nan	nan	0.03052	0.04058	0.03738	0.03405	nan	nan	nan	nan	nan	nan	nan	0.03238	0.13883	nan	nan	nan	nan	nan	0.05528	nan	0.04665	0.05141	0.06704	0.12686	0.05568	nan	nan	0.06668	nan	0.09333	0.08504
2023-10-12 21:23:54+00:00	nan	nan	nan	nan	nan	nan	nan	nan	0.02706	0.06661	0.06171	nan	0.03808	0.07407	0.03358	nan	nan	nan	0.03066	0.04085	0.03767	0.03384	nan	nan	nan	nan	nan	nan	nan	0.03222	0.13987	nan	nan	nan	nan	nan	0.05528	nan	0.04658	0.05124	0.06725	0.12709	0.05588	nan	nan	0.06673	nan	0.09256	0.08579
2023-10-12 21:23:55+00:00	nan	nan	nan	nan	nan	nan	nan	nan	0.0271	0.06702	0.06153	nan	0.03833	0.07389	0.0335	nan	nan	nan	0.03071	0.04102	0.03782	0.03387	nan	nan	nan	nan	nan	nan	nan	0.03204	0.14046	nan	nan	nan	nan	nan	0.05546	nan	0.04602	0.05091	0.06825	0.12762	0.05602	nan	nan	0.06636	nan	0.092	0.08665
2023-10-12 21:23:56+00:00	nan	nan	nan	nan	nan	nan	nan	nan	0.02709	0.0675	0.06083	nan	0.0386	0.07252	0.03363	nan	nan	nan	0.0307	0.04124	0.03777	0.03429	nan	nan	nan	nan	nan	nan	nan	0.03162	0.14239	nan	nan	nan	nan	nan	0.05539	nan	0.04566	0.05061	0.06834	0.12863	0.05567	nan	nan	0.06604	nan	0.09171	0.08736
2023-10-12 21:23:57+00:00	nan	nan	nan	nan	nan	nan	nan	nan	0.02706	0.06796	0.05954	nan	0.03865	0.07212	0.03384	nan	nan	nan	0.03085	0.04137	0.03771	0.03442	nan	nan	nan	nan	nan	nan	nan	0.03135	0.14168	nan	nan	nan	nan	nan	0.0555	nan	0.04577	0.0503	0.06842	0.12923	0.05598	nan	nan	0.06546	nan	0.09135	0.08736
2023-10-12 21:23:58+00:00	nan	nan	nan	nan	nan	nan	nan	nan	0.02721	0.06841	0.05992	nan	0.03881	0.07152	0.03418	nan	nan	nan	0.03084	0.04154	0.03777	0.0346	nan	nan	nan	nan	nan	nan	nan	0.03165	0.14211	nan	nan	nan	nan	nan	0.05566	nan	0.04564	0.05006	0.06862	0.12915	0.05643	nan	nan	0.0655	nan	0.0915	0.08695
2023-10-12 21:23:59+00:00	nan	nan	nan	nan	nan	nan	nan	nan	0.02704	0.06834	0.05945	nan	0.03914	0.07153	0.03424	nan	nan	nan	0.03114	0.04158	0.03762	0.03501	nan	nan	nan	nan	nan	nan	nan	0.0314	0.14302	nan	nan	nan	nan	nan	0.05565	nan	0.04564	0.04989	0.06921	0.12953	0.05625	nan	nan	0.06556	nan	0.09175	0.08752
2023-10-12 21:24:00+00:00	nan	nan	nan	nan	nan	nan	nan	nan	0.0271	0.06815	0.0593	nan	0.03917	0.07129	0.03445	nan	nan	nan	0.03095	0.04156	0.03781	0.03504	nan	nan	nan	nan	nan	nan	nan	0.0312	0.14436	nan	nan	nan	nan	nan	0.0556	nan	0.04537	0.04962	0.06981	0.12901	0.05665	nan	nan	0.06611	nan	0.09152	0.08759
2023-10-12 21:24:01+00:00	nan	nan	nan	nan	nan	nan	nan	nan	0.02709	0.06876	0.0594	nan	0.03919	0.07076	0.03429	nan	nan	nan	0.03103	0.04179	0.03769	0.03537	nan	nan	nan	nan	nan	nan	nan	0.03082	0.14476	nan	nan	nan	nan	nan	0.05564	nan	0.04521	0.049	0.0695	0.12861	0.05662	nan	nan	0.06567	nan	0.09043	0.08769
2023-10-12 21:24:02+00:00	nan	nan	nan	nan	nan	nan	nan	nan	0.02712	0.06914	0.05912	nan	0.03918	0.07062	0.03434	nan	nan	nan	0.03127	0.04192	0.03802	0.03542	nan	nan	nan	nan	nan	nan	nan	0.03077	0.14383	nan	nan	nan	nan	nan	0.05589	nan	0.04528	0.04923	0.06936	0.12814	0.05659	nan	nan	0.06613	nan	0.08935	0.0881
2023-10-12 21:24:03+00:00	nan	nan	nan	nan	nan	nan	nan	nan	0.02739	0.06948	0.05895	nan	0.03938	0.0709	0.0344	nan	nan	nan	0.03113	0.04211	0.03792	0.03586	nan	nan	nan	nan	nan	nan	nan	0.03102	0.14457	nan	nan	nan	nan	nan	0.05559	nan	0.04525	0.04925	0.06939	0.12791	0.05665	nan	nan	0.06623	nan	0.0895	0.08842
2023-10-12 21:24:04+00:00	nan	nan	nan	nan	nan	nan	nan	nan	0.02764	0.06964	0.05895	nan	0.0396	0.07028	0.0342	nan	nan	nan	0.0312	0.04192	0.03747	0.03586	nan	nan	nan	nan	nan	nan	nan	0.03101	0.14519	nan	nan	nan	nan	nan	0.0557	nan	0.04515	0.04921	0.06935	0.1285	0.05694	nan	nan	0.06596	nan	0.08956	0.08946
2023-10-12 21:24:05+00:00	nan	nan	nan	nan	nan	nan	nan	nan	0.02764	0.06964	0.05827	nan	0.03991	0.07021	0.03426	nan	nan	nan	0.03132	0.04204	0.03761	0.03614	nan	nan	nan	nan	nan	nan	nan	0.03104	0.1457	nan	nan	nan	nan	nan	0.05602	nan	0.04521	0.04886	0.06946	0.12913	0.05709	nan	nan	0.06583	nan	0.09011	0.08978
2023-10-12 21:24:06+00:00	nan	nan	nan	nan	nan	nan	nan	nan	0.02787	0.06989	0.05799	nan	0.04027	0.06979	0.03438	nan	nan	nan	0.03134	0.04243	0.03734	0.03583	nan	nan	nan	nan	nan	nan	nan	0.03084	0.14429	nan	nan	nan	nan	nan	0.05598	nan	0.04557	0.04884	0.06986	0.13017	0.05679	nan	nan	0.0655	nan	0.08969	0.08961
2023-10-12 21:24:07+00:00	nan	nan	nan	nan	nan	nan	nan	nan	0.02794	0.07164	0.05792	nan	0.04048	0.0692	0.03485	nan	nan	nan	0.03164	0.04227	0.03709	0.0359	nan	nan	nan	nan	nan	nan	nan	0.03098	0.14354	nan	nan	nan	nan	nan	0.05593	nan	0.04538	0.04857	0.06972	0.12992	0.05672	nan	nan	0.06527	nan	0.08945	0.08935
2023-10-12 21:24:08+00:00	nan	nan	nan	nan	nan	nan	nan	nan	0.02795	0.07157	0.05716	nan	0.04073	0.0694	0.03462	nan	nan	nan	0.03127	0.04235	0.03691	0.03589	nan	nan	nan	nan	nan	nan	nan	0.03097	0.14377	nan	nan	nan	nan	nan	0.05585	nan	0.04546	0.0487	0.06983	0.13044	0.05652	nan	nan	0.06532	nan	0.08954	0.08899
2023-10-12 21:24:09+00:00	nan	nan	nan	nan	nan	nan	nan	nan	0.02774	0.07164	0.0567	nan	0.04067	0.06845	0.03443	nan	nan	nan	0.03143	0.043	0.03681	0.03625	nan	nan	nan	nan	nan	nan	nan	0.0309	0.14422	nan	nan	nan	nan	nan	0.05569	nan	0.04559	0.04843	0.06926	0.12982	0.05669	nan	nan	0.065	nan	0.08918	0.08941
2023-10-12 21:24:10+00:00	nan	nan	nan	nan	nan	nan	nan	nan	0.02753	0.07076	0.05643	nan	0.04058	0.06742	0.03439	nan	nan	nan	0.03133	0.04282	0.03653	0.03638	nan	nan	nan	nan	nan	nan	nan	0.03105	0.14473	nan	nan	nan	nan	nan	0.05603	nan	0.0455	0.04834	0.06974	0.12926	0.05669	nan	nan	0.0644	nan	0.08866	0.0894
2023-10-12 21:24:11+00:00	nan	nan	nan	nan	nan	nan	nan	nan	0.02752	0.07042	0.05605	nan	0.04053	0.06703	0.03447	nan	nan	nan	0.03121	0.04301	0.03658	0.03649	nan	nan	nan	nan	nan	nan	nan	0.03102	0.14494	nan	nan	nan	nan	nan	0.05609	nan	0.046	0.04853	0.06957	0.12913	0.05694	nan	nan	0.06481	nan	0.08811	0.0888
2023-10-12 21:24:12+00:00	nan	nan	nan	nan	nan	nan	nan	nan	0.02752	0.07004	0.05595	nan	0.04085	0.06588	0.03476	nan	nan	nan	0.03125	0.043	0.03648	0.03681	nan	nan	nan	nan	nan	nan	nan	0.03093	0.14404	nan	nan	nan	nan	nan	0.05582	nan	0.04598	0.04858	0.06955	0.13082	0.05757	nan	nan	0.06486	nan	0.08848	0.08894
2023-10-12 21:24:13+00:00	nan	nan	nan	nan	nan	nan	nan	nan	0.02796	0.06958	0.05557	nan	0.04147	0.06486	0.03502	nan	nan	nan	0.03123	0.04288	0.03656	0.03699	nan	nan	nan	nan	nan	nan	nan	0.03101	0.14403	nan	nan	nan	nan	nan	0.05572	nan	0.0462	0.04878	0.06964	0.13077	0.05758	nan	nan	0.06542	nan	0.08805	0.08844
2023-10-12 21:24:14+00:00	nan	nan	nan	nan	nan	nan	nan	nan	0.02821	0.07022	0.05579	nan	0.04146	0.06402	0.0354	nan	nan	nan	0.03133	0.04291	0.03604	0.0371	nan	nan	nan	nan	nan	nan	nan	0.03101	0.1429	nan	nan	nan	nan	nan	0.05601	nan	0.04634	0.04824	0.06936	0.13005	0.058	nan	nan	0.06576	nan	0.08822	0.08882
2023-10-12 21:24:15+00:00	nan	nan	nan	nan	nan	nan	nan	nan	0.02859	0.07027	0.05561	nan	0.04143	0.06387	0.03532	nan	nan	nan	0.03138	0.04286	0.03593	0.03682	nan	nan	nan	nan	nan	nan	nan	0.03069	0.14306	nan	nan	nan	nan	nan	0.05598	nan	0.04631	0.04837	0.07022	0.12975	0.05794	nan	nan	0.06545	nan	0.08783	0.08888
[truncated: 27,346 more rows]
[truncated: 23 more columns]
