# Supplementary material for: Mapping the ionosphere with millions of phones
Source: Nature. 2024 Nov 13;635(8038):365–9. doi: 10.1038/s41586-024-08072-x (PMC11560844; doi:10.1038/s41586-024-08072-x)
Supplement: Supplementary file 14 — Source Data Extended Data Fig. 6 [file 41586_2024_8072_MOESM14_ESM.txt]

Worldwide Phones
location_error,fraction_of_data
0.000,0.0
0.285,0.010101010101010102
0.415,0.020202020202020204
0.518,0.030303030303030304
0.608,0.04040404040404041
0.688,0.05050505050505051
0.762,0.06060606060606061
0.832,0.07070707070707072
0.899,0.08080808080808081
0.963,0.09090909090909091
1.024,0.10101010101010102
1.084,0.11111111111111112
1.143,0.12121212121212122
1.201,0.13131313131313133
1.258,0.14141414141414144
1.314,0.15151515151515152
1.369,0.16161616161616163
1.424,0.17171717171717174
1.479,0.18181818181818182
1.533,0.19191919191919193
1.587,0.20202020202020204
1.641,0.21212121212121213
1.695,0.22222222222222224
1.749,0.23232323232323235
1.803,0.24242424242424243
1.858,0.25252525252525254
1.912,0.26262626262626265
1.967,0.27272727272727276
2.022,0.2828282828282829
2.077,0.29292929292929293
2.133,0.30303030303030304
2.189,0.31313131313131315
2.247,0.32323232323232326
2.304,0.33333333333333337
2.362,0.3434343434343435
2.420,0.3535353535353536
2.480,0.36363636363636365
2.540,0.37373737373737376
2.601,0.38383838383838387
2.662,0.393939393939394
2.725,0.4040404040404041
2.789,0.4141414141414142
2.853,0.42424242424242425
2.918,0.43434343434343436
2.985,0.4444444444444445
3.053,0.4545454545454546
3.122,0.4646464646464647
3.192,0.4747474747474748
3.263,0.48484848484848486
3.336,0.494949494949495
3.409,0.5050505050505051
3.485,0.5151515151515152
3.563,0.5252525252525253
3.642,0.5353535353535354
3.723,0.5454545454545455
3.806,0.5555555555555556
3.891,0.5656565656565657
3.978,0.5757575757575758
4.067,0.5858585858585859
4.157,0.595959595959596
4.251,0.6060606060606061
4.347,0.6161616161616162
4.446,0.6262626262626263
4.547,0.6363636363636365
4.653,0.6464646464646465
4.762,0.6565656565656566
4.875,0.6666666666666667
4.990,0.6767676767676768
5.109,0.686868686868687
5.233,0.696969696969697
5.362,0.7070707070707072
5.497,0.7171717171717172
5.637,0.7272727272727273
5.781,0.7373737373737375
5.932,0.7474747474747475
6.090,0.7575757575757577
6.257,0.7676767676767677
6.431,0.7777777777777778
6.616,0.787878787878788
6.810,0.797979797979798
7.017,0.8080808080808082
7.238,0.8181818181818182
7.473,0.8282828282828284
7.724,0.8383838383838385
7.999,0.8484848484848485
8.290,0.8585858585858587
8.613,0.8686868686868687
8.973,0.8787878787878789
9.375,0.888888888888889
9.832,0.8989898989898991
10.342,0.9090909090909092
10.942,0.9191919191919192
11.670,0.9292929292929294
12.587,0.9393939393939394
13.757,0.9494949494949496
15.434,0.9595959595959597
18.025,0.9696969696969697
23.150,0.9797979797979799
39.482,0.98989898989899
7432144.991,1.0
Worldwide JPL
location_error,fraction_of_data
0.000,0.0
0.289,0.010101010101010102
0.421,0.020202020202020204
0.526,0.030303030303030304
0.617,0.04040404040404041
0.698,0.05050505050505051
0.773,0.06060606060606061
0.844,0.07070707070707072
0.912,0.08080808080808081
0.977,0.09090909090909091
1.040,0.10101010101010102
1.101,0.11111111111111112
1.161,0.12121212121212122
1.220,0.13131313131313133
1.278,0.14141414141414144
1.335,0.15151515151515152
1.392,0.16161616161616163
1.448,0.17171717171717174
1.504,0.18181818181818182
1.559,0.19191919191919193
1.614,0.20202020202020204
1.669,0.21212121212121213
1.725,0.22222222222222224
1.780,0.23232323232323235
1.835,0.24242424242424243
1.890,0.25252525252525254
1.946,0.26262626262626265
2.002,0.27272727272727276
2.058,0.2828282828282829
2.115,0.29292929292929293
2.172,0.30303030303030304
2.230,0.31313131313131315
2.288,0.32323232323232326
2.347,0.33333333333333337
2.406,0.3434343434343435
2.466,0.3535353535353536
2.527,0.36363636363636365
2.588,0.37373737373737376
2.650,0.38383838383838387
2.713,0.393939393939394
2.777,0.4040404040404041
2.842,0.4141414141414142
2.907,0.42424242424242425
2.974,0.43434343434343436
3.042,0.4444444444444445
3.111,0.4545454545454546
3.181,0.4646464646464647
3.253,0.4747474747474748
3.326,0.48484848484848486
3.400,0.494949494949495
3.476,0.5050505050505051
3.552,0.5151515151515152
3.631,0.5252525252525253
3.711,0.5353535353535354
3.794,0.5454545454545455
3.878,0.5555555555555556
3.964,0.5656565656565657
4.052,0.5757575757575758
4.143,0.5858585858585859
4.236,0.595959595959596
4.331,0.6060606060606061
4.430,0.6161616161616162
4.531,0.6262626262626263
4.635,0.6363636363636365
4.742,0.6464646464646465
4.852,0.6565656565656566
4.965,0.6666666666666667
5.083,0.6767676767676768
5.205,0.686868686868687
5.330,0.696969696969697
5.460,0.7070707070707072
5.597,0.7171717171717172
5.740,0.7272727272727273
5.887,0.7373737373737375
6.040,0.7474747474747475
6.200,0.7575757575757577
6.368,0.7676767676767677
6.545,0.7777777777777778
6.732,0.787878787878788
6.929,0.797979797979798
7.140,0.8080808080808082
7.364,0.8181818181818182
7.609,0.8282828282828284
7.857,0.8383838383838385
8.135,0.8484848484848485
8.440,0.8585858585858587
8.772,0.8686868686868687
9.126,0.8787878787878789
9.529,0.888888888888889
9.988,0.8989898989898991
10.514,0.9090909090909092
11.118,0.9191919191919192
11.863,0.9292929292929294
12.767,0.9393939393939394
13.968,0.9494949494949496
15.619,0.9595959595959597
18.229,0.9696969696969697
23.325,0.9797979797979799
40.243,0.98989898989899
7778079.887,1.0
Worldwide Klobuchar
location_error,fraction_of_data
0.000,0.0
0.343,0.010101010101010102
0.501,0.020202020202020204
0.627,0.030303030303030304
0.734,0.04040404040404041
0.831,0.05050505050505051
0.921,0.06060606060606061
1.004,0.07070707070707072
1.084,0.08080808080808081
1.160,0.09090909090909091
1.233,0.10101010101010102
1.305,0.11111111111111112
1.374,0.12121212121212122
1.441,0.13131313131313133
1.508,0.14141414141414144
1.574,0.15151515151515152
1.639,0.16161616161616163
1.703,0.17171717171717174
1.767,0.18181818181818182
1.829,0.19191919191919193
1.892,0.20202020202020204
1.954,0.21212121212121213
2.016,0.22222222222222224
2.079,0.23232323232323235
2.141,0.24242424242424243
2.203,0.25252525252525254
2.265,0.26262626262626265
2.328,0.27272727272727276
2.391,0.2828282828282829
2.454,0.29292929292929293
2.517,0.30303030303030304
2.581,0.31313131313131315
2.645,0.32323232323232326
2.709,0.33333333333333337
2.775,0.3434343434343435
2.841,0.3535353535353536
2.908,0.36363636363636365
2.975,0.37373737373737376
3.043,0.38383838383838387
3.112,0.393939393939394
3.181,0.4040404040404041
3.251,0.4141414141414142
3.322,0.42424242424242425
3.394,0.43434343434343436
3.467,0.4444444444444445
3.542,0.4545454545454546
3.617,0.4646464646464647
3.694,0.4747474747474748
3.772,0.48484848484848486
3.854,0.494949494949495
3.932,0.5050505050505051
4.015,0.5151515151515152
4.099,0.5252525252525253
4.184,0.5353535353535354
4.272,0.5454545454545455
4.361,0.5555555555555556
4.453,0.5656565656565657
4.546,0.5757575757575758
4.642,0.5858585858585859
4.741,0.595959595959596
4.841,0.6060606060606061
4.944,0.6161616161616162
5.049,0.6262626262626263
5.157,0.6363636363636365
5.269,0.6464646464646465
5.384,0.6565656565656566
5.503,0.6666666666666667
5.626,0.6767676767676768
5.753,0.686868686868687
5.884,0.696969696969697
6.019,0.7070707070707072
6.161,0.7171717171717172
6.306,0.7272727272727273
6.457,0.7373737373737375
6.615,0.7474747474747475
6.780,0.7575757575757577
6.953,0.7676767676767677
7.134,0.7777777777777778
7.325,0.787878787878788
7.526,0.797979797979798
7.739,0.8080808080808082
7.967,0.8181818181818182
8.210,0.8282828282828284
8.467,0.8383838383838385
8.745,0.8484848484848485
9.047,0.8585858585858587
9.374,0.8686868686868687
9.735,0.8787878787878789
10.132,0.888888888888889
10.584,0.8989898989898991
11.098,0.9090909090909092
11.698,0.9191919191919192
12.408,0.9292929292929294
13.293,0.9393939393939394
14.433,0.9494949494949496
16.014,0.9595959595959597
18.545,0.9696969696969697
23.557,0.9797979797979799
40.606,0.98989898989899
7324487.261,1.0
India Phones
location_error,fraction_of_data
0.000,0.0
0.240,0.010101010101010102
0.351,0.020202020202020204
0.436,0.030303030303030304
0.510,0.04040404040404041
0.576,0.05050505050505051
0.637,0.06060606060606061
0.694,0.07070707070707072
0.749,0.08080808080808081
0.803,0.09090909090909091
0.854,0.10101010101010102
0.902,0.11111111111111112
0.950,0.12121212121212122
0.997,0.13131313131313133
1.043,0.14141414141414144
1.088,0.15151515151515152
1.133,0.16161616161616163
1.177,0.17171717171717174
1.221,0.18181818181818182
1.264,0.19191919191919193
1.308,0.20202020202020204
1.352,0.21212121212121213
1.395,0.22222222222222224
1.437,0.23232323232323235
1.481,0.24242424242424243
1.526,0.25252525252525254
1.569,0.26262626262626265
1.612,0.27272727272727276
1.656,0.2828282828282829
1.699,0.29292929292929293
1.742,0.30303030303030304
1.786,0.31313131313131315
1.831,0.32323232323232326
1.876,0.33333333333333337
1.921,0.3434343434343435
1.967,0.3535353535353536
2.014,0.36363636363636365
2.061,0.37373737373737376
2.108,0.38383838383838387
2.157,0.393939393939394
2.205,0.4040404040404041
2.254,0.4141414141414142
2.305,0.42424242424242425
2.355,0.43434343434343436
2.406,0.4444444444444445
2.459,0.4545454545454546
2.514,0.4646464646464647
2.566,0.4747474747474748
2.620,0.48484848484848486
2.676,0.494949494949495
2.733,0.5050505050505051
2.792,0.5151515151515152
2.852,0.5252525252525253
2.913,0.5353535353535354
2.976,0.5454545454545455
3.040,0.5555555555555556
3.105,0.5656565656565657
3.173,0.5757575757575758
3.243,0.5858585858585859
3.315,0.595959595959596
3.391,0.6060606060606061
3.461,0.6161616161616162
3.539,0.6262626262626263
3.622,0.6363636363636365
3.705,0.6464646464646465
3.792,0.6565656565656566
3.881,0.6666666666666667
3.973,0.6767676767676768
4.068,0.686868686868687
4.169,0.696969696969697
4.273,0.7070707070707072
4.382,0.7171717171717172
4.494,0.7272727272727273
4.611,0.7373737373737375
4.733,0.7474747474747475
4.863,0.7575757575757577
5.003,0.7676767676767677
5.149,0.7777777777777778
5.302,0.787878787878788
5.464,0.797979797979798
5.638,0.8080808080808082
5.827,0.8181818181818182
6.028,0.8282828282828284
6.247,0.8383838383838385
6.483,0.8484848484848485
6.750,0.8585858585858587
7.034,0.8686868686868687
7.361,0.8787878787878789
7.726,0.888888888888889
8.132,0.8989898989898991
8.620,0.9090909090909092
9.180,0.9191919191919192
9.861,0.9292929292929294
10.724,0.9393939393939394
11.817,0.9494949494949496
13.384,0.9595959595959597
15.828,0.9696969696969697
20.434,0.9797979797979799
34.945,0.98989898989899
197475.226,1.0
India JPL
location_error,fraction_of_data
0.000,0.0
0.293,0.010101010101010102
0.430,0.020202020202020204
0.540,0.030303030303030304
0.632,0.04040404040404041
0.715,0.05050505050505051
0.791,0.06060606060606061
0.867,0.07070707070707072
0.933,0.08080808080808081
0.997,0.09090909090909091
1.061,0.10101010101010102
1.126,0.11111111111111112
1.183,0.12121212121212122
1.241,0.13131313131313133
1.308,0.14141414141414144
1.357,0.15151515151515152
1.415,0.16161616161616163
1.469,0.17171717171717174
1.524,0.18181818181818182
1.578,0.19191919191919193
1.632,0.20202020202020204
1.686,0.21212121212121213
1.741,0.22222222222222224
1.798,0.23232323232323235
1.849,0.24242424242424243
1.902,0.25252525252525254
1.956,0.26262626262626265
2.010,0.27272727272727276
2.066,0.2828282828282829
2.125,0.29292929292929293
2.174,0.30303030303030304
2.228,0.31313131313131315
2.283,0.32323232323232326
2.347,0.33333333333333337
2.400,0.3434343434343435
2.454,0.3535353535353536
2.511,0.36363636363636365
2.569,0.37373737373737376
2.627,0.38383838383838387
2.687,0.393939393939394
2.745,0.4040404040404041
2.804,0.4141414141414142
2.864,0.42424242424242425
2.924,0.43434343434343436
2.987,0.4444444444444445
3.052,0.4545454545454546
3.118,0.4646464646464647
3.180,0.4747474747474748
3.245,0.48484848484848486
3.312,0.494949494949495
3.379,0.5050505050505051
3.448,0.5151515151515152
3.518,0.5252525252525253
3.589,0.5353535353535354
3.663,0.5454545454545455
3.737,0.5555555555555556
3.813,0.5656565656565657
3.890,0.5757575757575758
3.971,0.5858585858585859
4.051,0.595959595959596
4.133,0.6060606060606061
4.218,0.6161616161616162
4.306,0.6262626262626263
4.396,0.6363636363636365
4.489,0.6464646464646465
4.584,0.6565656565656566
4.682,0.6666666666666667
4.783,0.6767676767676768
4.891,0.686868686868687
5.002,0.696969696969697
5.115,0.7070707070707072
5.232,0.7171717171717172
5.350,0.7272727272727273
5.476,0.7373737373737375
5.605,0.7474747474747475
5.739,0.7575757575757577
5.881,0.7676767676767677
6.031,0.7777777777777778
6.190,0.787878787878788
6.357,0.797979797979798
6.535,0.8080808080808082
6.715,0.8181818181818182
6.917,0.8282828282828284
7.134,0.8383838383838385
7.370,0.8484848484848485
7.626,0.8585858585858587
7.914,0.8686868686868687
8.229,0.8787878787878789
8.579,0.888888888888889
8.972,0.8989898989898991
9.421,0.9090909090909092
9.964,0.9191919191919192
10.613,0.9292929292929294
11.438,0.9393939393939394
12.517,0.9494949494949496
14.076,0.9595959595959597
16.480,0.9696969696969697
21.156,0.9797979797979799
36.548,0.98989898989899
201836.975,1.0
India Klobuchar
location_error,fraction_of_data
0.000,0.0
0.418,0.010101010101010102
0.622,0.020202020202020204
0.784,0.030303030303030304
0.925,0.04040404040404041
1.051,0.05050505050505051
1.168,0.06060606060606061
1.275,0.07070707070707072
1.378,0.08080808080808081
1.478,0.09090909090909091
1.575,0.10101010101010102
1.671,0.11111111111111112
1.763,0.12121212121212122
1.851,0.13131313131313133
1.937,0.14141414141414144
2.022,0.15151515151515152
2.106,0.16161616161616163
2.191,0.17171717171717174
2.274,0.18181818181818182
2.356,0.19191919191919193
2.437,0.20202020202020204
2.521,0.21212121212121213
2.609,0.22222222222222224
2.683,0.23232323232323235
2.765,0.24242424242424243
2.848,0.25252525252525254
2.928,0.26262626262626265
3.009,0.27272727272727276
3.091,0.2828282828282829
3.174,0.29292929292929293
3.261,0.30303030303030304
3.338,0.31313131313131315
3.427,0.32323232323232326
3.506,0.33333333333333337
3.589,0.3434343434343435
3.677,0.3535353535353536
3.762,0.36363636363636365
3.842,0.37373737373737376
3.928,0.38383838383838387
4.016,0.393939393939394
4.106,0.4040404040404041
4.213,0.4141414141414142
4.282,0.42424242424242425
4.372,0.43434343434343436
4.465,0.4444444444444445
4.559,0.4545454545454546
4.656,0.4646464646464647
4.749,0.4747474747474748
4.846,0.48484848484848486
4.944,0.494949494949495
5.043,0.5050505050505051
5.144,0.5151515151515152
5.248,0.5252525252525253
5.354,0.5353535353535354
5.464,0.5454545454545455
5.564,0.5555555555555556
5.669,0.5656565656565657
5.780,0.5757575757575758
5.897,0.5858585858585859
6.009,0.595959595959596
6.123,0.6060606060606061
6.241,0.6161616161616162
6.364,0.6262626262626263
6.493,0.6363636363636365
6.621,0.6464646464646465
6.747,0.6565656565656566
6.884,0.6666666666666667
7.032,0.6767676767676768
7.165,0.686868686868687
7.306,0.696969696969697
7.456,0.7070707070707072
7.611,0.7171717171717172
7.770,0.7272727272727273
7.933,0.7373737373737375
8.103,0.7474747474747475
8.285,0.7575757575757577
8.480,0.7676767676767677
8.659,0.7777777777777778
8.857,0.787878787878788
9.067,0.797979797979798
9.285,0.8080808080808082
9.514,0.8181818181818182
9.757,0.8282828282828284
10.017,0.8383838383838385
10.290,0.8484848484848485
10.589,0.8585858585858587
10.921,0.8686868686868687
11.260,0.8787878787878789
11.637,0.888888888888889
12.065,0.8989898989898991
12.537,0.9090909090909092
13.077,0.9191919191919192
13.721,0.9292929292929294
14.494,0.9393939393939394
15.445,0.9494949494949496
16.749,0.9595959595959597
18.809,0.9696969696969697
23.255,0.9797979797979799
39.197,0.98989898989899
302760.294,1.0
