# Supplementary material for: Mapping the ionosphere with millions of phones
Source: Nature. 2024 Nov 13;635(8038):365–9. doi: 10.1038/s41586-024-08072-x (PMC11560844; doi:10.1038/s41586-024-08072-x)
Supplement: Supplementary file 15 — Source Data Extended Data Fig. 7 [file 41586_2024_8072_MOESM15_ESM.txt]

Phones
s2_token,lng,lat,median_error
00964,-41.60118135785713,-22.552560230839603,2.469
0096c,-41.60118135785713,-23.17422877458926,2.212
00974,-42.236243521522134,-22.968655264245893,2.153
0097c,-42.236243521522134,-22.351306080899963,2.609
00984,-42.86378750597118,-22.149422797197648,2.966
0098c,-43.48373802573274,-21.94704850348951,3.525
00994,-43.48373802573274,-22.55562657597144,3.250
0099c,-42.86378750597118,-22.76240751012612,3.076
009bc,-43.48373802573274,-23.164601537672837,3.216
009c4,-44.096031125443155,-22.953068773657286,3.016
009d4,-44.700613777413345,-23.341823360355093,2.389
009dc,-44.700613777413345,-22.741235958893295,3.206
009e4,-44.700613777413345,-22.141011566861454,2.823
009ec,-44.096031125443155,-22.348449997824122,3.256
009fc,-44.700613777413345,-21.54136147072474,3.712
00a04,-44.700613777413345,-20.942497425933514,3.298
00a0c,-44.700613777413345,-20.344631303656808,3.228
00a14,-44.096031125443155,-20.538375754424017,2.617
00a1c,-44.096031125443155,-21.14088774189117,2.538
00a24,-43.48373802573274,-21.33908676814038,2.738
00a2c,-42.86378750597118,-21.536966694412694,3.019
00a34,-42.86378750597118,-20.925263055668054,3.408
00a3c,-43.48373802573274,-20.731961246443646,3.177
00a44,-43.48373802573274,-20.125891866997407,2.840
00a4c,-42.86378750597118,-20.314535942483687,3.660
00a54,-42.86378750597118,-19.705009235516126,3.395
00a5c,-43.48373802573274,-19.52109823438674,3.029
00a64,-44.096031125443155,-19.33696861832595,3.119
00a6c,-44.096031125443155,-19.936997605136128,3.286
00a74,-44.700613777413345,-19.74797473763859,3.007
00a7c,-44.700613777413345,-19.152738772734185,1.792
00a84,-44.700613777413345,-18.559133516671185,2.996
00aa4,-44.700613777413345,-17.37764882158503,3.460
00ab4,-44.096031125443155,-16.954614596068726,3.055
00ad4,-42.86378750597118,-17.28335618851526,3.798
00adc,-42.86378750597118,-17.8858595439802,2.866
00ae4,-42.86378750597118,-18.490449340028054,2.699
00aec,-43.48373802573274,-18.316212768036227,3.318
00af4,-43.48373802573274,-18.91779925522862,1.859
00afc,-42.86378750597118,-19.096906247591882,3.241
00b04,-42.236243521522134,-19.275705470693904,3.498
00b14,-41.60118135785713,-18.8379734150946,3.059
00b1c,-42.236243521522134,-18.664409202999217,3.502
00b24,-42.236243521522134,-18.054916408571223,3.293
00b34,-41.60118135785713,-17.611213895104278,3.474
00b44,-40.95868801505983,-18.391822241899224,2.812
00b4c,-40.95868801505983,-17.774529133481106,3.360
00b54,-40.308862570917704,-17.937278550537247,2.529
00b5c,-40.308862570917704,-18.559430599152886,2.691
00b64,-40.308862570917704,-19.183422947467253,2.957
00b6c,-40.95868801505983,-19.011019757980435,2.904
00b74,-40.95868801505983,-19.631888124678017,2.826
00b7c,-40.308862570917704,-19.809017284569588,2.785
00b84,-40.308862570917704,-20.435974016586503,3.146
00b8c,-40.308862570917704,-21.06405269784106,3.889
00b94,-40.95868801505983,-20.877696609320015,3.483
00b9c,-40.95868801505983,-20.254192387238852,3.088
00ba4,-41.60118135785713,-20.071683564149833,2.359
00bac,-42.236243521522134,-19.888579543688152,3.251
00bb4,-42.236243521522134,-20.502804533236315,3.953
00bbc,-41.60118135785713,-20.69056880727627,2.693
00bc4,-41.60118135785713,-21.310498244586647,2.770
00bcc,-42.236243521522134,-21.118152722619133,3.915
00bd4,-42.236243521522134,-21.734395964485362,2.838
00bdc,-41.60118135785713,-21.931239476655453,3.211
00be4,-40.95868801505983,-22.127358811205276,3.264
00bec,-40.95868801505983,-21.502164294500833,2.766
00ca4,-39.651816518998565,-18.72631066193057,2.241
00cac,-39.651816518998565,-18.099341035138636,2.789
06364,-32.71813749631637,-3.9802831360114403,2.326
07004,-34.86241660110516,-9.04599677690198,2.344
0700c,-35.56578616403252,-8.969230101806174,2.603
07014,-35.56578616403252,-9.56773474848697,2.951
0703c,-35.56578616403252,-10.171488646789511,2.323
07044,-36.26308464002133,-10.084065218912617,2.762
07054,-36.954107042677016,-10.594704023214943,2.852
0705c,-36.954107042677016,-9.995937783121061,2.399
07064,-36.954107042677016,-9.402211122847113,2.496
0706c,-36.26308464002133,-9.485302259322314,3.205
07074,-36.26308464002133,-8.891780851633413,2.644
07094,-38.31657246874525,-9.23433943434018,3.091
0709c,-38.31657246874525,-8.656016729797063,4.333
070a4,-38.98767407801805,-8.576512025924933,3.488
070b4,-39.651816518998565,-9.064682359702598,0.549
070d4,-39.651816518998565,-10.216121260070128,5.800
070dc,-38.98767407801805,-10.311497477976717,2.848
070ec,-38.31657246874525,-9.817874491209725,3.928
070f4,-37.63866215467042,-9.907182480948814,4.550
070fc,-37.63866215467042,-10.500866364509363,2.278
07104,-37.63866215467042,-11.099389737365186,2.908
0710c,-37.63866215467042,-11.70255106487379,0.283
0711c,-38.31657246874525,-10.999840015772614,2.535
07124,-38.98767407801805,-10.89974307956419,2.527
07134,-39.651816518998565,-11.386884084658131,2.694
0713c,-38.98767407801805,-11.492632913497964,2.488
07144,-38.98767407801805,-12.089969235183284,2.791
0714c,-39.651816518998565,-11.97904111893804,2.565
07154,-39.651816518998565,-12.5754524222595,1.793
0715c,-38.98767407801805,-12.691548497971601,2.708
07164,-38.31657246874525,-12.807078997467995,2.744
0716c,-38.31657246874525,-12.20036611476635,3.006
07174,-37.63866215467042,-12.310142614205366,2.345
071ac,-36.954107042677016,-11.198309860450951,2.491
07344,-38.98767407801805,-17.003213613867796,0.963
0734c,-38.98767407801805,-17.630804260482016,2.611
07354,-39.651816518998565,-17.47438744927393,2.475
0735c,-39.651816518998565,-16.85168933107618,2.013
07364,-39.651816518998565,-16.231483653523185,2.936
0736c,-38.98767407801805,-16.378062982774352,2.867
07374,-38.98767407801805,-15.755591569185105,3.318
0738c,-39.651816518998565,-14.38814571262858,2.496
07394,-38.98767407801805,-14.519626755740768,2.598
0739c,-38.98767407801805,-15.136035364730006,2.771
073e4,-38.98767407801805,-13.297161598448593,2.133
073ec,-38.98767407801805,-13.90659414596372,3.289
073f4,-39.651816518998565,-13.780216468412874,2.785
073fc,-39.651816518998565,-13.175913962015068,2.964
0740c,-40.308862570917704,-13.653300002817844,3.545
07424,-41.60118135785713,-12.809507491177563,5.950
07434,-42.236243521522134,-13.270279034614228,3.987
07444,-41.60118135785713,-13.990665857892337,4.952
0744c,-42.236243521522134,-13.857489556789632,2.199
07454,-42.236243521522134,-14.448220667334475,2.448
07464,-40.95868801505983,-14.72465569430096,2.711
07474,-40.308862570917704,-14.25609148567155,2.413
0747c,-40.308862570917704,-14.86232123428424,2.720
07484,-40.308862570917704,-15.471771172800237,2.207
0748c,-40.95868801505983,-15.329000377961162,2.088
07494,-40.95868801505983,-15.936382340903982,3.549
074ac,-40.308862570917704,-17.3172034053082,2.026
074b4,-40.95868801505983,-17.15937218328387,2.098
074d4,-42.236243521522134,-16.84223549669942,3.126
074dc,-42.236243521522134,-16.23948917501385,3.255
074e4,-42.236243521522134,-15.639429192093926,2.443
07514,-43.48373802573274,-15.341471994039829,2.253
0753c,-43.48373802573274,-15.931290914791603,4.409
07544,-44.096031125443155,-15.777037415758345,2.197
0754c,-44.096031125443155,-16.36452019729046,2.630
07554,-44.700613777413345,-16.205169885733063,3.389
0758c,-44.700613777413345,-13.323842974240579,3.024
07594,-44.096031125443155,-13.45722045024943,2.302
075ac,-42.86378750597118,-14.309648470298159,4.501
075c4,-43.48373802573274,-13.013956544141262,1.953
075fc,-44.700613777413345,-12.195263617956966,3.897
0765c,-42.86378750597118,-10.853515610408508,1.674
07664,-42.86378750597118,-11.41941909005329,2.253
07674,-43.48373802573274,-11.871968311173541,3.378
07694,-41.60118135785713,-11.643933353072034,4.078
0769c,-41.60118135785713,-12.224674698781017,2.330
076ac,-40.308862570917704,-12.458882186428992,3.275
076bc,-40.95868801505983,-11.755938791051427,2.104
076c4,-40.95868801505983,-11.17422346839294,4.845
076cc,-40.308862570917704,-11.280720448058478,2.397
076d4,-40.308862570917704,-10.698229645032805,2.485
076ec,-41.60118135785713,-11.067472566473208,2.376
07704,-42.236243521522134,-9.831738084717454,2.179
07734,-40.308862570917704,-9.547367667029489,2.772
0773c,-40.95868801505983,-9.456574811286371,3.537
077a4,-42.86378750597118,-9.183271289939045,2.845
077c4,-44.096031125443155,-9.000929925448066,4.522
07804,-44.700613777413345,-7.331421276978392,4.655
07834,-42.86378750597118,-7.02631347074269,3.195
07844,-43.48373802573274,-6.435452266197873,2.594
07854,-42.86378750597118,-5.980458956320428,3.403
07884,-44.700613777413345,-5.301685863902555,3.592
0789c,-44.700613777413345,-4.808412717870665,3.281
078a4,-44.700613777413345,-4.321014993696953,3.632
078ac,-44.700613777413345,-3.8395887270637057,2.945
078bc,-44.096031125443155,-4.365722123059587,2.994
078cc,-43.48373802573274,-3.919169747954202,3.010
078dc,-42.86378750597118,-4.4553223018077315,2.806
078e4,-42.86378750597118,-4.957727918907403,3.039
078ec,-43.48373802573274,-4.907899033452459,2.568
0791c,-42.236243521522134,-5.007571355283759,3.273
0792c,-42.236243521522134,-3.998908168513441,2.419
07934,-41.60118135785713,-4.038771312507556,3.104
0793c,-41.60118135785713,-4.544978907867768,2.847
0794c,-40.95868801505983,-4.07859371671388,3.342
07954,-40.308862570917704,-4.118346679435472,2.993
0796c,-40.95868801505983,-5.107166609035744,3.490
07974,-40.95868801505983,-5.630721747582544,1.518
07984,-40.308862570917704,-6.220075761132391,2.848
079bc,-41.60118135785713,-6.630756940308023,1.573
079c4,-41.60118135785713,-7.166834399470858,3.768
079cc,-42.236243521522134,-7.096592676156928,3.390
079f4,-40.308862570917704,-7.307007661768922,1.651
079fc,-40.308862570917704,-7.859014225790364,3.184
07a0c,-38.98767407801805,-8.008697565245598,2.813
07a14,-38.98767407801805,-7.4464221870469425,2.980
07a1c,-39.651816518998565,-7.3768363908861305,3.283
07a34,-38.98767407801805,-6.3391185678063255,2.615
07a44,-38.31657246874525,-6.954059978276435,3.274
07a4c,-38.31657246874525,-6.398289602303867,2.955
07a54,-37.63866215467042,-6.457163425273044,4.251
07a5c,-37.63866215467042,-7.017949678412892,2.380
07a64,-37.63866215467042,-7.5846439830760986,2.768
07a6c,-38.31657246874525,-7.515710105989209,3.639
07a74,-38.31657246874525,-8.08308350647456,3.071
07a7c,-37.63866215467042,-8.157085690508602,2.606
07a84,-36.954107042677016,-8.230642679399164,2.691
07a8c,-36.954107042677016,-7.653166561342878,2.224
07a94,-36.26308464002133,-7.721219632000912,2.490
07a9c,-36.26308464002133,-8.30369202652343,2.564
07aa4,-35.56578616403252,-8.376170440812716,2.021
07aac,-34.86241660110516,-8.44801396360897,2.546
07ab4,-34.86241660110516,-7.855680584416097,2.961
07abc,-35.56578616403252,-7.788744187163203,2.363
07ac4,-35.56578616403252,-7.2071323073128175,2.766
07acc,-34.86241660110516,-7.269182067363772,2.930
07ad4,-34.86241660110516,-6.688696123546588,2.124
07adc,-35.56578616403252,-6.631508198980727,2.797
07ae4,-36.26308464002133,-6.5738228455309065,1.372
07aec,-36.26308464002133,-7.144540200726459,3.017
07af4,-36.954107042677016,-7.081461079947506,3.467
07afc,-36.954107042677016,-6.515691096773137,2.641
07b0c,-36.954107042677016,-5.402580329871334,2.989
07b14,-36.26308464002133,-5.450913281261305,2.082
07b1c,-36.26308464002133,-6.00922918255238,2.375
07b24,-35.56578616403252,-6.062037606307421,3.095
07b2c,-34.86241660110516,-6.114392653992463,2.748
07b34,-34.86241660110516,-5.546433685599533,2.922
07b3c,-35.56578616403252,-5.498878562975525,2.804
07b44,-35.56578616403252,-4.942181362418127,3.989
07b74,-36.954107042677016,-4.855532422712758,2.125
07b84,-37.63866215467042,-4.276059902293069,3.189
07b8c,-38.31657246874525,-4.236888803290565,2.479
07b94,-38.31657246874525,-4.767716225445323,2.513
07b9c,-37.63866215467042,-4.811751525807917,2.801
07ba4,-37.63866215467042,-5.353921718713052,3.001
07bac,-37.63866215467042,-5.902438689842261,3.405
07bb4,-38.31657246874525,-5.8485484312992595,3.245
07bbc,-38.31657246874525,-5.304978861765808,2.068
07bc4,-38.98767407801805,-5.255792469259199,1.627
07bd4,-39.651816518998565,-5.740001841748264,1.032
07bdc,-39.651816518998565,-5.206402448699949,2.357
07bec,-38.98767407801805,-4.723463159271499,3.943
07bf4,-38.98767407801805,-4.197525055068596,3.297
07c04,-39.651816518998565,-3.643434275799734,3.523
07c0c,-38.98767407801805,-3.6780961291396777,2.394
07c14,-38.98767407801805,-3.1652875686128366,2.378
07c1c,-39.651816518998565,-3.1354373634949835,1.357
07c74,-38.31657246874525,-3.71261786042224,2.829
07e9c,-40.308862570917704,-2.6089383568285816,2.525
07ea4,-40.308862570917704,-3.105490670236393,2.055
07eac,-40.308862570917704,-3.6086596856604585,3.529
07eb4,-40.95868801505983,-3.573799051616087,3.969
07ebc,-40.95868801505983,-3.0754704752526383,4.363
07ec4,-41.60118135785713,-3.045399123761915,4.208
07ee4,-42.236243521522134,-2.533125458694414,5.314
07f24,-42.86378750597118,-2.985188905999224,4.596
07f44,-44.096031125443155,-2.92502465821777,3.863
07f4c,-44.096031125443155,-3.399085227127532,4.081
07f6c,-44.096031125443155,-2.4572479780933523,2.763
07f7c,-44.700613777413345,-1.975332460526508,4.531
0935c,-23.76328281204688,14.851311411716326,3.010
094ac,-23.00119891646547,15.636044744561373,2.460
094b4,-23.00119891646547,16.342049582644066,2.120
094cc,-23.00119891646547,17.050835970330272,3.940
094f4,-25.283758495184582,16.76610682946157,2.481
0b324,-31.262636610744416,39.63296572194453,4.487
0b434,-26.041388863387045,37.950583312102836,3.319
0b45c,-26.79678490847914,39.02130175947947,2.323
0b464,-27.549584628547148,38.8324036070608,3.146
0b47c,-28.299434995724074,38.6384147506811,4.382
0b5cc,-25.283758495184582,38.12724620768281,3.276
0b5d4,-25.283758495184582,37.490404776791124,3.020
0c224,-16.158093659223756,23.663765805455682,3.427
0c374,-13.174034785657044,26.927763352437374,2.763
0c3f4,-15.406807911433114,27.4330423542263,2.443
0c404,-16.158093659223756,28.076389054226674,2.463
0c40c,-15.406807911433114,28.16465989660154,2.751
0c41c,-16.158093659223756,28.80355990843185,2.904
0c464,-13.914399045409922,29.058775740566453,2.060
0c474,-14.658782137556319,28.24833727423697,2.315
0c47c,-13.914399045409922,28.32744128796346,2.250
0c48c,-13.174034785657044,29.13456059129352,2.292
0c4ac,-10.980700311326265,28.598822675026625,4.297
0c5fc,-16.158093659223756,33.088548240291445,2.601
0c604,-16.912251026148866,32.9862181299786,2.752
0c60c,-16.912251026148866,32.283903070050684,1.791
0c6a4,-16.912251026148866,28.709129510112103,2.694
0c6ac,-16.912251026148866,27.983513483939916,2.359
0c6b4,-17.668886959382263,27.886030921839797,2.489
0c6bc,-17.668886959382263,28.610006583265843,2.656
0d054,-8.133855826713978,36.67619920123023,2.763
0d0a4,-6.067919378643024,34.71157998986828,1.970
0d0ac,-5.393955134816915,34.74324838778567,3.236
0d0b4,-5.393955134816915,35.44556695064797,2.989
0d0bc,-6.067919378643024,35.413617182429356,3.072
0d0c4,-6.067919378643024,36.10968507858502,2.534
0d0cc,-5.393955134816915,36.1418948722705,2.926
0d0d4,-5.393955134816915,36.83202614123239,2.649
0d0dc,-6.067919378643024,36.79957740094139,2.906
0d0e4,-6.7493992647493535,36.76286894750185,2.314
0d104,-7.438135477483652,37.40477859141114,2.521
0d10c,-7.438135477483652,38.08127744661382,3.594
0d114,-6.7493992647493535,38.12289692185666,2.712
0d11c,-6.7493992647493535,37.44614510974571,3.039
0d124,-6.067919378643024,37.48310144664223,3.270
0d12c,-5.393955134816915,37.515768361574,2.573
0d134,-5.393955134816915,38.19294270533561,2.956
0d13c,-6.067919378643024,38.16007804293747,2.737
0d144,-6.067919378643024,38.83034145230826,3.269
0d14c,-5.393955134816915,38.86338381459472,2.834
0d154,-5.393955134816915,39.52693965632134,3.430
0d15c,-6.067919378643024,39.49373923043933,3.528
0d164,-6.7493992647493535,39.45617609746601,2.408
0d16c,-6.7493992647493535,38.792958219966415,3.431
0d174,-7.438135477483652,38.75111115735907,2.866
0d17c,-7.438135477483652,39.41412630334877,2.756
0d184,-8.133855826713978,39.36747025008236,2.760
0d18c,-8.836275503060286,39.31609316655254,2.863
0d194,-8.836275503060286,38.653556166632896,3.542
0d19c,-8.133855826713978,38.70468170309181,2.622
0d1a4,-8.133855826713978,38.035102160262696,2.797
0d1ac,-8.133855826713978,37.35888560713079,2.602
0d1b4,-8.836275503060286,37.30835482078843,2.441
0d1bc,-8.836275503060286,37.98425851730306,2.735
0d1ec,-9.54509739864785,38.597626198765326,3.245
0d1f4,-9.54509739864785,39.25988557805692,2.325
0d224,-8.836275503060286,39.97172786799671,3.163
0d22c,-8.133855826713978,40.02332681373885,3.249
0d234,-8.133855826713978,40.672123190459786,3.214
0d23c,-8.836275503060286,40.620331365630534,2.964
0d244,-8.836275503060286,41.26178725173658,3.192
0d24c,-8.133855826713978,41.31374370976711,3.130
0d254,-8.133855826713978,41.948084950512005,3.397
0d25c,-8.836275503060286,41.89599133698777,3.241
0d294,-9.54509739864785,43.08506715603293,1.848
0d2dc,-8.133855826713978,43.80657577463778,2.982
0d2e4,-8.133855826713978,43.19457525318239,3.792
0d2ec,-8.836275503060286,43.14228656093082,3.492
0d2f4,-8.836275503060286,42.52285134167598,3.433
0d2fc,-8.133855826713978,42.57505542765544,3.677
0d304,-7.438135477483652,42.6224533270454,3.136
0d30c,-6.7493992647493535,42.66516425382389,3.488
0d314,-6.7493992647493535,43.28482526521574,3.144
0d31c,-7.438135477483652,43.24204818336049,3.454
0d324,-7.438135477483652,43.85410102412994,3.007
0d364,-5.393955134816915,43.35679360939653,3.854
0d36c,-6.067919378643024,43.323030918071886,3.860
0d374,-6.067919378643024,42.70331198675461,2.924
0d37c,-5.393955134816915,42.737024409065626,3.499
0d384,-5.393955134816915,42.1097243902657,3.051
0d38c,-5.393955134816915,41.47497087676134,4.005
0d394,-6.067919378643024,41.441409554991004,3.960
0d39c,-6.067919378643024,42.07607891199186,4.603
0d3a4,-6.7493992647493535,42.038007974899514,3.257
0d3ac,-7.438135477483652,41.99538434578463,3.503
0d3b4,-7.438135477483652,41.36092038187326,2.738
0d3bc,-6.7493992647493535,41.40343489544607,4.946
0d3c4,-6.7493992647493535,40.76153511712557,2.046
0d3cc,-7.438135477483652,40.71915219453123,3.280
0d3d4,-7.438135477483652,40.070182502907144,2.911
0d3dc,-6.7493992647493535,40.11241072280072,2.808
0d3e4,-6.067919378643024,40.150132040497795,3.267
0d3ec,-6.067919378643024,40.799393427296366,2.391
0d3f4,-5.393955134816915,40.832852856382715,3.571
0d3fc,-5.393955134816915,40.18347133353734,2.712
0d404,-4.727752783554405,40.21255732237709,3.388
0d40c,-4.727752783554405,40.862042932517184,3.127
0d414,-4.069545381552292,40.887096519749626,2.941
0d41c,-4.069545381552292,40.237522107289585,3.527
0d424,-3.419552724260362,40.25850071217,3.915
0d42c,-2.7779813362722456,40.27563063752769,2.988
0d434,-2.7779813362722456,40.92533964962103,3.143
0d43c,-3.419552724260362,40.908149364220904,3.289
0d444,-3.419552724260362,41.55049346369763,3.652
0d44c,-2.7779813362722456,41.56773473829379,3.661
0d454,-2.7779813362722456,42.202716312221526,3.874
0d45c,-3.419552724260362,42.18543315539065,4.374
0d464,-4.069545381552292,42.16426594008368,3.106
0d46c,-4.069545381552292,41.52937785655356,2.392
0d474,-4.727752783554405,41.50424912559783,3.836
0d47c,-4.727752783554405,42.139075341430555,3.980
0d484,-4.727752783554405,42.76643305073162,3.655
0d48c,-4.069545381552292,42.791672635853125,3.167
0d494,-4.069545381552292,43.41152149544047,3.335
0d49c,-4.727752783554405,43.38624540016119,3.016
0d4e4,-2.7779813362722456,43.450100498594004,3.973
0d4ec,-3.419552724260362,43.43275980252028,2.977
0d4f4,-3.419552724260362,42.8128806374441,2.761
0d4fc,-2.7779813362722456,42.83019684174621,4.141
0d504,-2.1450245169230606,42.843762923985864,3.830
0d50c,-1.5208624379650912,42.85372203728297,4.027
0d514,-1.5208624379650912,43.47365860415883,3.210
0d51c,-2.1450245169230606,43.4636856099262,3.676
0d534,-1.5208624379650912,44.69052069717471,2.056
0d53c,-1.5208624379650912,44.08594255614342,2.828
0d544,-0.9056622899625406,44.09245386196206,2.810
0d54c,-0.9056622899625406,44.69703492300283,3.200
0d554,-0.29957847386916836,44.70022220073667,3.392
0d55c,-0.29957847386916836,44.09563972237697,3.971
0d564,-0.29957847386916836,43.48334697615405,3.333
0d56c,-0.9056622899625406,43.480163997228054,2.796
0d57c,-0.29957847386916836,42.86339699629216,3.353
0d584,-0.29957847386916836,42.235853744598195,4.275
0d58c,-0.29957847386916836,41.60079251286512,2.910
0d594,-0.9056622899625406,41.59762749128833,4.009
0d59c,-0.9056622899625406,42.23268113315113,2.532
0d5a4,-1.5208624379650912,42.22619697687713,3.332
0d5ac,-2.1450245169230606,42.216256663695646,3.875
0d5b4,-2.1450245169230606,41.581242438343054,5.205
0d5bc,-1.5208624379650912,41.591158871266465,3.102
0d5c4,-1.5208624379650912,40.9486948794372,3.199
0d5cc,-2.1450245169230606,40.93880756395662,3.697
0d5d4,-2.1450245169230606,40.289051424722174,3.628
0d5e4,-0.9056622899625406,40.30533143295496,3.728
0d5ec,-0.9056622899625406,40.955144547071306,5.567
0d5f4,-0.29957847386916836,40.958300307344985,3.540
0d5fc,-0.29957847386916836,40.30847621180785,3.653
0d604,-0.29957847386916836,39.65143172558443,3.615
0d60c,-0.9056622899625406,39.64829969516619,2.859
0d614,-0.9056622899625406,38.98417360275216,3.259
0d61c,-0.29957847386916836,38.987291072898685,3.305
0d624,-0.29957847386916836,38.3161914797376,3.442
0d634,-0.9056622899625406,37.63520066756709,2.886
0d63c,-0.9056622899625406,38.31309042415896,3.267
0d644,-1.5208624379650912,38.30675265788537,3.060
0d64c,-1.5208624379650912,37.62890034401713,2.889
0d654,-2.1450245169230606,37.61924228821948,3.006
0d65c,-2.1450245169230606,38.297037140192984,3.895
0d664,-2.1450245169230606,38.96803521851153,3.936
0d66c,-1.5208624379650912,38.97780226463728,3.077
0d674,-1.5208624379650912,39.64189857482245,2.461
0d67c,-2.1450245169230606,39.63208580932192,3.630
0d684,-2.7779813362722456,39.61871969016762,3.243
0d68c,-2.7779813362722456,38.954731498889686,3.009
0d694,-3.419552724260362,38.93775141108933,3.066
0d69c,-3.419552724260362,39.6016597497714,3.053
0d6a4,-4.069545381552292,39.58076717175048,3.253
0d6ac,-4.727752783554405,39.55590521591865,3.008
0d6b4,-4.727752783554405,38.89221219512187,4.773
0d6bc,-4.069545381552292,38.91695694359993,3.504
0d6c4,-4.069545381552292,38.2462296015155,3.093
0d6cc,-4.727752783554405,38.22161677122893,3.486
0d6d4,-4.727752783554405,37.54427061638786,3.014
0d6dc,-4.069545381552292,37.56873650635989,3.347
0d6e4,-3.419552724260362,37.58929739752006,2.870
0d6ec,-3.419552724260362,38.26691359427793,3.228
0d6f4,-2.7779813362722456,38.28380373207069,3.603
0d6fc,-2.7779813362722456,37.60608727266013,2.715
0d704,-2.7779813362722456,36.92174641570151,2.816
0d71c,-3.419552724260362,36.9050673149286,3.213
0d724,-4.069545381552292,36.88464239510247,2.753
0d72c,-4.727752783554405,36.86033875522362,3.272
0d734,-4.727752783554405,36.1699997127124,2.721
0d744,-4.069545381552292,35.4973778068144,3.089
0d754,-4.727752783554405,34.77088223876642,3.911
0d75c,-4.069545381552292,34.79460479677922,2.390
0d764,-3.419552724260362,34.8145424944564,3.417
0d774,-2.7779813362722456,35.5339166254838,3.113
0d77c,-2.7779813362722456,34.830824487537654,3.202
0d784,-2.1450245169230606,34.84358220965529,3.286
0d78c,-1.5208624379650912,34.852948939537775,2.802
0d7ac,-2.1450245169230606,36.934814801187784,2.905
0d7b4,-1.5208624379650912,36.944409346505196,2.276
0d7e4,-0.29957847386916836,35.56541560979274,3.816
0d7ec,-0.9056622899625406,35.562399505257794,3.258
0d7f4,-0.9056622899625406,34.859059382470235,3.095
0d80c,-0.29957847386916836,33.4379928419988,1.643
0d82c,-2.1450245169230606,34.134538475425295,3.335
0d854,-2.1450245169230606,31.97476417979101,4.189
0d874,-0.29957847386916836,32.717781339069816,2.151
0d8fc,-2.1450245169230606,31.24482342002789,4.203
0d974,-4.069545381552292,31.198508269802126,1.363
0d97c,-4.727752783554405,31.17607867822554,5.704
0d984,-4.727752783554405,31.905127482149442,3.344
0d98c,-4.727752783554405,32.629398506440324,4.070
0d9d4,-2.7779813362722456,34.12190160066002,6.758
0d9dc,-3.419552724260362,34.105774039866574,3.855
0d9e4,-4.069545381552292,34.0860257557008,3.283
0d9fc,-4.727752783554405,34.06252900916841,3.030
0da04,-5.393955134816915,34.035158804423595,3.171
0da0c,-6.067919378643024,34.00379334374941,2.640
0da1c,-5.393955134816915,33.321531368043786,3.214
0da24,-5.393955134816915,32.602612671349874,2.937
0da2c,-5.393955134816915,31.87866254966999,1.730
0da3c,-6.067919378643024,32.571918438309666,2.803
0da44,-6.7493992647493535,32.537200843249195,3.320
0da4c,-6.7493992647493535,31.81403698736281,2.449
0da54,-7.438135477483652,31.77565397841012,3.619
0da5c,-7.438135477483652,32.49834907380504,3.487
0da64,-7.438135477483652,33.21608718538674,2.952
0da6c,-6.7493992647493535,33.25538000767456,3.095
0da74,-6.7493992647493535,33.96831449038601,2.993
0da7c,-7.438135477483652,33.928608236648834,3.195
0da8c,-8.133855826713978,33.17250428695572,2.597
0da94,-8.836275503060286,33.12452855913136,3.099
0dac4,-9.54509739864785,32.35595266673899,3.492
0dadc,-9.54509739864785,31.634986786941877,2.580
0daec,-8.836275503060286,32.40782332145301,2.858
0daf4,-8.133855826713978,32.455256936248034,4.927
0dafc,-8.133855826713978,31.733083289609205,2.980
0db04,-8.133855826713978,31.006256252046203,6.238
0db14,-8.836275503060286,30.229456183789885,2.909
0db24,-9.54509739864785,30.909438073340255,2.453
0db3c,-9.54509739864785,30.17959168416649,2.737
0db44,-9.54509739864785,29.44574462859919,3.216
0db4c,-10.260012494026567,29.392345363497473,2.433
0db54,-10.260012494026567,28.655654494741135,3.200
0dbac,-7.438135477483652,31.048274789305523,2.775
0dbb4,-6.7493992647493535,31.086161312239916,4.047
0dbc4,-6.067919378643024,30.38724914064403,5.457
0dbcc,-6.067919378643024,31.120018546616496,3.068
0dc8c,-8.133855826713978,27.312718019472126,4.092
0df5c,-0.29957847386916836,27.54926346314484,4.283
0e17c,-2.7779813362722456,16.89350897758665,3.700
0e204,-0.29957847386916836,16.1578843155671,5.992
0e2ec,-1.5208624379650912,12.433812792902112,2.533
0e34c,-4.069545381552292,10.953684573180011,3.149
0e504,-8.133855826713978,13.0460621681524,2.412
0e51c,-8.133855826713978,12.316771796541373,2.855
0e954,-16.158093659223756,16.28022206037679,3.510
0e964,-16.158093659223756,17.746180843172347,2.762
0ea1c,-16.912251026148866,20.62622428081026,6.182
0ec14,-17.668886959382263,14.712266969131253,2.400
0ec1c,-16.912251026148866,14.770226572340459,2.392
0ec24,-16.912251026148866,14.050453310782363,1.547
0ec2c,-16.912251026148866,13.334573709445825,2.681
0ee6c,-15.406807911433114,12.004278222622006,3.400
0ee7c,-16.158093659223756,12.670756467452344,2.916
0ee9c,-16.158093659223756,14.103275325138943,2.339
0eea4,-16.158093659223756,14.825515766898867,3.452
0eeac,-16.158093659223756,15.551282494450588,3.948
0eefc,-13.914399045409922,13.521300536307665,3.531
0f02c,-13.174034785657044,9.995508938445628,4.920
0f04c,-13.174034785657044,8.607253823770538,2.776
0f064,-11.706829433112482,7.9668555246424315,0.874
0f06c,-11.706829433112482,8.655281310233645,3.056
0f07c,-10.980700311326265,7.986875541242413,5.239
0f09c,-10.980700311326265,6.6269364431017665,2.656
0f0a4,-10.980700311326265,5.957630672615922,2.693
0f1cc,-13.914399045409922,9.269940520982745,2.735
0f1d4,-13.914399045409922,9.9650665104626,2.753
0f964,-6.7493992647493535,4.695134976950256,2.730
0fb5c,-5.393955134816915,9.503603291059749,2.933
0fb8c,-5.393955134816915,6.719786080999267,2.649
0fbac,-7.438135477483652,7.3762373473894955,3.630
0fbbc,-6.7493992647493535,6.703050929097433,6.629
0fc1c,-4.069545381552292,5.380434973614046,2.359
0fc24,-3.419552724260362,5.384407857958791,1.911
0fc7c,-4.727752783554405,7.413109783457122,2.887
0fd44,-0.9056622899625406,9.543926916597233,5.271
0fdbc,-1.5208624379650912,6.747043558276271,2.759
0fdc4,-1.5208624379650912,6.0657977546839055,5.986
0fdd4,-2.1450245169230606,5.390197803609863,5.159
0fddc,-1.5208624379650912,5.392066192415118,2.521
0fdf4,-0.29957847386916836,6.067837053476272,1.872
0fdfc,-0.29957847386916836,5.393881838311845,2.539
0fe74,-1.5208624379650912,4.72609487034443,2.392
10204,0.29957847386916836,5.393881838311845,2.826
1020c,0.29957847386916836,6.067837053476272,2.258
10214,0.9056622899625406,6.06716699998546,2.518
10234,2.1450245169230606,6.063699212695165,2.939
1023c,1.5208624379650912,6.0657977546839055,2.345
1024c,2.1450245169230606,6.744713476141513,2.557
1026c,0.9056622899625406,6.748563875328352,3.317
10274,0.29957847386916836,6.74930785658339,2.187
10294,0.9056622899625406,8.835189051123407,3.797
102bc,0.9056622899625406,9.543926916597233,3.092
10324,2.7779813362722456,9.534086384122858,2.741
10364,4.727752783554405,8.806682868563472,2.461
1037c,4.727752783554405,8.106549512165703,3.457
10384,4.727752783554405,7.413109783457122,3.571
10394,4.069545381552292,6.7325380440551,1.603
1039c,4.069545381552292,7.419590519801864,2.207
103a4,3.419552724260362,7.425040011767532,2.174
103b4,2.7779813362722456,6.741540662482737,2.025
103bc,3.419552724260362,6.737492738854163,2.502
103cc,2.7779813362722456,6.060841687572114,1.708
10404,5.393955134816915,5.370210043351548,4.023
1040c,5.393955134816915,6.041249092591887,2.468
1041c,6.067919378643024,5.363911110356696,3.176
10424,6.7493992647493535,5.35679155845517,2.763
1042c,7.438135477483652,5.348830536891217,4.682
10434,7.438135477483652,6.0172353412490205,3.274
1043c,6.7493992647493535,6.026177320506081,2.179
1044c,7.438135477483652,6.693121974188508,3.961
10474,5.393955134816915,6.719786080999267,2.732
1047c,5.393955134816915,7.405564981676111,2.154
104c4,6.7493992647493535,9.480151715190546,5.154
104d4,7.438135477483652,10.17548807157919,3.832
104dc,7.438135477483652,9.466237155719288,2.457
104e4,7.438135477483652,8.763079079588406,2.628
10534,8.836275503060286,10.140781573708153,2.163
105d4,8.133855826713978,5.340008430416942,2.480
105f4,10.260012494026567,5.971597603672191,2.325
105fc,10.260012494026567,5.308200226142631,2.692
10614,9.54509739864785,4.0133895016663255,2.781
1062c,10.260012494026567,2.733628193409486,3.270
1066c,8.836275503060286,4.021404679478821,3.007
1067c,8.133855826713978,4.680405026623517,3.397
10684,7.438135477483652,4.68814785018493,5.156
1069c,6.7493992647493535,4.695134976950256,2.585
106a4,6.067919378643024,4.701383609133209,2.031
10764,6.7493992647493535,0.29750233940053716,3.841
107cc,9.54509739864785,2.115354651446719,2.836
107f4,9.54509739864785,0.2954309999787852,2.390
108bc,11.706829433112482,3.9851689093424167,2.406
1092c,13.914399045409922,4.589623573013964,3.059
10b8c,18.427604689791412,4.486347923388932,3.992
10fcc,13.174034785657044,9.298337337950311,4.782
1104c,13.174034785657044,12.120520083794027,3.466
11194,15.406807911433114,12.004278222622006,3.188
111bc,14.658782137556319,12.045213097114486,4.914
11984,8.133855826713978,16.751692821338438,3.085
11ae4,8.133855826713978,12.316771796541373,4.789
11aec,8.836275503060286,12.294950712159705,4.102
11b2c,7.438135477483652,10.89051862910894,2.585
11bac,7.438135477483652,13.801807389607719,5.820
11d04,2.1450245169230606,13.165125211674324,3.992
11d54,0.29957847386916836,10.980553861666237,6.978
11dac,2.1450245169230606,13.90502755574205,4.644
11fec,0.9056622899625406,21.472846557431623,7.258
12204,5.393955134816915,22.909880943775825,5.768
1254c,10.260012494026567,33.015015781382,2.831
12554,10.260012494026567,33.725399900144886,2.616
1255c,9.54509739864785,33.783056809681895,1.294
1257c,8.133855826713978,33.88456517456783,3.658
12594,6.7493992647493535,33.25538000767456,2.971
125cc,6.067919378643024,31.848336807299006,3.249
125d4,5.393955134816915,31.87866254966999,3.493
125ec,6.067919378643024,33.29049058697478,3.660
12604,4.727752783554405,34.06252900916841,0.941
1262c,2.7779813362722456,34.12190160066002,4.767
12644,3.419552724260362,32.671722813157764,3.725
126e4,2.7779813362722456,30.498439845450367,3.865
127d4,2.1450245169230606,34.134538475425295,3.449
127ec,0.9056622899625406,33.43506154163916,4.086
12804,0.29957847386916836,34.862049267611376,4.793
1281c,0.29957847386916836,35.56541560979274,2.760
12824,0.29957847386916836,36.26271111330823,3.483
1283c,0.9056622899625406,36.25967081010889,2.649
12844,1.5208624379650912,36.25345727887761,3.498
12854,2.1450245169230606,36.934814801187784,2.108
1285c,2.1450245169230606,36.24393239753629,3.059
12864,2.1450245169230606,35.54678648337769,4.339
1286c,1.5208624379650912,35.55623545347867,3.592
12874,1.5208624379650912,34.852948939537775,3.711
12884,2.7779813362722456,34.830824487537654,1.493
1288c,2.7779813362722456,35.5339166254838,3.802
1289c,3.419552724260362,34.8145424944564,3.902
128b4,4.727752783554405,35.473445614849524,2.260
128bc,4.069545381552292,35.4973778068144,2.906
128c4,4.069545381552292,36.194125531043916,3.052
128cc,4.727752783554405,36.1699997127124,3.204
128d4,4.727752783554405,36.86033875522362,3.250
128dc,4.069545381552292,36.88464239510247,3.121
128e4,3.419552724260362,36.9050673149286,2.830
128ec,3.419552724260362,36.2144013887516,2.569
128f4,2.7779813362722456,36.23095902215821,2.892
128fc,2.7779813362722456,36.92174641570151,3.052
1295c,4.069545381552292,39.58076717175048,2.890
12964,3.419552724260362,39.6016597497714,2.737
1297c,2.7779813362722456,39.61871969016762,3.179
12984,2.1450245169230606,39.63208580932192,3.124
12994,1.5208624379650912,38.97780226463728,2.699
129dc,0.29957847386916836,38.3161914797376,3.608
129e4,0.29957847386916836,38.987291072898685,2.578
129fc,0.29957847386916836,39.65143172558443,3.234
12a04,0.29957847386916836,40.30847621180785,2.796
12a0c,0.29957847386916836,40.958300307344985,2.707
12a14,0.9056622899625406,40.955144547071306,3.080
12a34,2.1450245169230606,40.93880756395662,2.676
12a3c,1.5208624379650912,40.9486948794372,3.058
12a44,1.5208624379650912,41.591158871266465,3.197
12a4c,2.1450245169230606,41.581242438343054,3.759
12a54,2.1450245169230606,42.216256663695646,3.494
12a5c,1.5208624379650912,42.22619697687713,3.834
12a64,0.9056622899625406,42.23268113315113,3.038
12a6c,0.9056622899625406,41.59762749128833,3.657
12a74,0.29957847386916836,41.60079251286512,3.206
12a7c,0.29957847386916836,42.235853744598195,2.813
12a84,0.29957847386916836,42.86339699629216,3.247
12a8c,0.9056622899625406,42.86021841621011,3.472
12a94,0.9056622899625406,43.480163997228054,3.060
12a9c,0.29957847386916836,43.48334697615405,3.259
12aa4,0.29957847386916836,44.09563972237697,3.128
12aac,0.29957847386916836,44.70022220073667,3.312
12ab4,0.9056622899625406,44.69703492300283,2.906
12abc,0.9056622899625406,44.09245386196206,3.271
12ac4,1.5208624379650912,44.08594255614342,2.835
12acc,1.5208624379650912,44.69052069717471,3.325
12ad4,2.1450245169230606,44.68053403991391,3.611
12adc,2.1450245169230606,44.07596043607135,3.188
12ae4,2.1450245169230606,43.4636856099262,3.027
12aec,1.5208624379650912,43.47365860415883,3.295
12af4,1.5208624379650912,42.85372203728297,3.442
12afc,2.1450245169230606,42.843762923985864,3.408
12b04,2.7779813362722456,42.83019684174621,2.992
12b0c,3.419552724260362,42.8128806374441,2.369
12b14,3.419552724260362,43.43275980252028,2.664
12b1c,2.7779813362722456,43.450100498594004,3.100
12b24,2.7779813362722456,44.06236277406351,3.688
12b2c,2.7779813362722456,44.66693007915701,3.463
12b34,3.419552724260362,44.64956492430821,3.153
12b3c,3.419552724260362,44.0450058573746,2.987
12b44,4.069545381552292,44.02374737776218,2.825
12b4c,4.069545381552292,44.62829605214277,3.026
12b54,4.727752783554405,44.60298270721413,3.127
12b5c,4.727752783554405,43.998446835614075,2.915
12b64,4.727752783554405,43.38624540016119,3.284
12b6c,4.069545381552292,43.41152149544047,3.234
12ba4,3.419552724260362,42.18543315539065,2.903
12bac,2.7779813362722456,42.202716312221526,3.292
12bb4,2.7779813362722456,41.56773473829379,3.146
12bbc,3.419552724260362,41.55049346369763,3.310
12be4,4.069545381552292,40.237522107289585,2.684
12c94,6.067919378643024,43.323030918071886,3.003
12c9c,5.393955134816915,43.35679360939653,3.229
12ca4,5.393955134816915,43.96896595719968,2.641
12cac,5.393955134816915,44.57348631535711,3.286
12cb4,6.067919378643024,44.53967090868012,3.442
12cbc,6.067919378643024,43.93516912340394,2.669
12cc4,6.7493992647493535,43.89692380810133,3.008
12ccc,6.7493992647493535,44.50140356023972,2.822
12cd4,7.438135477483652,44.45855482639744,3.315
12cdc,7.438135477483652,43.85410102412994,3.515
12ce4,7.438135477483652,43.24204818336049,1.925
12cec,6.7493992647493535,43.28482526521574,2.980
12d0c,8.836275503060286,42.52285134167598,2.845
12d24,8.133855826713978,43.80657577463778,3.004
12d2c,8.133855826713978,44.41099919467241,3.332
12d34,8.836275503060286,44.35861553472785,3.627
12d4c,9.54509739864785,44.30128754996805,3.323
12d54,10.260012494026567,44.23890422707853,3.012
12d5c,10.260012494026567,43.63460465979268,3.078
12d64,10.260012494026567,43.02280750611306,2.695
12d6c,9.54509739864785,43.08506715603293,1.792
12d74,9.54509739864785,42.46572688018074,3.123
12d94,9.54509739864785,41.20493852233066,2.559
12d9c,9.54509739864785,41.83899013783769,2.777
12da4,8.836275503060286,41.89599133698777,2.955
12dbc,8.836275503060286,41.26178725173658,2.417
12dc4,8.836275503060286,40.620331365630534,2.969
12dcc,8.133855826713978,40.672123190459786,3.041
12ddc,8.836275503060286,39.97172786799671,2.725
12de4,9.54509739864785,39.91527512642326,3.082
12dec,9.54509739864785,40.5636651772279,3.183
12e0c,9.54509739864785,39.25988557805692,2.635
12e2c,10.260012494026567,37.1929620617629,2.693
12e34,9.54509739864785,37.25308031593278,3.087
12e6c,8.836275503060286,38.653556166632896,1.047
12e74,8.836275503060286,39.31609316655254,3.066
12e7c,8.133855826713978,39.36747025008236,2.887
12f04,7.438135477483652,36.721781228957376,3.781
12f0c,7.438135477483652,36.032465347970906,4.281
12f14,6.7493992647493535,36.07324799476869,3.050
12f1c,6.7493992647493535,36.76286894750185,3.223
12f24,6.067919378643024,36.79957740094139,3.167
12f2c,5.393955134816915,36.83202614123239,4.384
12f34,5.393955134816915,36.1418948722705,3.125
12f3c,6.067919378643024,36.10968507858502,3.218
12f44,6.067919378643024,35.413617182429356,3.189
12f4c,5.393955134816915,35.44556695064797,2.870
12f54,5.393955134816915,34.74324838778567,3.661
12f5c,6.067919378643024,34.71157998986828,3.325
12f74,7.438135477483652,35.33702437620901,2.595
12f84,8.133855826713978,34.59119242586573,2.862
12f8c,8.836275503060286,34.5422331954533,3.493
12f94,8.836275503060286,35.24275101245371,2.646
12f9c,8.133855826713978,35.29215205594181,3.685
12fa4,8.133855826713978,35.98722340238006,3.352
12fac,8.133855826713978,36.67619920123023,3.445
12fb4,8.836275503060286,36.62601280169248,3.196
12fbc,8.836275503060286,35.93741343255773,2.097
12fd4,10.260012494026567,36.51141436512979,2.812
12fdc,10.260012494026567,35.82368238809089,3.197
12fec,9.54509739864785,35.18871942524917,3.652
12ffc,10.260012494026567,34.43046004733547,3.000
13004,10.980700311326265,34.36746385834631,2.663
1301c,10.980700311326265,35.06638763194719,2.766
13024,10.980700311326265,35.75957311703094,3.013
1302c,10.980700311326265,36.4468113190012,2.632
13044,12.438058085777586,35.61644723539334,2.380
130e4,14.658782137556319,36.04756590113465,2.640
130fc,13.914399045409922,36.13780041436311,2.394
13104,13.914399045409922,36.81668198411202,3.245
1310c,13.914399045409922,37.48943086014092,3.180
13114,14.658782137556319,37.397929732405835,3.109
1311c,14.658782137556319,36.72578603577055,2.760
13124,15.406807911433114,36.62954741744262,2.412
1313c,15.406807911433114,37.301042914278284,2.972
13144,15.406807911433114,37.96634669469667,3.109
1314c,16.158093659223756,37.86340374119573,4.200
13154,16.158093659223756,38.521783158595426,3.212
1315c,15.406807911433114,38.62529644671215,2.148
13164,14.658782137556319,38.72330506178832,2.444
1316c,14.658782137556319,38.06382316902307,2.955
13174,13.914399045409922,38.15587411862506,2.869
13194,12.438058085777586,38.323907813475564,2.885
1319c,13.174034785657044,38.24254947042968,3.423
131a4,13.174034785657044,37.57559473261477,3.047
131bc,12.438058085777586,37.656478478799905,2.976
131cc,11.706829433112482,37.05782634326976,1.670
131d4,10.980700311326265,37.1279063705676,4.133
1324c,13.174034785657044,40.843791229286325,2.393
13254,13.174034785657044,41.47681570545685,2.958
1325c,12.438058085777586,41.5598456403957,3.166
13284,10.980700311326265,42.336287938829614,2.728
1328c,11.706829433112482,42.263774291023566,2.720
13294,11.706829433112482,42.882759121531514,2.689
1329c,10.980700311326265,42.95540394654208,3.212
132a4,10.980700311326265,43.567115276050714,3.222
132ac,10.980700311326265,44.1713602807184,3.275
132b4,11.706829433112482,44.09855659047413,3.384
132bc,11.706829433112482,43.49437415417696,3.097
132c4,12.438058085777586,43.41628969621862,3.381
132cc,12.438058085777586,44.02040062710977,3.293
132d4,13.174034785657044,43.93680686510486,3.152
132dc,13.174034785657044,43.332777384253575,3.332
132e4,13.174034785657044,42.72139035912415,2.326
132ec,12.438058085777586,42.80478241371585,3.137
132f4,12.438058085777586,42.18594280545131,3.293
132fc,13.174034785657044,42.10271111779528,3.051
13304,13.914399045409922,42.01400448482994,3.153
1330c,14.658782137556319,41.919756160667056,3.269
13314,14.658782137556319,42.53806448342385,3.133
1331c,13.914399045409922,42.63250704443372,3.262
13324,13.914399045409922,43.24376017704808,3.039
1334c,15.406807911433114,43.6526567585101,2.812
13354,16.158093659223756,43.54661003907631,3.014
1335c,16.158093659223756,42.94302866051239,1.833
13374,15.406807911433114,41.819907748612586,3.343
1337c,16.158093659223756,41.71440952568451,3.312
13384,16.158093659223756,41.089524879437086,3.407
1338c,16.158093659223756,40.45771021423038,3.731
13394,15.406807911433114,40.562582458829766,2.584
1339c,15.406807911433114,41.1947371638124,3.380
133a4,14.658782137556319,41.294322728623484,2.932
133ac,13.914399045409922,41.388329891062995,2.887
133b4,13.914399045409922,40.75557168282636,3.293
133bc,14.658782137556319,40.6618539864436,3.268
133c4,14.658782137556319,40.022451032148275,4.152
133ec,15.406807911433114,39.92354612710548,2.937
133f4,16.158093659223756,39.819069477905266,2.798
133fc,16.158093659223756,39.17371808499868,3.141
13404,16.912251026148866,39.06411945772832,3.101
1340c,16.912251026148866,39.708984788843864,2.784
1343c,18.427604689791412,39.47189326093037,2.435
13444,18.427604689791412,40.109158094563725,2.851
13454,19.188004740201688,40.611763405272214,3.248
1345c,18.427604689791412,40.739781491889346,4.741
13464,17.668886959382263,40.862072288106965,2.941
1346c,17.668886959382263,40.23102171220441,2.716
13474,16.912251026148866,40.34719945201297,3.246
1347c,16.912251026148866,40.97864658754306,3.327
134a4,16.912251026148866,42.83138365901172,2.284
134ac,16.912251026148866,43.43481605010357,2.745
134b4,17.668886959382263,43.31723880826789,3.204
134bc,17.668886959382263,42.71397300644586,3.300
134c4,18.427604689791412,42.59077151379867,3.068
134cc,18.427604689791412,43.19385159070138,4.763
134d4,19.188004740201688,43.06463713502707,2.770
134dc,19.188004740201688,42.461763519206436,3.439
134e4,19.188004740201688,41.85193945234001,3.121
134fc,19.188004740201688,41.23524319309223,3.229
13504,19.949685953557,41.10107235513007,3.513
1350c,20.712246534102874,40.96114957773461,3.219
13514,20.712246534102874,41.577101184866166,3.169
1351c,19.949685953557,41.71741118002093,2.956
13524,19.949685953557,42.32694304658701,2.898
1352c,19.949685953557,42.92958780208476,3.370
13534,20.712246534102874,42.78870569972412,3.361
1353c,20.712246534102874,42.18631392467769,3.184
13544,21.47528509455601,42.039889865178736,3.687
1354c,21.47528509455601,42.642002766346216,3.453
13554,22.238401702150387,42.48950081319842,2.864
1355c,22.238401702150387,41.887694499031255,3.298
13564,22.238401702150387,41.279207913177316,3.345
1356c,21.47528509455601,41.43102494872332,3.689
13574,21.47528509455601,40.815492105537864,3.520
1357c,22.238401702150387,40.664127177209835,3.309
13584,22.238401702150387,40.04254857434121,2.888
1358c,22.238401702150387,39.41457879016172,3.529
13594,21.47528509455601,39.56481038928246,3.143
1359c,21.47528509455601,40.19338565312962,3.281
135a4,20.712246534102874,40.33855149258699,3.399
135ac,19.949685953557,40.47801707519148,2.217
135b4,19.949685953557,39.84834646558041,3.087
135bc,20.712246534102874,39.70940987219403,3.586
135c4,20.712246534102874,39.07383845103193,2.927
135cc,19.949685953557,39.21217252224413,2.871
135dc,20.712246534102874,38.431961967376026,2.922
135e4,21.47528509455601,38.288726359564656,3.096
135ec,21.47528509455601,38.929881819745155,3.504
135f4,22.238401702150387,38.780335129479816,3.766
135fc,22.238401702150387,38.13994570661092,3.125
13604,22.238401702150387,37.493549606471504,4.416
1360c,21.47528509455601,37.6414815053509,2.869
13614,21.47528509455601,36.98829597578986,2.958
1361c,22.238401702150387,36.84129701387216,3.348
13674,20.712246534102874,37.78391634646864,2.758
136ac,16.912251026148866,38.41273195255406,2.721
137f4,21.47528509455601,32.95418956006564,2.368
137fc,22.238401702150387,32.814619987802566,4.087
13824,20.712246534102874,32.397551362744494,2.020
1382c,19.949685953557,32.525510953582604,2.540
13834,19.949685953557,31.82845800142763,2.686
1384c,19.949685953557,31.12714037820008,2.935
13854,19.949685953557,30.421818544378986,2.586
13894,21.47528509455601,28.756291732837955,2.673
13984,16.912251026148866,30.86581742608858,2.885
139a4,18.427604689791412,30.65364764063235,6.042
13a14,15.406807911433114,32.48120950386958,3.774
13a64,13.914399045409922,32.65834488440744,3.676
13a6c,14.658782137556319,32.5722853627744,3.052
13a8c,13.174034785657044,32.739425788336604,2.626
13a94,12.438058085777586,32.81557450533964,2.041
13aac,10.980700311326265,33.66302387809893,2.273
13ab4,10.980700311326265,32.953302765371205,2.993
13aec,12.438058085777586,32.102407634503095,2.422
13af4,13.174034785657044,32.027143566450576,2.461
13be4,16.158093659223756,28.80355990843185,2.266
13c5c,13.914399045409922,26.1161865613563,1.652
13c6c,14.658782137556319,26.77949498049061,3.976
13db4,14.658782137556319,24.55926654979691,2.611
14084,23.00119891646547,24.217244747104434,9.768
14364,32.71813749631637,24.370719568828218,2.852
143ac,31.262636610744416,22.66918179409472,1.584
143fc,29.045992702435676,25.20699334719844,7.092
1444c,30.527909573615567,27.607735747693123,3.731
14454,31.262636610744416,27.427588159375816,3.016
1445c,31.262636610744416,26.751539376546855,2.311
14474,30.527909573615567,25.565335961888334,3.706
1448c,31.992807795902653,25.89667193626524,4.243
14494,32.71813749631637,25.71657565423056,2.890
1449c,32.71813749631637,25.044120818207087,3.144
144cc,34.153194711768165,26.01242813860197,2.109
144d4,34.153194711768165,26.675549539722386,2.278
144ec,32.71813749631637,26.387810006997462,2.677
144f4,31.992807795902653,26.57120747698777,3.525
14514,32.71813749631637,28.391518069905086,3.292
14524,33.43835297887956,27.532798363864522,1.816
1452c,34.153194711768165,27.337138226697565,2.581
14534,34.153194711768165,27.99693900222796,2.242
1453c,33.43835297887956,28.195724874706194,2.925
1454c,34.153194711768165,28.65470194281516,2.096
14564,32.71813749631637,29.716415753426173,3.157
1457c,31.992807795902653,29.914652047510465,2.811
14584,31.262636610744416,30.109424395162144,3.093
1458c,30.527909573615567,30.300579890777662,2.769
14594,30.527909573615567,29.631406049653734,2.914
1459c,31.262636610744416,29.442832897819535,2.846
145a4,31.262636610744416,28.77349508685125,2.870
145b4,30.527909573615567,28.28472898351515,3.148
145bc,30.527909573615567,28.95937192341948,3.910
145f4,29.788924849559944,30.487970264623,4.431
145fc,29.045992702435676,30.67145242419725,2.686
14604,28.299434995724074,30.850888982797052,2.505
1461c,27.549584628547148,31.02614877134923,2.882
147d4,25.283758495184582,31.525659231383834,2.097
147e4,23.76328281204688,31.83570019257826,3.041
14804,23.00119891646547,32.67002833687978,3.262
14904,26.041388863387045,34.71758071341775,2.205
1490c,26.041388863387045,35.37462069834745,2.298
14944,27.549584628547148,35.66502177035247,1.816
14954,28.299434995724074,36.11973692882581,2.537
1495c,27.549584628547148,36.309186485861666,2.947
14964,26.79678490847914,36.49377188502774,1.795
1497c,26.041388863387045,36.67338253774285,1.753
14984,25.283758495184582,36.84791623950343,2.259
1498c,24.524263979021583,37.01727952299506,2.856
1499c,25.283758495184582,36.199936645194654,2.411
149a4,25.283758495184582,35.546632644165236,2.350
149ac,25.283758495184582,34.88818150017172,2.049
149b4,24.524263979021583,35.05379562943539,2.525
149bc,24.524263979021583,35.713594071372796,2.141
149c4,23.76328281204688,35.87541774884259,2.877
149cc,23.76328281204688,35.21433459946612,3.055
149e4,23.00119891646547,36.68889942170964,3.162
149f4,23.76328281204688,37.18138797409975,1.215
149fc,23.00119891646547,37.34016650844508,2.719
14a04,23.00119891646547,37.9856642189911,2.879
14a0c,23.00119891646547,38.62524089671455,3.813
14a14,23.76328281204688,38.46465156669957,2.943
14a1c,23.76328281204688,37.82593602749346,3.326
14a24,24.524263979021583,37.66082504379215,2.138
14a2c,25.283758495184582,37.490404776791124,2.496
14a3c,24.524263979021583,38.29862938210427,1.565
14a64,23.76328281204688,39.724026671852265,2.648
14a6c,23.76328281204688,39.09739230111419,2.819
14a74,23.00119891646547,39.25875585683891,3.069
14a7c,23.00119891646547,39.886079268593484,2.306
14a84,23.00119891646547,40.507092005534126,3.468
14a8c,23.76328281204688,40.34443371370118,2.633
14a94,23.76328281204688,40.958502887684176,3.356
14a9c,23.00119891646547,41.12168546656115,3.492
14aa4,23.00119891646547,41.729761370204955,3.484
14aac,23.00119891646547,42.33123152476634,3.927
14ab4,23.76328281204688,42.167236416956044,3.051
14abc,23.76328281204688,41.566133886728444,3.184
14ac4,24.524263979021583,41.39686522905675,3.752
14acc,24.524263979021583,41.99756675311401,3.989
14ad4,25.283758495184582,41.822283418287796,3.368
14adc,25.283758495184582,41.222018216232634,3.063
14aec,24.524263979021583,40.78971524642184,3.444
14afc,25.283758495184582,40.00248512758508,3.632
14b04,26.041388863387045,39.823337451944106,3.251
14b0c,26.79678490847914,39.63885146788982,3.132
14b14,26.79678490847914,40.25041623930842,3.518
14b1c,26.041388863387045,40.43559311761145,3.248
14b24,26.041388863387045,41.04166513065583,2.960
14b2c,26.041388863387045,41.64145675248086,2.496
14b34,26.79678490847914,41.455166343996204,3.638
14b3c,26.79678490847914,40.8558875026205,3.536
14b44,27.549584628547148,40.664775856113884,3.176
14b4c,27.549584628547148,41.26350078429079,3.287
14b54,28.299434995724074,41.066557386071196,3.734
14b5c,28.299434995724074,40.46842941768106,3.252
14b64,28.299434995724074,39.86429256843825,3.469
14b6c,27.549584628547148,40.0599490295444,2.890
14b74,27.549584628547148,39.44912139719026,3.671
14b7c,28.299434995724074,39.25425010711067,3.334
14b84,28.299434995724074,38.6384147506811,3.291
14b8c,28.299434995724074,38.016908811729344,3.418
14b94,27.549584628547148,38.20991602223594,3.557
14b9c,27.549584628547148,38.8324036070608,3.347
14ba4,26.79678490847914,39.02130175947947,3.099
14bac,26.041388863387045,39.2050046261719,2.549
14bb4,26.041388863387045,38.58071107057964,2.577
14bbc,26.79678490847914,38.39788551430993,3.354
14bc4,26.79678490847914,37.768731108453245,2.378
14bcc,26.041388863387045,37.950583312102836,4.373
14bdc,26.79678490847914,37.13397701321393,2.318
14be4,27.549584628547148,36.948162275399916,2.444
14bec,27.549584628547148,37.581788855299465,2.825
14bf4,28.299434995724074,37.38986432048104,3.552
14bfc,28.299434995724074,36.7574231194699,3.346
14c04,29.045992702435676,36.56187684310869,2.710
14c0c,29.045992702435676,37.19307341014534,3.527
14c14,29.788924849559944,36.99153976577651,3.608
14c1c,29.788924849559944,36.361648403538915,2.869
14c24,30.527909573615567,36.15686997760882,1.976
14c34,31.262636610744416,36.57477489980677,2.928
14c3c,30.527909573615567,36.785394332209016,3.405
14c44,30.527909573615567,37.408843635627235,2.746
14c4c,31.262636610744416,37.196905620011904,2.158
14c54,31.262636610744416,37.81392448887689,3.935
14c5c,30.527909573615567,38.02707123376612,3.279
14c64,29.788924849559944,38.2356241347838,3.159
14c6c,29.788924849559944,37.616246706570685,3.008
14c74,29.045992702435676,37.81897829939038,3.336
14c7c,29.045992702435676,38.43944802559123,2.726
14c84,29.045992702435676,39.05434876601501,3.247
14c8c,29.788924849559944,38.84953646655926,4.315
14c94,29.788924849559944,39.45785755552516,3.730
14ca4,29.045992702435676,40.26695579045059,3.471
14cac,29.045992702435676,40.86444186664768,3.611
14cb4,29.788924849559944,40.65726799882358,3.375
14cbc,29.788924849559944,40.060470595677465,3.419
14cc4,30.527909573615567,39.84909708439223,3.832
14ccc,30.527909573615567,40.445157231828915,3.227
14ce4,31.262636610744416,39.03207985942613,3.152
14cf4,30.527909573615567,38.63993981922657,3.727
14cfc,31.262636610744416,38.4256925191519,2.334
14d04,31.992807795902653,38.20693488934502,2.673
14d0c,32.71813749631637,37.98381340354453,3.435
14d14,32.71813749631637,38.5880423878655,3.865
14d24,31.992807795902653,39.41221374839482,3.610
14d2c,31.992807795902653,40.006646717125875,2.552
14d34,32.71813749631637,39.78052447433195,3.698
14d3c,32.71813749631637,39.18698471783738,2.436
14d44,33.43835297887956,38.95742801983149,3.105
14d4c,33.43835297887956,39.55001941983328,3.126
14d54,34.153194711768165,39.31528484849518,3.747
14d5c,34.153194711768165,38.72369838617506,4.261
14d64,34.153194711768165,38.12692767069564,3.223
14d6c,33.43835297887956,38.35954231007117,2.351
14d74,33.43835297887956,37.75648019202055,4.803
14d7c,34.153194711768165,37.525092533691705,3.615
14d84,34.153194711768165,36.91832120708247,3.229
14d8c,34.153194711768165,36.30675037140007,3.307
14d94,33.43835297887956,36.53534114371452,2.428
14d9c,33.43835297887956,37.14836811640931,3.384
14da4,32.71813749631637,37.37442237730054,2.872
14dac,31.992807795902653,37.5963256123314,3.789
14db4,31.992807795902653,36.980575651456576,1.254
14dc4,32.71813749631637,36.14069652661038,2.362
14dcc,31.992807795902653,36.359825624140896,3.222
14ddc,32.71813749631637,35.51665492063878,2.785
14de4,33.43835297887956,35.295125983321824,3.103
14dec,33.43835297887956,35.9175429795201,3.463
14df4,34.153194711768165,35.690525179160375,1.915
14dfc,34.153194711768165,35.069799251940196,2.603
14e0c,33.43835297887956,34.66825114945166,3.064
14e74,32.71813749631637,34.888037722959496,2.905
14e7c,31.992807795902653,35.103932894454374,3.201
14f5c,29.788924849559944,31.1564292295809,3.290
14f64,30.527909573615567,30.96664941382816,2.838
14f6c,30.527909573615567,31.629378381306974,2.913
14f74,31.262636610744416,31.43340380443903,2.971
14f7c,31.262636610744416,30.773026535052445,2.957
14f84,31.992807795902653,30.57570913410743,2.984
14f9c,31.992807795902653,31.23365822550875,3.125
14fc4,33.43835297887956,31.473240022842663,3.467
14fd4,34.153194711768165,31.904621905999125,2.702
14fdc,34.153194711768165,31.260584370394767,2.521
15004,34.86241660110516,29.752620613405284,3.110
1500c,35.56578616403252,29.539206451029195,2.712
15014,35.56578616403252,30.18388080622292,3.174
1501c,34.86241660110516,30.40009913981929,2.262
15024,34.86241660110516,31.044721837565138,2.678
1502c,34.86241660110516,31.68627160634796,2.916
15034,35.56578616403252,31.464809849609676,2.759
1503c,35.56578616403252,30.82582071550507,2.925
150d4,39.651816518998565,30.080384662578492,2.467
150e4,38.31657246874525,30.551296286379355,2.439
15104,37.63866215467042,31.41156302386968,3.048
1513c,38.98767407801805,31.55928347919038,3.119
1518c,36.26308464002133,33.7534777108755,3.378
15194,36.26308464002133,33.13045314934312,3.528
151ac,36.954107042677016,31.643976690923132,2.543
151b4,36.26308464002133,31.873726950482155,2.989
151bc,36.26308464002133,32.50380703131717,3.138
151c4,35.56578616403252,32.73310504955696,2.694
151cc,35.56578616403252,32.10063874297545,2.995
151d4,34.86241660110516,32.32453846896422,3.016
151dc,34.86241660110516,32.95931982196264,2.774
151e4,34.86241660110516,33.590420655637665,2.582
151ec,35.56578616403252,33.362013769046285,2.885
151f4,35.56578616403252,33.987177443352046,3.471
15214,35.56578616403252,35.22555850643928,3.360
1521c,35.56578616403252,34.608416323390294,3.462
15224,36.26308464002133,34.372700596439934,2.834
1522c,36.954107042677016,34.13386692780773,2.558
15234,36.954107042677016,34.74715411659429,3.875
1523c,36.26308464002133,34.98794930665092,2.701
15244,36.26308464002133,35.5990590798379,2.348
1524c,36.954107042677016,35.35642499148913,3.102
15254,36.954107042677016,35.96152168645758,2.663
1525c,36.26308464002133,36.20587298193548,2.841
15264,35.56578616403252,36.44690502424706,2.744
1526c,35.56578616403252,35.83844004449621,3.693
1527c,34.86241660110516,36.68444454716933,3.479
15284,34.86241660110516,37.289812337932176,3.491
1528c,35.56578616403252,37.05080561941918,3.440
15294,35.56578616403252,37.650002116429675,3.164
1529c,34.86241660110516,37.89035926777593,2.622
152a4,34.86241660110516,38.48595538627671,2.660
152ac,34.86241660110516,39.07647898953138,3.445
152b4,35.56578616403252,38.83376450048081,3.942
152bc,35.56578616403252,38.24436291437035,3.902
152c4,36.26308464002133,37.99908867177067,2.849
152d4,36.954107042677016,38.337279331873994,3.030
152dc,36.954107042677016,37.75030364729291,3.329
152e4,36.954107042677016,37.15859957218372,3.371
152ec,36.26308464002133,37.406024925357585,2.873
152f4,36.26308464002133,36.8082419693124,3.358
152fc,36.954107042677016,36.56229402596592,3.503
15304,37.63866215467042,36.31313694825391,2.564
1530c,38.31657246874525,36.060947894446265,5.130
15314,38.31657246874525,36.65410460283039,3.716
1531c,37.63866215467042,36.90790058068579,3.520
15324,37.63866215467042,37.49818159885596,3.156
15334,38.31657246874525,37.82719969064035,2.850
1533c,38.31657246874525,37.24289853915912,2.934
15344,38.98767407801805,36.9846322281709,3.429
1534c,38.98767407801805,37.567501037589224,1.655
15354,39.651816518998565,37.30493403487492,3.120
1536c,38.98767407801805,36.39738990836842,1.946
15374,38.98767407801805,35.80590550940235,3.920
15454,42.236243521522134,33.908562712443626,3.013
15464,40.95868801505983,34.4356488203166,3.403
15484,40.308862570917704,35.28797975983021,2.015
154a4,40.308862570917704,36.45986665151248,2.744
154ac,40.308862570917704,37.03967807595297,3.309
154bc,40.95868801505983,36.19372721992571,2.940
154cc,41.60118135785713,36.50181852401913,4.143
154d4,42.236243521522134,36.22957402714178,1.967
15514,43.48373802573274,34.533752717224466,2.635
15534,43.48373802573274,35.67934728778038,2.466
1553c,43.48373802573274,35.10831176040174,2.747
1554c,44.096031125443155,35.40171762370084,2.951
15554,44.700613777413345,35.122642335344146,2.851
1555c,44.700613777413345,34.555566969026245,2.277
15564,44.700613777413345,33.98521180905707,2.574
1556c,44.096031125443155,34.260141762465025,2.438
15574,44.096031125443155,33.68439082398866,2.813
1557c,44.700613777413345,33.411716657185565,2.844
15584,44.700613777413345,32.83522684783973,2.576
1558c,44.700613777413345,32.25589314198357,2.735
15594,44.096031125443155,32.52368789567274,2.729
1559c,44.096031125443155,33.10552265509524,2.633
155a4,43.48373802573274,33.37462466020783,2.680
155ac,42.86378750597118,33.642362354462016,3.067
155ec,44.096031125443155,31.939042694657648,3.066
155f4,44.700613777413345,31.673871603063755,2.473
15644,43.48373802573274,29.82828941073542,4.623
156c4,40.95868801505983,30.827142524393693,3.371
1572c,40.308862570917704,29.842002836279555,3.077
15764,41.60118135785713,27.51648235308886,3.219
1578c,43.48373802573274,26.814644648429855,3.427
157f4,44.096031125443155,26.579049927559026,2.951
157fc,44.700613777413345,26.342887337596128,2.643
1580c,44.700613777413345,25.1436651575017,7.441
1581c,44.096031125443155,25.975979107104756,3.422
15824,43.48373802573274,26.20782598439975,2.894
1583c,43.48373802573274,25.600117238007982,3.249
15854,42.86378750597118,24.602306021893963,2.231
1586c,44.096031125443155,24.767700009369957,3.800
15874,44.700613777413345,24.543246498637405,4.057
158fc,42.86378750597118,23.989070716265502,2.020
1597c,40.308862570917704,24.84262363932939,4.642
15a34,38.98767407801805,25.899523008436613,3.105
15a5c,37.63866215467042,26.963830705992223,4.280
15a6c,38.31657246874525,27.388688510315006,6.845
15a84,36.954107042677016,28.463262690323404,4.309
15a9c,36.26308464002133,28.67888168070639,3.202
15aac,34.86241660110516,29.102510200672377,3.106
15ab4,34.86241660110516,28.44999837513176,3.035
15abc,35.56578616403252,28.242552299670308,2.803
15ac4,35.56578616403252,27.59103677292774,3.756
15b0c,36.954107042677016,25.231714037078252,3.756
15b1c,36.26308464002133,26.082856998558594,1.521
15b94,38.31657246874525,24.186831657583287,3.093
15bdc,39.651816518998565,24.4195952954911,3.954
15bec,38.98767407801805,23.986850112157825,4.699
15c0c,38.98767407801805,22.709943324826543,2.725
15c14,38.98767407801805,22.071687831171822,2.990
15c1c,39.651816518998565,21.88290155095685,2.659
15c24,39.651816518998565,21.249499009103886,3.849
15c3c,38.98767407801805,21.43389494817338,3.076
15d74,36.954107042677016,19.383971331546473,2.810
15e2c,42.236243521522134,17.44745114812211,2.474
15e34,42.236243521522134,18.054916408571223,3.113
15e3c,41.60118135785713,18.223610235665102,6.179
15e44,41.60118135785713,18.8379734150946,5.799
15e4c,42.236243521522134,18.664409202999217,3.132
15e54,42.236243521522134,19.275705470693904,4.337
15e5c,41.60118135785713,19.454074628241173,3.537
15e64,40.95868801505983,19.631888124678017,2.433
15e6c,40.95868801505983,19.011019757980435,4.926
15e84,40.308862570917704,20.435974016586503,2.699
15e8c,40.95868801505983,20.254192387238852,10.461
15e9c,40.308862570917704,21.06405269784106,3.122
15ea4,40.308862570917704,21.69301246686882,2.610
15ed4,42.236243521522134,21.734395964485362,6.315
15ef4,41.60118135785713,20.071683564149833,2.880
15f04,42.86378750597118,19.705009235516126,3.572
15f2c,42.86378750597118,21.536966694412694,5.133
15f5c,44.700613777413345,20.344631303656808,4.626
15fb4,42.86378750597118,18.490449340028054,3.422
15fc4,43.48373802573274,17.71655517855402,3.169
15fcc,42.86378750597118,17.8858595439802,2.816
15fd4,42.86378750597118,17.28335618851526,3.261
15fdc,43.48373802573274,17.119041102169845,3.305
15fec,44.096031125443155,17.54711542537656,3.508
15ff4,44.700613777413345,17.37764882158503,3.449
16014,44.096031125443155,15.777037415758345,2.544
1602c,44.700613777413345,14.46685346507474,2.991
16034,44.096031125443155,14.610712930935447,3.480
1603c,44.096031125443155,15.192368594140596,2.705
16044,43.48373802573274,15.341471994039829,3.332
1604c,43.48373802573274,14.754630324956217,3.885
16054,42.86378750597118,14.898514111513785,3.271
1606c,43.48373802573274,15.931290914791603,3.220
1607c,42.86378750597118,16.683156537051556,2.546
16084,42.236243521522134,16.84223549669942,3.257
161c4,44.096031125443155,13.45722045024943,3.178
161cc,44.096031125443155,14.032266194215612,2.852
161d4,44.700613777413345,13.893635462802864,3.809
161dc,44.700613777413345,13.323842974240579,4.326
161e4,44.700613777413345,12.757659309746511,2.916
16234,42.86378750597118,11.41941909005329,2.740
1628c,44.096031125443155,9.542373988979609,3.525
162e4,42.86378750597118,9.183271289939045,2.844
162f4,43.48373802573274,9.638799744550028,3.806
1630c,41.60118135785713,9.928122508346743,2.003
16314,41.60118135785713,9.365584291161873,3.743
1631c,42.236243521522134,9.274461871671331,4.787
163ec,40.95868801505983,11.755938791051427,2.733
164b4,38.98767407801805,8.576512025924933,2.391
164bc,38.98767407801805,9.14969964159446,2.785
16534,36.26308464002133,8.891780851633413,5.290
1660c,35.56578616403252,13.892413562597618,6.879
1664c,36.26308464002133,15.673983095655908,7.805
166ac,39.651816518998565,13.175913962015068,3.447
166dc,38.98767407801805,15.136035364730006,2.032
16874,34.153194711768165,17.375071672493835,2.865
168b4,33.43835297887956,14.23715840106426,5.217
169dc,30.527909573615567,19.402114616589966,2.680
16dfc,28.299434995724074,9.694848754179288,3.832
16e1c,29.788924849559944,9.558468219234694,2.858
16f3c,32.71813749631637,13.053456613609086,1.183
16fbc,32.71813749631637,10.512598134325497,6.731
16fd4,31.992807795902653,9.344859428427629,3.446
17124,31.262636610744416,5.192062249725705,2.998
1712c,31.262636610744416,4.614406260841954,2.957
17224,28.299434995724074,7.794023334000662,5.485
1757c,25.283758495184582,0.27088040147249953,2.531
17604,29.045992702435676,0.2619011287989144,1.931
17614,29.788924849559944,0.7860055911462391,2.995
1761c,29.788924849559944,0.2599932088198063,3.792
17644,30.527909573615567,1.3101226542182625,1.833
17694,29.788924849559944,2.9685676922120288,4.414
176e4,31.262636610744416,2.9239594733658327,3.814
1771c,31.992807795902653,2.9011390993544572,3.683
1778c,34.153194711768165,1.258666855801973,3.348
177dc,32.71813749631637,0.25204794089704946,2.479
177e4,33.43835297887956,0.2499926946450927,3.035
177fc,34.153194711768165,0.24791372286620889,3.667
17804,34.86241660110516,0.24581295857455393,4.787
1780c,35.56578616403252,0.24369232979695102,2.003
17814,35.56578616403252,0.7367301414668992,4.792
1781c,34.86241660110516,0.7431405843833688,4.009
17824,34.86241660110516,1.2480044564174329,1.572
17874,36.26308464002133,0.24155375334089765,3.798
1787c,36.954107042677016,0.2393991288941966,2.994
17884,37.63866215467042,0.2372303334811685,3.469
17adc,36.954107042677016,7.653166561342878,5.064
17b14,38.31657246874525,6.954059978276435,3.117
17b1c,37.63866215467042,7.017949678412892,4.812
17b24,37.63866215467042,7.5846439830760986,3.111
17b4c,38.98767407801805,8.008697565245598,2.667
17ca4,40.308862570917704,7.307007661768922,2.728
1815c,40.308862570917704,-3.105490670236393,1.851
18174,40.95868801505983,-2.0985891503282783,4.910
18264,37.63866215467042,-0.7171960898288349,6.037
18284,36.954107042677016,-0.2393991288941966,1.948
18294,36.26308464002133,-0.7302654279263533,3.393
1829c,36.26308464002133,-0.24155375334089765,2.605
182a4,35.56578616403252,-0.24369232979695102,3.370
182ac,34.86241660110516,-0.24581295857455393,2.438
182b4,34.86241660110516,-0.7431405843833688,2.731
182c4,35.56578616403252,-1.2372411508368693,3.883
182f4,36.954107042677016,-1.2154506436371781,2.810
182fc,36.954107042677016,-1.7144156314352288,2.978
18344,35.56578616403252,-3.312247743501063,3.216
1836c,36.26308464002133,-3.28324389933528,3.638
18374,36.954107042677016,-3.254020714438715,2.873
1839c,37.63866215467042,-3.224603626253997,5.140
183fc,39.651816518998565,-3.643434275799734,2.475
18404,39.651816518998565,-4.158000605254126,2.717
1842c,39.651816518998565,-5.740001841748264,2.212
18434,38.98767407801805,-5.79438817034632,2.361
1843c,38.98767407801805,-5.255792469259199,3.835
184dc,35.56578616403252,-6.062037606307421,2.615
18544,35.56578616403252,-7.788744187163203,3.299
185a4,37.63866215467042,-7.017949678412892,8.572
185c4,38.98767407801805,-6.889845069081598,2.866
185cc,38.98767407801805,-6.3391185678063255,2.368
185d4,39.651816518998565,-6.279698310899544,1.876
185dc,39.651816518998565,-6.825357017825637,1.438
188d4,40.308862570917704,-10.120384684973775,6.640
1898c,43.48373802573274,-11.871968311173541,2.338
18b9c,40.95868801505983,-14.72465569430096,2.150
18bfc,40.308862570917704,-13.05416053251404,1.751
18c64,38.98767407801805,-15.136035364730006,4.448
18d2c,36.954107042677016,-18.094218275211375,8.273
18d84,34.86241660110516,-15.936435185187564,3.583
18d94,35.56578616403252,-15.1647557541557,2.190
1900c,33.43835297887956,-9.197207033855726,2.369
19074,32.71813749631637,-9.27151245220619,3.176
1918c,32.71813749631637,-13.699508104970473,4.788
19204,34.153194711768165,-14.12351572392984,2.299
1921c,33.43835297887956,-14.23715840106426,2.781
19264,33.43835297887956,-16.19332487536253,4.861
192b4,33.43835297887956,-18.839501132653552,2.600
192cc,32.71813749631637,-18.983338376684344,2.685
19304,31.262636610744416,-17.2376018102501,1.968
1930c,30.527909573615567,-17.362427902762995,3.430
19314,30.527909573615567,-18.04040313251498,2.408
1931c,31.262636610744416,-17.911343315048075,2.732
19344,29.788924849559944,-18.851308938230325,2.434
1934c,29.788924849559944,-19.537048703676998,3.560
1936c,29.788924849559944,-18.167225689157764,7.070
19404,28.299434995724074,-14.987562805224867,2.841
1940c,28.299434995724074,-15.667264043728732,2.957
194fc,26.041388863387045,-18.062478748311847,2.440
19544,23.76328281204688,-19.801819546510522,4.183
195ac,25.283758495184582,-17.46695298286512,4.167
196ac,28.299434995724074,-14.311226290115636,4.822
196cc,28.299434995724074,-12.969810146159816,3.574
196dc,27.549584628547148,-12.388316173312047,4.094
196fc,26.041388863387045,-12.548900526959356,3.218
19704,26.041388863387045,-11.87659132264344,8.031
19714,26.79678490847914,-11.137663442860225,2.208
19724,27.549584628547148,-11.724106083449582,2.503
1979c,25.283758495184582,-10.61212627131071,3.283
19c1c,29.045992702435676,-3.559129537403696,3.106
19c2c,29.045992702435676,-2.42904386252952,2.734
19c34,29.788924849559944,-2.411369274760902,2.631
19ce4,32.71813749631637,-2.3377610643043614,3.671
19cf4,31.992807795902653,-2.9011390993544572,6.212
19d94,30.527909573615567,-0.7801378040173049,2.244
19db4,30.527909573615567,-1.847907859448084,2.523
19dc4,29.788924849559944,-1.3199744673369742,2.851
19dcc,29.788924849559944,-1.8617988434109625,2.662
19dd4,29.045992702435676,-1.8754518345261006,2.640
1a51c,13.174034785657044,-8.607253823770538,2.821
1a524,13.174034785657044,-9.298337337950311,2.597
1a5c4,12.438058085777586,-5.926527549522397,0.950
1a5cc,13.174034785657044,-5.909370792638849,4.587
1a5dc,12.438058085777586,-5.268076702305144,2.836
1a60c,11.706829433112482,-4.629841106427516,2.688
1a6a4,15.406807911433114,-4.558584852139361,2.606
1a6bc,15.406807911433114,-3.9237668481438592,3.033
1a83c,8.836275503060286,-0.8949150362421239,3.021
1b93c,15.406807911433114,-17.80791769639896,2.522
1ba34,13.174034785657044,-15.019888022540734,3.981
1bafc,13.174034785657044,-12.838961429450968,1.772
1bb1c,13.914399045409922,-12.083958300087817,2.402
1bb74,15.406807911433114,-12.716276301170627,2.897
1c0ac,16.912251026148866,-22.104063196373982,4.335
1c0b4,16.912251026148866,-22.843038329974917,3.935
1c244,20.712246534102874,-28.880602765447886,5.390
1c26c,21.47528509455601,-28.756291732837955,3.103
1c2ac,22.238401702150387,-32.12651972196553,2.207
1c314,18.427604689791412,-31.362059532298886,7.124
1c324,19.188004740201688,-31.949906296822004,4.066
1c334,18.427604689791412,-32.76613104394006,2.316
1c33c,18.427604689791412,-32.06630758392501,1.781
1c34c,17.668886959382263,-32.87874636367703,2.249
1c39c,17.668886959382263,-30.048387292130155,3.160
1c764,14.658782137556319,-22.3270772040894,3.560
1c76c,14.658782137556319,-23.07186807235644,2.483
1dcc4,18.427604689791412,-34.15151731726567,2.655
1dccc,18.427604689791412,-33.46128033393836,2.407
1dcd4,19.188004740201688,-33.34225794931658,2.507
1dcdc,19.188004740201688,-34.03130170764772,2.683
1dce4,19.188004740201688,-34.715284394145534,2.298
1dd1c,19.949685953557,-34.588640657131926,1.532
1dd24,19.949685953557,-33.90583523107223,3.297
1dd3c,20.712246534102874,-33.77514275457062,3.652
1dd5c,22.238401702150387,-33.49822891791989,2.696
1dd64,22.238401702150387,-34.17711818061357,2.368
1dd6c,21.47528509455601,-34.31951914178812,3.568
1e58c,30.527909573615567,-30.96664941382816,2.972
1e5fc,29.045992702435676,-31.342222754636644,3.121
1e624,26.79678490847914,-31.874343935138565,2.747
1e644,26.79678490847914,-33.21690114754102,3.038
1e654,26.041388863387045,-34.05568290327812,2.493
1e65c,26.79678490847914,-33.881772962375855,4.533
1e66c,27.549584628547148,-33.04003185838904,2.777
1e674,28.299434995724074,-32.85863421908717,3.114
1e78c,23.00119891646547,-34.02955809729099,2.522
1e794,23.76328281204688,-33.876901816363976,4.385
1e7a4,24.524263979021583,-34.38893899271386,2.455
1e7ac,25.283758495184582,-34.22477106505448,2.714
1e7b4,25.283758495184582,-33.55659971373893,2.676
1e7d4,25.283758495184582,-32.20681969840767,4.193
1e7dc,24.524263979021583,-32.36604904757838,3.200
1e83c,23.76328281204688,-30.454198978368648,5.384
1e84c,24.524263979021583,-29.611229644319952,1.299
1e894,26.79678490847914,-30.516213702750687,4.566
1e8c4,27.549584628547148,-29.665428114290084,2.607
1e8d4,28.299434995724074,-28.812226273711914,2.847
1e8dc,27.549584628547148,-28.98036909248364,3.042
1e8fc,26.041388863387045,-29.304365647099534,2.960
1e914,26.79678490847914,-27.76115081585125,3.394
1e91c,26.79678490847914,-28.454110536707724,2.998
1e924,27.549584628547148,-28.292526489491326,19.456
1e92c,28.299434995724074,-28.12696999307308,3.584
1e934,28.299434995724074,-27.439306357096708,3.944
1e93c,27.549584628547148,-27.60217167634344,2.901
1e944,27.549584628547148,-26.909583248883585,2.764
1e94c,28.299434995724074,-26.749512280358996,2.893
1e954,28.299434995724074,-26.057871144061224,2.865
1e95c,27.549584628547148,-26.21504653184047,2.537
1e964,26.79678490847914,-26.368512524311093,3.218
1e96c,26.79678490847914,-27.06585575416471,2.864
1e974,26.041388863387045,-27.21821335920545,2.679
1e97c,26.041388863387045,-26.518153368977586,3.469
1e984,25.283758495184582,-26.663859947674343,4.080
1e98c,24.524263979021583,-26.8055302032334,3.396
1e994,24.524263979021583,-27.510752488822952,5.200
1e99c,25.283758495184582,-27.366546415480986,2.294
1e9a4,25.283758495184582,-28.066989639413695,1.170
1e9b4,24.524263979021583,-28.913890489018247,3.255
1e9bc,24.524263979021583,-28.213636635749992,2.376
1e9c4,23.76328281204688,-28.35597289380555,3.325
1e9dc,23.00119891646547,-28.493911619105646,3.133
1e9e4,23.00119891646547,-27.78641235527166,3.693
1e9ec,23.76328281204688,-27.65073675407273,2.569
1ea2c,25.283758495184582,-25.959227786925627,3.311
1ea44,24.524263979021583,-24.6788607886938,5.085
1ea4c,25.283758495184582,-24.545347942794464,1.992
1eadc,25.283758495184582,-21.707964476655935,7.771
1eb0c,26.79678490847914,-22.861544237266504,2.446
1eb44,27.549584628547148,-21.323858494210658,6.481
1eb54,28.299434995724074,-20.493942967547813,3.603
1eb9c,27.549584628547148,-23.423328168394573,3.990
1ebb4,26.041388863387045,-24.408080659315925,2.881
1ebcc,26.041388863387045,-25.112782469664264,3.995
1ebd4,26.041388863387045,-25.816242479187405,3.962
1ebdc,26.79678490847914,-25.66941475514776,2.925
1ebe4,27.549584628547148,-25.51885304815768,3.074
1ebec,27.549584628547148,-24.821299955872252,4.296
1ebf4,28.299434995724074,-24.67021035079736,3.164
1ebfc,28.299434995724074,-25.364672267862755,2.696
1ec04,29.045992702435676,-25.20699334719844,2.473
1ec0c,29.045992702435676,-24.51571292138354,3.590
1ec14,29.788924849559944,-24.357932829009314,5.282
1ec1c,29.788924849559944,-25.04594276682248,3.327
1ec24,30.527909573615567,-24.88165206082666,3.709
1ec2c,31.262636610744416,-24.714257307652503,3.056
1ec34,31.262636610744416,-24.033049287777253,2.917
1ec3c,30.527909573615567,-24.197000133501152,5.667
1ec44,30.527909573615567,-23.511670956769443,3.252
1ec5c,30.527909573615567,-22.82595876008477,3.182
1ec64,29.788924849559944,-22.979890501157684,2.935
1ec6c,29.788924849559944,-23.66914958321475,3.085
1ec74,29.045992702435676,-23.82356369983325,2.776
1ec8c,29.788924849559944,-22.290456131717864,2.327
1ecb4,29.788924849559944,-20.22413957420657,3.695
1eccc,30.527909573615567,-20.08525083614397,4.680
1ee64,31.992807795902653,-25.89667193626524,2.160
1ee6c,32.71813749631637,-25.71657565423056,2.924
1ee7c,31.992807795902653,-25.22081003106156,3.655
1ee84,31.262636610744416,-25.394596862508113,3.362
1ee8c,31.262636610744416,-26.07378406365456,2.786
1ee9c,30.527909573615567,-25.565335961888334,2.866
1eea4,29.788924849559944,-25.73288561875206,2.552
1eeac,29.045992702435676,-25.897108294109866,2.929
1eeb4,29.045992702435676,-26.58576562042613,2.944
1eebc,29.788924849559944,-26.41847189805702,2.868
1eecc,29.045992702435676,-27.2726783073173,3.011
1eed4,29.045992702435676,-27.957565013429697,2.020
1eedc,29.788924849559944,-27.784441672115037,3.357
1eee4,30.527909573615567,-27.607735747693123,3.068
1eeec,30.527909573615567,-26.928657353861713,2.523
1eef4,31.262636610744416,-26.751539376546855,3.513
1eefc,31.262636610744416,-27.427588159375816,6.388
1ef04,31.262636610744416,-28.101661176853007,5.620
1ef0c,31.262636610744416,-28.77349508685125,3.061
1ef14,30.527909573615567,-28.95937192341948,4.561
1ef1c,30.527909573615567,-28.28472898351515,2.874
1ef24,29.788924849559944,-28.46427269495377,2.617
1ef2c,29.045992702435676,-28.640150600119505,8.483
1ef3c,29.788924849559944,-29.141643214882226,3.055
1ef44,29.788924849559944,-29.816293282977647,4.237
1ef4c,29.045992702435676,-29.99735180165597,4.045
1ef5c,29.788924849559944,-30.487970264623,2.403
1ef64,30.527909573615567,-30.300579890777662,2.839
1ef6c,30.527909573615567,-29.631406049653734,2.863
1ef74,31.262636610744416,-29.442832897819535,2.804
1ef7c,31.262636610744416,-30.109424395162144,2.927
1efa4,31.992807795902653,-28.584159939159502,3.172
1efbc,32.71813749631637,-28.391518069905086,5.146
1f2a4,34.86241660110516,-19.86314554639569,3.517
1f644,43.48373802573274,-23.164601537672837,8.127
21784,55.84680528823184,-21.349989483941403,2.547
2178c,55.84680528823184,-20.684268820092367,2.741
217c4,57.281862503683634,-20.326200172272287,2.548
217cc,58.00719220409735,-20.476339291101546,2.374
217d4,58.00719220409735,-19.80010571880001,3.152
217dc,57.281862503683634,-19.65410068915208,2.537
21824,55.13758339889485,-20.523660269408452,2.623
2182c,55.13758339889485,-21.185175753989217,2.522
21e54,47.136212494028825,-19.705009235516126,2.615
21e7c,47.136212494028825,-21.536966694412694,3.810
21f04,47.763756478477866,-19.275705470693904,2.446
21f0c,47.763756478477866,-18.664409202999217,2.664
21f54,49.691137429082296,-17.937278550537247,2.765
2203c,46.516261974267266,-15.931290914791603,4.908
220a4,45.299386222586655,-12.757659309746511,3.380
2213c,48.39881864214287,-13.398237548972432,2.196
226b4,49.04131198494017,-12.341927202807222,6.142
22e04,55.13758339889485,-4.430157801074619,3.204
22e1c,55.13758339889485,-4.98497333524942,2.911
231e4,55.84680528823184,-5.027358981476918,2.220
231fc,55.84680528823184,-4.467866591342774,2.897
23e3c,63.20321509152087,-19.349447269958414,2.750
24b54,73.08774897385113,-0.28662234653018365,3.651
24b5c,73.08774897385113,-0.8664997744252795,2.442
2a2dc,115.28375849518459,-32.88387623809843,3.555
2a2e4,115.28375849518459,-33.55659971373893,2.464
2a2fc,115.28375849518459,-34.22477106505448,2.704
2a304,116.04138886338704,-34.05568290327812,3.577
2a30c,116.79678490847915,-33.881772962375855,3.561
2a314,116.79678490847915,-33.21690114754102,1.672
2a31c,116.04138886338704,-33.38912635819544,2.938
2a324,116.04138886338704,-32.718120378268985,2.944
2a32c,116.04138886338704,-32.04288431546122,2.953
2a334,116.79678490847915,-31.874343935138565,2.961
2a33c,116.79678490847915,-32.54768494325666,2.548
2a354,118.29943499572406,-31.523892600900282,6.974
2a36c,117.54958462854715,-33.04003185838904,2.929
2a374,117.54958462854715,-33.703148132345675,3.552
2a38c,118.29943499572406,-34.829286018179445,2.469
2a394,117.54958462854715,-35.0158385057232,2.837
2a39c,117.54958462854715,-34.36181713977171,2.114
2a4d4,121.26263661074441,-30.773026535052445,3.610
2a4dc,121.26263661074441,-31.43340380443903,3.900
2a524,121.99280779590266,-31.23365822550875,4.265
2a5b4,121.99280779590266,-33.82995243130301,3.099
2ab6c,133.48373802573275,-32.20314289851373,2.904
2accc,134.70061377741334,-29.322205518882,2.701
2b234,130.95868801505983,-25.255995892051974,3.218
2b324,134.09603112544315,-23.557959131506415,3.713
2b93c,119.78892484955995,-23.66914958321475,8.720
2bb1c,121.26263661074441,-28.77349508685125,2.426
2bccc,116.79678490847915,-31.19710732962399,2.004
2bcd4,116.04138886338704,-31.363647373036052,2.494
2bcdc,116.04138886338704,-30.68064836180481,5.309
2bd04,115.28375849518459,-29.459991510884663,3.654
2bd1c,115.28375849518459,-30.151991983442404,4.043
2bd2c,115.28375849518459,-31.525659231383834,1.989
2bda4,114.52426397902158,-28.913890489018247,3.157
2bdc4,114.52426397902158,-27.510752488822952,4.540
2be3c,113.76328281204688,-24.80852614270353,4.445
2bedc,117.54958462854715,-23.423328168394573,3.877
2bf24,117.54958462854715,-22.723526496588267,4.157
2bf54,118.29943499572406,-20.493942967547813,2.898
2bf64,116.79678490847915,-20.75234857654368,2.966
2bfec,113.76328281204688,-21.947407644671447,1.895
2c4ac,119.04599270243568,-9.627304332244437,17.635
2c4cc,120.52790957361556,-9.48840468560675,7.860
2c56c,123.43835297887958,-10.42876362204917,3.602
2c7a4,121.99280779590266,-17.78016175032608,2.642
2c99c,128.98767407801805,-15.755591569185105,7.404
2cbac,132.23624352152214,-14.448220667334475,1.972
2cc0c,130.95868801505983,-12.341927202807222,3.363
2cffc,124.86241660110517,-9.04599677690198,6.075
2d004,124.86241660110517,-8.44801396360897,4.322
2d01c,125.56578616403253,-8.376170440812716,4.887
2d274,131.60118135785712,-7.708501590396638,7.972
2d2dc,134.09603112544315,-5.860564429628,1.267
2d304,132.86378750597117,-5.466143800773496,4.763
2d464,132.23624352152214,-3.0152982822100003,2.991
2d4f4,132.86378750597117,-2.507817288110056,4.293
2d53c,134.09603112544315,-1.0923688486582654,2.949
2d544,134.09603112544315,-0.6504497952489827,3.206
2d594,131.60118135785712,-0.6772649973773959,4.034
2d5bc,131.60118135785712,-1.1373949568998474,5.833
2d5ec,130.95868801505983,-0.6839647188008074,2.897
2d634,127.63866215467043,-0.7171960898288349,2.347
2d654,127.63866215467043,-1.6988931418392943,6.424
2d6bc,128.98767407801805,-3.1652875686128366,1.879
2d6cc,128.31657246874525,-3.71261786042224,3.757
2d724,126.95410704267701,-3.254020714438715,3.878
2d86c,122.71813749631639,-0.7619881988323479,2.811
2d88c,121.26263661074441,-0.7741751662053178,5.289
2d894,120.52790957361556,-0.7801378040173049,0.129
2d8bc,119.78892484955995,-0.7860055911462391,2.838
2d8ec,120.52790957361556,-1.3101226542182625,3.441
2d8fc,121.26263661074441,-1.8337921497745597,4.713
2d904,121.26263661074441,-2.3751124089878024,2.723
2d914,120.52790957361556,-2.946442821955967,3.608
2d91c,120.52790957361556,-2.3933864012025126,2.945
2d92c,119.04599270243568,-2.42904386252952,3.643
2d93c,119.78892484955995,-2.9685676922120288,3.245
2d944,119.78892484955995,-3.5332672495947834,3.393
2d94c,119.04599270243568,-3.559129537403696,4.837
2d95c,119.78892484955995,-4.105332194802966,3.633
2d96c,120.52790957361556,-3.5069530735901853,2.654
2d97c,121.26263661074441,-4.043740497750968,3.602
2d984,121.99280779590266,-4.0122300997632845,0.994
2d98c,122.71813749631639,-3.9802831360114403,3.252
2d99c,121.99280779590266,-3.453069815160571,2.996
2d9a4,121.99280779590266,-2.9011390993544572,4.707
2d9ac,121.99280779590266,-2.356564744275554,4.600
2da44,122.71813749631639,-5.686208684082381,5.383
2dad4,121.99280779590266,-8.727747490509463,3.713
2db2c,121.26263661074441,-8.795447643003612,2.596
2db34,120.52790957361556,-8.862126450982606,2.418
2db44,119.78892484955995,-8.302709619180705,3.245
2db5c,119.04599270243568,-8.36278001986665,4.607
2db94,119.78892484955995,-5.86422626639069,3.500
2dbbc,120.52790957361556,-5.820744231943214,2.996
2dbc4,120.52790957361556,-5.231834937993015,1.440
2dbdc,120.52790957361556,-4.649795174589739,3.600
2dbe4,119.78892484955995,-4.6846177662765305,3.232
2dbec,119.78892484955995,-5.270970116794822,3.402
2dbf4,119.04599270243568,-5.309430592079316,3.309
2dcbc,117.54958462854715,-8.479501709784495,2.090
2dcc4,116.79678490847915,-8.536044909032293,3.524
2dccc,116.79678490847915,-9.178046729291484,5.165
2dcd4,116.04138886338704,-9.237326210810211,1.047
2dcdc,116.04138886338704,-8.591307346417883,2.677
2dd14,114.52426397902158,-8.050071595975826,2.702
2dd1c,115.28375849518459,-8.001322598711338,2.393
2dd24,115.28375849518459,-8.645239901502647,2.390
2dd3c,114.52426397902158,-8.697795812151927,2.429
2dd44,113.76328281204688,-8.748930877307275,3.430
2dd64,113.00119891646547,-8.143582831364325,2.918
2dd6c,113.76328281204688,-8.097504537927058,2.826
2dd74,113.76328281204688,-7.452355365682561,2.553
2dd7c,113.00119891646547,-7.494850135118718,3.114
2dd84,113.00119891646547,-6.852641060845283,3.279
2dd9c,113.76328281204688,-6.813715070423164,2.571
2de2c,113.00119891646547,-2.557428455751961,2.961
2de34,113.76328281204688,-2.5427821791033756,3.601
2de44,114.52426397902158,-3.1116959292368556,3.281
2de54,115.28375849518459,-2.512219848663399,3.331
2de5c,115.28375849518459,-3.092641541388448,3.246
2de64,115.28375849518459,-3.6808260492433535,2.831
2de6c,114.52426397902158,-3.703485832440177,2.908
2de8c,116.04138886338704,-3.6575780894044376,3.806
2def4,116.04138886338704,-3.0730928576132346,3.179
2df04,116.04138886338704,-1.9274290257357414,2.830
2df14,116.79678490847915,-1.35760351852359,3.263
2df44,117.54958462854715,-0.8029843609450231,3.770
2df5c,117.54958462854715,-0.2656100571899323,3.213
2df64,116.79678490847915,-0.26740757163302936,3.466
2df6c,116.79678490847915,-0.8084179125790527,3.017
2df7c,116.04138886338704,-0.26916488460714083,3.577
2df94,114.52426397902158,-0.8239703076776936,2.943
2dfac,115.28375849518459,-1.939704283027943,4.206
2dfb4,114.52426397902158,-1.9516694198569962,5.391
2dfcc,113.76328281204688,-1.963314139883433,3.527
2e01c,111.47528509455601,-0.2787807508048908,3.818
2e054,109.94968595355701,-2.0164168198102437,3.889
2e064,111.47528509455601,-1.9962323919820786,3.512
2e08c,111.47528509455601,-2.585393001964477,3.298
2e174,107.66888695938226,-2.6471250696294124,3.141
2e1d4,109.18800474020169,-0.2829357301906644,3.525
2e22c,106.15809365922375,-2.0603651802198284,3.015
2e234,105.4068079114331,-2.068008756439156,1.668
2e25c,103.91439904540992,-1.4762544176793033,3.000
2e284,103.17403478565704,-0.29169439152452636,2.490
2e28c,103.17403478565704,-0.8818311440435737,5.802
2e29c,102.43805808577758,-0.2925473191998211,2.586
2e2a4,101.70682943311247,-0.2933469419092663,3.585
2e2ac,100.98070031132626,-0.2940937087946719,1.765
2e2b4,100.98070031132626,-0.8890835682230177,1.577
2e2dc,101.70682943311247,-2.100445463197172,2.381
2e2e4,102.43805808577758,-2.0947249507678696,8.237
2e2ec,102.43805808577758,-1.4851831050058881,3.928
2e2f4,103.17403478565704,-1.4808548793816476,6.710
2e30c,103.17403478565704,-3.329763137187155,3.286
2e314,102.43805808577758,-3.339477681230354,3.557
2e36c,102.43805808577758,-3.974340567261264,3.147
2e374,103.17403478565704,-3.962790067525406,3.426
2e37c,103.17403478565704,-4.603871192827219,1.213
2e38c,104.65878213755632,-4.5745287321609,3.171
2e394,104.65878213755632,-3.937505536598077,4.926
2e39c,103.91439904540992,-3.950512761992644,3.799
2e3a4,103.91439904540992,-3.3194374007103797,2.999
2e3ac,103.91439904540992,-2.696586608435648,4.374
2e3b4,104.65878213755632,-2.6876930055424206,3.185
2e3bc,104.65878213755632,-3.308497868455937,3.210
2e3cc,105.4068079114331,-2.6782994307686185,3.775
2e3d4,106.15809365922375,-2.668405948465565,4.485
2e3dc,106.15809365922375,-3.2847736376898626,3.199
2e3f4,105.4068079114331,-4.558584852139361,8.167
2e40c,105.4068079114331,-5.2011999038884795,2.987
2e414,105.4068079114331,-5.85140259111105,3.099
2e41c,106.15809365922375,-5.829905875725427,3.136
2e424,106.15809365922375,-6.485098351999082,2.539
2e474,104.65878213755632,-5.219368040817919,3.308
2e654,109.18800474020169,-7.687540531486392,3.120
2e65c,108.42760468979141,-7.721948160233378,3.095
2e684,106.91225102614887,-7.1198212886391605,2.740
2e68c,107.66888695938226,-7.090910952951553,2.864
2e694,107.66888695938226,-6.433740900129099,2.719
2e69c,106.91225102614887,-6.460019746300661,3.146
2e6a4,106.91225102614887,-5.80732410102043,3.116
2e6ec,108.42760468979141,-6.40626973689985,2.631
2e6f4,108.42760468979141,-7.060688221999509,2.691
2e6fc,109.18800474020169,-7.0291646716886245,2.745
2e704,109.94968595355701,-6.996354794695987,2.796
2e70c,110.71224653410287,-6.9622759567648815,3.021
2e714,110.71224653410287,-6.316821583303409,3.128
2e774,111.47528509455601,-6.9269483367184845,2.273
2e77c,112.23840170215038,-6.8903948506405674,2.917
2e784,112.23840170215038,-7.536063942097555,2.759
2e78c,112.23840170215038,-8.18827059979643,2.697
2e794,111.47528509455601,-8.231534837179922,3.033
2e79c,111.47528509455601,-7.575966221490801,2.815
2e7a4,110.71224653410287,-7.614529182720093,2.830
2e7ac,109.94968595355701,-7.651727924106977,2.590
2e7b4,109.94968595355701,-8.313675865109088,4.313
2e7bc,110.71224653410287,-8.273345546952926,2.028
2ef5c,105.4068079114331,-10.595190993710949,4.447
2fd4c,100.26001249402657,-0.8911827303273094,3.058
2fd54,100.26001249402657,-0.2947881755142449,2.524
3025c,97.43813547748366,1.5080706466118998,4.418
302a4,99.54509739864785,0.2954309999787852,4.528
302b4,100.26001249402657,0.8911827303273094,2.749
302bc,99.54509739864785,0.8931257916704965,2.749
302c4,99.54509739864785,1.4998163713733912,3.562
302cc,100.26001249402657,1.4965543685575706,3.511
302d4,100.26001249402657,2.1107559654380332,4.124
302dc,99.54509739864785,2.115354651446719,3.340
302e4,98.83627550306029,2.1195892761068396,2.739
302ec,98.83627550306029,1.5028201417212574,3.742
30304,98.13385582671398,2.7500785933226304,3.131
3030c,98.13385582671398,3.3852332058229697,3.075
30314,98.83627550306029,3.3790617660606386,3.077
3031c,98.83627550306029,2.745061109031821,3.358
30324,99.54509739864785,2.739580263727177,2.681
3033c,99.54509739864785,3.372320367858881,2.582
3034c,100.26001249402657,4.0046851101903345,3.199
3036c,98.83627550306029,4.021404679478821,2.855
30374,98.13385582671398,4.028742165264763,2.161
3037c,98.13385582671398,4.680405026623517,2.329
30384,97.43813547748366,4.68814785018493,3.713
3038c,96.74939926474936,4.695134976950256,3.141
30394,96.74939926474936,4.041435946568447,1.392
3039c,97.43813547748366,4.035414655841234,2.973
303ec,96.06791937864303,4.046820851824216,3.891
30404,95.39395513481692,5.370210043351548,3.089
3040c,96.06791937864303,5.363911110356696,3.635
3041c,95.39395513481692,6.041249092591887,2.219
30474,96.74939926474936,5.35679155845517,3.524
3047c,97.43813547748366,5.348830536891217,3.753
304ac,100.26001249402657,5.308200226142631,3.509
304b4,100.26001249402657,5.971597603672191,3.020
304bc,99.54509739864785,5.984525286165479,2.960
304c4,99.54509739864785,6.656800873105075,2.514
304cc,100.26001249402657,6.6424457479534516,3.152
304d4,100.26001249402657,7.3204970965683565,3.438
304dc,99.54509739864785,7.336286964565734,3.552
304e4,98.83627550306029,7.350825897770766,3.795
30504,98.13385582671398,8.05310981616899,3.030
3050c,98.13385582671398,8.74876666456019,2.692
30514,98.83627550306029,8.73302684317089,3.646
3051c,98.83627550306029,8.03858700685022,3.094
30524,99.54509739864785,8.022721977827985,3.654
3052c,100.26001249402657,8.00549168777048,4.295
30534,100.26001249402657,8.697157382490781,3.148
3053c,99.54509739864785,8.715832093683817,2.894
30544,99.54509739864785,9.415331544504374,3.442
3054c,100.26001249402657,9.395210147525866,3.066
30554,100.26001249402657,10.099354400677539,2.425
3055c,99.54509739864785,10.120922964815147,3.218
30564,98.83627550306029,10.140781573708153,3.210
3056c,98.83627550306029,9.433858036470701,4.500
30694,94.0695453815523,6.7325380440551,2.418
3088c,92.77798133627225,11.693451057663827,2.840
308f4,92.77798133627225,12.42389547146798,3.793
308fc,92.77798133627225,13.159092143088527,7.297
30aa4,90.29957847386916,21.475018273814182,2.583
30aac,90.29957847386916,22.238127341862388,2.751
30ab4,90.90566228996255,22.23589425678376,2.758
30acc,91.52086243796509,22.23133077341103,2.816
30ad4,92.14502451692306,22.22433612498648,2.933
30adc,92.14502451692306,21.461606132375955,2.773
30ae4,92.14502451692306,20.698963844057964,2.205
30b04,92.77798133627225,19.928088268327418,3.958
30b2c,92.77798133627225,22.214810676009808,3.632
30b5c,94.72775278355441,21.408840514532166,2.760
30b64,94.72775278355441,20.647728375777977,4.076
30b7c,94.72775278355441,19.887138560676956,3.905
30b94,94.0695453815523,18.384269700500283,6.169
30ba4,93.41955272426037,19.156332705233947,3.680
30bfc,94.72775278355441,16.857977462378127,4.453
30c04,95.39395513481692,16.841610040234343,4.849
30c0c,95.39395513481692,17.59548406793162,4.098
30c14,96.06791937864303,17.57600319521694,5.548
30c1c,96.06791937864303,16.822862953138337,3.147
30c2c,97.43813547748366,16.77796616911566,3.372
30c34,97.43813547748366,17.529347703526263,5.421
30c3c,96.74939926474936,17.553979804844513,3.176
30c44,96.74939926474936,18.308439794756698,3.018
30c5c,96.74939926474936,19.06465582593174,3.205
30c64,96.06791937864303,19.088299285384274,2.394
30c7c,95.39395513481692,19.109212367001533,3.286
30c84,95.39395513481692,19.868273327145705,2.960
30c8c,96.06791937864303,19.846663763743354,3.405
30c94,96.06791937864303,20.605976259305216,4.365
30c9c,95.39395513481692,20.628267983587552,3.451
30ca4,95.39395513481692,21.388798269721995,3.092
30cac,95.39395513481692,22.149467409894523,3.690
30cb4,96.06791937864303,22.12585781025896,3.366
30cbc,96.06791937864303,21.365839587102776,1.553
30ccc,96.74939926474936,22.09916343472242,3.014
30cd4,97.43813547748366,22.069302785930073,1.221
30cdc,97.43813547748366,21.3108457981227,1.514
30ce4,97.43813547748366,20.55258195870618,3.488
30cec,96.74939926474936,20.58077309110819,3.098
30cfc,97.43813547748366,19.7949051942889,4.726
30d0c,98.83627550306029,19.731287204360157,3.087
30d44,99.54509739864785,21.204541602258168,3.092
30d4c,99.54509739864785,21.95997242863229,4.449
30d54,100.26001249402657,21.91671997411006,4.097
30d64,100.26001249402657,20.4085536627115,3.709
30d6c,99.54509739864785,20.44937718269121,3.274
30d74,99.54509739864785,19.694869206509058,3.042
30d7c,100.26001249402657,19.65530170923179,2.846
30d84,100.26001249402657,18.903122764341912,2.545
30d8c,100.26001249402657,18.152406088235487,3.307
30d94,99.54509739864785,18.1893864978447,3.288
30d9c,99.54509739864785,18.941408663830835,3.472
30da4,98.83627550306029,18.976648285955733,3.328
30dac,98.13385582671398,19.008895903899145,3.066
30db4,98.13385582671398,18.254575634321743,4.235
30dbc,98.83627550306029,18.22342563053646,3.146
30dc4,98.83627550306029,17.47201074162903,2.289
30dd4,98.13385582671398,16.751692821338438,2.485
30ddc,98.83627550306029,16.722793136213987,3.351
30de4,99.54509739864785,16.69121485117746,3.431
30dec,99.54509739864785,17.439192606237793,3.954
30df4,100.26001249402657,17.403539835228898,3.529
30dfc,100.26001249402657,16.6569100716018,3.299
30e04,100.26001249402657,15.912899808829033,2.979
30e0c,99.54509739864785,15.945838084388347,3.229
30e14,99.54509739864785,15.203443193685688,3.681
30e1c,100.26001249402657,15.171888058486429,3.140
30e24,100.26001249402657,14.434248914850807,3.211
30e2c,100.26001249402657,13.700350670881958,3.738
30e34,99.54509739864785,13.729097250114187,3.030
30e3c,99.54509739864785,14.464406177064719,2.878
30e44,98.83627550306029,14.492168915893231,2.984
30e4c,98.83627550306029,13.755561986521453,2.739
30e54,98.13385582671398,13.7797843109921,2.664
30e64,98.13385582671398,15.259078240758138,3.974
30e84,97.43813547748366,16.02913822398453,2.505
30eac,95.39395513481692,16.090254295538234,3.481
30f8c,98.83627550306029,10.853487217920176,3.187
30fbc,98.83627550306029,12.294950712159705,4.561
30fc4,99.54509739864785,12.271110535814136,2.917
30fcc,99.54509739864785,12.99787999212537,2.806
30fd4,100.26001249402657,12.970554972878723,2.736
30fdc,100.26001249402657,12.245216018649257,3.129
30fec,99.54509739864785,11.54913680507062,3.516
30ff4,99.54509739864785,10.832297804608743,4.204
3102c,100.98070031132626,12.941028014301455,3.237
31034,101.70682943311247,12.909269585495498,2.903
3103c,101.70682943311247,12.187141217844728,5.245
31044,102.43805808577758,12.154909286604633,2.742
3104c,102.43805808577758,12.875254365907919,3.121
31054,103.17403478565704,12.838961429450968,2.898
31064,103.17403478565704,11.40691382458446,2.694
3106c,102.43805808577758,11.439390608285034,1.823
3107c,103.17403478565704,10.698470605531483,4.212
31084,103.91439904540992,10.665983754423944,2.850
3108c,103.91439904540992,11.372386314888777,2.363
31094,104.65878213755632,11.335798031220511,3.248
3109c,104.65878213755632,10.631558948487978,2.711
310a4,105.4068079114331,10.595190993710949,2.860
310ac,106.15809365922375,10.556878871904864,2.730
310b4,106.15809365922375,11.256420746940949,2.958
310bc,105.4068079114331,11.297143267702072,2.753
310c4,105.4068079114331,12.004278222622006,3.021
310cc,106.15809365922375,11.961152102789374,3.082
310d4,106.15809365922375,12.670756467452344,3.055
310dc,105.4068079114331,12.716276301170627,4.910
310e4,104.65878213755632,12.759481645402277,3.045
310ec,104.65878213755632,12.045213097114486,2.400
310fc,103.91439904540992,12.800374409861249,3.117
31104,103.91439904540992,13.521300536307665,3.067
3110c,103.91439904540992,14.246394417383204,5.593
3111c,104.65878213755632,13.478272392738738,3.350
3112c,106.15809365922375,13.384908643317148,2.732
31144,105.4068079114331,14.878126208384254,3.301
3114c,106.15809365922375,14.825515766898867,3.920
31164,104.65878213755632,15.658347088380404,3.662
3116c,104.65878213755632,14.928055341354847,3.668
31174,103.91439904540992,14.975306340602339,2.957
3117c,103.91439904540992,15.707679893456044,3.395
31184,103.17403478565704,15.75422382608411,3.749
3118c,102.43805808577758,15.797994192869002,3.403
31194,102.43805808577758,15.06181472802553,3.077
3119c,103.17403478565704,15.019888022540734,3.087
311a4,103.17403478565704,14.288994075509152,3.440
311ac,103.17403478565704,13.5619010770039,3.381
311b4,102.43805808577758,13.600086534084738,3.346
311bc,102.43805808577758,14.329058301795524,3.700
311c4,101.70682943311247,14.366605667869564,3.117
311cc,101.70682943311247,13.635874361049138,3.313
311d4,100.98070031132626,13.6692867927367,3.341
311dc,100.98070031132626,14.401659743857188,3.290
311e4,100.98070031132626,15.13778730491624,2.993
311ec,101.70682943311247,15.101106178164205,3.351
311f4,101.70682943311247,15.839011896060603,3.292
311fc,100.98070031132626,15.87730325587328,3.272
31204,100.98070031132626,16.61983555555819,3.242
3120c,100.98070031132626,17.365007216481736,2.930
31214,101.70682943311247,17.32355462751775,4.074
3121c,101.70682943311247,16.579952983962755,2.690
31224,102.43805808577758,16.537229213455475,2.881
3122c,103.17403478565704,16.491636509419614,3.558
31234,103.17403478565704,17.231756054517085,3.884
3123c,102.43805808577758,17.279147298441867,3.302
31244,102.43805808577758,18.023371836049293,3.238
3124c,103.17403478565704,17.97420827902159,3.509
3125c,102.43805808577758,18.76952301023101,3.167
3126c,101.70682943311247,18.069437934075964,3.077
3127c,100.98070031132626,18.861741417824998,3.542
31284,100.98070031132626,19.61253355916407,3.136
3128c,101.70682943311247,19.566519154918634,1.911
312bc,101.70682943311247,21.068119648611,3.194
312d4,103.17403478565704,21.70818745759496,3.296
312dc,103.17403478565704,20.959765853761635,2.754
312ec,102.43805808577758,20.26607563047154,4.361
312f4,102.43805808577758,19.517218739224308,2.825
312fc,103.17403478565704,19.464598669435183,2.816
3130c,104.65878213755632,19.349297019368326,1.876
3131c,103.91439904540992,20.154019504614286,7.201
31324,103.91439904540992,20.9002573260199,3.772
3132c,103.91439904540992,21.64696625037133,3.024
31334,104.65878213755632,21.582050559175222,2.697
3133c,104.65878213755632,20.8371612385159,2.789
31344,105.4068079114331,20.77046159459537,3.010
3134c,105.4068079114331,21.51342328937667,2.796
31354,106.15809365922375,21.44107481914155,2.940
3135c,106.15809365922375,20.70014969633777,3.200
31364,106.15809365922375,19.959826251137283,2.367
3136c,105.4068079114331,20.028056062798736,2.504
31374,105.4068079114331,19.286580803398273,2.409
3137c,106.15809365922375,19.220476008754996,3.153
31384,106.15809365922375,18.48247059970983,2.982
3138c,106.15809365922375,17.746180843172347,2.756
3139c,105.4068079114331,18.54641014284536,3.005
313ac,103.91439904540992,18.6644731091861,3.886
313b4,103.91439904540992,17.921922626712277,3.152
313bc,104.65878213755632,17.86649644906054,13.074
313c4,104.65878213755632,17.12793439136852,2.970
313cc,103.91439904540992,17.181357535795215,3.883
313d4,103.91439904540992,16.443152756651163,4.544
313dc,104.65878213755632,16.39176164532765,4.100
313e4,105.4068079114331,16.33745283010381,5.117
313f4,106.15809365922375,17.01197583701341,5.325
31404,106.91225102614887,16.22007128001321,3.509
3140c,106.91225102614887,16.949437119914325,2.919
31414,107.66888695938226,16.883867340830335,2.077
3141c,107.66888695938226,16.157008695111504,3.054
31424,108.42760468979141,16.091048808681535,3.056
31454,109.18800474020169,18.194087528627218,13.110
31474,106.91225102614887,17.681286999349986,3.338
314a4,106.91225102614887,20.62622428081026,2.901
314ac,106.91225102614887,21.365003142141706,2.807
314b4,107.66888695938226,21.285213972637514,3.379
31524,109.94968595355701,20.29462688475159,2.963
3153c,110.71224653410287,20.202879929360847,4.035
31684,109.18800474020169,15.303663973700727,3.098
3168c,109.18800474020169,14.588398995075565,3.235
31694,108.42760468979141,14.651651118554073,2.923
3169c,108.42760468979141,15.36972264039353,2.598
316a4,107.66888695938226,15.43302455440637,3.776
316b4,106.91225102614887,14.770226572340459,3.334
316bc,107.66888695938226,14.712266969131253,3.157
316c4,107.66888695938226,13.995082738348591,3.163
316cc,106.91225102614887,14.050453310782363,3.996
316dc,107.66888695938226,13.281812645270833,2.525
316e4,108.42760468979141,13.226639025795075,2.828
316ec,108.42760468979141,13.937177505054072,3.095
316f4,109.18800474020169,13.8767570725205,2.971
316fc,109.18800474020169,13.169071737904858,2.723
31704,109.18800474020169,12.465669771603757,3.069
3170c,109.18800474020169,11.766870547186853,2.730
31714,108.42760468979141,11.81868196468604,2.869
3171c,108.42760468979141,12.52036615895718,2.804
31724,107.66888695938226,12.572790730667348,3.028
3172c,106.91225102614887,12.622925232790823,3.061
31734,106.91225102614887,11.915837910419041,3.287
3173c,107.66888695938226,11.868343607975511,2.848
31744,107.66888695938226,11.168789823465914,2.589
3174c,106.91225102614887,11.213633683497761,3.133
31754,106.91225102614887,10.51662579959856,3.546
3175c,107.66888695938226,10.474439264335428,2.670
3176c,108.42760468979141,11.121901459430575,2.690
31774,109.18800474020169,11.072985420329623,3.005
3177c,109.18800474020169,10.384317164598832,2.673
3198c,106.91225102614887,8.459771009643092,3.434
319fc,106.91225102614887,9.825118258429308,2.410
31a04,106.15809365922375,9.86283365753162,2.770
31a0c,105.4068079114331,9.898731624343535,2.816
31a14,105.4068079114331,9.208065525438396,2.740
31a1c,106.15809365922375,9.174582478494203,2.288
31a44,104.65878213755632,8.552978868164022,2.880
31a6c,104.65878213755632,9.239851338912977,2.456
31a74,104.65878213755632,9.93280897736126,2.632
31a7c,103.91439904540992,9.9650665104626,3.216
31b2c,100.98070031132626,7.303437471808591,2.205
31b34,100.98070031132626,6.6269364431017665,2.885
31b3c,101.70682943311247,6.610258048933187,3.162
31b44,101.70682943311247,5.942611103500186,4.417
31b4c,100.98070031132626,5.957630672615922,3.048
31b54,100.98070031132626,5.295766046985307,2.880
31b64,102.43805808577758,5.268076702305144,3.046
31b6c,102.43805808577758,5.926527549522397,3.161
31b74,103.17403478565704,5.909370792638849,1.652
31b7c,103.17403478565704,5.2528032953775945,2.759
31c54,103.91439904540992,2.696586608435648,2.307
31c84,103.17403478565704,4.603871192827219,2.926
31c8c,103.17403478565704,3.962790067525406,3.312
31c94,102.43805808577758,3.974340567261264,2.823
31ca4,101.70682943311247,4.629841106427516,2.724
31cac,100.98070031132626,4.64157596389369,3.440
31cb4,100.98070031132626,3.995281231609614,2.910
31cbc,101.70682943311247,3.9851689093424167,3.393
31cc4,101.70682943311247,3.3485849273761663,3.733
31ccc,100.98070031132626,3.3570900240749144,3.026
31cd4,100.98070031132626,2.7271978891345876,3.564
31cdc,101.70682943311247,2.7202832439635927,3.211
31ce4,102.43805808577758,2.7128790964306524,2.705
31cec,102.43805808577758,3.339477681230354,3.101
31cf4,103.17403478565704,3.329763137187155,2.639
31cfc,103.17403478565704,2.704981270053441,3.335
31d04,103.17403478565704,2.0886230486915816,3.260
31d0c,103.17403478565704,1.4808548793816476,3.287
31d14,102.43805808577758,1.4851831050058881,2.756
31d1c,102.43805808577758,2.0947249507678696,3.248
31d24,101.70682943311247,2.100445463197172,2.175
31d2c,100.98070031132626,2.1057878072050538,6.119
31d34,100.98070031132626,1.49303029743552,3.802
31d3c,101.70682943311247,1.489240817023009,3.399
31d44,101.70682943311247,0.886826316220052,3.433
31d54,100.98070031132626,0.2940937087946719,3.207
31d5c,101.70682943311247,0.2933469419092663,3.383
31d6c,102.43805808577758,0.8844092942181652,2.935
31d74,103.17403478565704,0.8818311440435737,2.517
31d84,103.91439904540992,0.29078782004407033,2.020
31d94,104.65878213755632,0.876187703207127,2.509
31d9c,103.91439904540992,0.879090840894626,3.093
31da4,103.91439904540992,1.4762544176793033,4.314
31dac,103.91439904540992,2.082137324270063,3.641
31dbc,104.65878213755632,1.471380573527865,1.661
31e2c,109.18800474020169,0.2829357301906644,3.086
31e34,109.18800474020169,0.855356097633294,3.234
31e4c,109.18800474020169,1.4364076675210056,2.976
31ec4,108.42760468979141,3.861522947643613,6.724
31f64,112.23840170215038,3.165734663649709,2.341
31f74,111.47528509455601,2.585393001964477,3.957
31f7c,112.23840170215038,2.571635645844323,2.831
31f84,112.23840170215038,1.9856042882914913,4.194
31f94,111.47528509455601,1.4153219832216322,3.635
31f9c,111.47528509455601,1.9962323919820786,3.524
31fac,109.94968595355701,2.0164168198102437,5.716
31fb4,109.94968595355701,1.4296385237425584,3.514
31fbc,110.71224653410287,1.4226085402085666,3.487
31fc4,110.71224653410287,0.8471367635517177,3.448
31fd4,109.94968595355701,0.2816018478869512,2.401
31fdc,110.71224653410287,0.280216574244383,3.186
31fe4,111.47528509455601,0.2787807508048908,2.667
3201c,113.00119891646547,0.8336697294368203,2.834
3202c,113.00119891646547,1.9746287671185931,4.066
32084,116.04138886338704,0.26916488460714083,2.716
320a4,117.54958462854715,0.2656100571899323,2.555
320bc,117.54958462854715,0.8029843609450231,3.314
320dc,117.54958462854715,1.9019921631746681,3.231
320ec,116.79678490847915,1.35760351852359,3.428
32124,117.54958462854715,2.4634013195790967,4.403
3213c,117.54958462854715,3.032582577334446,3.789
32144,117.54958462854715,3.609400760532615,3.706
32154,118.29943499572406,4.164823762540714,3.920
3215c,117.54958462854715,4.193711234795522,3.253
3216c,116.79678490847915,3.6337624827302726,3.854
3218c,114.52426397902158,4.302922053639044,3.372
321dc,113.00119891646547,3.148257340053294,3.652
321e4,113.00119891646547,3.746964291622245,4.604
321ec,113.76328281204688,3.7255380005335166,1.828
321f4,113.76328281204688,4.328518310729286,3.444
32224,114.52426397902158,4.909838202595807,3.393
3222c,115.28375849518459,4.879860192524888,3.459
32234,115.28375849518459,5.490372882211087,3.627
32354,118.29943499572406,9.055412766034316,3.667
3238c,118.29943499572406,5.948897197309299,4.044
32394,117.54958462854715,5.990006302365339,1.350
323a4,116.79678490847915,6.64693309327519,3.480
323b4,116.04138886338704,6.069580992380803,3.525
323bc,116.79678490847915,6.030246514030164,3.488
323c4,116.79678490847915,5.420404309708991,5.160
323cc,116.04138886338704,5.455811672735767,3.957
323d4,116.04138886338704,4.849102849560381,3.242
323ec,117.54958462854715,5.3841826583126355,3.430
323fc,118.29943499572406,4.752432127287483,3.624
3240c,119.04599270243568,5.309430592079316,1.340
32414,119.78892484955995,5.270970116794822,3.423
3244c,121.26263661074441,5.7765525574689,2.748
32504,121.99280779590266,6.911441884174867,3.129
3253c,122.71813749631639,8.052358654258384,4.007
32544,123.43835297887958,7.9875482289387145,3.675
3254c,123.43835297887958,8.589538306982812,3.683
32554,124.15319471176817,8.519158157582456,2.940
3255c,124.15319471176817,7.921968722715922,3.963
32564,124.15319471176817,7.33063371258059,3.101
32714,120.52790957361556,1.3101226542182625,5.818
3276c,120.52790957361556,0.7801378040173049,2.905
32784,121.99280779590266,0.2540775301542003,5.864
32794,122.71813749631639,0.7619881988323479,3.422
327e4,124.15319471176817,0.7494909626620373,2.423
327ec,123.43835297887958,0.7557754484377305,3.383
32874,124.86241660110517,1.2480044564174329,3.036
3287c,124.86241660110517,1.7603192021507688,3.141
328b4,125.56578616403253,3.8487349647959896,2.277
329a4,128.31657246874525,1.683282216242491,2.480
329c4,128.31657246874525,0.7106027289606748,4.509
329cc,127.63866215467043,0.7171960898288349,3.236
329d4,127.63866215467043,0.2372303334811685,16.183
32d54,134.70061377741334,7.331421276978392,4.273
32f74,125.56578616403253,6.062037606307421,3.505
32f7c,124.86241660110517,6.114392653992463,2.863
32f84,124.86241660110517,6.688696123546588,3.309
32f8c,124.86241660110517,7.269182067363772,3.263
32f94,125.56578616403253,7.2071323073128175,3.128
32f9c,125.56578616403253,6.631508198980727,3.188
32fbc,126.26308464002133,7.144540200726459,1.995
32fc4,126.26308464002133,7.721219632000912,4.784
32fdc,126.26308464002133,8.30369202652343,2.741
32fec,125.56578616403253,7.788744187163203,1.856
32ff4,124.86241660110517,7.855680584416097,3.990
32ffc,124.86241660110517,8.44801396360897,3.487
33004,124.86241660110517,9.04599677690198,2.967
33014,125.56578616403253,9.56773474848697,3.381
3301c,125.56578616403253,8.969230101806174,3.050
33024,126.26308464002133,8.891780851633413,3.758
3303c,126.26308464002133,9.485302259322314,3.577
33044,126.26308464002133,10.084065218912617,2.378
33074,124.86241660110517,10.258131176646312,1.816
3307c,124.86241660110517,10.871874580439743,3.534
33084,124.86241660110517,11.490451451742143,3.705
3308c,125.56578616403253,11.393925764437396,3.816
3309c,124.86241660110517,12.113640232224924,4.767
330a4,124.86241660110517,12.74121284322696,2.742
33854,121.99280779590266,17.110736903021493,2.764
3385c,121.99280779590266,17.78016175032608,3.646
33864,121.99280779590266,18.451724868504336,2.965
3388c,121.26263661074441,18.587164214952782,3.142
33894,120.52790957361556,18.720398439954533,4.327
338e4,120.52790957361556,17.362427902762995,2.830
338ec,120.52790957361556,18.04040313251498,3.792
338fc,121.26263661074441,17.2376018102501,4.154
33904,121.26263661074441,16.566231776507504,3.366
3390c,121.26263661074441,15.897522345351033,3.099
33914,120.52790957361556,16.01372268022216,2.817
3391c,120.52790957361556,16.68676971562891,3.361
3393c,119.78892484955995,16.127942973941526,2.851
33944,119.78892484955995,15.453500555099298,2.801
3395c,119.78892484955995,14.78220671912239,3.255
33964,120.52790957361556,14.676620669038478,2.578
3396c,120.52790957361556,15.343577454366407,2.938
33974,121.26263661074441,15.231759127305015,2.578
3397c,121.26263661074441,14.569223655328846,3.315
33984,121.99280779590266,14.460114060221516,2.775
3398c,122.71813749631639,14.349391890552507,2.435
339ac,121.99280779590266,16.443737456388487,3.200
33a04,124.15319471176817,13.483067858425228,3.605
33a0c,124.15319471176817,12.846504644518225,3.126
33a14,123.43835297887958,12.950617414105999,2.886
33a1c,123.43835297887958,13.591958437500063,3.007
33a24,122.71813749631639,13.699508104970473,2.248
33a2c,121.99280779590266,13.805618695653559,3.100
33a34,121.99280779590266,13.154928111489856,2.615
33a4c,121.99280779590266,12.508303339178793,4.198
33a54,121.99280779590266,11.865999385793918,2.460
33a5c,122.71813749631639,11.773867865127725,3.491
33a64,123.43835297887958,11.680508721212277,4.429
33a6c,123.43835297887958,12.313385953917509,3.114
33a7c,124.15319471176817,11.586007847267302,2.415
33a84,124.15319471176817,10.962546948787814,2.255
33a8c,123.43835297887958,11.052224053123672,3.286
33a94,123.43835297887958,10.42876362204917,2.389
33a9c,124.15319471176817,10.343915398103585,3.154
33aa4,124.15319471176817,9.7303329226011,2.697
33ab4,123.43835297887958,9.197207033855726,2.735
33abc,123.43835297887958,9.810352129759055,2.721
33ac4,122.71813749631639,9.889420201154179,3.789
33acc,122.71813749631639,9.27151245220619,2.599
33ae4,121.99280779590266,10.595341460273486,3.270
33aec,122.71813749631639,10.512598134325497,3.012
33af4,122.71813749631639,11.140823915058363,3.387
33b54,119.04599270243568,9.627304332244437,3.392
33b64,119.04599270243568,10.91387733128173,3.773
33ba4,120.52790957361556,12.046239392299977,2.515
33bac,121.26263661074441,11.956818009132316,1.780
33bb4,121.26263661074441,12.603726852493766,3.550
33bcc,121.26263661074441,13.2549385163382,2.580
33bd4,121.26263661074441,13.910192851051226,2.657
33bdc,120.52790957361556,14.01313437562137,3.020
34014,113.76328281204688,21.947407644671447,4.558
3401c,113.00119891646547,22.061874525338574,3.759
34024,113.00119891646547,22.78071919709378,4.814
3402c,113.00119891646547,23.49928777882512,4.940
34034,113.76328281204688,23.37903328317348,4.649
3403c,113.76328281204688,22.663321233509464,4.761
34044,114.52426397902158,22.542289852823178,5.479
3404c,114.52426397902158,23.25504391493032,6.387
34054,115.28375849518459,23.12740398292017,3.250
3406c,114.52426397902158,21.829410180837385,4.425
3411c,116.79678490847915,23.564615225136873,6.214
34144,117.54958462854715,24.821299955872252,8.686
3414c,118.29943499572406,24.67021035079736,4.084
3420c,113.00119891646547,27.78641235527166,5.844
34274,113.00119891646547,28.493911619105646,5.452
342ec,114.52426397902158,30.30537794398766,4.679
343ac,116.04138886338704,28.611604801185074,4.547
34404,119.04599270243568,25.897108294109866,4.311
34414,119.78892484955995,26.41847189805702,7.793
3442c,121.26263661074441,25.394596862508113,4.538
34494,119.78892484955995,29.141643214882226,4.766
344b4,119.78892484955995,30.487970264623,5.284
344cc,120.52790957361556,30.300579890777662,5.493
344d4,121.26263661074441,30.109424395162144,5.705
344f4,120.52790957361556,28.28472898351515,6.883
3452c,121.99280779590266,29.914652047510465,4.527
345d4,121.99280779590266,25.22081003106156,3.727
345fc,124.15319471176817,24.682631642145807,3.173
34604,124.15319471176817,24.016489165932082,3.458
34664,121.99280779590266,23.866218622383837,2.363
3467c,121.99280779590266,24.543898610166167,3.304
34684,121.26263661074441,24.714257307652503,3.990
3468c,121.26263661074441,24.033049287777253,3.488
34694,120.52790957361556,24.197000133501152,3.686
3469c,120.52790957361556,24.88165206082666,3.395
346ac,119.04599270243568,25.20699334719844,4.522
346c4,119.78892484955995,23.66914958321475,2.846
346dc,119.78892484955995,22.979890501157684,2.973
346e4,120.52790957361556,22.82595876008477,3.733
346ec,120.52790957361556,23.511670956769443,3.268
346f4,121.26263661074441,23.351260484896326,3.039
346fc,121.26263661074441,22.66918179409472,3.730
3471c,120.52790957361556,22.14016061863059,2.928
3479c,121.99280779590266,20.476339291101546,2.073
34e14,128.98767407801805,27.170044235478983,1.736
34e1c,128.98767407801805,27.803225304496703,2.918
34e3c,128.31657246874525,27.388688510315006,1.983
34e44,128.31657246874525,26.750533695415218,2.991
34e4c,127.63866215467043,26.963830705992223,2.933
34e54,127.63866215467043,26.32077067075738,3.009
34e5c,128.31657246874525,26.111032297735694,1.492
34f44,125.56578616403253,24.969389908350433,2.814
34f5c,124.86241660110517,25.159896654775345,3.184
34fac,126.95410704267701,26.528573776536476,12.302
350c4,126.26308464002133,33.13045314934312,2.520
350cc,126.26308464002133,33.7534777108755,3.154
350d4,126.95410704267701,33.51672890871387,2.232
350dc,126.95410704267701,32.89591306102134,2.254
3514c,128.98767407801805,32.78995650654825,3.648
35154,129.65181651899857,32.542784468902774,3.738
351e4,128.98767407801805,28.4347175072203,1.406
351fc,129.65181651899857,28.207535162817862,3.476
3538c,131.60118135785712,31.78902073999354,3.305
35394,131.60118135785712,31.18557839116632,4.119
353c4,130.95868801505983,30.827142524393693,2.257
353cc,130.95868801505983,30.21570777898222,2.970
353d4,130.3088625709177,30.458797493972117,3.839
353dc,130.3088625709177,31.073097806802192,2.644
353e4,130.3088625709177,31.684711654191638,3.451
353ec,130.95868801505983,31.436014912463243,3.108
353f4,130.95868801505983,32.04213923612552,3.070
353fc,130.3088625709177,32.29345274880368,3.224
35404,130.3088625709177,32.89914084694641,3.291
3540c,130.95868801505983,32.6453355938223,3.384
35414,130.95868801505983,33.245430081852426,2.959
3541c,130.3088625709177,33.501601935786724,3.545
35424,130.3088625709177,34.1006683972429,2.981
35434,130.95868801505983,34.4356488203166,3.250
3543c,130.95868801505983,33.84225496427525,3.494
35444,131.60118135785712,33.58183943056328,3.029
3544c,131.60118135785712,34.17305053565637,3.633
35454,132.23624352152214,33.908562712443626,3.440
3545c,132.23624352152214,33.319599646819746,3.376
35464,132.23624352152214,32.72745476823911,3.115
3546c,131.60118135785712,32.98732197821246,3.196
35474,131.60118135785712,32.3896598320042,3.456
354dc,134.09603112544315,33.10552265509524,3.571
354e4,133.48373802573275,33.37462466020783,3.601
354f4,132.86378750597117,33.05571192344085,3.203
354fc,132.86378750597117,33.642362354462016,3.535
35504,132.86378750597117,34.2257992232322,3.594
3550c,132.86378750597117,34.80587245223096,3.160
35514,133.48373802573275,34.533752717224466,3.506
3551c,133.48373802573275,33.95580882237791,3.380
35524,134.09603112544315,33.68439082398866,3.445
3552c,134.70061377741334,33.411716657185565,11.406
35534,134.70061377741334,33.98521180905707,3.417
3553c,134.09603112544315,34.260141762465025,3.293
35544,134.09603112544315,34.832630457747264,3.502
3554c,134.70061377741334,34.555566969026245,3.604
35554,134.70061377741334,35.122642335344146,3.279
3555c,134.09603112544315,35.40171762370084,3.389
35564,133.48373802573275,35.67934728778038,3.422
3556c,133.48373802573275,35.10831176040174,3.509
35574,132.86378750597117,35.382437992075374,3.424
355a4,132.23624352152214,35.07632646726545,3.127
355ac,132.23624352152214,34.49418819805728,3.622
355b4,131.60118135785712,34.76079986681043,3.924
35604,129.65181651899857,37.30493403487492,2.551
3560c,129.65181651899857,36.72356167499764,2.915
35614,128.98767407801805,36.9846322281709,3.491
3561c,128.98767407801805,37.567501037589224,3.439
35624,128.31657246874525,37.82719969064035,3.209
3562c,127.63866215467043,38.08385149525993,3.674
35634,127.63866215467043,37.49818159885596,3.583
3563c,128.31657246874525,37.24289853915912,3.393
35644,128.31657246874525,36.65410460283039,3.122
3564c,127.63866215467043,36.90790058068579,3.555
35654,127.63866215467043,36.31313694825391,4.085
3565c,128.31657246874525,36.060947894446265,4.057
35664,128.98767407801805,35.80590550940235,3.686
3566c,128.98767407801805,36.39738990836842,3.215
35674,129.65181651899857,36.13793588456719,3.820
3567c,129.65181651899857,35.5481894226645,4.318
35684,129.65181651899857,34.95446210218104,2.183
3568c,128.98767407801805,35.21031769739869,4.181
35694,128.98767407801805,34.61077234279663,4.133
3569c,129.65181651899857,34.356900749170606,3.307
356a4,129.65181651899857,33.755659139860136,2.872
356ac,129.65181651899857,33.15089791469384,3.316
356dc,127.63866215467043,34.503349172553584,3.292
356e4,127.63866215467043,35.11071379862546,3.559
356ec,128.31657246874525,34.862103256983,3.633
356f4,128.31657246874525,35.46356583969552,3.672
356fc,127.63866215467043,35.71402679655268,2.965
35704,126.95410704267701,35.96152168645758,3.621
3570c,126.26308464002133,36.20587298193548,3.310
35714,126.26308464002133,35.5990590798379,2.859
3571c,126.95410704267701,35.35642499148913,3.832
35724,126.95410704267701,34.74715411659429,2.854
3572c,126.95410704267701,34.13386692780773,2.679
35734,126.26308464002133,34.372700596439934,2.468
3573c,126.26308464002133,34.98794930665092,3.441
357a4,126.26308464002133,36.8082419693124,3.268
357ac,126.95410704267701,36.56229402596592,3.760
357b4,126.95410704267701,37.15859957218372,4.455
357bc,126.26308464002133,37.406024925357585,3.463
357c4,126.26308464002133,37.99908867177067,3.338
357cc,126.95410704267701,37.75030364729291,4.598
357d4,126.95410704267701,38.337279331873994,3.095
3585c,121.99280779590266,38.81227184229434,5.966
358bc,119.78892484955995,40.060470595677465,7.483
358f4,121.26263661074441,39.03207985942613,4.911
35904,121.26263661074441,37.81392448887689,5.872
35954,119.04599270243568,36.56187684310869,6.658
3595c,119.78892484955995,36.361648403538915,4.940
35964,120.52790957361556,36.15686997760882,4.907
359a4,121.99280779590266,36.980575651456576,4.045
359ac,121.99280779590266,37.5963256123314,4.326
35ad4,121.99280779590266,30.57570913410743,2.140
35adc,121.99280779590266,31.23365822550875,3.887
35b0c,120.52790957361556,32.94391056577795,4.126
35b14,120.52790957361556,32.28853867210538,4.402
35b1c,121.26263661074441,32.09032854629053,6.670
35b24,121.26263661074441,31.43340380443903,4.805
35b2c,121.26263661074441,30.773026535052445,4.481
35b34,120.52790957361556,30.96664941382816,5.480
35b3c,120.52790957361556,31.629378381306974,4.690
35b44,119.78892484955995,31.821433305533095,5.756
35b4c,119.78892484955995,31.1564292295809,4.986
35b5c,119.04599270243568,32.00942537266226,4.913
35b64,119.04599270243568,32.67283148668817,4.937
35b6c,119.78892484955995,32.482753994271874,6.051
35b8c,119.04599270243568,34.638117758662844,7.900
35ba4,120.52790957361556,33.59528298986846,3.561
35be4,119.78892484955995,35.72672725894945,4.937
35bec,119.78892484955995,35.086940528899774,3.982
35c24,116.79678490847915,36.49377188502774,5.719
35c5c,116.79678490847915,34.54209063195789,4.469
35c64,117.54958462854715,34.36181713977171,3.773
35ca4,118.29943499572406,32.193217347933505,5.313
35cac,118.29943499572406,31.523892600900282,2.978
35cb4,117.54958462854715,31.701307728830496,4.776
35ccc,116.79678490847915,31.874343935138565,5.822
35d74,113.76328281204688,34.548097013452015,5.522
35d9c,113.76328281204688,35.21433459946612,5.172
35da4,114.52426397902158,35.05379562943539,6.882
35e6c,114.52426397902158,38.29862938210427,5.944
35edc,117.54958462854715,38.8324036070608,5.509
35ee4,116.79678490847915,39.02130175947947,3.624
35f04,116.04138886338704,39.823337451944106,5.199
35f0c,116.04138886338704,40.43559311761145,4.614
35f14,116.79678490847915,40.25041623930842,4.711
35f1c,116.79678490847915,39.63885146788982,5.213
35f34,118.29943499572406,39.86429256843825,7.279
36064,111.47528509455601,40.815492105537864,6.676
360ac,112.23840170215038,38.13994570661092,8.013
361f4,106.91225102614887,42.83138365901172,3.788
3620c,105.4068079114331,43.6526567585101,6.104
36274,104.65878213755632,43.75300121674579,5.332
36404,106.15809365922375,38.521783158595426,4.025
365ac,103.91439904540992,36.13780041436311,7.304
36634,109.18800474020169,34.03130170764772,6.387
3663c,108.42760468979141,34.15151731726567,4.179
3683c,111.47528509455601,30.87245870854968,25.456
36934,106.91225102614887,29.431586074491232,5.342
369b4,110.71224653410287,29.591281521133503,6.185
369bc,110.71224653410287,28.880602765447886,6.370
369fc,112.23840170215038,27.205416453832825,4.519
36a4c,109.94968595355701,25.396414565953606,5.347
36a9c,112.23840170215038,22.89440748431767,4.797
36acc,110.71224653410287,21.656218176035797,3.504
36b04,109.18800474020169,24.042113974396663,4.523
36b3c,108.42760468979141,22.67083166375416,5.358
36b54,106.91225102614887,22.104063196373982,3.110
36bf4,106.91225102614887,26.524062912466455,6.124
36ca4,106.15809365922375,22.923250022821065,3.862
36cac,106.15809365922375,22.18223111708972,3.157
36cb4,105.4068079114331,22.256568183091066,3.421
36cbc,105.4068079114331,22.999525379447974,2.798
36cc4,104.65878213755632,23.07186807235644,4.081
36ccc,104.65878213755632,22.3270772040894,3.328
36cd4,103.91439904540992,22.393768777447356,3.332
36cdc,103.91439904540992,23.14028972520193,3.706
36d04,103.17403478565704,24.698641006897628,4.246
36d0c,102.43805808577758,24.76220948115902,5.186
36d2c,103.17403478565704,22.4566611389403,4.141
36ecc,106.15809365922375,29.527504159191103,6.333
36efc,103.91439904540992,30.51090936028981,6.158
36f1c,104.65878213755632,31.14713046514542,6.220
3720c,100.26001249402657,27.172599622289127,5.873
3727c,100.26001249402657,25.67888828257268,2.791
372c4,98.83627550306029,23.512010163275043,15.387
372d4,98.13385582671398,22.793565073593363,6.631
372e4,98.13385582671398,24.30622635563931,3.835
37304,97.43813547748366,25.09728008559098,4.117
3730c,96.74939926474936,25.130218647084984,3.694
3731c,97.43813547748366,24.341931729883502,5.067
37324,97.43813547748366,23.585232292785815,7.686
3732c,97.43813547748366,22.827561154139914,3.273
37334,96.74939926474936,22.85822530716436,3.374
3734c,96.06791937864303,22.88563726078904,2.840
37354,95.39395513481692,22.909880943775825,3.150
3736c,96.06791937864303,24.40292253930248,3.314
37374,96.06791937864303,25.15966133257738,3.226
3739c,96.06791937864303,25.91462917141909,2.473
373e4,96.06791937864303,28.165270025343272,4.548
373ec,96.06791937864303,27.417789007903238,2.379
373f4,95.39395513481692,27.44544590333735,3.238
373fc,95.39395513481692,28.19342547035271,6.466
37404,94.72775278355441,28.21799943404207,3.557
3740c,94.72775278355441,27.4695853097944,3.598
37414,94.0695453815523,27.490312486074096,2.848
3741c,94.0695453815523,28.239099305089432,2.935
3743c,93.41955272426037,27.50773589437579,3.166
37444,93.41955272426037,26.755718490468468,2.885
3744c,92.77798133627225,26.769683160900698,2.855
37454,92.77798133627225,26.01482379614424,3.344
3745c,93.41955272426037,26.00113591605115,2.861
37464,94.0695453815523,25.984377796433456,2.999
3746c,94.0695453815523,26.73862125373868,3.071
37474,94.72775278355441,26.718282448616755,3.597
3747c,94.72775278355441,25.96444274322432,2.566
3748c,94.0695453815523,25.227943144525515,2.655
37494,94.0695453815523,24.46968637133483,2.604
374b4,94.0695453815523,22.949217832879306,2.182
374c4,93.41955272426037,23.725649893967503,3.259
374d4,92.77798133627225,22.976976331279527,2.625
374dc,92.77798133627225,23.73844638546568,3.113
374e4,92.77798133627225,24.498832114593906,2.835
374ec,93.41955272426037,24.48572860396729,2.418
374fc,92.77798133627225,25.25775022649982,4.612
37504,92.14502451692306,25.26825198402265,2.651
3750c,91.52086243796509,25.275963298635688,2.335
37514,91.52086243796509,24.5166414788097,2.503
3751c,92.14502451692306,24.509101055691087,2.912
3752c,92.14502451692306,22.986756852300445,3.323
37534,91.52086243796509,22.99393874725617,2.748
3753c,91.52086243796509,23.75583871718656,2.522
37544,90.90566228996255,23.760643048499194,2.492
3754c,90.90566228996255,22.99862436944427,2.698
37554,90.29957847386916,23.000917214328005,2.727
3755c,90.29957847386916,23.762993974350003,2.789
37564,90.29957847386916,24.52396822002656,2.580
3756c,90.90566228996255,24.52156095693145,2.397
3757c,90.29957847386916,25.283456036473027,2.514
37584,90.29957847386916,26.041079933185973,2.885
3758c,90.29957847386916,26.796469740966838,2.882
37594,90.90566228996255,26.793904496738218,2.675
3759c,90.90566228996255,26.03856545963057,3.606
375a4,91.52086243796509,26.03342685084512,2.869
375ac,92.14502451692306,26.025550458330898,2.949
375b4,92.14502451692306,26.780626608851197,2.856
375bc,91.52086243796509,26.788662113736983,3.313
375cc,92.14502451692306,27.53311870277195,3.974
37614,90.90566228996255,29.78583866614636,4.539
38064,87.85497548307694,44.07596043607135,12.301
387e4,79.73998750597345,43.63460465979268,1.298
387f4,80.45490260135216,44.30128754996805,7.173
387fc,79.73998750597345,44.23890422707853,2.995
38814,78.29317056688751,43.49437415417696,2.818
3882c,76.82596521434296,43.93680686510486,3.760
38834,76.82596521434296,43.332777384253575,4.386
3883c,77.56194191422242,43.41628969621862,3.323
3884c,76.82596521434296,42.72139035912415,7.749
38864,78.29317056688751,42.263774291023566,5.258
38904,76.08560095459009,41.388329891062995,2.578
38994,74.5931920885669,42.438002969609244,1.802
389b4,76.08560095459009,42.63250704443372,5.677
389bc,75.34121786244368,42.53806448342385,3.396
389c4,75.34121786244368,43.14916888644713,3.429
389cc,76.08560095459009,43.24376017704808,3.207
389ec,74.5931920885669,43.048942530511944,3.856
389f4,73.84190634077625,42.94302866051239,4.039
389fc,73.84190634077625,43.54661003907631,4.677
38a14,72.33111304061775,42.71397300644586,5.183
38a1c,73.08774897385113,42.83138365901172,3.424
38a4c,71.57239531020859,41.363654817349705,2.450
38a6c,71.57239531020859,42.59077151379867,2.821
38a74,71.57239531020859,43.19385159070138,4.181
38a7c,70.81199525979831,43.06463713502707,4.611
38a8c,70.050314046443,42.32694304658701,3.279
38a94,69.28775346589713,42.18631392467769,3.713
38aa4,68.524714905444,42.642002766346216,10.443
38acc,67.76159829784962,41.279207913177316,3.529
38ad4,67.76159829784962,40.664127177209835,4.147
38adc,68.524714905444,40.815492105537864,2.842
38ae4,69.28775346589713,40.96114957773461,3.111
38aec,69.28775346589713,41.577101184866166,3.750
38af4,70.050314046443,41.71741118002093,3.488
38afc,70.050314046443,41.10107235513007,3.117
38b04,70.050314046443,40.47801707519148,3.527
38b1c,69.28775346589713,40.33855149258699,3.122
38b24,68.524714905444,40.19338565312962,2.676
38b2c,67.76159829784962,40.04254857434121,2.728
38b34,67.76159829784962,39.41457879016172,5.844
38b54,67.76159829784962,38.13994570661092,3.067
38b5c,68.524714905444,38.288726359564656,4.355
38bac,70.81199525979831,40.611763405272214,2.933
38bb4,71.57239531020859,40.739781491889346,2.966
38bbc,71.57239531020859,40.109158094563725,3.180
38bc4,72.33111304061775,40.23102171220441,2.536
38bcc,72.33111304061775,40.862072288106965,2.920
38bd4,73.08774897385113,40.97864658754306,2.733
38bdc,73.08774897385113,40.34719945201297,3.141
38ca4,68.524714905444,37.6414815053509,3.911
38cac,67.76159829784962,37.493549606471504,4.243
38cbc,68.524714905444,36.98829597578986,2.300
38cc4,68.524714905444,36.3293298177818,3.615
38cec,69.28775346589713,36.46991820322217,3.385
38d14,69.28775346589713,34.456707759715606,2.998
38d44,68.524714905444,33.6392590854582,1.858
38d74,70.050314046443,33.90583523107223,2.622
38d7c,70.050314046443,33.21804956352762,1.638
38d84,70.81199525979831,33.34225794931658,3.238
38d8c,71.57239531020859,33.46128033393836,3.137
38d94,71.57239531020859,34.15151731726567,2.536
38da4,70.81199525979831,34.715284394145534,3.888
38db4,71.57239531020859,35.51636026706173,5.950
38dbc,71.57239531020859,34.83661551454136,3.001
38dc4,72.33111304061775,34.952620544908015,2.679
38de4,73.08774897385113,34.37614615830161,2.903
38dec,72.33111304061775,34.266467139229505,2.592
38df4,72.33111304061775,33.575100397447606,2.129
38dfc,73.08774897385113,33.68371168667545,2.671
38e04,73.84190634077625,33.78711753474757,3.135
38e0c,73.84190634077625,34.480559177765166,2.099
38e14,74.5931920885669,34.57972068769978,2.839
38e1c,74.5931920885669,33.88533093553131,2.801
38e24,75.34121786244368,33.97837437463926,3.306
38e34,76.08560095459009,34.76239448311456,3.164
38e44,75.34121786244368,35.363455761931455,4.221
38e64,74.5931920885669,35.95203495587482,3.290
38e8c,74.5931920885669,36.62954741744262,3.102
38fdc,77.56194191422242,34.22684746365561,2.639
39044,77.56194191422242,32.102407634503095,3.434
3904c,76.82596521434296,32.027143566450576,3.045
39054,76.82596521434296,31.310237377742293,2.630
3905c,77.56194191422242,31.384563986472003,3.143
3908c,78.29317056688751,30.730968605264106,2.920
39094,78.29317056688751,30.00362974532782,2.493
3909c,79.01929968867374,30.066753030200783,3.062
390a4,79.01929968867374,29.334593125037504,2.600
390ac,79.01929968867374,28.598822675026625,2.733
390b4,78.29317056688751,28.537642210566343,2.547
390bc,78.29317056688751,29.272418497737753,2.431
390c4,77.56194191422242,29.2057592275236,2.584
390cc,77.56194191422242,28.472052564571257,2.776
390d4,76.82596521434296,28.402000674167432,2.806
390dc,76.82596521434296,29.13456059129352,2.348
390e4,76.82596521434296,29.86365584721167,2.287
390ec,77.56194191422242,29.93594947703635,2.562
390f4,77.56194191422242,30.66231639551275,2.316
390fc,76.82596521434296,30.588979997473768,2.483
39104,76.08560095459009,30.51090936028981,2.376
3910c,75.34121786244368,30.428062733481102,2.270
39114,75.34121786244368,29.705042955179085,2.378
3911c,76.08560095459009,29.786700406602325,2.227
39124,76.08560095459009,29.058775740566453,2.340
3912c,76.08560095459009,28.32744128796346,2.375
39134,75.34121786244368,28.24833727423697,2.320
3913c,75.34121786244368,28.978366015881978,2.669
39144,74.5931920885669,28.893301228784818,1.991
3914c,74.5931920885669,28.16465989660154,2.303
39154,73.84190634077625,28.076389054226674,2.485
3915c,73.84190634077625,28.80355990843185,2.328
39164,73.84190634077625,29.527504159191103,2.342
3916c,74.5931920885669,29.61865183022891,2.265
39174,74.5931920885669,30.34040696092657,2.416
3917c,73.84190634077625,30.247917739755547,2.758
39184,73.84190634077625,30.964506716398027,1.975
3918c,73.84190634077625,31.676987762200568,2.245
39194,74.5931920885669,31.771963856377475,2.692
3919c,74.5931920885669,31.058272187934506,2.283
391a4,75.34121786244368,31.14713046514542,2.470
391ac,76.08560095459009,31.231107306566113,2.537
391b4,76.08560095459009,31.947010046504747,2.826
391bc,75.34121786244368,31.86196220574053,2.314
391c4,75.34121786244368,32.5722853627744,2.556
391cc,76.08560095459009,32.65834488440744,2.829
391d4,76.08560095459009,33.36485097616327,2.840
391dc,75.34121786244368,33.27783904847196,2.822
391e4,74.5931920885669,33.18574821781208,2.915
391ec,74.5931920885669,32.48120950386958,2.361
391f4,73.84190634077625,32.385088575201415,2.757
391fc,73.84190634077625,33.088548240291445,2.349
39204,73.08774897385113,32.9862181299786,3.034
3920c,72.33111304061775,32.87874636367703,1.825
39214,72.33111304061775,32.17764290641432,2.496
3921c,73.08774897385113,32.283903070050684,2.477
39224,73.08774897385113,31.57701587153334,2.504
3922c,73.08774897385113,30.86581742608858,2.883
39234,72.33111304061775,30.762197013519806,2.581
3923c,72.33111304061775,31.47203951020871,3.302
39244,71.57239531020859,31.362059532298886,2.157
3924c,71.57239531020859,30.65364764063235,2.277
39254,70.81199525979831,30.540181035008192,3.379
3925c,70.81199525979831,31.247086426718507,2.522
39264,70.81199525979831,31.949906296822004,2.702
39274,71.57239531020859,32.76613104394006,2.554
3930c,70.050314046443,29.00025598142129,3.600
39344,68.524714905444,28.044531884419346,4.081
3935c,68.524714905444,27.33007519998726,3.120
3936c,69.28775346589713,28.166844649326034,2.670
39374,70.050314046443,28.284586861169046,2.507
3939c,70.81199525979831,28.397715520864125,2.910
393a4,70.81199525979831,29.115209099598097,3.381
393ac,70.81199525979831,29.829461405757744,2.875
393b4,71.57239531020859,29.94134351146994,2.675
393bc,71.57239531020859,29.225429222426964,2.842
393c4,72.33111304061775,29.330892887918857,2.772
393cc,72.33111304061775,30.048387292130155,2.619
393d4,73.08774897385113,30.150579841373318,2.589
393dc,73.08774897385113,29.431586074491232,3.112
393e4,73.08774897385113,28.709129510112103,2.458
393ec,72.33111304061775,28.610006583265843,17.965
393fc,73.08774897385113,27.983513483939916,2.945
3940c,72.33111304061775,27.159277677020388,3.117
39414,72.33111304061775,26.430067269709813,1.547
3941c,73.08774897385113,26.524062912466455,2.768
39424,73.08774897385113,25.790879767190802,2.820
3942c,73.08774897385113,25.055838650754794,2.805
39434,72.33111304061775,24.965596060005318,2.656
3943c,72.33111304061775,25.698728137793335,2.545
39444,71.57239531020859,25.602252901792422,2.739
3944c,71.57239531020859,24.87112730850953,3.784
39474,71.57239531020859,27.058993917223,2.777
3947c,70.81199525979831,26.9542164258612,2.457
394a4,68.524714905444,26.613227404443293,2.675
394ac,67.76159829784962,26.490825895002967,4.464
394bc,68.524714905444,25.89430180954799,4.430
394c4,68.524714905444,25.173618690993624,3.539
394cc,67.76159829784962,25.055979166944585,1.847
394ec,69.28775346589713,25.287114976769228,2.676
3950c,70.050314046443,23.212564635548347,2.366
39514,69.28775346589713,23.11038739604154,2.299
39564,69.28775346589713,21.656218176035797,2.709
3956c,69.28775346589713,22.3833741904082,3.019
39574,70.050314046443,22.483038455640568,2.457
3957c,70.050314046443,21.75330443465964,2.077
39584,70.81199525979831,21.84666507568174,2.367
3958c,71.57239531020859,21.936263116662243,2.209
39594,71.57239531020859,22.67083166375416,2.299
3959c,70.81199525979831,22.578869952156605,2.640
395a4,70.81199525979831,23.310803821639293,2.660
395b4,71.57239531020859,24.138616929719912,1.839
395bc,71.57239531020859,23.40506800441304,1.514
395c4,72.33111304061775,23.495328536392545,2.418
395cc,72.33111304061775,24.231013437438563,2.398
395d4,73.08774897385113,24.319283705174357,2.695
395dc,73.08774897385113,23.581565119006324,2.226
395e4,73.08774897385113,22.843038329974917,2.475
395ec,72.33111304061775,22.758894696683168,2.702
395f4,72.33111304061775,22.022069509924695,2.801
395fc,73.08774897385113,22.104063196373982,2.725
39604,73.84190634077625,22.18223111708972,2.717
3960c,73.84190634077625,22.923250022821065,2.745
39614,74.5931920885669,22.999525379447974,2.633
3961c,74.5931920885669,22.256568183091066,3.370
39624,75.34121786244368,22.3270772040894,2.614
3962c,76.08560095459009,22.393768777447356,2.747
39634,76.08560095459009,23.14028972520193,2.563
3963c,75.34121786244368,23.07186807235644,2.507
39644,75.34121786244368,23.816053177839255,2.572
3964c,76.08560095459009,23.886157157160582,2.495
39654,76.08560095459009,24.63100329032432,2.826
3965c,75.34121786244368,24.55926654979691,3.539
39664,74.5931920885669,24.483408879369595,2.442
3966c,74.5931920885669,23.741926960465005,1.969
39674,73.84190634077625,23.663765805455682,1.873
3967c,73.84190634077625,24.403416455304423,2.514
39684,73.84190634077625,25.14184454638634,2.428
3968c,74.5931920885669,25.223611830273967,2.904
39694,74.5931920885669,25.962182089316876,2.561
3969c,73.84190634077625,25.878698071498015,2.545
396a4,73.84190634077625,26.613631244898155,2.217
396ac,73.84190634077625,27.346305268043164,2.357
396b4,74.5931920885669,27.4330423542263,2.479
396bc,74.5931920885669,26.698772322299202,2.707
396c4,75.34121786244368,26.77949498049061,2.826
396cc,75.34121786244368,27.515272037213617,2.358
396d4,76.08560095459009,27.593013082492426,2.452
396dc,76.08560095459009,26.8558166870808,2.705
396e4,76.08560095459009,26.1161865613563,3.087
396ec,75.34121786244368,26.041339516003536,2.820
396f4,75.34121786244368,25.30114710928954,2.451
396fc,76.08560095459009,25.37446537788511,2.534
39704,76.82596521434296,25.443589842331036,2.917
3970c,77.56194191422242,25.508551707284262,2.943
39714,77.56194191422242,26.253055787135217,3.195
3971c,76.82596521434296,26.186747767205883,2.923
39724,76.82596521434296,26.927763352437374,2.792
3972c,76.82596521434296,27.666292799491572,2.474
39734,77.56194191422242,27.735146807889652,2.354
3973c,77.56194191422242,26.99536910264776,2.196
39744,78.29317056688751,27.05867601705276,2.585
3974c,78.29317056688751,27.79961876845922,2.693
39754,79.01929968867374,27.859760081336237,2.292
3975c,79.01929968867374,27.117733833200745,2.536
39764,79.01929968867374,26.37308187610649,2.834
3976c,78.29317056688751,26.315151130864844,2.890
39774,78.29317056688751,25.569389927171805,2.774
3977c,79.01929968867374,25.626150925143474,2.842
39784,79.01929968867374,24.877295726589747,2.600
3978c,79.01929968867374,24.1268782713609,2.637
39794,78.29317056688751,24.072580580583733,2.908
3979c,78.29317056688751,24.82174612895837,2.374
397a4,77.56194191422242,24.76220948115902,2.937
397ac,76.82596521434296,24.698641006897628,3.648
397b4,76.82596521434296,23.95225954133698,2.433
397bc,77.56194191422242,24.01438871706529,2.322
397c4,77.56194191422242,23.265455189452823,2.706
397cc,76.82596521434296,23.204809756970345,3.481
397d4,76.82596521434296,22.4566611389403,2.708
397dc,77.56194191422242,22.5157799772635,3.004
397e4,78.29317056688751,22.571158214540155,3.179
397ec,78.29317056688751,23.322260420335986,1.226
397fc,79.01929968867374,22.622835755358537,2.864
3980c,80.45490260135216,22.715281574481264,2.719
39814,80.45490260135216,23.47008388604243,2.230
3981c,79.73998750597345,23.424523166319123,2.681
39824,79.73998750597345,24.177331876597297,2.426
3982c,79.73998750597345,24.928910107682103,2.738
39834,80.45490260135216,24.976647833854308,2.928
3983c,80.45490260135216,24.223998109598377,2.645
39844,81.16372449693972,24.266939965215204,2.691
3984c,81.16372449693972,25.020573842379093,3.286
39854,81.86614417328603,25.060759074187896,2.591
3985c,81.86614417328603,24.30622635563931,3.571
39864,81.86614417328603,23.550368860919175,1.930
3986c,81.16372449693972,23.512010163275043,2.359
3987c,81.86614417328603,22.793565073593363,2.614
39884,82.56186452251636,22.827561154139914,2.508
3988c,82.56186452251636,23.585232292785815,2.579
3989c,83.25060073525066,22.85822530716436,2.531
398a4,83.93208062135697,22.88563726078904,1.113
398ac,84.60604486518308,22.909880943775825,3.223
398b4,84.60604486518308,23.669647736787965,2.669
398bc,83.93208062135697,23.64478754678306,2.545
398c4,83.93208062135697,24.40292253930248,2.833
398cc,84.60604486518308,24.4283809698885,2.258
398d4,84.60604486518308,25.185699102275812,2.469
398dc,83.93208062135697,25.15966133257738,2.740
398e4,83.25060073525066,25.130218647084984,2.929
398ec,83.25060073525066,24.374135680281867,2.419
398f4,82.56186452251636,24.341931729883502,2.883
398fc,82.56186452251636,25.09728008559098,2.917
39904,82.56186452251636,25.850903994527272,2.848
3990c,82.56186452251636,26.60243699059419,2.405
39914,83.25060073525066,26.636770527322636,2.693
3991c,83.25060073525066,25.884552638427504,2.663
39924,83.93208062135697,25.91462917141909,2.546
3992c,84.60604486518308,25.941226800912386,2.496
39934,84.60604486518308,26.694595831166332,2.354
3993c,83.93208062135697,26.667458340161275,2.827
39944,83.93208062135697,27.417789007903238,2.204
3994c,84.60604486518308,27.44544590333735,2.809
39954,84.60604486518308,28.19342547035271,2.647
3995c,83.93208062135697,28.165270025343272,2.844
39964,83.25060073525066,28.133429370477497,2.333
3996c,83.25060073525066,27.386513003746362,2.499
39974,82.56186452251636,27.351520349093526,2.745
3997c,82.56186452251636,28.097803881433773,2.575
39984,81.86614417328603,28.058298482810315,2.565
3998c,81.16372449693972,28.014823090419664,2.462
39994,81.16372449693972,27.270017944412064,2.532
3999c,81.86614417328603,27.312718019472126,2.579
399a4,81.86614417328603,26.56436680761103,2.616
399ac,81.86614417328603,25.813594468343734,2.887
399b4,81.16372449693972,25.77254014864381,2.620
399bc,81.16372449693972,26.522473966337596,2.737
399c4,80.45490260135216,26.476677789699238,2.917
399cc,80.45490260135216,25.727662402262244,2.970
399d4,79.73998750597345,25.67888828257268,2.548
399dc,79.73998750597345,26.42690335090939,2.571
399e4,79.73998750597345,27.172599622289127,2.693
399ec,80.45490260135216,27.22333743833129,2.730
399f4,80.45490260135216,27.96729304797211,2.421
399fc,79.73998750597345,27.915629554819443,2.928
39a04,79.73998750597345,28.655654494741135,2.605
39a0c,79.73998750597345,29.392345363497473,2.776
39a14,80.45490260135216,29.44574462859919,2.527
39a1c,80.45490260135216,28.70820531676816,2.522
39a24,81.16372449693972,28.756549512130285,2.486
39a2c,81.86614417328603,28.800767770339537,3.085
39a34,81.86614417328603,29.53979533645093,3.811
39a3c,81.16372449693972,29.494867105186746,2.439
39a6c,80.45490260135216,30.17959168416649,2.884
39a74,79.73998750597345,30.125383289203373,2.296
39a7c,79.73998750597345,30.8544601800588,2.376
39de4,89.09433771003746,29.042954553358317,4.175
39e1c,89.70042152613084,27.54926346314484,2.855
39e24,89.70042152613084,26.796469740966838,3.212
39e2c,89.70042152613084,26.041079933185973,2.714
39e34,89.09433771003746,26.03856545963057,3.218
39e3c,89.09433771003746,26.793904496738218,2.988
39e44,88.47913756203492,26.788662113736983,2.768
39e4c,88.47913756203492,26.03342685084512,2.770
39e54,87.85497548307694,26.025550458330898,2.453
39e5c,87.85497548307694,26.780626608851197,2.571
39e64,87.85497548307694,27.53311870277195,2.428
39e6c,88.47913756203492,27.54130722059825,3.679
39e8c,87.22201866372775,27.5219667705616,2.995
39eac,85.27224721644559,28.21799943404207,2.517
39eb4,85.27224721644559,27.4695853097944,2.660
39ebc,85.93045461844771,27.490312486074096,2.516
39ec4,85.93045461844771,26.73862125373868,2.284
39ecc,85.27224721644559,26.718282448616755,2.299
39ed4,85.27224721644559,25.96444274322432,2.738
39edc,85.93045461844771,25.984377796433456,2.565
39ee4,86.58044727573964,26.00113591605115,2.692
39eec,86.58044727573964,26.755718490468468,2.558
39ef4,87.22201866372775,26.769683160900698,2.602
39efc,87.22201866372775,26.01482379614424,2.970
39f04,87.22201866372775,25.25775022649982,2.686
39f0c,87.22201866372775,24.498832114593906,2.369
39f14,86.58044727573964,24.48572860396729,2.545
39f1c,86.58044727573964,25.244349487904728,2.579
39f24,85.93045461844771,25.227943144525515,2.629
39f2c,85.27224721644559,25.208426882374702,2.430
39f34,85.27224721644559,24.450603552431094,2.709
39f44,85.93045461844771,23.709983744555437,2.407
39f4c,85.27224721644559,23.6913485897275,2.579
39f54,85.27224721644559,22.93104408845223,2.624
39f5c,85.93045461844771,22.949217832879306,2.905
39f64,86.58044727573964,22.964496324994563,2.217
39f6c,86.58044727573964,23.725649893967503,2.433
39f74,87.22201866372775,23.73844638546568,2.436
39f7c,87.22201866372775,22.976976331279527,2.601
39f84,87.85497548307694,22.986756852300445,2.539
39f8c,88.47913756203492,22.99393874725617,2.553
39f94,88.47913756203492,23.75583871718656,2.595
39f9c,87.85497548307694,23.748474829549085,2.671
39fa4,87.85497548307694,24.509101055691087,2.483
39fac,87.85497548307694,25.26825198402265,2.601
39fb4,88.47913756203492,25.275963298635688,2.420
39fbc,88.47913756203492,24.5166414788097,2.630
39fc4,89.09433771003746,24.52156095693145,2.635
39fcc,89.09433771003746,25.280994239444485,2.548
39fd4,89.70042152613084,25.283456036473027,2.753
39fdc,89.70042152613084,24.52396822002656,2.523
39fe4,89.70042152613084,23.762993974350003,2.693
39fec,89.09433771003746,23.760643048499194,2.803
39ff4,89.09433771003746,22.99862436944427,2.573
39ffc,89.70042152613084,23.000917214328005,2.759
3a004,89.70042152613084,22.238127341862388,2.076
3a01c,89.09433771003746,22.23589425678376,2.246
3a024,88.47913756203492,22.23133077341103,2.746
3a02c,87.85497548307694,22.22433612498648,2.458
3a034,87.85497548307694,21.461606132375955,2.721
3a03c,88.47913756203492,21.468408499601548,0.363
3a17c,85.27224721644559,19.12746990543702,2.026
3a184,85.27224721644559,19.887138560676956,2.508
3a18c,85.27224721644559,20.647728375777977,2.855
3a194,85.93045461844771,20.664440768184374,2.619
3a19c,85.93045461844771,19.90334010412811,2.722
3a1a4,86.58044727573964,19.91696138624059,3.255
3a1bc,86.58044727573964,20.67849134396908,2.702
3a1c4,86.58044727573964,21.440522525742196,2.390
3a1cc,87.22201866372775,21.452342605832268,2.872
3a1d4,87.22201866372775,22.214810676009808,2.766
3a1dc,86.58044727573964,22.20265626725466,2.553
3a1e4,85.93045461844771,22.187776573068405,2.353
3a1ec,85.93045461844771,21.42605230319528,3.366
3a1f4,85.27224721644559,21.408840514532166,2.794
3a1fc,85.27224721644559,22.170077469289808,2.612
3a204,84.60604486518308,22.149467409894523,3.074
3a20c,83.93208062135697,22.12585781025896,2.709
3a214,83.93208062135697,21.365839587102776,3.162
3a224,84.60604486518308,20.628267983587552,1.631
3a22c,84.60604486518308,19.868273327145705,3.575
3a23c,83.93208062135697,20.605976259305216,4.399
3a244,83.25060073525066,20.58077309110819,2.897
3a24c,83.25060073525066,19.822232379650607,3.542
3a25c,82.56186452251636,20.55258195870618,2.826
3a26c,83.25060073525066,21.339881772197153,3.310
3a274,83.25060073525066,22.09916343472242,2.382
3a27c,82.56186452251636,22.069302785930073,2.671
3a284,81.86614417328603,22.03619849325973,2.773
3a28c,81.86614417328603,21.278656684940355,2.531
3a294,81.16372449693972,21.243243875130492,2.704
3a29c,81.16372449693972,21.999777697477043,2.742
3a2a4,80.45490260135216,21.95997242863229,2.421
3a2ac,79.73998750597345,21.91671997411006,2.677
3a2b4,79.73998750597345,21.162489249791342,2.385
3a2bc,80.45490260135216,21.204541602258168,2.193
3a2cc,79.73998750597345,20.4085536627115,2.766
3a2d4,79.73998750597345,19.65530170923179,2.176
3a2dc,80.45490260135216,19.694869206509058,3.626
3a2e4,81.16372449693972,19.731287204360157,3.450
3a2ec,81.16372449693972,20.48694989295017,2.977
3a2f4,81.86614417328603,20.521330303194258,2.502
3a2fc,81.86614417328603,19.76461209727587,3.015
3a304,81.86614417328603,19.008895903899145,2.788
3a30c,81.86614417328603,18.254575634321743,3.010
3a314,81.16372449693972,18.22342563053646,2.918
3a31c,81.16372449693972,18.976648285955733,2.965
3a32c,79.73998750597345,18.903122764341912,2.554
3a334,79.73998750597345,18.152406088235487,2.524
3a33c,80.45490260135216,18.1893864978447,2.789
3a344,80.45490260135216,17.439192606237793,2.504
3a34c,79.73998750597345,17.403539835228898,2.591
3a354,79.73998750597345,16.6569100716018,2.234
3a35c,80.45490260135216,16.69121485117746,2.519
3a364,81.16372449693972,16.722793136213987,2.188
3a36c,81.16372449693972,17.47201074162903,2.159
3a374,81.86614417328603,17.502044262535684,2.339
3a37c,81.86614417328603,16.751692821338438,2.387
3a384,82.56186452251636,16.77796616911566,2.558
3a394,83.25060073525066,17.553979804844513,2.479
3a39c,82.56186452251636,17.529347703526263,2.238
3a3a4,82.56186452251636,18.28289331043274,4.170
3a3ac,82.56186452251636,19.038210577854326,2.765
3a3b4,83.25060073525066,19.06465582593174,3.011
3a3bc,83.25060073525066,18.308439794756698,2.437
3a3c4,83.93208062135697,18.33128022969922,2.269
3a3cc,83.93208062135697,19.088299285384274,2.693
3a3d4,84.60604486518308,19.109212367001533,2.583
3a49c,81.16372449693972,15.976159362270115,2.039
3a4a4,80.45490260135216,15.945838084388347,2.338
3a4ac,79.73998750597345,15.912899808829033,2.396
3a4b4,79.73998750597345,15.171888058486429,2.374
3a4bc,80.45490260135216,15.203443193685688,3.167
3a4c4,80.45490260135216,14.464406177064719,2.544
3a4cc,79.73998750597345,14.434248914850807,2.490
3a4d4,79.73998750597345,13.700350670881958,2.497
3a4dc,80.45490260135216,13.729097250114187,2.380
3a524,80.45490260135216,12.99787999212537,2.520
3a52c,79.73998750597345,12.970554972878723,2.354
3a534,79.73998750597345,12.245216018649257,2.377
3a53c,80.45490260135216,12.271110535814136,1.992
3a54c,79.73998750597345,11.52467980353586,2.646
3a554,79.73998750597345,10.80928341809648,2.683
3ae14,80.45490260135216,5.984525286165479,2.518
3ae1c,79.73998750597345,5.971597603672191,2.210
3ae24,79.73998750597345,6.6424457479534516,3.258
3ae2c,79.73998750597345,7.3204970965683565,3.386
3ae34,80.45490260135216,7.336286964565734,3.596
3ae3c,80.45490260135216,6.656800873105075,3.580
3ae44,81.16372449693972,6.670018887788237,2.855
3ae54,81.86614417328603,7.364134964552616,3.862
3afac,81.86614417328603,8.05310981616899,1.940
3afbc,81.16372449693972,8.73302684317089,5.961
3afc4,80.45490260135216,8.715832093683817,5.419
3afcc,80.45490260135216,8.022721977827985,5.247
3afe4,79.73998750597345,9.395210147525866,2.480
3aff4,80.45490260135216,10.120922964815147,2.401
3affc,79.73998750597345,10.099354400677539,4.019
3b004,79.01929968867374,10.076049846307265,3.320
3b00c,78.29317056688751,10.050986474125407,2.696
3b014,78.29317056688751,9.350088828879969,2.273
3b01c,79.01929968867374,9.373469643005437,2.478
3b03c,78.29317056688751,8.655281310233645,2.473
3b044,77.56194191422242,8.632043683107192,2.901
3b04c,77.56194191422242,7.945416332367476,2.643
3b054,76.82596521434296,7.922545481844241,4.183
3b05c,76.82596521434296,8.607253823770538,2.855
3b064,76.82596521434296,9.298337337950311,2.920
3b06c,77.56194191422242,9.325049651035963,2.469
3b074,77.56194191422242,10.024144822138624,2.812
3b07c,76.82596521434296,9.995508938445628,3.042
3b084,76.08560095459009,9.9650665104626,2.993
3b08c,76.08560095459009,9.269940520982745,2.379
3b37c,73.84190634077625,2.0603651802198284,4.733
3b38c,73.84190634077625,3.2847736376898626,1.743
3b3f4,73.84190634077625,3.909296753010651,3.329
3b3fc,73.84190634077625,4.541791969729521,2.893
3b404,73.08774897385113,4.524152000220141,2.381
3b40c,73.08774897385113,3.894096927377199,2.372
3b474,73.08774897385113,3.271990432018452,2.046
3b47c,73.08774897385113,2.658013731644096,2.359
3b484,73.08774897385113,2.052336341646761,1.373
3b4a4,73.08774897385113,0.8664997744252795,2.233
3b4ac,73.08774897385113,0.28662234653018365,3.031
3b6ac,73.08774897385113,5.161962657398894,2.301
3b6b4,73.08774897385113,5.80732410102043,2.533
3b6cc,73.08774897385113,6.460019746300661,2.425
3b6d4,73.08774897385113,7.1198212886391605,2.461
3b734,73.08774897385113,8.459771009643092,4.588
3b9e4,72.33111304061775,10.474439264335428,4.675
3ba34,74.5931920885669,12.716276301170627,2.930
3ba44,75.34121786244368,12.045213097114486,2.816
3ba4c,75.34121786244368,12.759481645402277,2.649
3ba54,76.08560095459009,12.800374409861249,2.340
3ba5c,76.08560095459009,12.083958300087817,2.724
3ba64,76.08560095459009,11.372386314888777,2.831
3ba6c,75.34121786244368,11.335798031220511,2.662
3ba7c,76.08560095459009,10.665983754423944,3.004
3ba84,76.82596521434296,10.698470605531483,2.476
3ba8c,76.82596521434296,11.40691382458446,2.245
3ba94,77.56194191422242,11.439390608285034,2.489
3ba9c,77.56194191422242,10.729028791069771,2.104
3baa4,78.29317056688751,10.757671594397824,2.654
3baac,79.01929968867374,10.784416172563567,2.706
3bab4,79.01929968867374,11.498253231102499,2.857
3babc,78.29317056688751,11.46983094795636,2.426
3bac4,78.29317056688751,12.187141217844728,2.512
3bacc,79.01929968867374,12.217235521243248,2.657
3bad4,79.01929968867374,12.941028014301455,2.547
3badc,78.29317056688751,12.909269585495498,2.540
3bae4,77.56194191422242,12.875254365907919,2.865
3baf4,76.82596521434296,12.120520083794027,2.898
3bafc,76.82596521434296,12.838961429450968,2.426
3bb04,76.82596521434296,13.5619010770039,2.713
3bb0c,76.82596521434296,14.288994075509152,3.733
3bb14,77.56194191422242,14.329058301795524,2.690
3bb1c,77.56194191422242,13.600086534084738,2.466
3bb24,78.29317056688751,13.635874361049138,2.298
3bb2c,79.01929968867374,13.6692867927367,2.773
3bb34,79.01929968867374,14.401659743857188,2.269
3bb3c,78.29317056688751,14.366605667869564,2.463
3bb44,78.29317056688751,15.101106178164205,2.457
3bb4c,79.01929968867374,15.13778730491624,2.049
3bb54,79.01929968867374,15.87730325587328,2.423
3bb5c,78.29317056688751,15.839011896060603,2.676
3bb64,77.56194191422242,15.797994192869002,2.203
3bb6c,77.56194191422242,15.06181472802553,1.966
3bb74,76.82596521434296,15.019888022540734,2.642
3bb7c,76.82596521434296,15.75422382608411,2.574
3bb84,76.08560095459009,15.707679893456044,2.773
3bb8c,75.34121786244368,15.658347088380404,3.043
3bb94,75.34121786244368,14.928055341354847,2.108
3bb9c,76.08560095459009,14.975306340602339,2.757
3bba4,76.08560095459009,14.246394417383204,2.545
3bbac,76.08560095459009,13.521300536307665,2.469
3bbb4,75.34121786244368,13.478272392738738,2.534
3bbbc,75.34121786244368,14.201245915425703,2.868
3bbc4,74.5931920885669,14.153540454103986,2.191
3bbcc,74.5931920885669,13.432809190808891,2.714
3bbe4,73.84190634077625,14.825515766898867,2.445
3bbec,74.5931920885669,14.878126208384254,2.597
3bbf4,74.5931920885669,15.606215851514522,2.799
3bbfc,73.84190634077625,15.551282494450588,2.478
3bc04,73.84190634077625,16.28022206037679,3.061
3bc0c,74.5931920885669,16.33745283010381,2.514
3bc14,74.5931920885669,17.07147544598802,2.808
3bc1c,73.84190634077625,17.01197583701341,2.721
3bc24,73.84190634077625,17.746180843172347,2.410
3bc2c,73.84190634077625,18.48247059970983,2.987
3bc34,74.5931920885669,18.54641014284536,2.730
3bc3c,74.5931920885669,17.80791769639896,2.583
3bc44,75.34121786244368,17.86649644906054,2.377
3bc4c,75.34121786244368,18.607075565957757,2.058
3bc54,76.08560095459009,18.6644731091861,2.838
3bc5c,76.08560095459009,17.921922626712277,2.352
3bc64,76.08560095459009,17.181357535795215,2.438
3bc6c,75.34121786244368,17.12793439136852,2.040
3bc74,75.34121786244368,16.39176164532765,2.396
3bc7c,76.08560095459009,16.443152756651163,2.212
3bc84,76.82596521434296,16.491636509419614,2.166
3bc8c,76.82596521434296,17.231756054517085,2.559
3bc94,77.56194191422242,17.279147298441867,2.288
3bc9c,77.56194191422242,16.537229213455475,2.466
3bca4,78.29317056688751,16.579952983962755,2.367
3bcac,79.01929968867374,16.61983555555819,2.344
3bcb4,79.01929968867374,17.365007216481736,2.153
3bcbc,78.29317056688751,17.32355462751775,2.716
3bcc4,78.29317056688751,18.069437934075964,2.238
3bccc,79.01929968867374,18.11243721308488,2.561
3bcd4,79.01929968867374,18.861741417824998,2.485
3bcdc,78.29317056688751,18.817220859134316,2.273
3bce4,77.56194191422242,18.76952301023101,2.421
3bcec,77.56194191422242,18.023371836049293,2.513
3bcf4,76.82596521434296,17.97420827902159,2.808
3bcfc,76.82596521434296,18.718615741518814,2.418
3bd04,76.82596521434296,19.464598669435183,2.300
3bd0c,76.82596521434296,20.211775903658122,3.057
3bd14,77.56194191422242,20.26607563047154,2.507
3bd1c,77.56194191422242,19.517218739224308,2.522
3bd24,78.29317056688751,19.566519154918634,2.312
3bd2c,79.01929968867374,19.61253355916407,2.671
3bd34,79.01929968867374,20.364426195260002,2.497
3bd3c,78.29317056688751,20.316947334995625,2.790
3bd44,78.29317056688751,21.068119648611,2.399
3bd4c,79.01929968867374,21.11703169697173,2.748
3bd54,79.01929968867374,21.869963233675737,3.055
3bd5c,78.29317056688751,21.81965105833286,3.218
3bd64,77.56194191422242,21.765738569815714,3.439
3bd6c,77.56194191422242,21.01570994569848,2.521
3bd74,76.82596521434296,20.959765853761635,2.377
3bd7c,76.82596521434296,21.70818745759496,4.470
3bd84,76.08560095459009,21.64696625037133,3.405
3bd8c,75.34121786244368,21.582050559175222,2.576
3bd94,75.34121786244368,20.8371612385159,2.752
3bd9c,76.08560095459009,20.9002573260199,2.587
3bda4,76.08560095459009,20.154019504614286,3.101
3bdac,76.08560095459009,19.408631663592804,2.180
3bdb4,75.34121786244368,19.349297019368326,3.143
3bdbc,75.34121786244368,20.09278453856109,2.731
3bdc4,74.5931920885669,20.028056062798736,2.808
3bdcc,74.5931920885669,19.286580803398273,2.516
3bdd4,73.84190634077625,19.220476008754996,2.532
3bddc,73.84190634077625,19.959826251137283,2.776
3bde4,73.84190634077625,20.70014969633777,2.735
3bdec,74.5931920885669,20.77046159459537,2.673
3bdf4,74.5931920885669,21.51342328937667,2.492
3bdfc,73.84190634077625,21.44107481914155,2.309
3be04,73.08774897385113,21.365003142141706,2.782
3be0c,73.08774897385113,20.62622428081026,2.558
3be1c,72.33111304061775,21.285213972637514,3.142
3be24,71.57239531020859,21.201720811396385,2.800
3be2c,70.81199525979831,21.114544971285202,2.291
3be34,70.81199525979831,20.38286764012462,1.454
3be6c,72.33111304061775,19.812867640909907,1.778
3be74,73.08774897385113,19.88809452378075,2.455
3be7c,73.08774897385113,19.15098267855976,3.194
3be84,73.08774897385113,18.4152575427138,2.534
3be9c,73.08774897385113,17.681286999349986,2.686
3bea4,73.08774897385113,16.949437119914325,2.771
3beac,73.08774897385113,16.22007128001321,2.573
3bfd4,70.050314046443,21.023715561772892,2.612
3d584,45.299386222586655,1.975332460526508,2.897
3d87c,45.299386222586655,9.446058713169403,3.612
3d9dc,48.39881864214287,8.255615872061082,2.229
3dd14,53.73691535997867,16.955203256597517,3.205
3dd3c,54.434213835967476,17.096598310568826,3.448
3dd6c,53.73691535997867,17.599655633687846,5.164
3ddac,52.36133784532959,16.036380370211944,3.242
3de44,48.39881864214287,15.788083175936244,3.735
3de6c,49.04131198494017,15.936382340903982,2.473
3de84,49.691137429082296,14.86232123428424,2.633
3de8c,49.04131198494017,14.72465569430096,3.610
3df04,47.136212494028825,14.309648470298159,4.594
3df5c,45.299386222586655,12.757659309746511,2.810
3df64,45.299386222586655,13.323842974240579,2.594
3df7c,45.299386222586655,13.893635462802864,4.476
3df9c,45.903968874556845,14.610712930935447,5.616
3dff4,45.299386222586655,15.622813333598293,3.607
3e07c,47.136212494028825,17.28335618851526,4.930
3e1e4,45.299386222586655,20.344631303656808,3.748
3e224,46.516261974267266,21.94704850348951,4.002
3e24c,47.136212494028825,23.375697575151214,3.517
3e254,47.136212494028825,23.989070716265502,3.332
3e284,45.299386222586655,23.942563305597726,4.332
3e294,45.903968874556845,24.767700009369957,4.287
3e2a4,45.299386222586655,25.1436651575017,4.427
3e2ac,45.299386222586655,25.743613352587666,4.437
3e2b4,45.903968874556845,25.975979107104756,3.234
3e2bc,45.903968874556845,25.372126973545118,4.424
3e2dc,47.136212494028825,25.827488556565886,2.441
3e2e4,47.136212494028825,25.215184321763072,2.487
3e2ec,46.516261974267266,24.99172756612899,3.017
3e2f4,46.516261974267266,24.382868728712793,3.098
3e2fc,47.136212494028825,24.602306021893963,2.942
3e34c,49.04131198494017,27.126975964936435,2.159
3e354,49.691137429082296,27.35391364323026,3.194
3e35c,49.691137429082296,26.727715663100987,2.844
3e364,49.691137429082296,26.10028396166957,3.332
3e37c,49.691137429082296,25.471843754145773,3.014
3e384,49.691137429082296,24.84262363932939,1.735
3e394,49.04131198494017,24.004943953603885,3.170
3e39c,49.04131198494017,24.630691671281394,3.569
3e3ac,47.763756478477866,24.20376384937014,2.526
3e42c,52.36133784532959,23.73875759036885,3.605
3e434,52.36133784532959,24.385234133862816,2.516
3e43c,51.68342753125476,24.186831657583287,4.903
3e444,51.68342753125476,24.828939422168716,2.983
3e45c,51.68342753125476,25.470420804418875,2.781
3e464,51.01232592198195,25.262646854858446,2.359
3e46c,51.01232592198195,24.625009065518853,3.893
3e484,50.34818348100144,25.68640617388229,2.891
3e48c,51.01232592198195,25.899523008436613,3.134
3e494,51.01232592198195,26.535400114634744,3.333
3e49c,50.34818348100144,26.31859547357726,2.926
3e4a4,50.34818348100144,26.94966452620297,2.754
3e4d4,52.36133784532959,28.245333514735684,2.575
3e4dc,52.36133784532959,27.605429845566654,3.540
3e4f4,51.68342753125476,26.111032297735694,2.808
3e50c,53.73691535997867,26.734276738365235,4.454
3e51c,53.045892957322984,27.17512475428769,3.195
3e534,53.73691535997867,28.67888168070639,3.572
3e53c,53.73691535997867,28.032530248023413,1.757
3e54c,54.434213835967476,28.892020557862484,2.863
3e56c,54.434213835967476,27.59103677292774,3.211
3e5d4,53.045892957322984,23.93149946324166,2.877
3e5dc,53.73691535997867,24.12241384841102,2.951
3e5e4,54.434213835967476,24.311344645249505,3.411
3e5ec,54.434213835967476,24.969389908350433,3.336
3e5f4,55.13758339889485,25.159896654775345,3.227
3e5fc,55.13758339889485,24.498135770474303,2.354
3e604,55.13758339889485,23.83573773167138,1.515
3e60c,54.434213835967476,23.6527647662464,6.814
3e61c,55.13758339889485,23.17297084208739,5.436
3e624,55.13758339889485,22.51010599503552,6.786
3e644,53.73691535997867,22.158093013774966,4.548
3e66c,53.73691535997867,22.812861990276204,5.130
3e674,53.73691535997867,23.467723477378353,2.172
3e824,57.281862503683634,19.65410068915208,2.979
3e82c,58.00719220409735,19.80010571880001,3.185
3e88c,56.56164702112044,22.18313743616328,1.905
3e8ac,55.84680528823184,24.016489165932082,2.669
3e8b4,56.56164702112044,24.19486675182701,2.862
3e8bc,56.56164702112044,23.524487410561154,3.125
3e8c4,57.281862503683634,23.69664982383105,2.411
3e8cc,57.281862503683634,24.370719568828218,2.869
3e8dc,58.00719220409735,23.866218622383837,2.581
3e8e4,58.00719220409735,23.18805456340444,2.753
3e8ec,57.281862503683634,23.022192803750844,2.841
3e8f4,57.281862503683634,22.347632470313755,2.193
3e8fc,58.00719220409735,22.509693904684795,2.131
3e904,58.737363389255584,22.66918179409472,3.055
3e90c,59.47209042638443,22.82595876008477,3.001
3e91c,58.737363389255584,23.351260484896326,2.847
3e94c,60.21107515044005,25.04594276682248,8.676
3e954,60.95400729756433,25.20699334719844,2.547
3e9a4,59.47209042638443,22.14016061863059,2.521
3e9cc,58.737363389255584,20.62415092068599,2.177
3eb34,66.99880108353453,24.934258286295314,2.818
3ebec,62.450415371452856,24.821299955872252,2.477
3ebf4,62.450415371452856,25.51885304815768,5.014
3ec3c,62.450415371452856,27.60217167634344,1.920
3ec74,63.20321509152087,26.368512524311093,2.255
3ed2c,66.99880108353453,29.90017250012212,2.738
3ed34,66.99880108353453,30.59836927388421,2.769
3ed44,66.23671718795312,31.146856861192468,2.535
3ed64,65.47573602097843,31.68304125606926,2.554
3ed7c,64.71624150481541,31.525659231383834,2.542
3edfc,61.70056500427594,30.850888982797052,3.367
3ee74,60.95400729756433,29.320166624981987,3.060
3ee9c,60.95400729756433,27.2726783073173,2.873
3ef0c,57.281862503683634,27.057554180190408,1.887
3ef44,56.56164702112044,25.53364539662601,2.564
3ef4c,56.56164702112044,24.864677679832905,2.724
3ef54,55.84680528823184,24.682631642145807,2.293
3ef5c,55.84680528823184,25.348034046658903,2.504
3ef64,55.84680528823184,26.01242813860197,2.636
3ef6c,56.56164702112044,26.201498702376497,1.966
3ef74,56.56164702112044,26.86797051407452,2.846
3ef7c,55.84680528823184,26.675549539722386,2.724
3ef84,55.84680528823184,27.337138226697565,4.298
3ef9c,56.56164702112044,27.532798363864522,3.192
3effc,55.84680528823184,29.310182821343417,3.088
3f00c,55.84680528823184,30.61335231177881,3.184
3f024,57.281862503683634,30.37485052510778,3.640
3f12c,58.737363389255584,35.315779775214565,8.664
3f134,59.47209042638443,35.52342660107178,3.321
3f1a4,59.47209042638443,32.94391056577795,4.295
3f214,62.450415371452856,32.3726784717526,3.941
3f34c,66.99880108353453,36.68889942170964,2.994
3f354,66.99880108353453,37.34016650844508,3.230
3f364,65.47573602097843,37.01727952299506,3.069
3f36c,65.47573602097843,36.36814741446093,3.051
3f374,64.71624150481541,36.199936645194654,3.218
3f3cc,62.450415371452856,34.36181713977171,3.247
3f414,62.450415371452856,37.581788855299465,1.928
3f41c,61.70056500427594,37.38986432048104,3.316
3f44c,63.20321509152087,39.02130175947947,3.753
3f454,63.95861113661296,39.2050046261719,2.970
3f494,65.47573602097843,38.29862938210427,4.182
3f49c,65.47573602097843,37.66082504379215,2.872
3f4ac,66.99880108353453,37.9856642189911,2.119
3f4bc,66.23671718795312,38.46465156669957,3.655
3f4c4,66.23671718795312,39.09739230111419,4.439
3f4cc,66.99880108353453,39.25875585683891,2.840
3f4d4,66.99880108353453,39.886079268593484,3.093
3f4dc,66.23671718795312,39.724026671852265,2.930
3f4e4,65.47573602097843,39.55644952841721,2.812
3f4ec,65.47573602097843,38.930548641292546,2.834
3f504,64.71624150481541,40.00248512758508,3.067
3f514,65.47573602097843,40.78971524642184,3.357
3f51c,65.47573602097843,40.176209228015,3.254
3f524,66.23671718795312,40.34443371370118,3.178
3f584,63.95861113661296,41.64145675248086,3.332
3f5ac,63.95861113661296,39.823337451944106,2.047
3f604,60.95400729756433,40.86444186664768,3.514
3f6c4,59.47209042638443,36.785394332209016,4.572
3f6cc,59.47209042638443,36.15686997760882,3.741
3f6d4,58.737363389255584,35.947680496413405,3.589
3f6e4,58.737363389255584,37.196905620011904,3.288
3f6fc,58.737363389255584,37.81392448887689,3.367
3f704,58.00719220409735,37.5963256123314,4.090
3f70c,57.281862503683634,37.37442237730054,3.203
3f724,58.00719220409735,36.359825624140896,2.957
3f7ac,58.00719220409735,38.20693488934502,3.406
3f82c,55.13758339889485,37.289812337932176,3.564
3f834,54.434213835967476,37.05080561941918,3.355
3f84c,53.73691535997867,36.8082419693124,6.023
3f854,53.045892957322984,36.56229402596592,2.965
3f8ac,50.34818348100144,37.30493403487492,3.172
3f8b4,50.34818348100144,36.72356167499764,3.284
3f8bc,51.01232592198195,36.9846322281709,3.360
3f8c4,51.01232592198195,36.39738990836842,2.590
3f8cc,50.34818348100144,36.13793588456719,4.414
3f8d4,50.34818348100144,35.5481894226645,3.227
3f8dc,51.01232592198195,35.80590550940235,3.240
3f8e4,51.68342753125476,36.060947894446265,3.604
3f8ec,51.68342753125476,36.65410460283039,3.508
3f8f4,52.36133784532959,36.90790058068579,2.173
3f8fc,52.36133784532959,36.31313694825391,3.538
3f904,52.36133784532959,35.71402679655268,2.723
3f90c,52.36133784532959,35.11071379862546,3.870
3f91c,51.68342753125476,35.46356583969552,2.927
3f924,51.01232592198195,35.21031769739869,3.556
3f92c,50.34818348100144,34.95446210218104,4.123
3f93c,51.01232592198195,34.61077234279663,2.926
3f94c,50.34818348100144,33.755659139860136,4.685
3f96c,51.68342753125476,34.25671231405294,3.177
3f9a4,53.045892957322984,35.35642499148913,2.925
3f9bc,53.73691535997867,35.5990590798379,2.774
3f9cc,54.434213835967476,36.44690502424706,3.189
3f9d4,55.13758339889485,36.68444454716933,4.222
3fa44,53.73691535997867,32.50380703131717,2.496
3fa5c,53.73691535997867,31.873726950482155,2.337
3fa64,54.434213835967476,32.10063874297545,3.193
3faa4,55.13758339889485,30.40009913981929,4.446
3fadc,53.045892957322984,29.74322946929704,3.075
3fb04,52.36133784532959,30.783476263207614,3.774
3fb0c,51.68342753125476,30.551296286379355,2.906
3fb14,51.68342753125476,29.92326440250948,2.729
3fb24,52.36133784532959,29.519140330222545,3.524
3fb2c,52.36133784532959,28.883311903076343,2.372
3fb34,51.68342753125476,28.660033438722106,2.367
3fb44,51.01232592198195,29.06429964280117,3.267
3fb64,50.34818348100144,29.45824677925492,3.022
3fb74,51.01232592198195,30.316874003829735,2.921
3fb84,50.34818348100144,30.700103114195493,2.242
3fb94,51.01232592198195,31.55928347919038,4.469
3fbbc,51.68342753125476,31.7991610544093,2.926
3fbc4,51.68342753125476,32.418599653551524,3.344
3fbdc,51.68342753125476,33.03479033634119,3.044
3fbe4,51.01232592198195,32.78995650654825,2.785
3fbec,51.01232592198195,32.17618140668039,3.285
3fc14,49.04131198494017,31.436014912463243,2.582
3fc1c,49.04131198494017,32.04213923612552,2.435
3fc2c,47.763756478477866,31.534272565956865,2.116
3fc34,47.763756478477866,30.93357626508156,2.430
3fc3c,48.39881864214287,31.18557839116632,3.086
3fc44,48.39881864214287,30.579512240035385,2.798
3fc4c,47.763756478477866,30.33037985697482,2.807
3fc54,47.763756478477866,29.72486757785132,2.842
3fc5c,48.39881864214287,29.971007309673734,2.765
3fc64,49.04131198494017,30.21570777898222,3.875
3fc6c,49.04131198494017,30.827142524393693,3.019
3fc7c,49.691137429082296,30.458797493972117,1.481
3fcb4,49.04131198494017,27.74824993139155,3.438
3fcc4,48.39881864214287,28.132788872874013,2.924
3fccc,48.39881864214287,27.51648235308886,3.756
3fce4,47.763756478477866,28.507657668984603,3.153
3fcec,48.39881864214287,28.74744771582003,2.592
3fcf4,48.39881864214287,29.3602539734429,3.522
3fcfc,47.763756478477866,29.117228775706018,3.550
3fd74,45.903968874556845,28.38155234364068,3.013
3fd7c,45.299386222586655,28.13466601156657,3.140
3fdac,47.136212494028825,29.47745784309653,3.178
3fdb4,47.136212494028825,30.079916151766177,2.775
3fdcc,47.136212494028825,30.680180692255625,2.444
3fdd4,47.136212494028825,31.27806811684124,2.641
3fddc,46.516261974267266,31.0205785183099,2.500
3fde4,45.903968874556845,30.761972269914192,2.200
3fe04,45.299386222586655,31.089323454987564,2.746
3fe0c,45.903968874556845,31.351748573324123,2.516
3fe14,45.903968874556845,31.939042694657648,2.901
3fe1c,45.299386222586655,31.673871603063755,2.975
3fe24,45.299386222586655,32.25589314198357,2.885
3fe2c,45.299386222586655,32.83522684783973,2.575
3fe34,45.903968874556845,33.10552265509524,3.521
3fe3c,45.903968874556845,32.52368789567274,2.951
3fe44,46.516261974267266,32.7903506428244,2.261
3fe6c,46.516261974267266,32.20314289851373,2.676
3fe74,46.516261974267266,31.61316314083182,2.470
3fe7c,47.136212494028825,31.873400177627527,2.718
3fe9c,48.39881864214287,32.3896598320042,3.966
3febc,49.04131198494017,33.245430081852426,5.812
3fec4,49.04131198494017,33.84225496427525,3.160
3fecc,49.691137429082296,34.1006683972429,3.105
3fedc,49.04131198494017,34.4356488203166,1.892
3feec,48.39881864214287,33.58183943056328,3.747
3ff1c,48.39881864214287,34.76079986681043,3.412
3ff34,49.691137429082296,35.875922548461084,3.228
3ff44,49.04131198494017,36.19372721992571,2.588
3ff4c,49.691137429082296,36.45986665151248,2.610
3ff54,49.691137429082296,37.03967807595297,4.705
3ff64,48.39881864214287,36.50181852401913,3.797
3ff9c,47.136212494028825,35.382437992075374,3.526
3ffac,47.136212494028825,34.2257992232322,3.949
3ffb4,46.516261974267266,33.95580882237791,3.666
3ffbc,46.516261974267266,34.533752717224466,4.215
3ffdc,45.299386222586655,33.98521180905707,2.612
3ffe4,45.299386222586655,34.555566969026245,2.614
3fff4,45.903968874556845,35.40171762370084,2.797
3fffc,45.299386222586655,35.122642335344146,2.414
40004,45.0,35.54714649634363,3.179
4000c,44.39531765397687,35.83065439570759,3.795
40014,45.0,36.12117316646228,2.742
4001c,45.60468234602313,35.83065439570759,2.923
40024,46.2172123188783,36.11272500254437,3.126
40034,46.233694521525365,36.69797233704837,3.804
40044,45.0,36.70669284768608,2.995
4004c,45.621175864173544,37.00159893626331,3.551
40054,45.0,37.30387118040531,3.733
40064,43.76630547847464,36.69797233704837,2.924
4006c,44.387195268441154,36.41033952922283,3.381
40074,43.782787681121704,36.11272500254437,3.012
4007c,43.162458044728055,36.39318215113196,2.906
40084,42.53438770106502,36.67184752708142,2.404
4008c,43.13737905069332,36.98388791947623,2.945
40094,42.50047597099316,37.26790044379192,2.983
400a4,41.2553182170035,37.223081144845345,3.325
400ac,40.60449569452961,37.49528536978142,3.776
400b4,41.20304035482922,37.829464515400616,3.299
400bc,41.855668248355066,37.54982230095344,2.651
400c4,42.465500222171165,37.87573204796738,3.658
400cc,41.81133066707521,38.16293623732843,3.753
400d4,42.42940723103453,38.49549251027196,3.636
400dc,43.08484011639004,38.20060636945442,3.576
400ec,43.11151932676468,37.5863111149838,5.336
400f4,43.74931430096486,37.2948688567621,3.624
400fc,44.370192105037276,37.6045949740523,3.971
4010c,45.63871379249031,38.219482870946656,2.433
40114,45.0,38.533832133373835,3.545
4011c,44.36128620750969,38.219482870946656,2.184
40124,43.713703052270056,38.52423659390317,3.489
40134,43.695027598924156,39.15700130494011,4.739
40144,45.0,39.16690885479737,3.023
4014c,44.34259642152537,39.485513491967545,3.458
40154,45.0,39.81223032622549,3.039
40164,46.30497240107585,39.15700130494011,5.851
4016c,45.647907413076105,38.84640973299559,2.825
40184,47.57059276896547,38.49549251027196,3.886
4018c,48.188669332924796,38.16293623732843,3.178
401a4,46.26821091865394,37.90357325268568,3.163
401b4,46.250685699035145,37.2948688567621,3.177
401c4,47.49952402900685,37.26790044379192,3.684
401f4,48.79695964517079,37.829464515400616,4.766
401fc,49.39550430547039,37.49528536978142,3.826
40224,48.85090251326733,38.447726947825196,3.790
4022c,48.23443418808405,38.78802813652384,1.936
40234,48.90659487633383,39.078008454407,2.789
40294,52.870550340724584,39.44880389581398,2.522
402a4,54.15043571523846,39.31997392742482,2.732
402c4,52.987011887706664,40.09472622281428,3.557
40304,50.35430249620551,40.30187764535183,3.485
4030c,49.72540843354432,40.67251064740728,3.182
40374,49.08510551909741,41.04221426174841,3.078
4037c,48.4333110737348,41.41073562432287,2.838
40384,47.72733692114972,41.09650021811878,2.336
4038c,47.030944471725995,40.779293508598215,3.173
40394,47.686164375990366,40.427712335862125,2.548
4039c,48.38105087944066,40.73647987778383,2.343
403ac,49.65503566755457,40.01272510559125,2.987
403b4,48.964127122087405,39.72043928747091,2.607
403bc,48.33054375766398,40.074679906866606,8.306
403c4,47.64636201976179,39.771356319376864,3.763
403cc,48.28169953429865,39.425234097012776,4.058
403ec,47.000543147321416,40.11614245885762,3.045
403f4,46.344216272652204,40.45935476888763,3.218
403fc,45.667218161868824,40.136921795535066,2.882
40404,45.0,40.46991869833228,2.739
4040c,45.677368183236034,40.8007508409924,2.495
40414,45.0,41.14008406888887,3.127
4041c,44.32263181676397,40.8007508409924,3.185
4042c,42.93759618149561,41.45494590458337,2.785
40434,43.61378494724412,41.8115576566299,4.206
4043c,44.3121280846989,41.47710415465549,3.115
40444,45.0,41.82282323610457,3.691
4044c,44.30125099852618,42.16607131995883,3.339
40454,45.0,42.5182184025564,1.849
4045c,45.69874900147383,42.16607131995883,2.879
40464,46.38621505275589,41.8115576566299,3.404
4046c,45.68787191530111,41.47710415465549,3.172
4047c,47.06240381850439,41.45494590458337,3.242
40484,47.76995479821038,41.77781547414018,3.338
4048c,47.09497985345856,42.14318857832893,3.878
40494,47.814098822233994,42.47173899730047,2.621
4049c,48.48742124335449,42.09753479119629,3.361
404c4,47.85985602787918,43.178335723883755,4.379
404dc,47.16373948,43.55772276210487,2.081
404e4,46.43128329358652,43.21432071706591,2.772
404ec,47.12873572070943,42.84409518923936,3.648
404f4,46.40834397084696,42.5065842069585,2.978
404fc,45.710020587383305,42.86772665821937,2.998
40504,45.0,43.226335834197194,3.636
4050c,44.27829053212524,43.582127867081915,3.040
4051c,45.72170946787477,43.582127867081915,3.254
40524,46.45508029519381,43.934815795222974,3.652
40544,45.0,44.68091455913276,2.731
4055c,44.25356045405499,45.04930715361781,3.554
40564,43.5202139527382,44.668099313077455,3.112
4056c,44.2661597483676,44.30931462278839,2.882
40574,43.5449197048062,43.934815795222974,3.742
4057c,42.79993540369081,44.28411028797805,3.827
40584,42.09267971837914,43.897653250480325,4.564
4058c,41.398383310943764,43.50903614703879,5.113
4059c,42.83626052,43.55772276210487,9.087
405a4,43.56871670641349,43.21432071706591,4.097
405ac,44.2899794126167,42.86772665821937,3.477
405bc,42.87126427929058,42.84409518923936,3.670
405c4,42.18590117776601,42.47173899730047,3.512
405cc,42.90502014654144,42.14318857832893,3.366
405d4,42.23004520178962,41.77781547414018,3.295
405dc,41.51257875664551,42.09753479119629,2.742
405ec,41.45651433838713,42.79694973240971,3.092
405f4,40.71696556467089,43.11856104763756,3.998
4062c,37.499218666904866,41.148407335313706,3.201
40634,38.22266083242594,40.869930262244026,3.630
4063c,38.84521223651313,41.25710471024285,2.854
40644,39.564146253246584,40.96657315284513,3.775
40654,39.645697503794494,40.30187764535183,4.126
4065c,40.27459156645568,40.67251064740728,4.848
40664,40.91489448090259,41.04221426174841,3.718
4067c,41.5666889262652,41.41073562432287,3.971
40684,42.27266307885028,41.09650021811878,3.399
40694,42.313835624009634,40.427712335862125,3.722
4069c,42.96905552827401,40.779293508598215,3.229
406a4,43.655783727347796,40.45935476888763,2.040
406ac,44.33278183813118,40.136921795535066,3.465
406b4,43.67573209604593,39.80200008482852,3.066
406bc,42.999456852678584,40.11614245885762,2.940
406c4,42.35363798023822,39.771356319376864,1.454
406cc,43.02885473359123,39.46538987156226,3.074
406d4,42.39214010904921,39.12732334297108,2.747
406e4,41.035872877912595,39.72043928747091,3.217
406ec,41.669456242336025,40.074679906866606,3.253
406fc,40.34496433244543,40.01272510559125,2.609
40704,39.72455528237129,39.64948070613119,2.896
40714,39.80085595744767,39.009277205792685,2.881
40724,41.09340512366618,39.078008454407,3.253
4072c,41.765565811915955,38.78802813652384,4.358
40734,41.14909748673268,38.447726947825196,6.888
4073c,40.47890110293703,38.72990659003747,2.660
40744,39.87472674241924,38.38114989918262,3.123
4074c,40.54268964379603,38.10663717775489,2.998
40754,39.94628645310694,37.76497061827238,4.051
4075c,39.28081040426073,38.03195367525836,3.353
40764,38.60820067978652,38.29605165717664,3.238
4076c,39.19927591407758,38.65281228595875,3.491
4077c,37.92860390061087,38.55708249030214,2.379
40784,37.242180405967495,38.81486540311355,3.544
40794,37.12944965927542,39.44880389581398,4.179
407a4,38.4217495573498,39.558800740029874,2.429
407ac,39.02811828007066,39.93056134648982,1.859
407b4,38.323867114842606,40.20826519283275,2.062
407cc,37.611967076368195,40.482389045004425,4.470
407d4,36.892599704275604,40.752731733903104,2.893
407dc,36.29793164162514,40.35710590179718,3.250
407ec,36.42557312184861,39.707178498418855,3.912
407f4,35.84956428476154,39.31997392742482,3.629
407fc,35.143762357529596,39.566949089466014,3.810
40804,34.431915232938174,39.80997647749748,3.491
4080c,34.9980754266557,40.21239437264643,3.083
40814,34.274892170072626,40.458880215213256,2.853
4081c,33.71425362269801,40.04888954360015,3.626
40824,32.99102228837369,40.28352615517721,3.111
4082c,32.262479891861055,40.513729114132765,3.146
40834,32.8108636194118,40.93875030099835,3.324
4083c,33.545736161618,40.70105444902092,3.638
40844,34.11257055426867,41.119657666282755,5.065
4084c,33.371509451459865,41.36504189829715,3.835
40854,33.94466752049698,41.79237269124503,3.877
4085c,34.69175711880645,41.53910436966031,2.808
40864,35.4322716836793,41.28128274239264,2.296
4086c,34.847493826845245,40.86975502228441,3.820
40874,35.576026508145596,40.61551064884704,3.469
4087c,36.1659630177296,41.0190947269225,3.575
40884,36.76807424483065,41.422906368997985,3.685
4088c,36.02943457384356,41.6932220005058,3.760
408f4,35.283524319087206,41.959152486917816,3.631
408fc,34.530585910645584,42.220500362161594,16.376
4094c,34.011348903506025,44.337287873748494,3.371
40954,33.21082024172205,44.60329429659432,3.221
409b4,32.624578974548065,41.60573629236065,2.930
409bc,31.872063089927302,41.84157525455871,3.192
409c4,31.32506695123505,41.40006713580591,3.711
409cc,32.07054543807102,41.17180636440522,3.942
409d4,31.528898780402365,40.73934666789638,3.538
409dc,30.79056470448464,40.960233009027604,3.266
409e4,30.04777646749549,41.17624876011816,3.461
409fc,29.300845506586096,41.38726144072789,3.155
40a0c,27.79586133521408,41.793784803844,1.541
40a14,28.297742509584825,42.262282675194,2.933
40a44,28.036687248683048,42.94262066485731,3.881
40a4c,28.555253887536193,43.42328365157573,2.339
40a54,27.76646029538429,43.634136009905674,3.678
40a5c,27.257447552054032,43.14624495197405,3.272
40a64,26.761533707539858,42.66109427261978,3.533
40a6c,27.531221953118216,42.46447666840321,3.780
40a74,27.038489438364195,41.98906889766632,2.995
40a7c,26.27833613519958,42.178897501860206,3.610
40a84,25.51576737813813,42.36317877737694,4.102
40a8c,25.989051324595117,42.85203478806316,3.418
40a94,25.214158250432522,43.03720694749265,3.663
40a9c,24.7511578437623,42.54183003500016,2.749
40aa4,23.98489007121277,42.71477799417127,3.615
40aac,23.217353551008753,42.881959002655655,4.096
40ab4,23.658717952498847,43.38993003734719,4.036
40abc,24.437246946495833,43.216529213874374,4.109
40ac4,24.90213262495144,43.72188823075892,3.060
40acc,24.112501736066292,43.90172524383432,3.319
40ad4,24.57913245827668,44.41714955873124,4.075
40adc,25.379965319367464,44.2306548658293,2.806
40ae4,26.178410472673935,44.037926550423144,3.376
40aec,25.689773276870763,43.535974112390875,2.722
40af4,26.475012285013808,43.34406290111814,3.421
40afc,26.974045915213917,43.83905367894767,3.671
40b04,27.48655817896222,44.336783427883056,3.571
40b0c,28.0129651437433,44.837013874938236,2.814
40b14,27.19644018068522,45.050494706892984,3.318
40b1c,26.68048912600882,44.54284482942752,4.217
40b24,25.8711763805572,44.74261432541018,3.738
40b2c,25.059052169224593,44.93599317741806,3.290
40b34,25.552717587331053,45.45803113423271,3.590
40b3c,26.37621034121526,45.25753681141179,3.041
40b44,26.8955248936224,45.775177155762165,3.570
40b4c,26.060600217843014,45.98302290415068,3.208
40b54,26.583186404356113,46.510712029528854,3.532
40b5c,27.4295907902205,46.29527448275069,3.556
40b64,28.27174051612829,46.07297628255483,2.720
40b6c,27.726706078548,45.56062679935791,3.653
40b74,28.553692694714766,45.339491874084075,3.827
40b7c,29.109176155914692,45.84394914604468,2.803
40b9c,29.376049065966644,45.11190409095233,3.469
40ba4,28.825356960193965,44.6172147300917,2.982
40bac,28.28896342297332,44.12453989160427,3.274
40bb4,29.087297835621847,43.90623463315972,2.996
40c04,33.009973594684276,45.336043608223854,3.439
40c14,32.801340198399465,46.0807264098345,2.831
40c1c,33.631868855367905,45.80895523301918,7.178
40c2c,34.92246988500621,46.754875832531226,3.718
40c44,32.584444125901754,46.83726364479188,4.584
40c4c,33.22186342435893,47.32856395365195,3.486
40c5c,31.73021960709397,47.10515711028942,3.804
40c64,31.11810901296414,46.605272139218975,4.081
40c7c,30.521999149959445,46.10622653095966,3.002
40c84,29.679859806785984,46.35010205581778,2.804
40c8c,30.26619628104911,46.85765143231625,3.213
40c94,29.407983910883786,47.10318936906259,4.121
40c9c,28.83200810335016,46.58726262639177,2.817
40ca4,27.9788916548136,46.81755190322846,3.172
40cac,27.12097730132049,47.0408257756844,3.725
40cb4,27.674488754006358,47.5730748192771,3.486
40cbc,28.543923690793754,47.34171624481326,3.158
40cc4,29.125195271347067,47.867457822452465,3.815
40ccc,28.24425107080102,48.10715297366529,2.973
40cd4,28.83080867098445,48.642736955612264,3.878
40cdc,29.723226395074374,48.39445025390465,2.819
40ce4,30.609009159334896,48.13869749982709,3.720
40cf4,30.8686458339057,47.36628243471884,1.904
40cfc,31.487675462509294,47.87566447030603,3.349
40d04,32.123757863621094,48.38545116873899,3.621
40d0c,32.77737021140792,48.89528041791678,3.951
40d14,31.878800363739966,49.17680466730152,4.095
40d24,30.338547988877238,48.922350324913836,3.284
40d2c,29.43471958929439,49.17948619793479,3.555
40d34,30.05655481665698,49.71704271290935,3.174
40d3c,30.971701038333354,49.45079790906743,2.724
40d44,31.623235524144157,49.97941594755353,2.817
40d4c,30.69689745444507,50.25503101148781,4.279
40d54,31.35634165756274,50.79305808362498,1.878
40d5c,32.29370914161855,50.50781049426442,3.318
40d64,33.221455626476434,50.21455375570108,2.966
40d6c,32.5407605081809,49.695918952907576,3.640
40d74,33.44899273747472,49.40477446671569,4.244
40d7c,34.139107094500886,49.91354010007483,4.156
40d84,35.04622643022858,49.60503465255655,4.116
40d8c,35.942413490893884,49.28931423785998,3.376
40d94,35.23583055466275,48.80054454349141,3.502
40d9c,34.34748654715859,49.10622990201941,4.313
40da4,33.666959213738785,48.606455574940384,4.687
40dac,33.004201704341824,48.10610323618026,3.712
40db4,33.87596122687642,47.81978725683703,3.727
40dbc,34.54714766861969,48.31057252246749,3.883
40dc4,35.41754777480856,48.007884566527345,3.681
40dcc,34.73864055808813,47.52674040911522,4.190
40ddc,36.277803661826326,47.69865486135993,3.002
40de4,36.98059511598654,48.168841128946426,2.689
40dec,36.113647707654984,48.487988415350934,3.587
40df4,36.8273049344382,48.96666616256351,3.481
40dfc,37.70057382299794,48.63738698331817,3.134
40e04,38.56192902140907,48.30178127060079,3.327
40e0c,37.83636368352755,47.84339071922492,3.868
40e14,38.680677557086995,47.51193247891862,3.727
40e1c,39.41111441132475,47.96016037715643,3.869
40e24,40.247907942145225,47.61284121968118,4.272
40e2c,41.07212054014169,47.26014508163989,4.359
40e34,40.333999582601805,46.832203021858305,3.658
40e3c,39.51329341051501,47.17476779880579,4.160
40e44,38.79462160415427,46.734471562623156,3.564
40e4c,39.61137117004209,46.401865075429235,3.133
40e54,38.9040561427518,45.96948979854013,4.293
40e5c,38.09167824912166,46.292317807954085,2.883
40e6c,37.96661779324279,47.061665509353666,3.672
40e7c,36.435323828587336,46.92145200053125,3.581
40e94,35.92013281361101,45.702291950979784,3.166
40e9c,35.09909946489456,45.99509236868879,2.342
40ea4,34.454519251302735,45.53113163105477,3.622
40eac,33.82520112375924,45.0670934277919,3.648
40eb4,34.632793909574445,44.79237005714711,2.939
40ebc,35.26895629622262,45.24747640845939,4.200
40edc,36.871971384258636,44.663592215833376,3.457
40ee4,37.53457158722796,45.100017604407086,3.464
40eec,36.732048880353126,45.40385070203721,8.172
40efc,38.2118593524309,45.5354270916777,4.324
40f04,39.00925231956443,45.21705227092559,4.311
40f0c,39.796203084071486,44.89381038449125,3.857
40f14,39.11045980816231,44.47719934621121,3.955
40f1c,38.32745037472385,44.79104733547638,3.892
40f24,37.6600004960337,44.363840144590505,3.225
40f3c,38.4387180006572,44.059208503645365,4.816
40f44,39.207908894674354,43.749948158989724,3.350
40f5c,39.96738122985005,43.436313390030136,3.819
40f64,40.64609139202238,43.83592642646684,3.489
40f6c,39.883399076093944,44.15873694991596,3.028
40f74,40.57252701707406,44.565977381271125,3.361
40f7c,41.3380644244802,44.233831677527014,2.739
40f84,42.04340703221529,44.629720417807825,3.664
40f8c,42.762209510774355,45.0232772956733,3.173
40f94,41.99221624100988,45.374545868724155,4.210
40f9c,41.27542664040407,44.971354477546974,4.615
40fa4,40.49611001778853,45.30872084023539,3.099
40fac,39.70559773811332,45.64152885832981,3.001
40fb4,40.416664483604855,46.06414203406397,3.572
40fbc,41.21032812040506,45.721601757687075,3.207
40fcc,41.14261508754896,46.484548318487974,3.214
40fd4,41.883594896962556,46.90239644441142,2.590
40fec,42.72299684923207,45.775222402385076,3.006
40ff4,43.49454419075473,45.414180966971486,2.913
4101c,44.226838638003784,46.56768452303116,3.855
4102c,42.639730120963264,47.31732806077581,2.640
41034,43.4111257933205,47.7289785128453,3.909
41054,45.0,48.5409510089589,4.009
4105c,45.802136340374695,48.136977699666595,4.793
4107c,47.360269879036736,47.31732806077581,2.965
410fc,45.81756340070385,48.940520328924464,5.362
41104,45.0,49.350853297221796,2.273
4110c,44.166325671541294,49.75650062717845,2.744
41114,45.0,50.173122885627386,3.845
41134,46.71789013686916,50.991007886074065,4.065
41144,45.0,51.00758862557139,5.400
4114c,45.86814539049705,51.42511913840908,4.586
41154,45.0,51.85404821068407,2.519
41164,43.28210986313085,50.991007886074065,87.027
41174,43.31653538631363,50.15706656164187,5.384
4117c,42.45065874634846,50.55215434557753,5.605
411a4,43.349447509420806,49.335305135728184,5.487
411ac,44.18243659929616,48.940520328924464,4.366
411b4,43.38094699740967,48.52589524195087,2.974
411c4,41.765736664606635,48.48081466333102,4.675
411d4,41.82589517916031,47.68532471610378,4.825
411dc,40.99866279568717,48.048317631437186,3.809
411e4,40.15816381410263,48.405967944278494,3.571
411ec,40.922043838185246,48.84896477984321,5.041
411fc,39.30456180294567,48.75793929134336,3.703
41204,38.43805450548226,49.10389901770868,1.871
4120c,37.558875178960825,49.44351942204451,4.863
41214,38.30870295953945,49.91813774469114,4.004
4121c,39.193338345117716,49.56797273455769,3.486
41224,39.966710428990694,50.02919322300604,4.968
4122c,40.75843700033804,50.48713593178998,4.315
41234,39.86443754049385,50.858971300507655,3.846
41244,38.17349030006938,50.74431906083744,2.920
4124c,38.955547711174106,51.224126378762584,5.443
41254,38.03199543328283,51.58223286901181,4.364
4125c,37.2560827806267,51.09150280064939,3.457
41264,36.500095120404126,50.598097730583255,3.176
41274,36.667293799811766,49.776479030862156,3.489
4127c,35.76361811060258,50.1024638939052,3.863
41284,34.84819448432288,50.421168892039866,2.968
4128c,35.576733531040325,50.92723754250859,3.387
41294,34.64114303951972,51.24872905460875,3.570
4129c,33.92140858178192,50.73229904827998,2.951
412a4,32.98368577860717,51.0355708319325,2.439
412ac,32.03549133958076,51.330713445287934,3.163
412bc,33.69373372588248,51.5622696652319,3.447
412cc,33.45536192072682,52.40318052710467,3.804
412d4,34.197323865869365,52.93708538517019,4.075
412dc,35.17632589971308,52.61069249424728,5.214
412ec,35.38118120261758,51.76340260263636,4.391
412f4,36.32519787979298,51.43130830353326,4.963
412fc,37.09405350234864,51.93292950111808,3.188
41304,37.88375569165215,52.43163615849796,3.494
4130c,38.69474572911965,52.926950726884826,3.170
41314,37.72826158027942,53.29225189782807,4.974
41324,35.95000831964158,53.13148194998221,4.512
4132c,34.961468640038596,53.46880546748271,4.217
41334,35.74841908122145,53.9978463867077,4.911
4133c,36.74603253861275,53.64934184892248,11.539
41344,37.564950708643686,54.16376804315061,4.288
4134c,36.55879328638334,54.523698314349204,4.018
41354,37.393200757064506,55.04583667690964,3.689
4135c,38.40730146576969,54.6742429457668,4.622
41364,39.40374904452623,54.293969469430444,4.295
4136c,38.5546100532527,53.795197704489475,4.652
41374,39.52744721083469,53.4183839296087,3.442
4137c,40.38226202203248,53.9054357254439,2.923
41384,41.342619270314735,53.50906987756639,5.577
41394,41.421645094495354,52.64165894082608,4.462
4139c,40.48319590033789,53.0337329840054,4.030
413a4,39.645179577561564,52.553822976297305,4.286
413ac,38.828233388696475,52.069829523111586,4.153
413b4,39.7573790807259,51.70059437819497,4.975
413c4,41.49693751974239,51.785668089124826,5.945
413cc,40.67095311643121,51.3243114121126,10.993
413d4,41.568762514656456,50.94136754086591,2.743
413dc,42.3979065053053,51.391446934633116,4.410
413e4,43.246060266411455,51.8369262790609,4.418
413f4,43.20826476287956,52.69458662294995,7.262
413fc,44.113383365117485,52.27735220435605,4.972
41404,45.0,52.71226709401586,5.130
4140c,44.09400477219333,53.14121048019183,2.976
41414,45.0,53.58197753010417,4.555
4141c,45.90599522780667,53.14121048019183,4.449
41424,46.83141108647807,53.563720544230506,3.230
41444,45.0,54.4628777617338,4.445
4144c,45.94776559666894,54.90262898252902,10.774
41454,45.0,55.35463137118447,4.051
4145c,44.05223440333106,54.90262898252902,4.847
4146c,44.073647956566454,54.016409140456574,4.514
41474,43.16858891352193,53.563720544230506,4.220
4147c,42.22375735133425,53.979335720052724,3.190
41484,41.25956595346951,54.387596396678305,5.484
41494,41.17215910267863,55.27689900513962,4.052
4149c,40.27612548463306,54.7880467146981,4.394
414a4,39.27360548962102,55.18023644984439,3.684
414ac,38.25223804249195,55.56372297502489,4.657
414b4,39.13648384914816,56.076805734152934,3.872
414bc,40.164360584385854,55.68120698032664,3.528
414c4,41.080036266264045,56.17660268644717,3.962
414cc,40.04649358973737,56.58452159563389,2.575
414d4,40.982793350229144,57.08629655707736,3.944
414e4,43.03670862256817,56.236765018076134,4.265
414ec,42.092237136503755,55.75998722820802,4.324
414f4,43.08298505686938,55.335164554840034,4.062
414fc,44.02967689669755,55.79951586342903,4.373
41504,45.0,56.25686681537638,3.938
4151c,44.00587827823382,56.70668032919149,4.547
4152c,41.94587326142253,57.58154737102678,4.105
4155c,46.04588967098086,58.55010691074132,3.435
4156c,46.019270013876955,57.62369745474279,2.751
4158c,49.953506410262634,56.58452159563389,2.350
41594,48.919963733735955,56.17660268644717,4.518
4159c,47.978932150625425,56.66586278209557,4.304
415a4,46.96329137743184,56.236765018076134,4.579
415b4,46.917014943130624,55.335164554840034,3.899
415bc,47.90776286349625,55.75998722820802,3.876
415c4,48.82784089732137,55.27689900513962,5.077
415d4,48.74043404653049,54.387596396678305,4.521
415e4,50.72639451037898,55.18023644984439,4.248
415ec,49.83563941561415,55.68120698032664,4.244
415f4,50.86351615085184,56.076805734152934,3.543
415fc,51.74776195750805,55.56372297502489,4.443
41604,52.6067992429355,55.04583667690964,4.328
4160c,51.59269853423031,54.6742429457668,2.996
4161c,53.441206713616666,54.523698314349204,3.613
41624,54.25158091877855,53.9978463867077,4.825
41644,52.271738419720585,53.29225189782807,3.707
4164c,53.07576564032062,52.78564142894072,3.504
41654,52.11624430834786,52.43163615849796,4.497
4165c,51.30525427088035,52.926950726884826,3.024
41664,50.47255278916531,53.4183839296087,4.625
4166c,51.445389946747305,53.795197704489475,3.662
41674,50.59625095547378,54.293969469430444,3.110
4167c,49.61773797796753,53.9054357254439,3.962
41684,48.657380729685265,53.50906987756639,4.421
4168c,49.51680409966212,53.0337329840054,4.004
4169c,47.71534313552559,53.1053068764238,4.430
416ac,45.88661663488252,52.27735220435605,2.113
416b4,46.75393973358855,51.8369262790609,3.482
416bc,47.65736376840384,52.24258190220181,4.642
416c4,48.50306248025761,51.785668089124826,3.355
416cc,47.6020934946947,51.391446934633116,6.895
4170c,52.74391721937331,51.09150280064939,5.419
4171c,51.044452288825894,51.224126378762584,3.939
41794,55.35885696048028,51.24872905460875,6.149
417a4,53.674802120207026,51.43130830353326,5.772
417bc,54.61881879738242,51.76340260263636,4.332
417c4,55.57557640725521,52.08746339703206,4.927
417d4,55.802676134130635,52.93708538517019,4.882
417ec,56.30626627411752,51.5622696652319,3.053
417fc,57.96450866041925,51.330713445287934,4.467
41814,58.37676447585585,49.97941594755353,4.109
4181c,57.70629085838145,50.50781049426442,2.812
41824,56.77854437352357,50.21455375570108,4.228
4183c,57.4592394918191,49.695918952907576,4.725
418ec,59.99984710851929,47.620443934780084,4.545
41a24,52.87240877306704,47.383155318820215,6.549
41a2c,53.564676171412664,46.92145200053125,3.437
41a3c,52.03338220675721,47.061665509353666,3.825
41a84,48.11640510303745,46.90239644441142,1.469
41a8c,48.857384912451046,46.484548318487974,3.943
41a94,48.06101148336853,46.13211658946158,4.025
41b14,50.88954019183769,44.47719934621121,4.058
41b44,50.79209110532565,43.749948158989724,3.670
41b64,52.21919758122186,43.64014994081863,2.124
41bcc,53.41338560869094,46.156489690851764,3.799
41bec,54.73104370377738,45.24747640845939,5.167
41c2c,58.54597956433685,43.21630285665217,2.872
41c9c,52.86347369494589,43.22032659795654,4.292
41ddc,59.648513141732494,42.298057035894395,3.297
41de4,60.18015934719009,41.84161343061532,2.674
41dfc,60.69915449341391,41.38726144072789,2.938
41e04,61.449904595194866,41.59314591314409,1.897
41e0c,60.93926746388271,42.05462208914576,3.606
41e2c,63.721663864800426,42.178897501860206,5.484
41e7c,59.87955676197246,42.98426469467561,3.535
41f3c,62.27329392145201,45.56062679935791,6.134
41f44,63.1044751063776,45.775177155762165,4.397
41f7c,64.94094783077541,44.93599317741806,4.825
4200c,68.31993878444861,43.19881473213263,4.178
42024,66.67869969379015,44.075415735283705,3.374
4207c,69.85750142696139,43.49208631852569,5.885
4217c,67.69551394242599,47.481276761957204,3.428
421d4,65.75544023820525,45.122894022579636,4.828
422ac,59.5901362348769,51.0700583435909,4.511
423a4,66.6330569524968,49.967070633490465,2.495
423d4,67.22302241783318,48.04784377424642,5.017
4241c,71.60810023870776,48.86572509278422,3.370
42434,72.9822154018874,49.75233768301308,4.048
4244c,72.59332655083789,50.37025578887839,3.517
42454,72.19035918270731,50.992670388046726,2.009
4245c,71.2635734648315,50.84290930292789,4.655
4249c,68.44806257795781,51.73626165806524,4.362
424c4,69.90610143119538,52.715411643815024,4.657
424cc,69.4195696200956,53.34613311703441,4.307
424dc,70.8898796417981,52.88413674129635,5.713
424ec,70.37507135320683,52.08774876784416,4.621
424f4,70.82730256522946,51.46347709526254,2.225
4251c,72.30325435287975,52.403015019669205,3.985
42584,75.87736336348632,51.50778866473619,4.057
426fc,74.73705943655513,46.738263325953625,4.160
42724,73.46233057767785,45.927740294795356,7.557
427e4,78.67618672592356,45.34092658800977,3.451
427ec,77.92866064730075,45.263543657570025,4.273
427f4,78.17363034834156,44.68474723155496,4.040
427fc,78.90678854578833,44.759058254429135,4.681
42814,80.15475674884867,45.479067057454735,4.036
42844,80.69141371034036,46.13691581353985,10.781
428ec,80.06888198893678,47.968977024406556,3.225
42b4c,89.65487314563516,49.040797417431826,3.393
42bd4,84.79515241505314,47.64591649371733,4.388
42bfc,84.4318856528564,49.557405412347975,5.235
42c34,84.72898634796736,52.24386068106391,3.149
42c44,85.67575305599742,51.60394600324978,4.181
42c4c,85.56939315275413,52.27838271399979,4.555
42d0c,87.07712753679849,53.701336475267325,4.713
42d14,87.92721607138229,53.71902805795548,4.077
42d1c,87.97874429988761,53.02876013286877,6.888
42d54,89.56996761671385,55.136826484281166,6.013
42d74,87.00141673121281,54.397064056797916,3.423
42d84,86.01559286561853,55.07252582376306,4.759
42d9c,86.11776230585596,54.37191392924182,3.969
42da4,86.21566783629974,53.677248125625354,4.566
42dbc,85.34328936783601,53.64651888995564,4.407
42ddc,83.56773834818088,53.56419229850142,4.742
42de4,83.40227675339953,54.25389391140808,5.353
42df4,84.16865602072554,54.99803796709459,15.716
42dfc,83.22968602433953,54.94930834017808,4.587
42e04,82.28120977916657,54.892601096576946,4.260
42e14,81.54378683567134,54.13737242574289,4.455
42e34,79.65255060711159,53.988551759256055,14.918
42e7c,82.84618864223478,52.83054939698321,4.194
42eac,83.50054826773173,50.16656959893055,3.802
42eb4,82.69104725204201,50.118345971082704,4.223
42ec4,81.68167461777203,50.71566783220365,5.317
42eec,81.48243533464806,51.373917012578566,5.447
42f24,79.98626942491804,50.58152607431465,4.524
42f84,76.47127705938259,52.26840899686509,4.267
42f9c,77.40049992750755,52.372722207657574,4.184
42fb4,78.97515228295397,53.22648659251852,4.503
42fbc,78.0352035090915,53.13478162727741,1.480
42fc4,77.7340079905957,53.80591188432351,4.837
4302c,78.10311546920013,55.266520873140855,4.584
4307c,73.84066513573029,56.96039375405749,4.825
43134,77.97019385502763,60.410841887703995,4.120
4320c,84.01308767911766,55.70107520506486,2.991
4325c,85.68067046524263,57.207710893285785,1.960
4326c,84.82944671990991,56.45413508032322,4.564
43274,84.96642506997219,55.74387667893455,4.055
4327c,85.90888827619301,55.77885820869728,3.656
43294,87.69754630593837,56.54036498654478,2.859
432ac,89.55841284217648,55.84601469355807,4.473
433cc,83.31612109489579,58.56375474492153,4.433
4360c,77.89602199401116,65.75805784582589,3.829
43614,76.42628744917594,65.63240248621295,7.983
4361c,75.94114445360654,66.36546273975051,4.427
43624,74.42194259076156,66.21748956774388,6.110
43634,73.48383050109439,65.33373109466507,5.286
43654,74.54961100664265,63.8923205136457,4.718
43664,77.31685655344485,64.16535425291623,4.352
43674,78.30733588066238,65.01890988675524,7.224
436c4,77.21804616407512,61.856632407022275,5.281
436d4,76.37046466727676,61.01207511375172,5.311
436dc,75.94956152546501,61.730598090173125,4.304
436fc,75.04082000407132,63.171192234080294,4.696
4371c,74.19950194147962,62.30506865375961,5.483
4372c,75.13395585251655,60.87877546541568,4.949
4373c,73.405980361185,61.43887431972312,4.850
43744,72.13403549469685,61.27291700611074,4.839
4374c,72.65645408137945,60.573616547694705,4.567
43774,71.01005936592553,62.6722989606386,6.589
437cc,72.01577589839216,65.16039116537422,4.962
43824,66.96071323795891,63.628564147476695,4.577
4384c,64.97013823595016,62.466585364668965,6.213
43904,63.11426861370758,61.284158811322655,3.516
43924,60.57806595632419,60.708493929595534,2.905
4392c,59.33396712523739,60.40044381253185,3.901
43934,60.15902118213679,59.78907894882045,3.929
43974,64.59679443569945,59.993318468655886,7.602
43984,66.50420512354412,59.582402835798476,4.136
439b4,65.70612616013997,61.80422953341267,5.246
439e4,69.59764914715868,60.900421060963026,5.700
43a34,67.76072970661265,58.26508581841034,4.429
43aa4,73.62537013683082,55.462083197185734,4.743
43aac,74.03894635284666,54.79290909694311,4.290
43ab4,73.0150701902338,54.65015745708584,4.075
43abc,72.5781533299039,55.31335495015604,4.222
43afc,69.45929337284153,56.29245308549184,3.595
43b24,69.4352497729103,54.805336145308715,4.288
43b2c,69.93870707073653,54.162206567331395,2.492
43b7c,65.11809745296092,55.44815476543671,4.490
43b8c,63.834047450384716,56.693734145048,9.202
43b94,64.95281362216845,56.93934867785266,2.654
43ba4,66.69119782452982,56.53252588325436,4.593
43bbc,66.07915825945796,57.17344137871654,4.630
43bc4,65.44230973953613,57.81449182395306,1.238
43be4,63.60900758330681,58.202276286417074,6.278
43bf4,63.154627101145714,57.31599968454387,6.096
43c04,61.29946864576583,57.66021212425392,4.094
43c0c,62.024942718179894,57.04916441819153,4.589
43c14,60.90599099479607,56.770859929721674,4.561
43c1c,60.16230082739743,57.371461435355975,4.902
43c24,59.03809554251574,57.07122579917833,3.970
43c2c,57.92768712575734,56.75978389389568,4.204
43c3c,59.798669166806185,56.48131319044943,4.503
43c44,60.532839985466005,55.88938662569367,4.028
43c4c,59.453750166500384,55.59944520474486,1.415
43c54,60.17846459220963,55.016327488215744,4.377
43c5c,61.241637425741494,55.29598328054702,4.310
43c6c,61.62314894735293,56.16856327626119,4.455
43c74,62.72384660719295,56.436746811525374,6.723
43c7c,63.39732848721666,55.82348883735148,5.204
43c8c,62.982194681069224,54.96099896104123,4.458
43cc4,63.22561727576036,53.511966263418955,3.110
43ccc,63.84258644500559,52.91760355413965,4.462
43cd4,62.84351629135415,52.67605711968835,4.415
43ce4,61.55596078047968,53.84678723136467,3.336
43cf4,61.926060309300354,54.7016191351928,2.803
43cfc,60.878896283408224,54.43194219331939,3.860
43d04,59.841466127908234,54.15217522111146,4.007
43d0c,58.81448625430028,53.86254711992402,5.030
43d14,59.52058026376098,53.297380984345786,4.098
43d34,60.86667493440976,52.16487541321588,2.934
43d64,57.525520421538545,52.71025743739156,3.482
43d6c,58.517693349414806,53.00841261414627,2.435
43d7c,56.794498517704604,53.25472461248001,2.963
43d84,56.04094018032373,53.79727252582643,4.783
43d8c,55.26416147693613,54.337403532065316,4.954
43d94,56.29123355198283,54.667665295691194,4.529
43dac,59.126117796788705,54.72636714839872,4.290
43dbc,57.33226224694391,54.988299446414395,3.721
43dd4,56.83183871659906,56.437438795104356,2.426
43de4,54.686515360995514,55.761362166453,5.968
43dec,55.501416708390735,55.21611149741778,4.279
43dfc,53.63820836798126,55.408341822182855,2.384
43e04,52.7876787053419,55.938073290282134,4.310
43e0c,53.84577725051533,56.30286610814566,4.215
43e14,52.978455775095824,56.84005622086147,4.401
43e1c,51.91122711902468,56.463237769145636,3.376
43e44,53.179987416100374,57.75132625438422,5.344
43e4c,52.26633267848134,58.29058653655866,4.870
43e5c,54.29630478539366,58.11974246597607,3.454
43e64,55.16981530088512,57.56313152042613,4.502
43e6c,54.064809301869246,57.206827090258564,3.870
43e74,54.92161781334134,56.65769397979432,4.919
43e84,57.1243900355951,57.335907189886754,3.898
43e8c,56.29291897966337,57.90856809922604,4.660
43e94,57.43348093109736,58.242755167048514,4.407
43ea4,59.39095022528561,57.969811786801124,4.349
43eac,60.54623071426483,58.26933778951356,4.393
43eb4,59.763990525623605,58.87596659000974,4.174
43ebc,58.590775599726555,58.5653331066495,5.012
43ec4,57.76058040053273,59.15742577039064,6.640
43edc,56.89913836237063,59.74546861454668,4.071
43eec,56.58724810096453,58.8231929347485,5.248
43efc,54.54138384599737,59.04109146364215,2.918
43f64,51.87152703323295,61.64673284784563,5.283
43f7c,50.65530853978216,61.23705129274254,5.476
43fc4,49.22891539414615,58.933831380577054,3.532
43fcc,50.2097248097276,58.41985285017645,4.175
43fdc,48.13370835723738,58.50657821425667,4.322
4400c,46.10410818695465,60.429086578994806,3.825
44024,42.761565103156954,60.88617196273094,2.552
4402c,41.59688856991148,61.33259145681927,3.984
4406c,46.13603659657797,61.38056316359114,4.816
44074,47.238434896843046,60.88617196273094,4.741
4409c,50.823486483034735,62.19097458746042,3.954
44184,39.95214276407071,64.66244891181647,4.464
4419c,41.269713771641506,64.22273080419814,4.026
441c4,40.26211649988185,62.7267366783871,5.293
441d4,40.401839099943395,61.76772820501061,2.057
4420c,33.97922906270942,63.75341917961847,5.571
44244,34.67527018817703,65.30829244330808,4.138
4427c,31.21214708367322,64.44877033006063,4.367
44294,29.27651813540199,65.72360962693332,2.826
4429c,28.34392115700076,65.08182728830975,3.060
442a4,26.87552964438512,65.3740226014587,4.114
442ac,25.38660479461674,65.6495672729129,3.579
442b4,26.25249511026894,66.31493965933718,3.353
442cc,27.164888729687043,66.97495215037337,3.269
442dc,29.72101194860112,67.31709006622773,4.071
442e4,31.28476166463673,66.98743614148609,3.300
44304,33.9251851130777,67.24695120051327,4.591
4430c,35.08841013394314,67.84426742376807,5.334
44314,33.50316288812452,68.21939801278734,4.165
4431c,32.36616685464853,67.60783372147728,3.305
4433c,31.877843223275942,68.5764623162184,4.972
44344,33.04431448833062,69.19274120635166,4.186
4434c,31.346451658282,69.54527696874202,2.909
446f4,53.367619145807225,67.45171051004766,3.474
4474c,53.62969976563733,63.96038690163391,3.794
44754,54.67810922296856,63.38350517369021,3.074
44764,57.39103257309655,64.10866628975651,3.982
44774,57.80033689571082,65.06541423334525,4.579
447a4,58.240519915187214,66.0252917730485,5.706
447bc,59.74413788937527,66.35908129646619,3.116
4480c,65.29272779685027,66.5846691736292,1.547
44814,66.85721913692073,66.8367559652171,4.488
44874,64.4186575162352,67.2562643843543,3.999
4487c,63.495356203960995,67.92223037976001,5.282
44ac4,87.60597741824586,69.27119732024667,4.041
44acc,89.20774404879221,69.28594131394892,5.207
44aec,85.98340236691814,69.24109750210583,4.260
45c4c,18.781936454220567,69.81782423932448,3.584
45c5c,21.3967363043828,70.30996965290325,1.913
45c8c,24.164872448689252,70.75402055461062,3.461
45cb4,29.607154168921927,69.87820364285594,3.602
45cd4,27.480759318794163,68.5817723573054,2.976
45cf4,23.217166446936172,70.07182080222815,3.485
45d0c,20.70624146405587,67.9902891106298,3.594
45d24,24.8563453042129,68.19694353570861,4.180
45d34,25.581342483764804,67.2562643843543,2.328
45d3c,23.975359609969278,67.51940717174257,3.761
45d44,23.142780863079285,66.8367559652171,1.150
45d4c,24.70727220314974,66.5846691736292,3.529
45d54,23.87911063942076,65.90820263047253,2.808
45d5c,22.35518044573563,66.1497239862514,4.701
45d74,19.96573745963713,67.28729808434069,2.668
45d7c,19.26731156395761,66.58089145968167,3.305
45dac,19.782498918382064,68.90633391554843,3.735
45db4,18.058389465286318,69.10403156660254,3.345
45dbc,17.37982524285396,68.38647315586972,3.446
45dc4,15.702834549433332,68.55650592129595,3.218
45ddc,14.021009280698907,68.70795084258356,5.759
45de4,13.49606947693942,67.97250749711985,3.396
45df4,14.573628699658721,67.0975289677607,3.468
46114,6.747194969890569,63.04264428119356,2.999
46124,8.28434546779085,63.72077929915782,6.675
4612c,9.606559997897634,63.63806023635138,3.168
46134,9.299438850541346,62.89698528182958,3.494
4613c,8.018272428743341,62.97603693476558,3.121
46144,7.766262887991385,62.23334175854222,3.662
4614c,9.008423994980385,62.15777262438703,2.291
46154,8.732333509338641,61.4208242056988,6.946
4615c,7.527273142841038,61.49308374517583,3.974
46164,6.332587856867622,61.553943514485276,3.320
4616c,6.534359134255127,62.29700141279126,3.394
46174,5.314081988059524,62.34908917139797,3.180
4617c,5.149529328210224,61.60373222193486,2.889
46374,6.497434219136796,57.84106046775715,3.894
4637c,7.5414677956144125,57.78310483833212,3.569
46384,7.757197525280663,58.50320840002237,3.807
4638c,7.983374982879863,59.22736852686273,4.539
4639c,6.683878905104215,58.56375474492153,3.663
463a4,5.62104092634234,58.61471580142688,3.315
463b4,4.703925376139437,59.387439015326656,3.793
463bc,5.785934127361266,59.343889018660434,3.085
463c4,5.959075423319591,60.07703915582346,3.569
463cc,4.845028404483175,60.122565891928076,3.468
463d4,4.993379953474147,60.86144198608293,2.993
463dc,6.1410712189737025,60.813837876078864,3.373
463ec,7.0846624492796995,60.02137276792746,4.288
463f4,8.220738510471476,59.95525624166724,3.940
463fc,8.47009607115095,60.68652767421688,2.920
46404,9.649085723374403,60.60620341910774,3.200
4640c,9.366203403454863,59.87839825797412,2.938
46414,10.519912580824656,59.790528589749556,3.597
4641c,10.836083609269181,60.51439155932102,3.067
46424,12.029806144972369,60.410841887703995,3.138
4642c,13.228937139636175,60.29533112474394,3.343
46434,12.84729735686306,59.58078965872118,3.532
4643c,11.680682640401075,59.6913999384723,2.879
46444,11.347941636103892,58.97478890868404,3.337
4644c,12.483381231344937,58.868855694620244,3.358
46454,12.136054868719933,58.15991590103131,3.370
4645c,11.030518804136195,58.2613835744713,3.006
4646c,10.218716248757616,59.06970089994119,3.012
46474,9.09682995273934,59.15381285241129,3.046
4647c,8.840064857037232,58.43280045553461,3.133
4648c,9.65738507259294,57.63858930902236,2.786
46494,9.395516843232162,56.92898335563877,2.745
4649c,8.361132471051455,57.00282949214565,2.604
464a4,8.137516404258632,56.294499099209965,2.509
464ac,7.923598145236515,55.590998026133256,2.580
464b4,8.905555203317306,55.52324333304504,2.968
464bc,9.145140973103564,56.223768651722416,2.915
464c4,10.160776237120093,56.14389141133094,3.061
464cc,9.895607593368398,55.44671329686775,2.904
464d4,10.892983335047798,55.361202388364084,3.123
464dc,11.183591378872517,56.05465791457357,2.438
464e4,11.487082863210212,56.75247520485587,4.507
464ec,10.437798626879246,56.845602951802135,2.884
464f4,10.727437181160985,57.55154146007836,2.572
464fc,11.804275509306617,57.45433884898702,3.906
46504,12.88690783395028,57.34678553219987,3.558
4650c,13.974319201166363,57.22870722019171,3.977
46514,13.602947824163612,56.536220128680554,3.495
4651c,12.542447594307509,56.649405738223685,3.336
46524,12.212729052025487,55.9558758829947,3.267
4652c,11.896884530799868,55.266520873140855,2.800
46534,12.906490366656215,55.162495959114544,3.130
4653c,13.247308829378744,55.847371424413815,3.439
46544,14.286430917400398,55.72899015260519,3.177
4654c,13.92096036492075,55.04897287464383,2.271
46554,14.939437857869844,54.925815865177896,2.630
46564,15.735485282323957,56.27890939547425,3.365
4656c,14.667619759310409,56.41276506477706,3.122
46574,15.065476765838135,57.09995247055206,3.611
4657c,16.159334864269717,56.96039375405749,3.625
46584,16.60178364324885,57.6446756104466,3.525
4658c,17.063966138341705,58.33135887577051,3.630
46594,15.915367353397645,58.48308669083794,3.697
4659c,15.481024992307754,57.79018779787231,3.736
465a4,14.362407013579217,57.92447903382142,3.635
465ac,13.247047860870827,58.04767218145392,3.508
465b4,13.623883126592977,58.751704179927266,3.792
465bc,14.768274388284127,58.62316278877773,3.269
465c4,15.19307113646783,59.32436627519556,3.658
465cc,14.018514183101955,59.45850134730846,3.690
465d4,14.432135310964997,60.16766456177823,2.803
465dc,15.638042188100256,60.02767751966989,3.555
465e4,16.84529028529684,59.87523660209139,3.548
465ec,16.369693974919127,59.178244642371375,3.646
465f4,17.547103560294154,59.020026638369444,3.916
465fc,18.052511422164102,59.71024072571743,3.870
46604,18.581607839478092,60.401541228664726,3.728
4660c,17.343545918620553,60.573616547694705,3.721
46614,17.865964505303168,61.27291700611074,5.122
46644,17.10808085014245,62.1458335516871,3.537
4664c,17.648450232067997,62.85304685489752,3.438
46654,16.304258438216635,63.019314707576434,2.946
4665c,15.800498058520374,62.30506865375961,3.599
46664,15.321652439270755,61.59139612818143,2.561
4666c,16.594019638814988,61.43887431972312,3.321
46674,16.104536942827316,60.73266441781639,3.636
4667c,14.866044147483446,60.87877546541568,2.969
46684,13.629535332723249,61.01207511375172,3.024
4668c,14.050438474534989,61.730598090173125,2.976
4669c,12.396473475195334,61.13272260340102,3.505
466a4,11.16830742596792,61.24090975716593,2.949
466ac,9.946462844221509,61.33685950715411,3.178
466b4,10.25941624872974,62.06998217369349,3.419
466c4,11.885750067265192,62.70030903318201,3.811
466cc,10.5891345450685,62.80517159295711,3.004
466d4,10.93692671985764,63.54201247560914,3.356
466dc,12.273687258571893,63.432347144997564,2.419
466e4,13.615045393656512,63.308811751089436,3.051
466f4,14.493117181873572,62.45045766571273,1.575
466fc,14.95917999592868,63.171192234080294,3.189
46704,15.450388993357352,63.8923205136457,2.606
4670c,15.968677402897537,64.61334097110822,3.911
4672c,11.304237351578548,64.28007403543927,3.160
46734,11.69266411933763,65.01890988675524,2.893
46744,13.573712550824064,65.63240248621295,3.777
4674c,12.103978005988836,65.75805784582589,3.444
46754,12.5401466718994,66.49703960443742,1.925
4675c,14.058855546393465,66.36546273975051,3.410
46774,16.516169498905604,65.33373109466507,4.182
4677c,17.095203076322317,66.05294647988254,3.344
46784,18.607773833069782,65.87171627123503,2.531
4678c,20.113304451790086,65.67373888151525,2.476
46794,19.447097388123716,64.97091987954369,2.353
4679c,17.98422410160783,65.16039116537422,3.191
467ac,16.834765598386156,63.7336349439781,9.282
467b4,18.217010641263688,63.559996718716306,3.638
467bc,18.81581376401852,64.26614258290445,4.136
467c4,20.231963241126483,64.0691906724587,3.607
467cc,19.595177552227746,63.37133290816159,2.749
467d4,20.967360931647324,63.167616993607396,3.594
467ec,20.90255478103833,64.76528733141801,3.443
467f4,21.60940498641463,65.45901151537052,3.588
46804,24.564250937264013,64.97957849185347,3.135
4680c,23.782669222007353,64.30568415579414,2.628
46814,25.20329115349453,64.05191667478839,3.214
4681c,26.01876298609668,64.71514632066754,2.948
46824,27.45540676954063,64.43450744283113,2.892
4682c,28.87242417404019,64.13792714316762,2.557
46834,27.996441892673314,63.49733364928539,3.256
4683c,26.608454656387746,63.78239150936072,2.927
46844,25.80068640261261,63.126190347814294,5.300
4684c,27.15979569229649,62.852232389067524,3.722
46854,26.360350096684794,62.203316494869874,3.602
4685c,25.02986176404984,62.466585364668965,3.602
46864,23.686444834596102,62.715154609902164,3.225
4686c,24.426627428269448,63.38503040747661,5.013
46874,23.039286762041094,63.628564147476695,3.116
4687c,22.331710638613675,62.94886890050896,3.100
46884,21.657716407736974,62.26722072605594,2.974
4688c,22.980568023301746,62.042927918431744,3.287
46894,22.30696485519023,61.36896158545923,3.369
4689c,21.01523681081034,61.58421497598985,4.434
468ac,19.817273356912455,60.216383341943946,3.018
468bc,21.663737913604596,60.69384043419736,3.661
468c4,22.918613365781763,60.47374058113236,3.646
468cc,22.27574149702848,59.80677924730545,4.210
468d4,23.495794876455875,59.582402835798476,3.640
468dc,24.165556742285645,60.24019597777037,3.770
468e4,24.86508677361293,60.896673804695844,3.673
468ec,23.59074350292577,61.13974832923317,3.560
468f4,24.293873839860034,61.80422953341267,3.509
468fc,25.596083788596356,61.55125104120785,3.957
46904,26.88573138629243,61.284158811322655,4.042
4690c,28.161441057803692,61.00315862773319,3.883
46914,27.379880140489387,60.3695299488248,3.817
4691c,26.128578598365344,60.63987576559693,3.549
46924,25.403205564300556,59.993318468655886,3.975
4692c,24.70796925944174,59.34508292032599,4.104
46934,25.91101221156909,59.094942845083025,3.126
4693c,26.630262516488077,59.73325636576208,3.066
46944,27.845501648592922,59.4601932867494,3.423
4694c,27.103731990557403,58.83213993902008,4.357
4695c,29.047773550577276,59.1743467554296,4.427
46964,29.84097881786322,59.78907894882045,4.485
4696c,28.617735936448017,60.08584863176721,4.418
46974,29.42193404367582,60.708493929595534,4.156
4697c,30.666032874762607,60.40044381253185,3.951
4698c,32.41759568629163,61.61048472191981,10.174
46994,31.132537798123206,61.942183160702555,2.959
4699c,30.25965931175554,61.32749256413404,2.581
469a4,28.97659878206404,61.633512174234276,3.871
469ac,27.676397702874787,61.92554589287285,3.062
469b4,28.50240425140337,62.56338905432856,3.545
469bc,29.82708465447474,62.259934730308125,3.548
469c4,30.71470711591207,62.881744457817966,3.241
469cc,29.365672029146058,63.197013552285355,2.657
469f4,33.347174122256085,62.20780831715444,4.227
469fc,34.31473077590638,62.79905995336088,3.174
46a1c,34.628466155953454,61.8499542975625,4.401
46a2c,32.76976260277299,60.67478335496882,4.318
46a3c,34.922513387636485,60.906814435821126,3.252
46a54,36.38073185718838,59.59970181016194,6.578
46a6c,37.116906182363415,61.094737576944254,2.262
46a84,40.53270300412237,60.81549929503656,2.307
46ac4,40.77108460585386,58.933831380577054,5.302
46acc,41.86629164276262,58.50657821425667,3.954
46ad4,40.8799784582447,58.00553372750993,3.962
46adc,39.79027519027241,58.41985285017645,2.142
46ae4,38.67695862475942,58.82398827779718,5.923
46aec,39.650666955339595,59.35089826440143,3.837
46afc,37.54031584790169,59.217434933245364,4.616
46b04,36.60676735193479,58.67138639576169,1.753
46b14,36.82001258389963,57.75132625438422,2.143
46b24,38.838863330372185,57.8991522660992,4.452
46b2c,39.921995772340274,57.497559387944506,4.344
46b34,38.99179076332686,56.98326175581704,3.225
46b3c,37.91618478762158,57.37235034661579,3.162
46b44,37.02154422490418,56.84005622086147,4.041
46b4c,38.08877288097532,56.463237769145636,3.901
46b54,37.2123212946581,55.938073290282134,4.797
46b5c,36.15422274948467,56.30286610814566,3.690
46b64,35.078382186658665,56.65769397979432,2.999
46b6c,35.93519069813076,57.206827090258564,3.861
46b74,34.83018469911489,57.56313152042613,3.037
46b84,32.87560996440491,57.335907189886754,5.225
46b94,32.56651906890265,58.242755167048514,3.000
46b9c,33.70708102033663,57.90856809922604,3.760
46ba4,34.56774164004549,58.477168511386644,4.729
46bb4,34.28976386568358,59.39925941033166,3.849
46bc4,32.239419599467276,59.15742577039064,4.839
46bcc,33.10086163762937,59.74546861454668,4.221
46bd4,31.892664431501128,60.07932082743604,4.603
46bdc,31.048533606085,59.47950099803648,3.520
46be4,30.236009474376395,58.87596659000974,4.083
46bec,31.40922440027345,58.5653331066495,4.275
46bf4,30.6090497747144,57.969811786801124,7.151
46c04,28.700531354234172,57.66021212425392,4.172
46c1c,27.975057281820114,57.04916441819153,2.955
46c24,27.27615339280706,56.436746811525374,3.966
46c2c,26.602671512783346,55.82348883735148,3.810
46c3c,28.376851052647076,56.16856327626119,10.706
46c44,29.46716001453399,55.88938662569367,3.061
46c4c,28.75836257425851,55.29598328054702,4.829
46c54,29.821535407790368,55.016327488215744,4.092
46c5c,30.54624983349962,55.59944520474486,5.030
46c6c,30.20133083319381,56.48131319044943,4.166
46c7c,32.07231287424266,56.75978389389568,2.826
46c84,33.16816128340095,56.437438795104356,3.232
46c9c,34.24875837945786,56.10451613176178,3.837
46ca4,35.313484639004486,55.761362166453,4.393
46cac,36.36179163201874,55.408341822182855,3.825
46cb4,35.536522029286175,54.87460338353091,3.764
46cbc,34.498583291609265,55.21611149741778,3.568
46cd4,33.95905981967627,53.79727252582643,3.840
46cdc,32.94328073747733,54.116558131350644,4.915
46ce4,31.914685222179262,54.42635339638031,5.052
46cec,32.66773775305609,54.988299446414395,4.222
46cfc,30.873882203211295,54.72636714839872,4.491
46d04,30.158533872091766,54.15217522111146,4.149
46d14,30.479419736239013,53.297380984345786,4.602
46d34,32.47447957846146,52.71025743739156,4.167
46d44,30.785338504960645,52.45235547661247,4.269
46d54,31.077330319874214,51.617470081827705,3.652
46d64,29.133325065590245,52.16487541321588,3.360
46d6c,29.795614267244392,52.731336355863945,3.521
46d74,28.796764464068765,53.00106722756239,4.420
46d7c,28.148684842229102,52.42509114798111,1.923
46d84,27.156483708645855,52.67605711968835,4.746
46d8c,26.15741355499442,52.91760355413965,3.043
46d94,26.77438272423964,53.511966263418955,3.899
46d9c,27.789452983720583,53.261339946688985,3.542
46da4,28.44403921952033,53.84678723136467,4.113
46dac,29.121103716591787,54.43194219331939,4.147
46db4,28.073939690699653,54.7016191351928,2.883
46dbc,27.412924456879157,54.10678894294902,4.279
46dc4,26.373850277763704,54.356733825957626,3.794
46dcc,27.017805318930783,54.96099896104123,3.735
46dd4,25.953509207922703,55.20989754818526,3.164
46ddc,25.32760958500967,54.59645768696355,4.063
46de4,24.723960738309707,53.983631898260015,3.046
46dec,25.752293692402223,53.752778796205476,3.702
46df4,25.15219896689685,53.149580980861664,2.623
46dfc,24.141594916742818,53.37186097629764,3.687
46e04,23.12638415047155,53.584336792676865,3.591
46e0c,23.690190935531778,54.20440240697856,3.372
46e14,22.65182062314942,54.4149902669561,3.375
46e1c,22.10737428838559,53.78692386488788,2.932
46e24,21.085394663906108,53.979560188976244,3.827
46e2c,20.061292929263477,54.162206567331395,3.159
46e34,20.564750227089704,54.805336145308715,4.143
46e3c,21.609712132432797,54.61531901853295,3.051
46e44,22.15435643573592,55.253014484051405,3.477
46e4c,21.088074763186118,55.45068797009764,3.799
46e54,21.63230466284,56.0978545605832,3.226
46e5c,22.7203570439813,55.892229756608934,3.774
46e64,23.803876148523212,55.675635369415055,3.736
46e6c,23.216983037604646,55.04470262343204,3.814
46e74,24.275032431306915,54.82581959286142,3.844
46e7c,24.881902547039076,55.44815476543671,3.847
46e84,25.511844541834297,56.07095228512636,3.513
46e8c,24.413568816192154,56.3073407947916,3.746
46e94,25.04718637783155,56.93934867785266,3.603
46e9c,26.16595254961529,56.693734145048,2.996
46ea4,26.845372898854293,57.31599968454387,2.733
46eac,27.55130515788487,57.937225330676945,3.343
46eb4,26.390992416693194,58.202276286417074,3.353
46ebc,25.705912761258045,57.571165934964796,3.771
46ec4,24.557690260463865,57.81449182395306,3.579
46ecc,25.22062970913442,58.45516946991459,3.587
46ed4,24.04131463269681,58.69573991953834,3.128
46ee4,22.787950590640357,57.39589170001635,2.847
46eec,23.92084174054206,57.17344137871654,4.223
46ef4,23.308802175470188,56.53252588325436,3.593
46efc,22.198540830456764,56.7464064403408,2.944
46f1c,21.64958549368993,57.60660831505392,3.026
46f24,22.239270293387357,58.26508581841034,4.362
46f2c,22.854201295121502,58.923854359755566,3.352
46f54,19.25834506205787,59.53262191323089,3.662
46f5c,18.72402330083411,58.849633294018986,3.045
46f6c,19.360896347068486,57.99262430481519,3.495
46f74,18.845231722370137,57.31963123004898,3.886
46f7c,17.72355989325538,57.487846320243605,3.086
46f84,17.25484025714992,56.80992838019254,5.126
46fac,20.54070662715847,56.29245308549184,3.942
46fc4,18.46989430936493,55.15434623554174,3.141
46fcc,19.517838291843955,54.9850132757166,3.529
46fd4,19.035931461769948,54.33484671719587,3.751
46fdc,18.010183608399135,54.497487240792324,3.330
46fe4,16.984929809766214,54.65015745708584,3.493
47004,15.563888760644815,54.127368909502714,3.542
4700c,15.182258110301762,53.46578906238006,3.413
47014,16.161556665280454,53.33427383859411,3.276
4701c,16.565132121153685,53.990351700557554,3.749
47024,17.568242462573245,53.843767574904156,3.074
4702c,18.572384595910115,53.68755791966971,3.292
47034,18.126277778958087,53.04350233839878,3.460
4703c,17.14315964819637,53.19353310655634,3.263
47044,16.734079984353663,52.54710960970293,3.451
4704c,17.69674564712025,52.403015019669205,3.071
47054,17.282973906059286,51.76641106168095,3.122
4705c,16.340200528427506,51.90480321764591,3.242
47064,15.399765666025115,52.034548238521054,3.367
4706c,15.773363513049937,52.682240302873055,3.403
47074,14.815342032718839,52.80847667016541,3.337
4707c,14.462373994293081,52.1557199532726,3.404
47084,14.12263663651368,51.50778866473619,3.486
4708c,15.040025280803734,51.39147595109374,3.566
47094,14.69345017665014,50.75328336276504,3.599
4709c,13.795458139435498,50.86493452721463,3.765
470a4,13.480208877758466,50.2273916816032,3.350
470ac,13.17629834564357,49.59537714800067,3.223
470b4,14.037236273102396,49.492487866796615,3.115
470bc,14.359390606608244,50.12021247905332,3.621
470c4,15.242444748829257,50.0053631448339,3.229
470cc,14.902262320269541,49.38221003365661,3.264
470d4,15.770814517132129,49.26445916178348,3.330
470dc,16.128776735186424,49.882761031639184,3.531
470e4,16.499690313163203,50.50601670439512,3.486
470ec,15.595070619335736,50.63367085464684,3.378
470f4,15.960767028475109,51.26690088433285,3.462
470fc,16.88419605528504,51.133986083632394,3.708
47104,17.809640817292685,50.992670388046726,3.175
4710c,18.736426535168505,50.84290930292789,3.302
47114,18.31537981680632,50.22633861476628,3.542
4711c,17.406673449162124,50.37025578887839,3.271
47124,17.017784598112602,49.75233768301308,3.312
4712c,16.642322914932567,49.139164028407855,3.539
47134,17.516211433035302,49.00626713265131,3.260
4713c,17.908861012680553,49.614039291385815,3.592
47144,18.801395388317687,49.46782708855403,3.466
4714c,18.391899761292244,48.86572509278422,3.583
47154,19.268805301799905,48.717508978742806,3.521
4715c,19.69477599275606,49.31367766442989,3.499
47164,20.135393201556266,49.913917862900924,3.725
4716c,19.225167100969472,50.074231697827486,3.568
47174,19.663877712891885,50.6846753628621,2.681
4717c,20.59132066665237,50.51795840705347,2.964
47184,21.063256990065934,51.12550938522685,3.480
4718c,21.551937422042183,51.73626165806524,3.002
47194,20.588950711187316,51.9165320046921,3.650
4719c,20.1182263931001,51.29887590014869,2.936
471a4,19.172697434770555,51.46347709526254,3.629
471ac,18.227376562257575,51.61931526837801,3.099
471b4,18.66061155982592,52.249905459661385,2.667
471bc,19.624928646793176,52.08774876784416,3.546
471c4,20.09389856880462,52.715411643815024,3.508
471cc,19.110120358201915,52.88413674129635,3.409
471d4,19.57672398833861,53.52168516146715,3.014
471dc,20.580430379904403,53.34613311703441,3.309
471e4,21.582681357085907,53.16090721947709,3.236
471ec,21.076828761238932,52.537322769279044,4.070
471f4,22.058135687741277,52.349886392994186,3.404
471fc,22.582665843985023,52.966034617550555,3.609
47204,23.57958747360895,52.761564146971075,3.292
4720c,24.572667804135833,52.54756617430163,3.402
47214,24.012839536990047,51.94713911372452,3.939
4721c,23.037055651279868,52.153139381538004,3.212
47224,22.513157244710154,51.5469637399394,3.725
4722c,22.007089180214603,50.94339374189338,3.072
47234,22.949031978312686,50.752563694594535,3.448
4723c,23.47189028521392,51.34868377365052,3.277
47244,24.4274310206078,51.14148667176787,3.162
4724c,23.888406032266904,50.55307244308483,3.170
47254,24.824546086372003,50.3449915036303,2.606
4725c,25.37909088958526,50.92545650595485,3.685
47264,25.952092654632565,51.50770959231466,2.951
4726c,24.98475569602992,51.73196328424152,2.267
47274,25.56114934815104,52.324132315485734,5.791
4727c,26.5442983864996,52.091375032568166,3.529
4728c,26.91416162440526,51.27449531904699,3.183
4729c,28.49179809679196,51.59844104133045,2.371
472ac,30.409863765123106,51.0700583435909,2.469
472b4,29.762259452160944,50.522543742143625,3.661
472bc,28.819867382602226,50.78174878702565,5.023
472c4,28.20420379061616,50.22548797322587,4.284
472cc,29.13387481766317,49.97533560246704,3.748
472d4,28.52408074464023,49.42882513311282,3.813
472dc,27.607169020176666,49.670194372385616,3.689
472e4,26.684547491202174,49.903436562556344,2.179
472ec,27.268112973958427,50.46732694939432,3.776
472f4,26.32620072013317,50.70069617138105,3.983
472fc,25.756803312754595,50.12841045079938,2.701
47304,25.205272807573188,49.55799952251051,4.105
4730c,24.670937430670758,48.989805593632624,3.758
47314,25.570612441933182,48.78081942003731,4.001
4731c,26.118930652655976,49.34115165982926,5.659
47324,27.02811879985308,49.116237933778166,3.659
4732c,27.93226259635437,48.8833854474983,3.144
47334,27.357821020776058,48.33937164704846,3.930
4733c,26.466427343307444,48.563970146294245,3.439
47344,25.921487688263326,48.013724234457705,3.211
4734c,26.80017255405273,47.79712096083326,3.518
47354,26.25875004888053,47.25695293663096,3.091
4735c,25.392711875733923,47.46581540128125,2.821
47364,24.523380409786125,47.66730896553307,3.610
4736c,25.038964573990807,48.22276842793814,3.790
47374,24.153149984225145,48.42415201154842,2.428
4737c,23.651287484475244,47.86134359972227,3.650
47384,22.77697758216683,48.04784377424642,3.342
4738c,21.90100617582074,48.22674871414353,3.300
47394,22.373905549189974,48.80360690151697,3.416
4739c,23.264605451280712,48.61778852692335,3.334
473a4,23.767980509528826,49.1908304277754,3.523
473ac,24.287739561042347,49.766670605374856,4.021
473b4,23.366943047503206,49.967070633490465,3.455
473bc,22.862335196803052,49.383811699558,2.721
473c4,21.95460843061486,49.56868350228685,3.325
473cc,22.443511278279452,50.159122343329194,3.369
473d4,21.518086039591598,50.34276576400629,3.516
473dc,21.045418554226632,49.74539646117814,3.235
473e4,20.58839208917656,49.15158321056934,3.390
473ec,21.4816360672884,48.981551685732505,3.694
473f4,21.02393798120558,48.39801258038515,3.186
473fc,20.146345133311673,48.56160457635702,3.116
47404,19.718647808285702,47.975720793455274,3.102
4740c,20.58088788823472,47.81833350818541,3.372
47414,20.151888189850553,47.24276390891503,3.310
4741c,19.304700406329157,47.39417426831526,3.888
47424,18.903931964544952,46.817190094865374,3.497
4742c,18.515798881459986,46.2449765836059,3.425
47434,19.33378567288833,46.10486449383929,3.203
4743c,19.736368746905974,46.67153584037573,3.856
47444,20.569424722363973,46.51890610923327,3.579
4744c,20.1527124825861,45.95799914919805,3.433
47454,20.972094104354156,45.804383132863116,3.447
4745c,21.402593810659855,46.3593095463017,3.136
47464,21.846545223495575,46.91835023497737,3.463
4746c,20.99934564920936,47.08415078591966,2.923
47474,21.443017171417637,47.65351126337343,3.461
4747c,22.30448605757401,47.481276761957204,2.970
47484,23.16475070478316,47.30166702726149,3.192
4748c,22.692963643189163,46.74539120867095,3.071
47494,23.53808355521671,46.56531625405957,3.517
4749c,24.02327475384633,47.11473334139213,3.489
474a4,24.879530993172978,46.92054111345732,3.372
474ac,25.733002951186194,46.7191696786044,2.856
474b4,25.222397446169992,46.184056127014536,3.727
474bc,24.381395102558223,46.37818142460507,3.128
474c4,23.89777307197674,45.83899933249983,3.450
474cc,24.726416492550143,45.65188037561498,2.876
474d4,24.244559761794754,45.122894022579636,3.161
474dc,23.428152327053848,45.30324116640355,3.374
474e4,22.61029171846985,45.476970823010845,3.085
474ec,23.067263529639675,46.019315185787235,3.243
474f4,22.235372931137952,46.192767730397904,2.887
474fc,21.791447197649784,45.644031300899265,3.361
47504,21.360676401090892,45.09940022109111,3.370
4750c,20.94257113883896,44.55907687216402,3.021
47514,21.73589954886808,44.40413366339562,3.570
4751c,22.16666499773259,44.9385075001413,3.832
47524,22.9720385365465,44.77113700079574,3.254
4752c,23.77634349723379,44.59733255101293,3.477
47534,23.321300306209853,44.075415735283705,3.278
4753c,22.52895524460014,44.24290109197941,3.482
47544,22.09844346053297,43.71873233420612,3.117
4754c,22.87897889684928,43.55734806961038,4.227
47554,22.448943769607478,43.043319215508525,3.217
4755c,21.6800612155514,43.19881473213263,3.458
47564,20.91111035352436,43.34841169056943,3.674
4756c,21.317530301051644,43.874042351540396,3.312
47574,20.536661943514968,44.02324821787178,3.364
4757c,20.14249857303861,43.49208631852569,3.244
47584,19.374635118794743,43.62982494100404,2.897
4758c,18.60793000999028,43.76162394477291,3.668
47594,18.976762249907132,44.30328091094406,2.959
4759c,19.756263646410858,44.166330637894696,3.611
475a4,20.14941165689147,44.70770527513035,3.922
475ac,20.554531100519494,45.25378300905133,3.372
475b4,19.74869098457142,45.401635423002375,3.616
475bc,19.356865243323828,44.85000457468852,3.364
475c4,18.565377295492247,44.98597158060743,3.088
475cc,18.943620153201504,45.54294872249074,3.143
475d4,18.13978357999496,45.67772580183924,3.428
475dc,17.775393219706892,45.11561412300014,2.987
475e4,17.422158460090202,44.55880278305097,3.615
475ec,18.19858501476765,44.434100871248425,3.465
475f4,17.842792955994597,43.88748970027488,3.369
475fc,17.079632275855932,44.00743844192521,3.857
47604,16.31885382905861,44.12149610809212,3.298
4760c,16.647907208090743,44.677409191798205,3.465
47614,15.876252844067452,44.78995273295755,3.479
4761c,15.56085996480669,44.22969814236995,2.992
47624,14.806048496877283,44.3320892580536,1.942
4762c,14.054811710766481,44.42872316799221,3.085
47634,14.342399265792247,44.997030776309764,2.601
4763c,15.107612799481476,44.89647590036436,2.554
47644,15.418892335777054,45.466835421941504,3.201
4764c,14.63933466230701,45.57147314077262,3.253
47654,14.946034983588142,46.15192903281946,3.772
4765c,15.74031411016557,46.043040361206224,3.699
47664,16.537669422322157,45.927740294795356,3.159
4766c,16.201710887616716,45.35601138418614,3.582
47674,16.987357184969895,45.238950917508724,3.395
4767c,17.337645769871337,45.8059810724829,3.377
47684,17.699237737037276,46.378345011245685,3.242
4768c,16.884586846658433,46.50499139348562,3.302
47694,17.24294599856636,47.087601770956496,3.262
4769c,18.072621906752598,46.95587308954433,3.211
476a4,18.458312493354033,47.53838010234714,3.314
476ac,18.85685052018987,48.1256647277617,3.267
476b4,17.99605179995012,48.2681711522426,3.221
476bc,17.613255602715526,47.67539311526126,3.339
476c4,16.77006016114248,47.80523830603311,3.110
476cc,17.13680779407365,48.40325999262701,3.645
476d4,16.279673202130517,48.530965044003395,4.058
476dc,15.929254196519114,47.927953735556954,3.776
476e4,15.590516487313039,47.330326431250974,4.008
476ec,16.41541000406653,47.21240562513411,3.283
476f4,16.072328361451902,46.62494916578491,3.375
476fc,15.262940563444868,46.738263325953625,3.415
47704,14.456896484092253,46.844990129231796,3.533
4770c,13.65466256477931,46.9451967378181,3.620
47714,13.950642113504774,47.54574563171974,3.617
4771c,14.768763300852523,47.44141796171383,3.693
47724,15.091361686122502,48.043590234838845,3.011
4772c,15.425199474103305,48.65133369071449,3.003
47734,14.573933037652196,48.76442656437357,3.437
4773c,14.256900940210365,48.15221105722161,3.554
47744,13.42638303375882,48.25389147815354,3.247
4774c,13.72641356995558,48.87031714355422,3.358
47754,12.883172328099304,48.969091299205736,3.395
4775c,12.600310298434563,48.348718346436286,3.371
47764,12.327223022870893,47.734426836562555,3.349
4776c,13.136636988569277,47.6433861017167,3.526
47774,12.856697368965271,47.03896082818502,3.162
4777c,12.06345035492349,47.126370159817526,3.311
47784,11.80855920358729,46.52468706668804,3.665
4778c,11.562141660697963,45.929502192492556,3.448
47794,12.32446127377407,45.84891593926636,3.358
4779c,12.586113707521772,46.440760583107576,2.678
477a4,13.368496250935808,46.35071569467744,3.543
477ac,14.155281508897298,46.25446463211797,3.777
477b4,13.863464974466721,45.66998455433451,3.438
477bc,13.091703248134944,45.762439235681285,3.244
477c4,12.8238680526943,45.180490058148855,3.626
477cc,13.581018146291008,45.091678725860824,2.711
477dc,12.56459800361482,44.60497737612782,3.261
477e4,11.826369651658437,44.68474723155496,3.674
477ec,12.071339352699262,45.263543657570025,3.427
477f4,11.323813274076452,45.34092658800977,3.291
477fc,11.093211454211664,44.759058254429135,3.653
47804,10.365474707250636,44.828004071291474,3.549
4780c,9.643500217250399,44.89168510821841,3.557
47814,9.845243251151341,45.479067057454735,3.359
4781c,10.581661070194832,45.41273367333123,3.239
47824,10.805136905464384,46.004293860264816,3.507
4782c,11.036247851910094,46.602591870368016,3.521
47834,10.269583586481723,46.67458019694951,3.090
4783c,10.053828529427479,46.0733946861149,3.411
47844,9.308586289659647,46.13691581353985,3.437
4784c,9.50895827364984,46.7407652263767,3.748
47854,8.754750905229029,46.801267596105795,3.390
4785c,8.56976746660086,46.194975291222995,3.414
47864,8.390994964221669,45.59575514269343,3.377
4786c,9.114908883926482,45.54003574740289,3.751
47874,8.927617681128744,44.950208155123335,3.538
4787c,8.218145133048244,45.00368591857156,3.171
47884,7.515388459459772,45.05223656618173,3.889
4788c,7.6738258618659385,45.64634655443293,3.074
47894,6.963712840921954,45.69193671739993,3.426
4789c,6.819640983100758,45.095983265615594,3.312
478a4,6.13118311601506,45.135053721058256,3.213
478ac,5.4502820810468275,45.16957970996707,3.629
478b4,5.565832216665096,45.76864440332122,2.982
478bc,6.260953654885048,45.73265729830893,3.479
478c4,6.395224423808759,46.33765717984609,3.927
478cc,5.685402082925755,46.37517073397918,3.450
478d4,5.809192147294613,46.989094026727926,3.249
478dc,6.534218724673702,46.94998568518948,3.532
478e4,7.267037353541672,46.90574097542642,3.847
478ec,7.11276309131755,46.295212965716914,3.380
478f4,7.837716230932599,46.24769756579249,3.988
478fc,8.007326876811252,46.856214866534216,3.788
47904,8.182942307483673,47.47181170056475,3.785
4790c,8.36486560323463,48.09438881137252,3.632
47914,7.592321434830934,48.14820844869761,3.605
4791c,7.426797197471997,47.52343786676671,3.805
47924,6.678174481177182,47.56956345366534,3.497
4792c,5.937416099481517,47.6103380760054,3.559
47934,6.070301944566275,48.23881470028577,3.259
4793c,6.827345435869179,48.19629898862204,3.330
47944,6.982002465129307,48.83008821361279,3.647
4794c,6.208093205200704,48.874423309533505,3.515
47954,6.351050245663941,49.51705048853378,3.574
4795c,7.14243502567086,49.47081404320543,3.604
47964,7.941873184890262,49.41852564202265,3.469
4796c,7.763907535755371,48.779944763054814,3.679
47974,8.553419922305714,48.72383397360327,3.601
4797c,8.74895015223818,49.360021536615825,3.677
47984,9.563232996933754,49.295145377324374,3.438
4798c,10.384271265586083,49.22374891898753,3.375
47994,10.153625698021974,48.59310909877348,3.591
4799c,9.350133592399715,48.66160365946258,3.787
479a4,9.14459686171366,48.03469205337231,3.469
479ac,8.946251898069834,47.414541077371524,3.688
479b4,9.716352617103505,47.35148844724553,3.587
479bc,9.931118011063216,47.968977024406556,3.598
479c4,10.724016459764524,47.89711006713866,3.403
479cc,10.492856304086583,47.28252317354863,3.348
479d4,11.275360717211154,47.207522109259976,3.788
479dc,11.522865056204829,47.818965625478924,3.886
479e4,11.77917488600162,48.43678959125255,3.955
479ec,10.963457413330605,48.51821368957279,3.682
479f4,11.211597945523502,49.14569271444778,3.753
479fc,12.04473055109417,49.06084679028318,3.653
47a04,12.320000753020118,49.69097511428057,3.316
47a0c,12.605484760625785,50.3269970698363,3.508
47a14,11.735792195080824,50.41913805291117,3.318
47a1c,11.468884264176822,49.77939118820097,3.522
47a24,10.623476608235,49.86074636783559,3.280
47a2c,9.784290989840672,49.935172577090256,3.470
47a34,10.013730575081967,50.58152607431465,3.476
47a3c,10.871692075094332,50.50393650189031,3.673
47a44,11.129398823736482,51.15313910607437,3.557
47a4c,10.252004132922464,51.23403170368523,3.436
47a54,10.49959593508462,51.89249991114292,3.393
47a5c,11.39711140238074,51.808158264609766,3.411
47a64,12.30053887899809,51.71601443249187,3.515
47a6c,12.012829576573482,51.06474668233954,3.698
47a74,12.901714818608907,50.96871929703854,3.635
47a7c,13.20925877380358,51.61593210096554,3.174
47a84,13.528722940617422,52.26840899686509,4.321
47a8c,12.599500072492457,52.372722207657574,3.506
47a94,12.910333769152363,53.03463404247213,3.329
47a9c,13.860755229145107,52.925906269417155,3.465
47aa4,14.206048561766035,53.58816254598127,3.910
47aac,14.565344606483716,54.25489838314203,4.098
47ab4,13.570325337996517,54.373039285659864,3.375
47abc,13.233704668459138,53.70149670005247,3.244
47ac4,12.265992009404297,53.80591188432351,3.567
47acc,12.579646582442264,54.481910070353,3.424
47ad4,11.594110523521312,54.58164768612325,2.996
47adc,11.303662074098535,53.90154562606244,3.257
47ae4,11.02484771704602,53.22648659251852,3.390
47aec,11.964796490908508,53.13478162727741,3.498
47af4,11.675380585511926,52.46878194949771,3.415
47afc,10.757024914224376,52.556725365781375,3.641
47b04,9.845076486714904,52.63670357330519,3.712
47b0c,8.940159641283012,52.70888080416538,3.338
47b14,9.16444533106147,53.38519352524731,3.652
47b1c,10.091174715597589,53.30990160308964,4.061
47b24,10.347449392888404,53.988551759256055,3.677
47b2c,10.614502659898786,54.67240669327575,2.741
47b34,9.641588746301768,54.75435829865238,3.109
47b3c,9.398068844486705,54.067099493952384,3.301
47b44,8.456213164328659,54.13737242574289,3.273
47b4c,8.67611194617482,54.8276893208257,2.817
47b5c,7.522550673815617,54.19956749571786,2.457
47b64,7.334378801416705,53.512140859079736,3.191
47b6c,8.24530580488937,53.45254248069386,3.617
47b74,8.04287772084438,52.773433504244956,3.500
47b7c,7.153811357765228,52.83054939698321,3.461
47b84,6.980419163081695,52.15500605504229,3.543
47b8c,6.813804070324464,51.48570871040098,3.835
47b94,7.661593799203579,51.43323666252822,3.783
47b9c,7.84845402122377,52.10026389577709,3.695
47ba4,8.724693342471761,52.03838574272576,3.576
47bac,9.608595224387983,51.96918861810195,3.252
47bb4,9.381210486049929,51.30757157743871,3.565
47bbc,8.517564665351939,51.373917012578566,3.551
47bc4,8.318325382227973,50.71566783220365,3.615
47bcc,9.162437601868307,50.652051499654455,3.257
47bd4,8.95182472322646,50.00281198233733,3.708
47bdc,8.126557993006195,50.06381628141639,3.598
47be4,7.30895274795799,50.118345971082704,3.356
47bec,7.481887193981054,50.772539678056546,3.607
47bf4,6.653596246594622,50.822840402785005,3.652
47bfc,6.4994517322682785,50.16656959893055,3.331
47c04,5.698477656941733,50.20866300568933,3.074
47c0c,5.833904715216118,50.86675132632623,3.333
47c14,5.0232429300782035,50.9044609114029,3.226
47c1c,4.906432512364352,50.24480856359207,3.132
47c24,4.123697021368721,50.27519441625543,3.278
47c2c,3.3506302306185667,50.30001372519702,3.295
47c34,3.4306169173613115,50.962060764380084,3.263
47c3c,4.222018721306212,50.93616395153532,3.504
47c44,4.324246944002582,51.60394600324978,3.613
47c4c,3.513788934172311,51.63096999007036,2.795
47c5c,4.4306068472458735,52.27838271399979,3.611
47c64,5.271013652032641,52.24386068106391,3.568
47c6c,5.144681454112051,51.57086524130997,3.581
47c74,5.9746795918051525,51.53152001399909,3.444
47c7c,6.121107535256787,52.20280465794845,3.455
47c84,6.273516958816179,52.88042652113812,3.239
47c8c,5.402525396881527,52.92327225114184,3.221
47c94,5.5395248251686855,53.60891064351141,2.347
47c9c,6.432261651819116,53.56419229850142,3.321
47cf4,4.541340913049348,52.95930230841929,3.059
47d0c,2.0212557001123908,53.02876013286877,2.554
47d64,0.40837468412404365,53.73622125952698,2.356
47d74,1.2037826218107144,53.03981720182842,2.922
47d7c,0.3982145181745903,53.04522814655786,2.727
47d84,0.3884656300071555,52.36070100764666,2.958
47d8c,0.3791045660167893,51.6828174154954,3.176
47d94,1.1460282565657343,51.677851571926055,2.979
47d9c,1.174319661024388,52.355517702812186,2.956
47da4,1.971810348379247,52.34492561324558,3.013
47dc4,1.8787028666761458,50.99725983924485,2.943
47dcc,2.6493989936930307,50.982356395749925,3.066
47dd4,2.587569236725718,50.31946392775704,3.089
47ddc,1.8348290422535585,50.33374601079661,2.849
47de4,1.0927025356597608,50.34306380412368,4.068
47dec,1.1188428265859556,51.00698327596727,2.885
47df4,0.37010960223365214,51.01174133831126,2.944
47e04,0.35313880799033165,49.69060056695331,3.180
47e0c,1.0675508746001445,49.68623087163447,3.298
47e14,1.043335284077587,49.036609163103215,3.217
47e1c,0.3451268543648273,49.040797417431826,3.167
47e24,0.33740851763480384,48.398325390302965,3.144
47e2c,0.3299686844121456,47.763283608849484,3.455
47e34,0.9975198337905166,47.7594347108563,3.087
47e3c,1.0200068168097887,48.39431061174874,2.900
47e44,1.7128094596613772,48.38610564503751,3.126
47e4c,1.6750630505477218,47.751568649740825,3.524
47e54,2.362392136546078,47.73951059444734,3.147
47e5c,2.415596016853149,48.37352835403094,3.335
47e64,2.470787216803212,49.01492952114069,3.885
47e6c,1.7519673607501134,49.02804978278153,3.366
47e74,1.7926132211414956,49.67730081518931,3.090
47e7c,2.528073211890914,49.663612695782795,3.462
47e84,3.273657619314688,49.644970708210515,3.358
47e8c,3.199539709562572,48.99706028236491,3.085
47e94,3.9379502782575506,48.974256219587055,3.225
47e9c,4.0290725013153255,49.621181578423176,3.263
47ea4,4.794003182681478,49.5920552204096,3.250
47eac,5.568114347143611,49.557405412347975,3.404
47eb4,5.4425501079575485,48.91311516337448,3.132
47ebc,4.68572489389628,48.94633434577918,3.308
47ec4,4.5813831493800485,48.30776616672655,3.084
47ecc,5.321538043242103,48.275915468797194,3.355
47ed4,5.204847584946875,47.64591649371733,3.510
47edc,4.480777721890536,47.676458022619265,3.467
47ee4,3.7654983006311866,47.70212595121975,3.384
47eec,3.850148710704851,48.33453603092129,3.169
47ef4,3.128128001539637,48.35639804830539,3.134
47efc,3.0592839631318034,47.7230869668958,3.456
47f04,2.9928782124537445,47.09721771435532,3.471
47f0c,2.9287897792651623,46.47886906058088,3.722
47f14,3.6050278275616403,46.45959431580319,3.360
47f1c,3.683840702534568,47.07711853048451,2.979
47f24,4.383721496335313,47.05250473879583,3.204
47f2c,5.09226317873313,47.023215743448496,3.353
47f34,4.98358309363126,46.407898468685985,3.130
47f3c,4.2900394227303185,46.435989021425726,3.377
47f44,4.199567567360563,45.82698187046505,3.086
47f4c,4.878618342378114,45.80003808771643,3.494
47f54,4.777191700685812,45.199696622720374,3.093
47f5c,4.112152251612193,45.22554300763289,3.393
47f64,3.4553903828101484,45.24726012362383,2.601
47f6c,3.5289210322604943,45.84962225625019,3.143
47f74,2.8669054365608013,45.868108267280455,3.259
47f7c,2.807119094694617,45.264991502632164,4.615
47f84,2.1675377763274906,45.27888252367293,3.625
47f8c,1.5368322974886994,45.28908000022231,3.251
47f94,1.569601823617412,45.893223117723416,3.325
47f9c,2.2137330564540294,45.88259098701812,2.603
47fa4,2.2615514573944395,46.4939702608307,3.018
47fac,2.3110752206681635,47.11296544053039,3.266
47fb4,1.6386567432315247,47.12452690427598,3.040
47fbc,1.60352381220036,46.50505674336456,3.250
47fc4,0.9549026905448776,46.51228869833384,2.709
47fcc,0.9758317306243454,47.1320688537089,3.550
47fd4,0.3227932469267238,47.13575911620692,3.176
47fdc,0.3158690211096079,46.51582723863683,3.311
47fe4,0.30918367254449813,45.90355197019323,3.049
47fec,0.9346954611314273,45.90015855348674,3.771
47ff4,0.9151751521146487,45.295731782411536,3.464
47ffc,0.30272564941995395,45.29898637530145,3.244
48004,-0.30272564941995395,45.29898637530145,2.919
4800c,-0.30918367254449813,45.90355197019323,3.066
48014,-0.9346954611314273,45.90015855348674,3.060
4801c,-0.9151751521146487,45.295731782411536,2.835
4803c,-1.569601823617412,45.893223117723416,2.404
48044,-1.60352381220036,46.50505674336456,3.117
4804c,-2.2615514573944395,46.4939702608307,2.977
48054,-2.3110752206681635,47.11296544053039,3.119
4805c,-1.6386567432315247,47.12452690427598,3.482
48064,-0.9758317306243454,47.1320688537089,2.922
4806c,-0.9549026905448776,46.51228869833384,2.934
48074,-0.3158690211096079,46.51582723863683,3.050
4807c,-0.3227932469267238,47.13575911620692,2.797
48084,-0.3299686844121456,47.763283608849484,3.583
4808c,-0.9975198337905166,47.7594347108563,3.443
48094,-1.0200068168097887,48.39431061174874,3.275
4809c,-0.33740851763480384,48.398325390302965,2.943
480a4,-0.3451268543648273,49.040797417431826,3.286
480b4,-1.0675508746001445,49.68623087163447,2.741
480bc,-1.043335284077587,49.036609163103215,3.544
480c4,-1.7519673607501134,49.02804978278153,3.204
480cc,-1.7926132211414956,49.67730081518931,2.931
480d4,-2.528073211890914,49.663612695782795,2.656
480dc,-2.470787216803212,49.01492952114069,2.762
480e4,-2.415596016853149,48.37352835403094,3.168
480ec,-1.7128094596613772,48.38610564503751,3.346
480f4,-1.6750630505477218,47.751568649740825,3.234
480fc,-2.362392136546078,47.73951059444734,2.959
48104,-3.0592839631318034,47.7230869668958,3.157
4810c,-3.7654983006311866,47.70212595121975,3.086
48114,-3.850148710704851,48.33453603092129,3.374
4811c,-3.128128001539637,48.35639804830539,3.184
48124,-3.199539709562572,48.99706028236491,2.716
4813c,-3.9379502782575506,48.974256219587055,2.450
48144,-4.68572489389628,48.94633434577918,8.580
4816c,-4.5813831493800485,48.30776616672655,3.104
48174,-4.480777721890536,47.676458022619265,2.910
481ac,-2.9928782124537445,47.09721771435532,1.909
48404,-6.4994517322682785,50.16656959893055,1.940
4842c,-6.980419163081695,52.15500605504229,2.772
48434,-7.84845402122377,52.10026389577709,2.974
48444,-8.517564665351939,51.373917012578566,2.575
4844c,-8.724693342471761,52.03838574272576,3.083
48454,-9.608595224387983,51.96918861810195,3.089
4845c,-9.381210486049929,51.30757157743871,2.813
484fc,-10.49959593508462,51.89249991114292,4.065
48594,-9.398068844486705,54.067099493952384,2.597
4859c,-10.347449392888404,53.988551759256055,1.726
485a4,-10.091174715597589,53.30990160308964,6.125
485ac,-9.845076486714904,52.63670357330519,3.495
485b4,-8.940159641283012,52.70888080416538,2.886
485bc,-9.16444533106147,53.38519352524731,2.889
485c4,-8.24530580488937,53.45254248069386,2.822
485cc,-8.04287772084438,52.773433504244956,2.700
485d4,-7.153811357765228,52.83054939698321,2.902
485dc,-7.334378801416705,53.512140859079736,3.050
485e4,-7.522550673815617,54.19956749571786,2.808
485ec,-8.456213164328659,54.13737242574289,2.815
485f4,-8.67611194617482,54.8276893208257,3.479
485fc,-7.718790220833422,54.892601096576946,3.051
48604,-6.7703139756604775,54.94930834017808,3.217
4860c,-6.597723246600463,54.25389391140808,3.007
48614,-5.682344524038042,54.30057203923313,3.262
4861c,-5.831343979274463,54.99803796709459,3.010
48624,-4.902509566886546,55.03902789363068,2.840
4862c,-3.984407134381471,55.07252582376306,2.762
48634,-3.8822376941440404,54.37191392924182,3.054
4863c,-4.776998387860808,54.339832278819394,2.775
48644,-4.656710632163992,53.64651888995564,2.538
4864c,-3.78433216370026,53.677248125625354,1.399
48654,-3.6904402298026913,52.98873977170182,2.836
4865c,-4.541340913049348,52.95930230841929,2.885
48674,-6.432261651819116,53.56419229850142,3.203
4867c,-6.273516958816179,52.88042652113812,2.745
48684,-6.121107535256787,52.20280465794845,3.092
4868c,-5.271013652032641,52.24386068106391,2.417
48694,-5.144681454112051,51.57086524130997,2.851
486ac,-5.698477656941733,50.20866300568933,2.666
486b4,-4.906432512364352,50.24480856359207,2.622
486bc,-5.0232429300782035,50.9044609114029,1.469
486c4,-4.222018721306212,50.93616395153532,2.666
486cc,-4.123697021368721,50.27519441625543,3.211
486d4,-3.3506302306185667,50.30001372519702,2.915
486dc,-3.4306169173613115,50.962060764380084,3.100
486e4,-3.513788934172311,51.63096999007036,3.105
486ec,-4.324246944002582,51.60394600324978,2.777
486f4,-4.4306068472458735,52.27838271399979,2.501
486fc,-3.600330536579305,52.30658603489121,2.985
48704,-2.780601666978773,52.32869169421862,3.036
4870c,-1.971810348379247,52.34492561324558,3.222
48714,-1.9243293419236396,51.66770368779602,3.016
4871c,-2.71369544049393,51.65215011744513,3.200
48724,-2.6493989936930307,50.982356395749925,2.840
4872c,-2.587569236725718,50.31946392775704,2.428
48734,-1.8348290422535585,50.33374601079661,1.793
4873c,-1.8787028666761458,50.99725983924485,3.096
48744,-1.1188428265859556,51.00698327596727,3.175
4874c,-1.0927025356597608,50.34306380412368,3.006
4875c,-0.37010960223365214,51.01174133831126,3.095
48764,-0.3791045660167893,51.6828174154954,3.521
4876c,-1.1460282565657343,51.677851571926055,2.961
48774,-1.174319661024388,52.355517702812186,3.215
4877c,-0.3884656300071555,52.36070100764666,3.134
48784,-0.3982145181745903,53.04522814655786,3.013
4878c,-0.40837468412404365,53.73622125952698,3.108
48794,-1.2344879372479398,53.730571964205296,3.162
4879c,-1.2037826218107144,53.03981720182842,3.128
487a4,-2.0212557001123908,53.02876013286877,3.047
487ac,-2.8502718732889933,53.011814093935406,3.180
487b4,-2.9228724632015073,53.701336475267325,3.170
487bc,-2.0727839286177043,53.71902805795548,3.211
487c4,-2.1265231611378463,54.41553637335721,2.931
487cc,-2.9985832687871876,54.397064056797916,2.881
487d4,-3.077598925117213,55.09878803397068,2.961
487dc,-2.182612107143293,55.11807816628419,2.988
487e4,-1.2999381345735919,55.13066603907291,3.250
487ec,-1.2665121490890532,54.42759013366519,2.981
487f4,-0.41897148604126844,54.433489059236194,2.844
4880c,-1.3348557731601476,55.839580184410046,1.840
4883c,-1.4095651533991598,57.273976422026216,3.343
48844,-2.3665473939106105,57.25962680650353,3.344
4884c,-2.433675949856224,57.98395593491267,2.667
48854,-3.4312132473620953,57.96098068427382,2.857
4885c,-3.3366772849490025,57.2376396393388,2.749
48864,-3.2464068223359077,56.519319699846946,3.104
4886c,-2.3024536940616325,56.54036498654478,2.796
48874,-2.241201168812472,55.82643260734825,2.760
4887c,-3.1601304168625712,55.806285546664945,3.143
48884,-4.091111723806987,55.77885820869728,3.242
4888c,-4.202645846173108,56.49067124212939,2.593
48894,-5.170553280090086,56.45413508032322,2.930
4889c,-5.0335749300278225,55.74387667893455,2.964
488a4,-5.986912320882343,55.70107520506486,2.241
488bc,-6.149471408946352,56.40943572586405,6.926
488c4,-6.319479309572907,57.12285668735334,2.758
488d4,-7.5414677956144125,57.78310483833212,1.979
488dc,-6.497434219136796,57.84106046775715,2.992
488e4,-5.46384281323664,57.88983421207307,2.003
488ec,-5.313834471484756,57.169545068383215,2.818
488f4,-4.319329534757374,57.207710893285785,3.047
488fc,-4.441511308565127,57.92970904851437,2.886
48924,-6.683878905104215,58.56375474492153,3.032
489ac,-3.5303109899809275,58.68906451725856,2.454
489b4,-2.5040508416070124,58.71307681753134,2.369
489ec,-1.5818143171622465,60.20165857698619,2.632
48bc4,-6.534359134255127,62.29700141279126,2.878
48bdc,-6.332587856867622,61.553943514485276,15.148
48bec,-7.766262887991385,62.23334175854222,6.089
48cec,-14.541903068995584,64.76374321908742,3.135
48d2c,-18.607773833069782,65.87171627123503,3.266
48d54,-23.09378087330314,65.22758815487401,4.046
48d5c,-22.348435482172434,64.54351680607014,2.918
48d64,-21.640440694252458,63.85664917232292,3.270
48d74,-19.595177552227746,63.37133290816159,3.992
4929c,-23.039286762041094,63.628564147476695,2.881
4b0b4,-52.163636316472456,47.84339071922492,3.169
4b0cc,-52.87240877306704,47.383155318820215,3.080
4b544,-65.56275305350417,43.216529213874374,2.367
4b564,-65.88749826393371,43.90172524383432,2.924
4b56c,-65.09786737504857,43.72188823075892,4.761
4b574,-64.62003468063254,44.2306548658293,3.496
4b57c,-65.42086754172333,44.41714955873124,3.742
4b584,-64.94094783077541,44.93599317741806,3.240
4b58c,-64.44728241266895,45.45803113423271,3.201
4b594,-63.62378965878474,45.25753681141179,3.069
4b59c,-64.1288236194428,44.74261432541018,3.435
4b5a4,-63.319510873991184,44.54284482942752,3.634
4b5bc,-62.80355981931478,45.050494706892984,2.555
4b5c4,-62.27329392145201,45.56062679935791,3.659
4b5cc,-61.44630730528523,45.339491874084075,3.707
4b5d4,-60.89082384408531,45.84394914604468,2.467
4b5dc,-61.72825948387172,46.07297628255483,4.389
4b5e4,-62.570409209779505,46.29527448275069,3.430
4b5ec,-63.1044751063776,45.775177155762165,2.385
4b5f4,-63.93939978215699,45.98302290415068,2.973
4b5fc,-63.416813595643895,46.510712029528854,2.679
4b614,-61.456076309206246,47.34171624481326,2.763
4b65c,-59.1313541660943,47.36628243471884,3.276
4b67c,-60.32014019321402,46.35010205581778,2.871
4b684,-59.47800085004056,46.10622653095966,6.010
4b6c4,-56.5690856583181,46.56280880496285,3.216
4b6d4,-55.0775301149938,46.754875832531226,2.820
4b6dc,-55.92344523253526,47.044928700816264,4.478
4b724,-55.261359441911864,47.52674040911522,2.204
4b72c,-54.40812644334036,47.22720991073111,2.625
4b734,-53.72219633817368,47.69865486135993,2.688
4b744,-53.886352292345016,48.487988415350934,3.756
4b75c,-53.1726950655618,48.96666616256351,1.981
4b76c,-54.76416944533725,48.80054454349141,3.636
4b774,-55.65251345284142,49.10622990201941,2.973
4b77c,-54.95377356977142,49.60503465255655,4.421
4b79c,-56.55100726252528,49.40477446671569,6.536
4b7a4,-57.22262978859208,48.89528041791678,3.101
4b7b4,-58.764944889794435,48.65760491182264,4.535
4b7bc,-58.12119963626004,49.17680466730152,3.359
4b83c,-55.35885696048028,51.24872905460875,8.977
4c7b4,-60.533558601941685,53.576915262490786,2.224
4c854,-64.2431966872454,50.12841045079938,3.170
4c8ac,-66.42041252639105,52.761564146971075,3.887
4c8e4,-66.1115939677331,50.55307244308483,2.328
4c90c,-66.23201949047117,49.1908304277754,3.509
4c91c,-66.6330569524968,49.967070633490465,2.857
4c944,-68.51836393271161,48.981551685732505,3.170
4c954,-69.85365486668833,48.56160457635702,2.828
4c95c,-68.97606201879442,48.39801258038515,2.772
4c964,-68.09899382417926,48.22674871414353,3.466
4c96c,-67.62609445081003,48.80360690151697,3.053
4c974,-66.7353945487193,48.61778852692335,2.590
4c984,-66.34871251552477,47.86134359972227,3.704
4c98c,-65.47661959021389,47.66730896553307,3.610
4c994,-64.96103542600919,48.22276842793814,2.792
4c99c,-65.84685001577486,48.42415201154842,3.281
4c9bc,-64.42938755806682,48.78081942003731,2.665
4c9ec,-64.07851231173667,48.013724234457705,7.103
4c9f4,-64.60728812426608,47.46581540128125,2.857
4ca04,-64.2669970488138,46.7191696786044,2.661
4ca0c,-64.77760255383001,46.184056127014536,3.375
4ca14,-65.61860489744177,46.37818142460507,4.641
4ca1c,-65.12046900682702,46.92054111345732,3.369
4ca24,-65.97672524615366,47.11473334139213,3.478
4ca34,-67.30703635681084,46.74539120867095,4.585
4ca44,-66.93273647036033,46.019315185787235,3.446
4ca4c,-67.76462706886204,46.192767730397904,2.712
4ca54,-68.20855280235021,45.644031300899265,2.638
4ca5c,-67.38970828153015,45.476970823010845,3.285
4ca64,-66.57184767294616,45.30324116640355,3.525
4ca6c,-66.10222692802326,45.83899933249983,2.723
4ca74,-65.27358350744986,45.65188037561498,2.765
4ca7c,-65.75544023820525,45.122894022579636,3.321
4ca84,-66.22365650276622,44.59733255101293,2.102
4ca8c,-67.02796146345351,44.77113700079574,2.954
4ca94,-67.47104475539986,44.24290109197941,2.279
4ca9c,-66.67869969379015,44.075415735283705,3.210
4cad4,-69.85750142696139,43.49208631852569,4.393
4cadc,-69.46333805648503,44.02324821787178,3.788
4cae4,-69.05742886116104,44.55907687216402,3.571
4caec,-68.26410045113192,44.40413366339562,3.579
4caf4,-67.83333500226742,44.9385075001413,3.944
4cafc,-68.6393235989091,45.09940022109111,3.580
4cb04,-69.4454688994805,45.25378300905133,3.760
4cb0c,-70.25130901542859,45.401635423002375,4.345
4cb14,-70.64313475667618,44.85000457468852,3.145
4cb1c,-69.85058834310854,44.70770527513035,3.582
4cb24,-70.24373635358914,44.166330637894696,3.756
4cb2c,-70.62536488120527,43.62982494100404,3.811
4cb34,-71.39206999000972,43.76162394477291,3.934
4cb3c,-71.02323775009286,44.30328091094406,3.356
4cb44,-71.80141498523236,44.434100871248425,3.493
4cb4c,-72.1572070440054,43.88748970027488,3.762
4cb54,-72.92036772414407,44.00743844192521,3.930
4cb5c,-72.5778415399098,44.55880278305097,3.663
4cb64,-72.2246067802931,45.11561412300014,3.227
4cb6c,-71.43462270450776,44.98597158060743,2.766
4cb74,-71.0563798467985,45.54294872249074,4.198
4cb7c,-71.86021642000505,45.67772580183924,3.588
4cb84,-71.48420111854001,46.2449765836059,3.570
4cb8c,-71.09606803545505,46.817190094865374,3.658
4cb94,-70.26363125309402,46.67153584037573,4.162
4cb9c,-70.66621432711167,46.10486449383929,2.924
4cbac,-69.02790589564584,45.804383132863116,2.293
4cbb4,-68.59740618934015,46.3593095463017,2.894
4cbc4,-69.00065435079064,47.08415078591966,2.415
4cbcc,-68.15345477650443,46.91835023497737,3.254
4cbd4,-67.69551394242599,47.481276761957204,2.858
4cbdc,-68.55698282858236,47.65351126337343,3.437
4cbe4,-69.41911211176529,47.81833350818541,2.955
4cbec,-69.84811181014945,47.24276390891503,3.267
4cbf4,-70.69529959367085,47.39417426831526,3.950
4cbfc,-70.2813521917143,47.975720793455274,1.886
4cc04,-71.14314947981013,48.1256647277617,3.322
4cc14,-72.38674439728447,47.67539311526126,4.521
4cc1c,-72.00394820004988,48.2681711522426,3.285
4cc24,-72.86319220592635,48.40325999262701,3.149
4cc5c,-73.9276716385481,46.62494916578491,3.274
4cc64,-73.11541315334156,46.50499139348562,3.320
4cc6c,-72.75705400143364,47.087601770956496,3.371
4cc74,-71.92737809324741,46.95587308954433,3.435
4cc7c,-72.30076226296273,46.378345011245685,3.297
4cc84,-72.66235423012867,45.8059810724829,3.399
4cc8c,-73.46233057767785,45.927740294795356,3.394
4cc94,-73.79828911238329,45.35601138418614,3.712
4cc9c,-73.0126428150301,45.238950917508724,3.328
4cca4,-73.35209279190926,44.677409191798205,3.352
4ccac,-73.68114617094139,44.12149610809212,3.157
4ccb4,-74.4391400351933,44.22969814236995,3.517
4ccbc,-74.12374715593255,44.78995273295755,3.620
4ccc4,-74.89238720051853,44.89647590036436,3.425
4cccc,-75.19395150312272,44.3320892580536,3.480
4ccd4,-75.94518828923353,44.42872316799221,3.140
4ccdc,-75.65760073420776,44.997030776309764,3.323
4cce4,-75.36066533769299,45.57147314077262,3.548
4ccec,-74.58110766422296,45.466835421941504,3.093
4ccf4,-74.25968588983443,46.043040361206224,3.592
4ccfc,-75.05396501641185,46.15192903281946,3.393
4cd04,-75.8447184911027,46.25446463211797,3.195
4cd14,-76.90829675186505,45.762439235681285,3.613
4cd1c,-76.13653502553329,45.66998455433451,3.372
4cd24,-76.418981853709,45.091678725860824,3.075
4cd2c,-76.69246459054915,44.519662282239864,3.448
4cd34,-77.43540199638518,44.60497737612782,3.597
4cd44,-77.92866064730075,45.263543657570025,3.642
4cd4c,-78.17363034834156,44.68474723155496,3.096
4cd54,-78.90678854578833,44.759058254429135,2.991
4cd5c,-78.67618672592356,45.34092658800977,2.252
4cd6c,-77.67553872622592,45.84891593926636,3.380
4cdac,-75.54310351590775,46.844990129231796,3.566
4cdf4,-77.39968970156544,48.348718346436286,3.254
4cdfc,-77.1168276719007,48.969091299205736,3.867
4ce5c,-73.5003096868368,50.50601670439512,2.809
4ce6c,-74.75755525117076,50.0053631448339,2.911
4ce9c,-72.48378856696469,49.00626713265131,3.420
4cea4,-71.60810023870776,48.86572509278422,3.494
4ceac,-70.7311946982001,48.717508978742806,3.432
4cf54,-67.41733415601499,52.966034617550555,3.674
4d064,-78.69633792590147,53.90154562606244,5.241
4d10c,-80.61878951395008,51.30757157743871,3.287
4d1fc,-77.67999924697988,49.69097511428057,2.367
4d20c,-78.22082511399839,48.43678959125255,3.673
4d214,-79.0365425866694,48.51821368957279,3.467
4d224,-79.61572873441392,49.22374891898753,3.415
4d234,-80.64986640760029,48.66160365946258,3.174
4d244,-80.06888198893678,47.968977024406556,3.552
4d264,-79.50714369591343,47.28252317354863,3.473
4d284,-78.96375214808991,46.602591870368016,3.231
4d28c,-79.73041641351828,46.67458019694951,4.079
4d294,-79.94617147057252,46.0733946861149,3.358
4d29c,-79.19486309453562,46.004293860264816,3.627
4d2a4,-79.41833892980516,45.41273367333123,3.449
4d2ac,-79.63452529274937,44.828004071291474,3.428
4d2b4,-80.35649978274961,44.89168510821841,3.317
4d2bc,-80.15475674884867,45.479067057454735,3.464
4d2cc,-81.07238231887125,44.950208155123335,3.444
4d2dc,-81.60900503577834,45.59575514269343,3.669
4d2e4,-81.43023253339915,46.194975291222995,3.163
4d2ec,-80.69141371034036,46.13691581353985,2.343
4d2f4,-80.49104172635016,46.7407652263767,3.262
4d2fc,-81.24524909477098,46.801267596105795,3.151
4d314,-82.88723690868245,46.295212965716914,2.850
4d31c,-82.1622837690674,46.24769756579249,4.849
4d324,-82.32617413813406,45.64634655443293,2.383
4d334,-83.18035901689925,45.095983265615594,3.983
4d34c,-83.86881688398495,45.135053721058256,2.877
4d354,-84.54971791895318,45.16957970996707,3.501
4d35c,-84.43416778333491,45.76864440332122,3.230
4d364,-84.31459791707425,46.37517073397918,3.279
4d36c,-83.60477557619124,46.33765717984609,3.826
4d37c,-84.19080785270539,46.989094026727926,4.955
4d39c,-83.32182551882282,47.56956345366534,2.640
4d3cc,-81.44658007769429,48.72383397360327,3.195
4d3d4,-81.25104984776182,49.360021536615825,2.846
4d3dc,-82.05812681510973,49.41852564202265,2.762
4d3fc,-83.64894975433606,49.51705048853378,3.943
4d42c,-86.72634238068531,49.644970708210515,3.523
4d434,-86.80046029043743,48.99706028236491,3.754
4d43c,-86.06204972174245,48.974256219587055,2.427
4d474,-84.6784619567579,48.275915468797194,3.485
4d494,-85.70996057726968,46.435989021425726,2.605
4d4ac,-85.2228082993142,45.199696622720374,3.197
4d4b4,-85.88784774838781,45.22554300763289,4.409
4d4c4,-86.47107896773952,45.84962225625019,3.122
4d4d4,-87.19288090530539,45.264991502632164,2.637
4d4dc,-87.1330945634392,45.868108267280455,3.327
4d4e4,-87.07121022073484,46.47886906058088,3.265
4d4ec,-86.39497217243836,46.45959431580319,1.636
4d50c,-88.36134325676848,47.12452690427598,3.849
4d514,-88.39647618779964,46.50505674336456,4.127
4d51c,-87.73844854260557,46.4939702608307,3.424
4d524,-87.78626694354598,45.88259098701812,3.943
4d52c,-87.83246222367252,45.27888252367293,3.384
4d534,-88.4631677025113,45.28908000022231,3.464
4d53c,-88.43039817638258,45.893223117723416,2.395
4d544,-89.06530453886859,45.90015855348674,3.999
4d54c,-89.08482484788536,45.295731782411536,3.152
4d554,-89.69727435058005,45.29898637530145,3.470
4d55c,-89.69081632745551,45.90355197019323,4.257
4d564,-89.6841309788904,46.51582723863683,2.114
4d574,-89.02416826937565,47.1320688537089,3.876
4d58c,-89.6625914823652,48.398325390302965,2.818
4d594,-88.97999318319022,48.39431061174874,3.296
4d5c4,-88.24803263924989,49.02804978278153,1.622
4da84,-78.10311546920013,55.266520873140855,4.959
4db84,-76.77106286036383,60.29533112474394,8.209
4dd34,-68.35955930574754,63.85664917232292,4.250
4dfc4,-86.54911703794036,66.19834452772567,4.725
4e0f4,-82.68724122661733,69.13247627409946,3.212
4e164,-78.88188394866738,72.78322503624601,3.187
4e594,-57.26544943082275,72.72630321847276,6.051
4e6f4,-68.6032636956172,70.30996965290325,19.006
4e7fc,-66.12088936057924,65.90820263047253,12.899
4e8d4,-52.410107393027616,69.00731127081404,6.936
4e904,-54.5530462654145,66.86887102160446,2.187
4e99c,-52.79400207323942,65.49968293588029,3.535
4ea24,-51.19573787489083,64.11730105972669,4.021
4eaa4,-46.10410818695465,60.429086578994806,1.791
4eabc,-45.0,60.90979474290739,1.166
4ef2c,-51.06599522704122,69.57111288379565,2.403
4ef3c,-51.327297629808,70.55849039593409,6.811
50c2c,-156.76255423356812,71.69061036253555,5.311
50cd4,-162.29164515405145,66.77041968540814,9.635
5114c,-133.5651218070781,68.20559316951835,3.275
51324,-147.80033689571084,65.06541423334525,3.254
5133c,-146.38041873633955,64.71228216899198,2.541
5134c,-146.02077093729056,63.75341917961847,3.734
5148c,-138.73028622835852,64.22273080419814,2.711
51544,-135.0,60.90979474290739,3.259
518d4,-104.58125496938315,69.44114013135888,5.411
51f9c,-95.43851426706763,68.4365026466828,3.350
52094,-91.79272071895001,63.19192547331507,4.961
520bc,-91.73570458892839,62.43963131045236,5.665
521ac,-95.86521845089493,64.59991033892067,5.134
52554,-104.93943785786985,54.925815865177896,2.320
525fc,-97.92359814523653,55.590998026133256,3.353
5263c,-95.17055328009009,56.45413508032322,1.944
5272c,-93.85837396254495,60.898790639857694,3.807
528fc,-93.69044022980269,52.98873977170182,4.512
52954,-95.69847765694173,50.20866300568933,4.485
52974,-93.43061691736132,50.962060764380084,5.619
5298c,-91.83482904225356,50.33374601079661,4.372
52a24,-91.79261322114151,49.67730081518931,3.920
52a2c,-92.52807321189091,49.663612695782795,3.774
52a3c,-91.75196736075011,49.02804978278153,5.063
52a54,-92.36239213654608,47.73951059444734,3.139
52a5c,-91.67506305054772,47.751568649740825,3.938
52a7c,-90.32996868441214,47.763283608849484,2.617
52a8c,-90.97583173062435,47.1320688537089,2.803
52a94,-90.95490269054488,46.51228869833384,3.096
52a9c,-90.31586902110962,46.51582723863683,3.105
52aa4,-90.3091836725445,45.90355197019323,3.751
52aac,-90.30272564941995,45.29898637530145,4.338
52ab4,-90.91517515211466,45.295731782411536,3.519
52ac4,-91.56960182361742,45.893223117723416,3.894
52acc,-91.5368322974887,45.28908000022231,2.990
52ad4,-92.16753777632749,45.27888252367293,3.015
52adc,-92.21373305645403,45.88259098701812,3.205
52ae4,-92.26155145739445,46.4939702608307,3.146
52aec,-91.60352381220036,46.50505674336456,4.663
52af4,-91.63865674323152,47.12452690427598,2.983
52afc,-92.31107522066817,47.11296544053039,3.292
52b04,-92.99287821245375,47.09721771435532,3.034
52b0c,-93.68384070253457,47.07711853048451,3.748
52b14,-93.60502782756164,46.45959431580319,3.869
52b1c,-92.92878977926516,46.47886906058088,2.692
52b24,-92.8669054365608,45.868108267280455,3.323
52b2c,-92.80711909469461,45.264991502632164,3.277
52b34,-93.45539038281015,45.24726012362383,3.350
52b3c,-93.5289210322605,45.84962225625019,3.131
52b44,-94.19956756736056,45.82698187046505,3.132
52b4c,-94.1121522516122,45.22554300763289,3.063
52b54,-94.7771917006858,45.199696622720374,3.307
52b5c,-94.87861834237812,45.80003808771643,3.050
52b64,-94.98358309363125,46.407898468685985,3.058
52b6c,-94.29003942273032,46.435989021425726,3.572
52b74,-94.38372149633531,47.05250473879583,3.003
52b7c,-95.09226317873313,47.023215743448496,3.439
52b84,-95.20484758494688,47.64591649371733,3.102
52b9c,-94.48077772189055,47.676458022619265,2.550
52bac,-93.0592839631318,47.7230869668958,3.284
52bb4,-93.12812800153964,48.35639804830539,3.307
52bdc,-94.02907250131533,49.621181578423176,6.933
52be4,-94.79400318268148,49.5920552204096,3.153
52bec,-94.68572489389628,48.94633434577918,1.432
52bf4,-95.44255010795756,48.91311516337448,2.918
52c04,-96.35105024566394,49.51705048853378,2.742
52c0c,-96.20809320520071,48.874423309533505,4.341
52c14,-96.9820024651293,48.83008821361279,2.079
52c1c,-97.14243502567086,49.47081404320543,2.980
52c24,-97.94187318489027,49.41852564202265,2.917
52c2c,-98.7489501522382,49.360021536615825,3.842
52c34,-98.55341992230572,48.72383397360327,3.471
52c3c,-97.76390753575537,48.779944763054814,2.588
52c44,-97.59232143483094,48.14820844869761,2.487
52c54,-98.18294230748367,47.47181170056475,1.890
52c5c,-97.426797197472,47.52343786676671,3.526
52c64,-96.67817448117718,47.56956345366534,2.783
52c6c,-96.82734543586919,48.19629898862204,3.252
52c74,-96.07030194456628,48.23881470028577,2.692
52c7c,-95.93741609948151,47.6103380760054,3.457
52c84,-95.80919214729462,46.989094026727926,3.132
52c8c,-96.5342187246737,46.94998568518948,3.286
52c94,-96.39522442380876,46.33765717984609,3.349
52c9c,-95.68540208292576,46.37517073397918,2.866
52ca4,-95.5658322166651,45.76864440332122,2.997
52cac,-95.45028208104684,45.16957970996707,3.397
52cb4,-96.13118311601507,45.135053721058256,2.981
52cbc,-96.26095365488504,45.73265729830893,3.234
52cc4,-96.96371284092196,45.69193671739993,3.203
52ccc,-96.81964098310075,45.095983265615594,3.518
52cd4,-97.51538845945977,45.05223656618173,2.682
52cdc,-97.67382586186595,45.64634655443293,2.549
52ce4,-97.8377162309326,46.24769756579249,2.703
52cec,-97.11276309131755,46.295212965716914,2.638
52cf4,-97.26703735354167,46.90574097542642,2.984
52cfc,-98.00732687681125,46.856214866534216,3.381
52d04,-98.75475090522903,46.801267596105795,2.807
52d1c,-98.56976746660087,46.194975291222995,3.191
52d24,-98.39099496422168,45.59575514269343,3.068
52d2c,-98.21814513304824,45.00368591857156,2.331
52d3c,-99.11490888392649,45.54003574740289,4.351
52d44,-99.84524325115135,45.479067057454735,2.079
52d5c,-100.58166107019484,45.41273367333123,2.598
52d6c,-100.05382852942748,46.0733946861149,3.116
52d74,-100.26958358648173,46.67458019694951,2.097
52d7c,-101.03624785191009,46.602591870368016,3.022
52d84,-101.27536071721116,47.207522109259976,2.773
52d8c,-101.52286505620484,47.818965625478924,3.210
52d94,-100.72401645976453,47.89711006713866,3.009
52d9c,-100.49285630408659,47.28252317354863,2.309
52dac,-98.94625189806985,47.414541077371524,4.209
52db4,-99.14459686171367,48.03469205337231,2.789
52dbc,-99.93111801106322,47.968977024406556,2.536
52dc4,-100.15362569802197,48.59310909877348,2.869
52dcc,-99.35013359239971,48.66160365946258,1.643
52dd4,-99.56323299693375,49.295145377324374,4.836
52ddc,-100.38427126558608,49.22374891898753,3.050
52dec,-100.96345741333062,48.51821368957279,2.962
52df4,-101.77917488600161,48.43678959125255,3.035
52dfc,-102.04473055109418,49.06084679028318,3.516
52e04,-102.32000075302012,49.69097511428057,2.982
52e14,-101.73579219508083,50.41913805291117,2.903
52e24,-102.90171481860891,50.96871929703854,3.174
52e2c,-103.20925877380358,51.61593210096554,19.156
52e34,-102.3005388789981,51.71601443249187,3.392
52e3c,-102.0128295765735,51.06474668233954,3.918
52e44,-101.12939882373648,51.15313910607437,2.462
52e4c,-101.39711140238074,51.808158264609766,3.298
52e5c,-100.25200413292247,51.23403170368523,3.338
52e64,-100.01373057508198,50.58152607431465,1.709
52e6c,-100.87169207509433,50.50393650189031,5.213
52e74,-100.62347660823501,49.86074636783559,2.200
52e7c,-99.78429098984067,49.935172577090256,3.211
52e84,-98.95182472322647,50.00281198233733,3.004
52e9c,-98.1265579930062,50.06381628141639,3.172
52ea4,-97.308952747958,50.118345971082704,3.310
52eac,-96.49945173226828,50.16656959893055,2.747
52eb4,-96.65359624659463,50.822840402785005,4.383
52ebc,-97.48188719398107,50.772539678056546,4.378
52f4c,-97.52255067381562,54.19956749571786,0.981
52f54,-97.71879022083343,54.892601096576946,3.636
52f84,-101.59411052352132,54.58164768612325,2.529
52f9c,-101.30366207409854,53.90154562606244,3.323
52fd4,-103.52872294061743,52.26840899686509,4.964
52fdc,-103.86075522914511,52.925906269417155,2.945
52fe4,-104.20604856176604,53.58816254598127,3.159
53014,-106.16155666528046,53.33427383859411,3.021
53024,-104.81534203271885,52.80847667016541,2.743
53034,-105.39976566602512,52.034548238521054,2.782
5303c,-105.77336351304993,52.682240302873055,2.505
53044,-106.73407998435367,52.54710960970293,2.595
5304c,-106.34020052842752,51.90480321764591,3.173
53054,-107.28297390605928,51.76641106168095,3.419
5305c,-107.69674564712025,52.403015019669205,4.996
53064,-108.12627777895808,53.04350233839878,3.081
53084,-109.57672398833861,53.52168516146715,3.903
5308c,-109.11012035820191,52.88413674129635,3.583
53094,-110.09389856880462,52.715411643815024,2.221
5309c,-110.58043037990441,53.34613311703441,2.704
530a4,-111.5826813570859,53.16090721947709,1.970
530ac,-112.58266584398503,52.966034617550555,3.149
530bc,-111.07682876123893,52.537322769279044,2.494
530cc,-111.55193742204219,51.73626165806524,2.790
530dc,-110.1182263931001,51.29887590014869,1.229
530e4,-109.17269743477055,51.46347709526254,2.488
530f4,-108.66061155982592,52.249905459661385,3.180
530fc,-108.22737656225758,51.61931526837801,2.998
5310c,-107.40667344916213,50.37025578887839,3.004
53124,-109.66387771289189,50.6846753628621,2.240
53134,-110.13539320155627,49.913917862900924,3.164
5313c,-109.22516710096947,50.074231697827486,3.387
53154,-109.26880530179992,48.717508978742806,2.662
5316c,-107.90886101268056,49.614039291385815,2.706
5319c,-106.12877673518642,49.882761031639184,2.759
531bc,-105.59507061933574,50.63367085464684,3.161
531c4,-104.69345017665013,50.75328336276504,3.043
531cc,-105.04002528080373,51.39147595109374,4.195
531d4,-104.12263663651369,51.50778866473619,3.560
531dc,-103.7954581394355,50.86493452721463,4.485
531e4,-103.48020887775847,50.2273916816032,3.663
531ec,-104.35939060660824,50.12021247905332,2.959
531f4,-104.03723627310241,49.492487866796615,3.093
53204,-102.8831723280993,48.969091299205736,2.562
5320c,-102.60031029843458,48.348718346436286,2.521
53214,-103.42638303375881,48.25389147815354,2.925
53224,-104.5739330376522,48.76442656437357,2.239
5322c,-105.42519947410331,48.65133369071449,3.630
5323c,-104.25690094021037,48.15221105722161,3.266
53244,-103.95064211350477,47.54574563171974,3.414
53254,-104.45689648409225,46.844990129231796,3.150
5325c,-103.65466256477931,46.9451967378181,2.013
53264,-102.85669736896527,47.03896082818502,2.822
5326c,-103.13663698856928,47.6433861017167,2.408
53274,-102.3272230228709,47.734426836562555,2.562
5327c,-102.06345035492349,47.126370159817526,5.231
5328c,-102.58611370752178,46.440760583107576,2.193
53294,-102.32446127377408,45.84891593926636,2.268
532ac,-101.09321145421167,44.759058254429135,3.003
532d4,-103.30753540945085,44.519662282239864,2.901
532f4,-103.3684962509358,46.35071569467744,2.074
532fc,-104.1552815088973,46.25446463211797,2.802
5332c,-104.05481171076649,44.42872316799221,3.242
53334,-104.80604849687728,44.3320892580536,2.308
5334c,-105.5608599648067,44.22969814236995,2.799
53354,-106.31885382905861,44.12149610809212,3.201
5335c,-106.64790720809074,44.677409191798205,3.328
53364,-106.9873571849699,45.238950917508724,4.635
53374,-106.53766942232217,45.927740294795356,3.717
5337c,-107.33764576987134,45.8059810724829,3.257
5339c,-106.88458684665844,46.50499139348562,2.196
533a4,-106.0723283614519,46.62494916578491,4.150
533cc,-105.92925419651911,47.927953735556954,2.989
533dc,-107.13680779407365,48.40325999262701,1.971
533e4,-107.99605179995012,48.2681711522426,3.547
5340c,-109.30470040632916,47.39417426831526,2.412
5341c,-110.58088788823473,47.81833350818541,2.587
53424,-111.44301717141765,47.65351126337343,3.229
5342c,-112.30448605757401,47.481276761957204,2.413
53434,-111.84654522349557,46.91835023497737,2.847
5343c,-110.99934564920936,47.08415078591966,3.283
53444,-110.56942472236398,46.51890610923327,4.189
5344c,-111.40259381065985,46.3593095463017,2.446
53454,-110.97209410435416,45.804383132863116,2.739
5345c,-110.1527124825861,45.95799914919805,4.207
5346c,-109.73636874690597,46.67153584037573,3.784
5347c,-108.51579888145999,46.2449765836059,3.858
53484,-108.13978357999495,45.67772580183924,2.974
5348c,-108.94362015320151,45.54294872249074,2.563
53494,-108.56537729549225,44.98597158060743,2.383
534a4,-107.4221584600902,44.55880278305097,1.093
534b4,-107.8427929559946,43.88748970027488,2.682
534bc,-108.19858501476764,44.434100871248425,2.397
534c4,-108.97676224990714,44.30328091094406,2.693
534cc,-108.60793000999028,43.76162394477291,3.637
534d4,-109.37463511879474,43.62982494100404,4.095
534f4,-109.74869098457143,45.401635423002375,3.862
534fc,-110.5545311005195,45.25378300905133,2.417
53504,-111.36067640109088,45.09940022109111,2.628
5351c,-110.94257113883897,44.55907687216402,3.974
53534,-110.91111035352436,43.34841169056943,3.078
5353c,-111.31753030105163,43.874042351540396,2.293
53544,-112.09844346053298,43.71873233420612,2.878
5354c,-111.6800612155514,43.19881473213263,2.396
53554,-112.4489437696075,43.043319215508525,2.875
5355c,-112.87897889684928,43.55734806961038,2.688
53564,-113.32130030620986,44.075415735283705,4.457
53584,-114.24455976179476,45.122894022579636,2.709
53594,-113.89777307197674,45.83899933249983,2.512
535a4,-112.61029171846985,45.476970823010845,2.493
535ac,-111.79144719764979,45.644031300899265,2.845
535b4,-112.23537293113796,46.192767730397904,2.870
535bc,-113.06726352963967,46.019315185787235,2.588
535c4,-113.53808355521672,46.56531625405957,2.726
535cc,-112.69296364318917,46.74539120867095,4.131
535d4,-113.16475070478317,47.30166702726149,1.645
535dc,-114.02327475384634,47.11473334139213,3.108
535e4,-114.87953099317299,46.92054111345732,3.861
535ec,-114.38139510255823,46.37818142460507,2.581
53604,-116.25875004888053,47.25695293663096,2.824
5360c,-115.39271187573394,47.46581540128125,3.130
53614,-115.92148768826333,48.013724234457705,3.731
5361c,-116.80017255405274,47.79712096083326,2.937
53624,-117.35782102077606,48.33937164704846,3.233
5362c,-117.93226259635436,48.8833854474983,3.232
53634,-117.02811879985308,49.116237933778166,3.058
5363c,-116.46642734330744,48.563970146294245,3.508
5364c,-116.11893065265598,49.34115165982926,3.205
53654,-115.20527280757321,49.55799952251051,3.825
5365c,-114.67093743067078,48.989805593632624,2.173
53664,-114.15314998422515,48.42415201154842,3.317
5366c,-115.03896457399081,48.22276842793814,3.696
53674,-114.52338040978613,47.66730896553307,3.030
5367c,-113.65128748447525,47.86134359972227,2.796
5368c,-113.26460545128072,48.61778852692335,3.630
53694,-112.37390554918998,48.80360690151697,2.847
5369c,-111.90100617582074,48.22674871414353,3.269
536a4,-111.02393798120558,48.39801258038515,2.381
536ac,-110.14634513331168,48.56160457635702,3.620
536bc,-111.4816360672884,48.981551685732505,3.721
536c4,-111.95460843061487,49.56868350228685,2.867
536cc,-111.04541855422664,49.74539646117814,3.086
536d4,-111.51808603959161,50.34276576400629,3.162
536dc,-112.44351127827946,50.159122343329194,2.947
536e4,-113.36694304750321,49.967070633490465,2.986
536ec,-112.86233519680306,49.383811699558,3.245
536f4,-113.76798050952883,49.1908304277754,3.083
536fc,-114.28773956104234,49.766670605374856,3.255
53704,-114.824546086372,50.3449915036303,3.035
5370c,-115.37909088958526,50.92545650595485,3.741
53714,-114.42743102060781,51.14148667176787,3.339
5371c,-113.8884060322669,50.55307244308483,2.941
53724,-112.94903197831269,50.752563694594535,2.296
5372c,-112.0070891802146,50.94339374189338,5.896
53734,-112.51315724471016,51.5469637399394,3.268
5373c,-113.47189028521392,51.34868377365052,2.597
53744,-114.01283953699006,51.94713911372452,3.062
5374c,-113.03705565127987,52.153139381538004,2.537
53754,-113.57958747360895,52.761564146971075,2.695
5375c,-114.57266780413583,52.54756617430163,2.844
5376c,-114.98475569602991,51.73196328424152,2.271
53774,-115.95209265463257,51.50770959231466,3.553
53794,-117.87029879355532,51.03245679829266,4.041
5379c,-116.91416162440527,51.27449531904699,3.475
537a4,-116.32620072013317,50.70069617138105,2.653
537ac,-115.75680331275461,50.12841045079938,2.785
537b4,-116.68454749120218,49.903436562556344,3.740
537c4,-118.20420379061615,50.22548797322587,2.043
537cc,-117.60716902017667,49.670194372385616,3.469
537d4,-118.52408074464022,49.42882513311282,2.532
537dc,-119.13387481766317,49.97533560246704,3.164
537e4,-119.76225945216095,50.522543742143625,2.939
537ec,-118.81986738260223,50.78174878702565,3.201
537fc,-120.40986376512309,51.0700583435909,3.127
53804,-121.0773303198742,51.617470081827705,3.384
5380c,-121.7653138315851,52.164351561656794,3.576
5381c,-120.10974717515984,51.89559914459724,4.123
53834,-118.79676446406877,53.00106722756239,3.665
5383c,-119.79561426724439,52.731336355863945,2.554
53874,-122.47447957846147,52.71025743739156,3.157
53884,-123.95905981967626,53.79727252582643,3.476
5388c,-122.94328073747732,54.116558131350644,3.424
5389c,-124.73583852306388,54.337403532065316,3.418
538c4,-123.44548713145525,55.54786617555317,3.561
538dc,-122.37780845963638,55.869528092177305,3.525
538e4,-121.61334725764118,55.29899125620457,3.659
53904,-119.82153540779038,55.016327488215744,2.625
5390c,-118.75836257425851,55.29598328054702,3.058
53914,-119.467160014534,55.88938662569367,4.833
5391c,-120.54624983349963,55.59944520474486,2.633
53924,-121.29618768915043,56.18077693051417,2.892
5395c,-117.97505728182011,57.04916441819153,2.480
53964,-117.27615339280706,56.436746811525374,3.067
5396c,-118.3768510526471,56.16856327626119,3.221
53974,-117.68513415789164,55.56510556022438,2.840
53984,-115.9535092079227,55.20989754818526,3.875
5398c,-115.32760958500967,54.59645768696355,2.765
53994,-116.37385027776371,54.356733825957626,2.653
5399c,-117.01780531893078,54.96099896104123,2.543
539b4,-118.44403921952033,53.84678723136467,2.707
539c4,-116.77438272423964,53.511966263418955,2.883
539cc,-117.7894529837206,53.261339946688985,3.441
539e4,-115.15219896689685,53.149580980861664,3.821
539ec,-115.75229369240223,53.752778796205476,3.112
539f4,-114.72396073830971,53.983631898260015,3.452
539fc,-114.14159491674282,53.37186097629764,3.016
53a04,-113.12638415047157,53.584336792676865,3.188
53a0c,-112.1073742883856,53.78692386488788,2.950
53a14,-112.65182062314942,54.4149902669561,3.023
53a1c,-113.69019093553177,54.20440240697856,3.656
53a2c,-114.88190254703909,55.44815476543671,3.604
53a34,-113.80387614852322,55.675635369415055,2.318
53a3c,-113.21698303760465,55.04470262343204,2.720
53a6c,-111.6097121324328,54.61531901853295,2.506
53a74,-111.08539466390611,53.979560188976244,3.207
53a7c,-110.06129292926349,54.162206567331395,3.054
53a84,-109.03593146176995,54.33484671719587,2.261
53ae4,-109.44657420550159,56.47599556905541,3.035
53afc,-110.54070662715847,56.29245308549184,2.392
53b04,-111.0838150005086,56.94890930440101,3.377
53bf4,-116.39099241669318,58.202276286417074,3.222
53c0c,-117.1037319905574,58.83213993902008,2.595
53c9c,-112.27574149702849,59.80677924730545,2.505
53d1c,-115.02986176404984,62.466585364668965,3.806
53eec,-123.41275189903548,58.8231929347485,3.509
53fb4,-128.50524126610753,59.757244210846125,3.621
54004,-135.0,59.022217891573504,0.850
5400c,-133.95411032901916,58.55010691074132,4.679
54014,-135.0,58.09112005482145,4.799
54044,-135.0,57.16917716353992,4.019
54064,-132.9878500307906,57.148419041213195,1.948
5408c,-132.0210678493746,56.66586278209557,3.343
540c4,-131.17215910267862,55.27689900513962,3.127
540ec,-132.09223713650374,55.75998722820802,5.474
5412c,-132.22375735133426,53.979335720052724,5.215
5462c,-125.7636181106026,50.1024638939052,3.281
54634,-126.50009512040414,50.598097730583255,3.255
54644,-128.17349030006937,50.74431906083744,2.754
546cc,-132.2846568644744,53.1053068764238,7.315
54704,-127.88375569165214,52.43163615849796,4.262
5472c,-130.38226202203248,53.9054357254439,4.395
54734,-129.40374904452622,54.293969469430444,7.585
5473c,-128.5546100532527,53.795197704489475,3.985
5474c,-128.4073014657697,54.6742429457668,3.356
54754,-127.3932007570645,55.04583667690964,4.678
5475c,-126.55879328638335,54.523698314349204,3.991
54764,-125.74841908122147,53.9978463867077,3.533
54804,-121.35634165756275,50.79305808362498,2.706
5480c,-122.29370914161856,50.50781049426442,4.603
5481c,-120.69689745444508,50.25503101148781,3.530
54824,-120.05655481665698,49.71704271290935,3.238
5482c,-119.4347195892944,49.17948619793479,2.807
5483c,-120.97170103833336,49.45079790906743,3.229
54844,-121.87880036373998,49.17680466730152,3.210
54854,-122.12375786362111,48.38545116873899,2.944
5485c,-122.77737021140791,48.89528041791678,3.394
54864,-123.44899273747473,49.40477446671569,3.915
5486c,-122.5407605081809,49.695918952907576,3.339
54874,-123.22145562647644,50.21455375570108,4.039
5487c,-124.13910709450089,49.91354010007483,3.548
54884,-125.04622643022859,49.60503465255655,3.414
5488c,-124.3474865471586,49.10622990201941,3.245
54894,-125.23583055466275,48.80054454349141,4.498
5489c,-125.94241349089388,49.28931423785998,3.888
548e4,-123.87596122687643,47.81978725683703,4.290
548ec,-124.5471476686197,48.31057252246749,4.542
548f4,-123.66695921373879,48.606455574940384,3.425
548fc,-123.00420170434182,48.10610323618026,3.017
54904,-122.35876981015551,47.60554976377099,3.545
5490c,-121.73021960709399,47.10515711028942,3.195
54914,-122.58444412590174,46.83726364479188,3.284
5491c,-123.22186342435893,47.32856395365195,3.651
54924,-124.07655476746474,47.044928700816264,2.693
54934,-124.26925070487903,46.28200959288863,2.749
5493c,-123.43091434168191,46.56280880496285,3.051
54944,-122.80134019839946,46.0807264098345,3.289
5494c,-123.63186885536793,45.80895523301918,2.800
54954,-123.0099735946843,45.336043608223854,3.292
5495c,-122.18745180416771,45.599013321487334,3.237
54964,-121.35799866348468,45.85580399452963,2.851
5496c,-121.9632925332674,46.34623296379042,3.810
54974,-121.11810901296414,46.605272139218975,2.722
5497c,-120.52199914995944,46.10622653095966,2.483
54984,-119.67985980678597,46.35010205581778,2.747
5498c,-118.83200810335015,46.58726262639177,3.250
54994,-119.40798391088379,47.10318936906259,2.632
5499c,-120.26619628104912,46.85765143231625,2.735
549a4,-120.86864583390572,47.36628243471884,3.211
549ac,-121.4876754625093,47.87566447030603,3.209
549bc,-120.00015289148071,47.620443934780084,2.814
549c4,-119.12519527134707,47.867457822452465,2.305
549cc,-119.72322639507438,48.39445025390465,2.875
549d4,-118.83080867098445,48.642736955612264,3.256
549dc,-118.24425107080101,48.10715297366529,2.742
549e4,-117.67448875400636,47.5730748192771,3.264
549ec,-118.54392369079375,47.34171624481326,3.275
549fc,-117.1209773013205,47.0408257756844,3.231
54a04,-116.58318640435611,46.510712029528854,2.982
54a0c,-116.06060021784302,45.98302290415068,2.383
54a1c,-117.4295907902205,46.29527448275069,2.982
54a24,-118.27174051612829,46.07297628255483,3.008
54a2c,-119.10917615591471,45.84394914604468,2.602
54a34,-118.55369269471477,45.339491874084075,2.999
54a3c,-117.726706078548,45.56062679935791,3.349
54a44,-117.19644018068523,45.050494706892984,2.669
54a4c,-118.01296514374329,44.837013874938236,2.856
54a54,-117.48655817896223,44.336783427883056,2.831
54a5c,-116.68048912600881,44.54284482942752,3.301
54a64,-115.8711763805572,44.74261432541018,4.199
54a6c,-116.37621034121527,45.25753681141179,3.369
54a84,-114.57913245827669,44.41714955873124,3.446
54a94,-114.90213262495145,43.72188823075892,2.022
54a9c,-114.11250173606629,43.90172524383432,3.692
54aa4,-113.65871795249885,43.38993003734719,2.552
54aac,-113.21735355100876,42.881959002655655,2.500
54ab4,-113.98489007121277,42.71477799417127,2.625
54abc,-114.43724694649585,43.216529213874374,3.337
54ac4,-115.21415825043253,43.03720694749265,2.983
54acc,-114.75115784376231,42.54183003500016,2.694
54adc,-115.98905132459512,42.85203478806316,3.436
54ae4,-116.4750122850138,43.34406290111814,2.961
54aec,-115.68977327687077,43.535974112390875,3.350
54af4,-116.17841047267393,44.037926550423144,2.831
54afc,-116.9740459152139,43.83905367894767,2.762
54b0c,-118.55525388753618,43.42328365157573,3.837
54b8c,-121.23367618469804,43.921272350713615,3.167
54b94,-120.43610234087129,44.15919725763274,2.951
54bb4,-118.82535696019396,44.6172147300917,2.682
54bcc,-119.37604906596664,45.11190409095233,3.284
54bd4,-119.94145552825202,45.60833675325731,2.627
54bdc,-120.76815465198709,45.3662941867252,2.886
54bec,-121.0052111212463,44.63795211099848,2.557
54bf4,-121.81123068005338,44.391904974859656,2.864
54bfc,-122.40321207739511,44.863592196883815,3.096
54c04,-123.21082024172206,44.60329429659432,3.133
54c0c,-122.61104912349285,44.140037892724614,3.025
54c14,-123.40432014134305,43.88253259544248,3.347
54c1c,-124.01134890350603,44.337287873748494,2.739
54c24,-124.8044749726811,44.0657751952635,4.327
54c3c,-124.1907169604774,43.6195788958522,2.739
54c44,-123.59088067847978,43.17378923690397,2.964
54c4c,-124.36368010680411,42.913984194702664,2.687
54c54,-123.77087957325718,42.47707309510937,3.186
54c5c,-123.00468327354528,42.72868374472665,3.195
54c6c,-122.81140340544489,43.42839456053729,2.593
54c74,-122.02555889920335,43.67761487617859,3.393
54c8c,-121.6666807212986,42.523069032081985,3.224
54c94,-121.11426101152512,42.072399586916205,2.709
54c9c,-120.3514868582675,42.298057035894395,3.901
54cbc,-120.57472762096015,41.623383538748364,2.906
54cd4,-121.52889878040236,40.73934666789638,3.323
54cdc,-122.07054543807104,41.17180636440522,3.877
54ce4,-122.62457897454807,41.60573629236065,2.708
54cec,-121.8720630899273,41.84157525455871,2.421
54cf4,-122.43183957157413,42.284527930688974,2.807
54cfc,-123.19126782252341,42.040905903328465,3.237
54d04,-123.94466752049699,41.79237269124503,2.779
54d14,-124.11257055426867,41.119657666282755,2.984
54d24,-122.8108636194118,40.93875030099835,3.392
54d2c,-122.26247989186105,40.513729114132765,3.126
54d3c,-123.54573616161801,40.70105444902092,2.580
54d44,-124.27489217007265,40.458880215213256,2.723
54d4c,-123.71425362269801,40.04888954360015,2.829
54dac,-124.53058591064558,42.220500362161594,2.978
54ea4,-124.63279390957445,44.79237005714711,4.283
54eac,-123.82520112375924,45.0670934277919,2.969
54eb4,-124.45451925130276,45.53113163105477,3.072
56aac,-136.07411756351422,59.48541327191107,2.865
56b64,-146.3187776002063,61.26522353120987,4.932
56b74,-146.00519772950284,60.3288192414738,8.128
56c14,-152.15449835140709,59.4601932867494,3.725
56c64,-150.5780659563242,60.708493929595534,2.808
56c6c,-151.382264063552,60.08584863176721,2.696
56c7c,-149.3339671252374,60.40044381253185,3.731
56c84,-148.47559917027863,61.00780055161447,3.684
56c8c,-149.74034068824446,61.32749256413404,3.024
56c94,-148.8674622018768,61.942183160702555,3.081
56cf4,-151.02340121793597,61.633512174234276,2.759
56e74,-158.33950494771008,59.139412121317335,5.390
56eac,-152.44869484211515,57.937225330676945,3.819
57204,-161.41839216052193,60.401541228664726,3.874
5721c,-162.65645408137945,60.573616547694705,4.248
57314,-165.45809693100443,64.76374321908742,2.509
57abc,-166.76629533154085,53.70149670005247,5.027
58e1c,158.4173186429141,53.16090721947709,4.799
59614,147.95774432365363,62.55187944843904,4.199
59644,150.17291534552527,62.259934730308125,5.182
5969c,150.15902118213677,59.78907894882045,5.165
596a4,150.95222644942274,59.1743467554296,5.191
596bc,152.15449835140709,59.4601932867494,7.844
59fcc,178.0832057961645,64.70385485147231,4.352
5b7e4,112.35518044573564,66.1497239862514,4.098
5bddc,142.5383856313503,64.52892607689746,2.178
5bf64,129.1765135169653,62.19097458746042,4.962
5bf6c,130.26211649988187,62.7267366783871,4.460
5bf7c,130.4018390999434,61.76772820501061,5.865
5bf9c,132.6957267987993,61.840740459923204,5.972
5bfa4,133.82989805109233,62.339246741838856,6.221
5c084,129.34469146021783,61.23705129274254,6.723
5c104,125.45861615400264,59.04109146364215,4.001
5c10c,124.5677416400455,58.477168511386644,7.448
5c18c,125.07838218665866,56.65769397979432,4.539
5c214,124.49858329160926,55.21611149741778,6.747
5c27c,123.95905981967626,53.79727252582643,4.820
5c2e4,119.46644139805832,53.576915262490786,4.455
5c43c,114.55769026046387,57.81449182395306,7.469
5c514,108.94834590539027,55.813978146447305,8.949
5c56c,107.8768410544078,55.979587859988776,4.141
5c60c,111.04911611517133,60.01812370969558,5.054
5c65c,114.86508677361292,60.896673804695844,4.365
5c6d4,120.66603287476262,60.40044381253185,4.606
5c704,117.67639770287478,61.92554589287285,3.258
5c764,121.64134969867324,63.49823321701845,4.956
5c77c,120.26821661800204,63.82571730277205,4.158
5c79c,117.99644189267332,63.49733364928539,7.657
5c7cc,113.68644483459612,62.715154609902164,4.921
5cc94,92.65548734637483,60.184526227288856,5.498
5cce4,92.50405084160701,58.71307681753134,5.945
5cd1c,92.43367594985622,57.98395593491267,4.087
5cd4c,90.45366816422974,56.56082111744868,5.217
5cd54,90.44158715782352,55.84601469355807,4.066
5cd64,92.24120116881247,55.82643260734825,3.392
5cd6c,92.30245369406164,56.54036498654478,3.088
5cd74,93.24640682233591,56.519319699846946,4.108
5cd7c,93.16013041686259,55.806285546664945,4.483
5cd84,94.09111172380699,55.77885820869728,4.250
5cd8c,95.03357493002783,55.74387667893455,4.626
5cdec,96.14947140894635,56.40943572586405,4.414
5ce04,97.92359814523653,55.590998026133256,11.517
5ce34,101.18359137887252,56.05465791457357,5.416
5ce84,98.84006485703723,58.43280045553461,6.063
5cf04,103.24704786087084,58.04767218145392,6.107
5cf84,106.15933486426972,56.96039375405749,4.425
5cfbc,103.60294782416362,56.536220128680554,5.933
5cfcc,102.2127290520255,55.9558758829947,4.297
5d03c,102.2659920094043,53.80591188432351,3.600
5d06c,102.91033376915237,53.03463404247213,5.690
5d074,103.86075522914511,52.925906269417155,4.336
5d07c,103.52872294061743,52.26840899686509,4.632
5d084,103.20925877380358,51.61593210096554,1.689
5d0cc,100.62347660823501,49.86074636783559,2.982
5d1d4,100.61450265989879,54.67240669327575,5.992
5d1e4,98.67611194617483,54.8276893208257,5.554
5d2c4,91.23448793724795,53.730571964205296,4.876
5d2dc,91.20378262181072,53.03981720182842,6.116
5d2ec,92.07278392861771,53.71902805795548,4.333
5d3bc,94.3242469440026,51.60394600324978,5.804
5d49c,91.79261322114151,49.67730081518931,3.703
5d4e4,91.67506305054772,47.751568649740825,5.764
5d66c,96.39522442380876,46.33765717984609,4.575
5d68c,96.67817448117718,47.56956345366534,7.944
5d78c,100.80513690546438,46.004293860264816,3.834
5d834,102.58611370752178,46.440760583107576,3.001
5d8dc,106.53766942232217,45.927740294795356,5.030
5d944,107.61325560271553,47.67539311526126,1.981
5d94c,108.45831249335403,47.53838010234714,4.674
5d96c,106.77006016114248,47.80523830603311,3.586
5d9f4,103.72641356995558,48.87031714355422,3.548
5da2c,105.77081451713214,49.26445916178348,3.915
5da4c,106.4996903131632,50.50601670439512,3.236
5da54,106.88419605528505,51.133986083632394,5.358
5da7c,104.12263663651369,51.50778866473619,8.360
5da84,104.46237399429307,52.1557199532726,4.584
5da9c,104.81534203271885,52.80847667016541,4.585
5daf4,106.34020052842752,51.90480321764591,4.784
5dafc,107.28297390605928,51.76641106168095,4.129
5db04,108.22737656225758,51.61931526837801,4.330
5dbd4,106.64232291493258,49.139164028407855,4.465
5dca4,113.03705565127987,52.153139381538004,4.764
5dcbc,114.01283953699006,51.94713911372452,4.939
5dcc4,114.98475569602991,51.73196328424152,3.561
5dd1c,116.32620072013317,50.70069617138105,9.777
5dd6c,118.20420379061615,50.22548797322587,8.049
5dd74,117.60716902017667,49.670194372385616,4.868
5ddc4,115.03896457399081,48.22276842793814,3.404
5de6c,113.53808355521672,46.56531625405957,5.976
5debc,110.15188818985055,47.24276390891503,3.222
5df0c,110.14941165689147,44.70770527513035,5.827
5dfec,112.09844346053298,43.71873233420612,4.815
5e254,123.19126782252341,42.040905903328465,4.955
5e2fc,123.94466752049699,41.79237269124503,5.996
5e384,125.58989663688139,43.78896578979276,3.802
5e43c,125.92013281361102,45.702291950979784,8.058
5e444,126.73204888035312,45.40385070203721,5.098
5e4ac,129.30181232530512,43.03529409739571,4.924
5e4d4,131.33806442448022,44.233831677527014,5.426
5e52c,132.0434070322153,44.629720417807825,4.843
5e54c,133.49454419075474,45.414180966971486,4.561
5e55c,133.46785053180963,46.173048823568955,6.104
5e854,127.09405350234864,51.93292950111808,5.781
5e894,127.41086020886512,50.261623324763654,4.212
5e8b4,129.19333834511772,49.56797273455769,2.215
5e8cc,129.9667104289907,50.02919322300604,6.123
5e8ec,128.17349030006937,50.74431906083744,4.924
5e8fc,128.03199543328284,51.58223286901181,5.691
5e914,130.57931073204654,52.17326198706557,7.974
5e934,132.39790650530531,51.391446934633116,5.299
5e9c4,126.74603253861275,53.64934184892248,5.940
5e9cc,125.95000831964158,53.13148194998221,6.185
5ec8c,140.47255278916532,53.4183839296087,3.856
5ecc4,143.25396746138725,53.64934184892248,5.357
5ed04,142.90594649765137,51.93292950111808,7.204
5eda4,142.74391721937332,51.09150280064939,6.818
5edbc,141.82650969993063,50.74431906083744,6.236
5edfc,141.56194549451774,49.10389901770868,3.410
5ee04,140.69543819705436,48.75793929134336,3.549
5ee0c,139.93547900952325,49.21146698561816,5.656
5ee84,137.54934125365153,50.55215434557753,5.185
5ee8c,136.68346461368637,50.15706656164187,5.402
5ee9c,136.71789013686916,50.991007886074065,5.510
5eecc,133.28210986313087,50.991007886074065,6.225
5ef14,132.54928699200912,48.909942572592975,5.374
5ef44,130.92204383818526,48.84896477984321,8.161
5efac,135.0,48.5409510089589,4.341
5efbc,135.0,47.74355719986739,221.893
5eff4,134.22683863800378,46.56768452303116,4.926
5f0ac,140.69818767469488,43.03529409739571,3.890
5f0b4,141.45409150926966,43.33991804399095,3.989
5f0c4,141.5612819993428,44.059208503645365,4.317
5f0cc,142.21919758122186,43.64014994081863,3.757
5f0d4,142.9933006094229,43.9357473361671,2.871
5f0dc,142.3399995039663,44.363840144590505,3.722
5f0e4,141.67254962527616,44.79104733547638,4.503
5f104,141.78814064756912,45.5354270916777,3.238
5f11c,142.46542841277204,45.100017604407086,3.646
5f124,143.12802861574139,44.663592215833376,6.693
5f12c,143.77617327168582,44.22647158807585,3.467
5f18c,142.87240877306704,47.383155318820215,4.668
5f194,142.0333822067572,47.061665509353666,4.428
5f19c,142.73131543009262,46.60973090653725,4.873
5f1bc,141.20537839584574,46.734471562623156,4.987
5f20c,143.1726950655618,48.96666616256351,3.740
5f40c,148.4111314246574,45.11798732524106,8.882
5f6cc,145.1955250273189,44.0657751952635,9.014
5f6d4,144.41010336311862,43.78896578979276,3.871
5f6dc,145.03006736720909,43.35137398655756,4.353
5f724,144.25831978596793,43.07812172154324,4.011
5f72c,143.63266655100222,43.507075678519925,2.731
5f734,142.8634736949459,43.22032659795654,3.697
5f73c,143.49430716208192,42.80003188671871,3.766
5f744,142.73827630929776,42.517319464368114,2.559
5f74c,142.10276268112656,42.92894521998587,3.522
5f754,141.35075039937973,42.633162374183996,3.542
5f75c,141.99045410797586,42.23020389632559,4.298
5f76c,143.36081388257736,42.10532136060309,2.612
5f844,142.27900938507378,39.82856055144947,3.847
5f84c,141.6761328851574,40.20826519283275,3.725
5f854,140.97188171992934,39.93056134648982,3.555
5f85c,141.57825044265022,39.558800740029874,3.652
5f864,142.1735223589766,39.18682743113326,3.308
5f88c,141.4835246135318,38.9214344325292,3.574
5f894,140.80072408592244,38.65281228595875,3.618
5f89c,141.3917993202135,38.29605165717664,3.527
5f8a4,140.71918959573927,38.03195367525836,3.722
5f8ac,140.05371354689305,37.76497061827238,3.436
5f8b4,139.45731035620398,38.10663717775489,3.650
5f8bc,140.12527325758074,38.38114989918262,3.638
5f8c4,139.52109889706296,38.72990659003747,3.163
5f8e4,139.586971203762,39.36522790965511,3.221
5f8ec,140.19914404255235,39.009277205792685,3.633
5f8f4,140.88490909697083,39.285640974716806,3.363
5f8fc,140.27544471762872,39.64948070613119,3.750
5f904,139.65503566755459,40.01272510559125,2.772
5f994,139.7982141089715,41.34468428463309,1.425
5f9ac,140.35430249620552,40.30187764535183,3.753
5f9b4,141.06178878872865,40.58768348048545,3.609
5f9bc,140.4358537467534,40.96657315284513,3.428
5f9c4,141.1547877634869,41.25710471024285,2.675
5f9cc,141.77733916757407,40.869930262244026,3.772
5f9e4,141.25104771158882,41.938908350493136,3.347
5f9ec,140.5202448337884,41.643658995075604,4.073
5f9f4,139.87358655058196,42.02933177363643,2.048
5f9fc,140.6076330532263,42.33321227719409,3.365
5fa04,139.95166974156305,42.72652355557705,3.995
5fa94,135.73384025163242,44.30931462278839,4.486
5fac4,134.26615974836758,44.30931462278839,2.837
5fad4,132.79993540369082,44.28411028797805,4.435
5fadc,133.5449197048062,43.934815795222974,3.719
5faec,135.0,43.947224480020886,3.172
5fb04,134.2899794126167,42.86772665821937,4.117
5fb14,132.87126427929059,42.84409518923936,3.470
5fb1c,133.56871670641348,43.21432071706591,4.757
5fb24,132.83626052,43.55772276210487,3.357
5fb2c,132.09267971837915,43.897653250480325,4.366
5fb3c,132.14014397212082,43.178335723883755,4.314
5fb44,131.45651433838714,42.79694973240971,3.131
5fb54,130.04833025843695,42.72652355557705,5.286
5fd84,127.92860390061088,38.55708249030214,1.212
5fd8c,128.6082006797865,38.29605165717664,3.359
5fdf4,129.28081040426073,38.03195367525836,2.965
5fe04,130.60449569452962,37.49528536978142,3.138
5ff14,136.88848067323534,37.5863111149838,3.491
5ff34,138.1886693329248,38.16293623732843,3.721
5ff44,138.14433175164496,37.54982230095344,8.316
5ff4c,138.7969596451708,37.829464515400616,3.591
5ff54,139.3955043054704,37.49528536978142,3.582
5ff5c,138.7446817829965,37.223081144845345,3.649
5ff64,138.10135297531286,36.94854102768105,3.249
5ff6c,137.49952402900686,37.26790044379192,3.523
5ff74,136.8626209493067,36.98388791947623,3.713
5ff7c,137.46561229893499,36.67184752708142,3.622
5ff84,136.83754195527194,36.39318215113196,3.626
5ff8c,136.2172123188783,36.11272500254437,3.279
5ff9c,136.23369452152536,36.69797233704837,3.502
5ffd4,133.16245804472806,36.39318215113196,2.659
5ffe4,134.39531765397686,35.83065439570759,2.617
5fff4,135.60468234602314,35.83065439570759,4.280
5fffc,135.0,35.54714649634363,3.450
60004,135.29938622258666,35.122642335344146,3.420
6000c,135.29938622258666,34.555566969026245,3.864
60014,135.90396887455685,34.832630457747264,3.513
6001c,135.90396887455685,35.40171762370084,3.101
60024,136.51626197426725,35.67934728778038,3.537
6002c,137.13621249402883,35.95535790643033,3.507
60034,137.13621249402883,35.382437992075374,3.743
6003c,136.51626197426725,35.10831176040174,3.494
60044,136.51626197426725,34.533752717224466,3.377
6004c,137.13621249402883,34.80587245223096,3.623
60054,137.13621249402883,34.2257992232322,2.380
6005c,136.51626197426725,33.95580882237791,2.628
60064,135.90396887455685,33.68439082398866,3.177
6006c,135.90396887455685,34.260141762465025,3.279
60074,135.29938622258666,33.98521180905707,3.123
6007c,135.29938622258666,33.411716657185565,3.525
60154,139.6911374290823,32.89914084694641,3.239
60174,139.04131198494017,34.4356488203166,3.282
6017c,139.6911374290823,34.69617914857411,3.169
60184,139.6911374290823,35.28797975983021,3.554
6018c,139.6911374290823,35.875922548461084,3.710
60194,139.04131198494017,35.611530073794945,3.412
6019c,139.04131198494017,35.025456669366946,3.444
601a4,138.39881864214286,34.76079986681043,3.646
601ac,137.7637564784779,34.49418819805728,3.397
601b4,137.7637564784779,35.07632646726545,3.444
601bc,138.39881864214286,35.34493833461831,3.394
601c4,138.39881864214286,35.92532327626795,3.014
601cc,137.7637564784779,35.6548341115414,3.365
601d4,137.7637564784779,36.22957402714178,3.526
601dc,138.39881864214286,36.50181852401913,3.455
601e4,139.04131198494017,36.77191297764988,3.606
601ec,139.04131198494017,36.19372721992571,3.417
601f4,139.6911374290823,36.45986665151248,3.434
601fc,139.6911374290823,37.03967807595297,4.053
60204,140.34818348100146,37.30493403487492,3.613
6020c,141.01232592198195,37.567501037589224,3.218
60214,141.01232592198195,36.9846322281709,3.418
6021c,140.34818348100146,36.72356167499764,3.047
60224,140.34818348100146,36.13793588456719,3.340
6022c,140.34818348100146,35.5481894226645,3.479
60234,141.01232592198195,35.80590550940235,2.894
603d4,140.34818348100146,34.95446210218104,2.729
6667c,151.70056500427594,7.172512567407753,5.273
66d8c,145.84680528823185,15.415056523477823,3.699
671f4,144.43421383596748,13.261658584352299,2.317
671fc,145.13758339889486,13.372934991945515,2.823
6803c,135.90396887455685,-1.0923688486582654,5.796
681b4,136.51626197426725,-2.0163672087847133,3.998
681fc,135.29938622258666,-3.3642245829747535,4.495
6822c,137.13621249402883,-3.9590320496750264,6.115
68234,137.13621249402883,-4.4553223018077315,3.878
683e4,139.04131198494017,-4.07859371671388,2.907
686c4,141.01232592198195,-2.6592038499611816,4.042
686cc,140.34818348100146,-2.6341114463210142,3.597
68fa4,147.28186250368364,-6.856759788899888,2.327
69024,147.28186250368364,-9.27151245220619,4.334
69784,145.84680528823185,-16.719060590769253,2.951
6978c,145.84680528823185,-17.375071672493835,3.096
697e4,146.56164702112045,-18.839501132653552,3.359
697f4,145.84680528823185,-18.03339385133669,3.286
697fc,145.84680528823185,-18.693752377234993,4.314
69824,145.13758339889486,-17.236595143746403,4.045
6982c,145.13758339889486,-16.58519817294189,3.855
69b04,142.3613378453296,-10.500866364509363,3.549
69b54,140.34818348100146,-8.496657322793796,5.012
69bdc,141.68342753125478,-12.807078997467995,5.400
69ddc,136.51626197426725,-11.871968311173541,3.042
69e44,136.51626197426725,-13.590677642190187,4.296
6a164,139.6911374290823,-21.06405269784106,3.642
6a35c,144.43421383596748,-23.6527647662464,2.719
6a3d4,140.34818348100146,-20.61689362397428,4.458
6a99c,137.13621249402883,-30.680180692255625,4.600
6aabc,135.90396887455685,-34.832630457747264,2.924
6ab04,137.7637564784779,-34.49418819805728,3.041
6ab0c,138.39881864214286,-34.76079986681043,3.001
6ab14,138.39881864214286,-35.34493833461831,2.485
6ab1c,137.7637564784779,-35.07632646726545,3.804
6ab24,137.7637564784779,-35.6548341115414,3.507
6ab6c,139.04131198494017,-35.611530073794945,1.927
6ab74,139.04131198494017,-35.025456669366946,2.649
6ab7c,139.6911374290823,-35.28797975983021,2.901
6ab8c,139.6911374290823,-34.1006683972429,2.275
6ab94,139.04131198494017,-33.84225496427525,2.200
6ab9c,139.04131198494017,-34.4356488203166,2.832
6aba4,138.39881864214286,-34.17305053565637,5.344
6abac,137.7637564784779,-33.908562712443626,2.847
6abb4,137.7637564784779,-33.319599646819746,3.370
6abbc,138.39881864214286,-33.58183943056328,3.056
6abc4,138.39881864214286,-32.98732197821246,4.179
6abcc,137.7637564784779,-32.72745476823911,3.927
6abec,139.04131198494017,-33.245430081852426,3.338
6ac14,141.01232592198195,-34.00742246697243,3.260
6ac34,142.3613378453296,-34.503349172553584,3.125
6ac3c,141.68342753125478,-34.25671231405294,8.082
6ac74,140.34818348100146,-34.356900749170606,3.457
6ac94,141.01232592198195,-36.39738990836842,2.124
6acac,140.34818348100146,-37.30493403487492,3.324
6acb4,141.01232592198195,-37.567501037589224,3.026
6acbc,141.01232592198195,-36.9846322281709,4.012
6accc,141.68342753125478,-37.82719969064035,3.667
6acd4,142.3613378453296,-38.08385149525993,2.822
6ace4,142.3613378453296,-36.90790058068579,3.224
6acf4,141.68342753125478,-36.060947894446265,2.977
6acfc,142.3613378453296,-36.31313694825391,4.449
6ad04,143.045892957323,-36.56229402596592,2.862
6ad0c,143.73691535997867,-36.8082419693124,2.979
6ad14,143.73691535997867,-37.406024925357585,2.694
6ad1c,143.045892957323,-37.15859957218372,2.864
6ad2c,143.045892957323,-38.337279331873994,3.842
6ad34,143.73691535997867,-38.587307955617575,2.779
6ad3c,143.73691535997867,-37.99908867177067,5.333
6ad44,144.43421383596748,-38.24436291437035,2.500
6ad5c,145.13758339889486,-38.48595538627671,2.561
6ad64,145.13758339889486,-37.89035926777593,3.013
6ad6c,144.43421383596748,-37.650002116429675,2.656
6ad74,144.43421383596748,-37.05080561941918,2.971
6ad7c,145.13758339889486,-37.289812337932176,2.653
6ad84,145.13758339889486,-36.68444454716933,3.098
6ad8c,145.13758339889486,-36.07439412876364,3.005
6ad94,144.43421383596748,-35.83844004449621,3.082
6ad9c,144.43421383596748,-36.44690502424706,3.674
6adbc,143.73691535997867,-35.5990590798379,3.107
6adcc,143.045892957323,-34.74715411659429,2.748
6adf4,145.13758339889486,-35.45980761042272,3.849
6aeec,141.68342753125478,-31.7991610544093,2.982
6b024,145.84680528823185,-31.260584370394767,4.700
6b05c,148.00719220409735,-31.888272218663683,2.400
6b084,148.7373633892556,-30.773026535052445,3.253
6b08c,148.7373633892556,-31.43340380443903,5.789
6b094,149.47209042638443,-31.629378381306974,1.824
6b0a4,150.21107515044005,-31.1564292295809,3.945
6b0ac,150.95400729756435,-31.342222754636644,2.711
6b0b4,150.95400729756435,-32.00942537266226,2.936
6b0bc,150.21107515044005,-31.821433305533095,1.829
6b0cc,150.95400729756435,-32.67283148668817,2.785
6b0d4,150.95400729756435,-33.33222120588872,2.849
6b0dc,150.21107515044005,-33.14017145003725,1.698
6b0ec,149.47209042638443,-32.28853867210538,3.253
6b0f4,148.7373633892556,-32.09032854629053,3.133
6b0fc,148.7373633892556,-32.743581249413424,2.697
6b104,148.7373633892556,-33.39295080245938,3.329
6b10c,148.7373633892556,-34.038234712013,2.468
6b114,149.47209042638443,-34.24245373027246,4.857
6b11c,149.47209042638443,-33.59528298986846,2.991
6b124,150.21107515044005,-33.793474719792876,3.003
6b12c,150.95400729756435,-33.98738377308481,3.233
6b134,150.95400729756435,-34.638117758662844,2.786
6b13c,150.21107515044005,-34.442461945522204,2.977
6b144,150.21107515044005,-35.086940528899774,3.283
6b14c,150.95400729756435,-35.28423121598598,2.947
6b15c,150.21107515044005,-35.72672725894945,3.146
6b164,149.47209042638443,-35.52342660107178,3.161
6b16c,149.47209042638443,-34.885229604889595,2.664
6b174,148.7373633892556,-34.67923928491371,2.408
6b17c,148.7373633892556,-35.315779775214565,2.804
6b184,148.00719220409735,-35.103932894454374,3.372
6b18c,147.28186250368364,-34.888037722959496,2.996
6b194,147.28186250368364,-34.255013576692285,3.838
6b19c,148.00719220409735,-34.46911646465444,2.683
6b1a4,148.00719220409735,-33.82995243130301,3.399
6b1ac,148.00719220409735,-33.186626200408114,2.600
6b1b4,147.28186250368364,-32.97646252267219,4.123
6b1f4,146.56164702112045,-34.66825114945166,3.935
6b1fc,145.84680528823185,-34.44473464993077,3.931
6b20c,145.84680528823185,-35.690525179160375,3.206
6b214,146.56164702112045,-35.9175429795201,3.248
6b224,147.28186250368364,-35.51665492063878,3.238
6b22c,148.00719220409735,-35.73422515785291,7.481
6b23c,147.28186250368364,-36.14069652661038,3.068
6b244,147.28186250368364,-36.76000268762952,3.775
6b254,148.00719220409735,-37.5963256123314,2.556
6b26c,146.56164702112045,-36.53534114371452,2.898
6b274,145.84680528823185,-36.30675037140007,2.221
6b27c,145.84680528823185,-36.91832120708247,4.192
6b284,145.84680528823185,-37.525092533691705,3.052
6b28c,146.56164702112045,-37.75648019202055,5.280
6b294,146.56164702112045,-38.35954231007117,2.898
6b29c,145.84680528823185,-38.12692767069564,2.609
6b2a4,145.84680528823185,-38.72369838617506,2.451
6b2f4,147.28186250368364,-37.98381340354453,2.802
6b2fc,148.00719220409735,-38.20693488934502,2.563
6b3ac,148.7373633892556,-37.81392448887689,2.212
6b3c4,149.47209042638443,-36.785394332209016,3.582
6b3cc,148.7373633892556,-36.57477489980677,3.639
6b3dc,149.47209042638443,-36.15686997760882,3.333
6b3e4,150.21107515044005,-36.361648403538915,2.931
6b3ec,150.21107515044005,-36.99153976577651,2.524
6b72c,151.70056500427594,-33.51992335473868,2.735
6b734,151.70056500427594,-32.85863421908717,2.848
6b73c,152.45041537145286,-33.04003185838904,3.710
6b744,152.45041537145286,-32.3726784717526,2.190
6b74c,151.70056500427594,-32.193217347933505,2.417
6b75c,152.45041537145286,-31.701307728830496,2.737
6b764,153.20321509152086,-31.874343935138565,2.305
6b904,153.95861113661297,-28.611604801185074,2.614
6b90c,153.20321509152086,-28.454110536707724,2.690
6b914,153.20321509152086,-27.76115081585125,3.075
6b934,153.20321509152086,-26.368512524311093,2.712
6b93c,153.20321509152086,-27.06585575416471,2.729
6b944,152.45041537145286,-26.909583248883585,2.511
6b94c,152.45041537145286,-26.21504653184047,3.110
6b954,151.70056500427594,-26.057871144061224,3.455
6b95c,151.70056500427594,-26.749512280358996,3.434
6b964,151.70056500427594,-27.439306357096708,2.965
6b96c,152.45041537145286,-27.60217167634344,2.836
6b974,152.45041537145286,-28.292526489491326,3.030
6b97c,151.70056500427594,-28.12696999307308,3.641
6b984,151.70056500427594,-28.812226273711914,2.629
6b98c,151.70056500427594,-29.494805246003153,3.735
6b9a4,153.20321509152086,-29.144454733019217,3.250
6b9bc,153.20321509152086,-29.831910706524045,2.800
6b9c4,153.20321509152086,-30.516213702750687,2.806
6b9dc,153.20321509152086,-31.19710732962399,2.929
6b9e4,152.45041537145286,-31.02614877134923,1.913
6b9ec,152.45041537145286,-30.347439867922397,1.714
6b9f4,151.70056500427594,-30.17444437822674,2.950
6b9fc,151.70056500427594,-30.850888982797052,3.003
6ba04,150.95400729756435,-30.67145242419725,2.865
6ba14,150.21107515044005,-29.816293282977647,2.918
6ba1c,150.95400729756435,-29.99735180165597,3.915
6ba34,150.21107515044005,-28.46427269495377,4.871
6ba54,148.7373633892556,-28.101661176853007,3.685
6ba6c,149.47209042638443,-29.631406049653734,2.025
6ba74,149.47209042638443,-30.300579890777662,5.302
6ba8c,148.00719220409735,-29.250721662240096,1.678
6bb3c,146.56164702112045,-26.201498702376497,2.301
6bba4,148.7373633892556,-26.751539376546855,3.737
6bbd4,150.95400729756435,-27.957565013429697,3.059
6bbdc,150.95400729756435,-27.2726783073173,3.310
6bbe4,150.95400729756435,-26.58576562042613,3.495
6bbec,150.21107515044005,-26.41847189805702,1.753
6bc04,150.95400729756435,-25.20699334719844,7.662
6bc14,150.21107515044005,-24.357932829009314,2.102
6bc1c,150.95400729756435,-24.51571292138354,3.241
6bc24,150.95400729756435,-23.82356369983325,3.231
6bc2c,150.95400729756435,-23.13084630191232,2.739
6bc34,150.21107515044005,-22.979890501157684,2.882
6bc3c,150.21107515044005,-23.66914958321475,3.548
6bc54,148.7373633892556,-22.66918179409472,2.587
6bc5c,148.7373633892556,-23.351260484896326,4.515
6bcec,147.28186250368364,-23.022192803750844,6.613
6bcf4,148.00719220409735,-23.18805456340444,3.936
6bcfc,148.00719220409735,-22.509693904684795,6.854
6bd04,148.00719220409735,-21.83142650728042,3.608
6bd44,146.56164702112045,-20.17386552384998,3.010
6bd5c,146.56164702112045,-19.505978677510786,2.897
6bd64,147.28186250368364,-19.65410068915208,3.219
6bd74,148.00719220409735,-20.476339291101546,9.747
6bd7c,148.00719220409735,-19.80010571880001,2.620
6bd84,148.7373633892556,-19.943864750088565,3.257
6bd94,149.47209042638443,-20.769505290429446,2.113
6bd9c,148.7373633892556,-20.62415092068599,3.242
6bda4,148.7373633892556,-21.30533080094742,2.569
6bdbc,149.47209042638443,-21.454575831806018,3.133
6be9c,151.70056500427594,-23.974784883884723,3.318
6bea4,151.70056500427594,-24.67021035079736,7.474
6beac,151.70056500427594,-25.364672267862755,2.831
6beb4,152.45041537145286,-25.51885304815768,2.733
6bebc,152.45041537145286,-24.821299955872252,2.640
6becc,153.20321509152086,-25.66941475514776,2.508
6c27c,166.0856009545901,-22.393768777447356,3.421
6c284,166.82596521434294,-22.4566611389403,2.420
6c4bc,168.2931705668875,-29.272418497737753,2.382
6d094,173.25060073525066,-35.37747529836321,2.459
6d09c,173.25060073525066,-34.67575743329744,2.153
6d0b4,174.6060448651831,-35.44556695064797,3.055
6d0bc,173.932080621357,-35.413617182429356,2.839
6d0c4,173.932080621357,-36.10968507858502,3.042
6d0cc,174.6060448651831,-36.1418948722705,2.027
6d0d4,174.6060448651831,-36.83202614123239,2.743
6d12c,174.6060448651831,-37.515768361574,2.682
6d144,173.932080621357,-38.83034145230826,2.911
6d154,174.6060448651831,-39.52693965632134,2.701
6d15c,173.932080621357,-39.49373923043933,2.419
6d254,171.86614417328602,-41.948084950512005,3.201
6d2ac,169.73998750597343,-44.23890422707853,3.318
6d2cc,171.16372449693972,-44.35861553472785,3.088
6d2dc,171.86614417328602,-43.80657577463778,3.063
6d2e4,171.86614417328602,-43.19457525318239,2.400
6d2f4,171.16372449693972,-42.52285134167598,2.592
6d31c,172.56186452251634,-43.24204818336049,2.845
6d324,172.56186452251634,-43.85410102412994,2.400
6d374,173.932080621357,-42.70331198675461,2.462
6d38c,174.6060448651831,-41.47497087676134,3.062
6d394,173.932080621357,-41.441409554991004,2.774
6d3bc,173.25060073525066,-41.40343489544607,2.449
6d3cc,172.56186452251634,-40.71915219453123,1.719
6d3f4,174.6060448651831,-40.832852856382715,2.479
6d404,175.2722472164456,-40.21255732237709,2.837
6d40c,175.2722472164456,-40.862042932517184,2.201
6d414,175.93045461844773,-40.887096519749626,2.825
6d41c,175.93045461844773,-40.237522107289585,2.874
6d424,176.58044727573963,-40.25850071217,3.026
6d474,175.2722472164456,-41.50424912559783,2.583
6d65c,177.85497548307694,-38.297037140192984,3.370
6d664,177.85497548307694,-38.96803521851153,3.329
6d684,177.22201866372777,-39.61871969016762,2.876
6d68c,177.22201866372777,-38.954731498889686,3.315
6d69c,176.58044727573963,-39.6016597497714,2.675
6d6a4,175.93045461844773,-39.58076717175048,2.189
6d6ac,175.2722472164456,-39.55590521591865,2.148
6d6b4,175.2722472164456,-38.89221219512187,1.460
6d6bc,175.93045461844773,-38.91695694359993,2.890
6d6c4,175.93045461844773,-38.2462296015155,2.421
6d6cc,175.2722472164456,-38.22161677122893,2.474
6d6d4,175.2722472164456,-37.54427061638786,2.668
6d6dc,175.93045461844773,-37.56873650635989,2.577
6d6e4,176.58044727573963,-37.58929739752006,2.336
6d6ec,176.58044727573963,-38.26691359427793,2.506
6d6f4,177.22201866372777,-38.28380373207069,2.407
6d6fc,177.22201866372777,-37.60608727266013,2.234
6d724,175.93045461844773,-36.88464239510247,2.185
6d72c,175.2722472164456,-36.86033875522362,2.153
6e10c,177.22201866372777,-18.40740965106246,3.956
6e174,177.22201866372777,-17.649412612691584,3.033
6e194,178.4791375620349,-17.663049675859188,4.121
6e19c,177.85497548307694,-17.65727557099678,1.669
6e1a4,177.85497548307694,-18.41556364039406,1.638
6e1bc,178.4791375620349,-18.421551423300794,4.308
6e1f4,179.09433771003745,-16.910258846807395,2.673
6e21c,179.09433771003745,-16.15618043065923,92.277
6e894,168.2931705668875,-18.069437934075964,4.027
6e9d4,166.0856009545901,-21.64696625037133,6.617
6e9dc,165.34121786244367,-21.582050559175222,3.616
6e9ec,164.5931920885669,-20.77046159459537,1.708
6f284,160.05031404644302,-9.656286349554549,1.893
71a54,-171.86614417328602,-13.7797843109921,4.505
71a6c,-170.45490260135216,-14.464406177064719,7.772
71f4c,-175.2722472164456,-21.408840514532166,2.340
769a4,-149.47209042638443,-17.362427902762995,1.109
76bdc,-151.70056500427594,-16.35003288094754,2.329
79514,-155.47573602097842,18.98329717596362,4.525
79524,-154.71624150481543,19.581734796802913,2.829
79534,-155.47573602097842,20.404603696243136,4.034
7953c,-155.47573602097842,19.693345445538608,2.392
79544,-156.23671718795313,19.801819546510522,2.383
7954c,-156.23671718795313,20.516318940823194,2.417
79554,-156.99880108353454,20.62471295821114,2.311
7c004,-157.76159829784962,21.451055791804016,2.979
7c00c,-158.524714905444,21.555451121007003,2.606
7c06c,-159.28775346589714,22.3833741904082,2.380
7c074,-159.28775346589714,21.656218176035797,3.046
7c07c,-160.05031404644302,21.75330443465964,2.071
7eaac,-156.99880108353454,21.343092233157233,2.931
7eab4,-156.23671718795313,21.231627794278577,2.274
80804,-124.15319471176817,39.31528484849518,1.880
80814,-123.43835297887958,38.95742801983149,3.360
8081c,-123.43835297887958,39.55001941983328,3.021
8082c,-121.99280779590266,40.006646717125875,2.707
80834,-121.99280779590266,39.41221374839482,3.062
8083c,-122.71813749631639,39.18698471783738,3.251
80844,-122.71813749631639,38.5880423878655,2.870
8084c,-121.99280779590266,38.81227184229434,2.818
80854,-121.99280779590266,38.20693488934502,2.952
8085c,-122.71813749631639,37.98381340354453,3.209
808dc,-121.99280779590266,36.359825624140896,2.421
808e4,-121.99280779590266,36.980575651456576,2.820
808f4,-122.71813749631639,37.37442237730054,3.052
808fc,-121.99280779590266,37.5963256123314,3.018
80904,-121.26263661074441,37.81392448887689,2.858
8090c,-120.52790957361556,38.02707123376612,3.082
80914,-120.52790957361556,37.408843635627235,2.805
8091c,-121.26263661074441,37.196905620011904,2.672
80924,-121.26263661074441,36.57477489980677,2.463
8092c,-121.26263661074441,35.947680496413405,2.350
80934,-120.52790957361556,36.15686997760882,2.972
8093c,-120.52790957361556,36.785394332209016,2.989
80944,-119.78892484955995,36.99153976577651,2.786
8094c,-119.78892484955995,36.361648403538915,2.641
80954,-119.04599270243568,36.56187684310869,2.634
8095c,-119.04599270243568,37.19307341014534,5.352
80964,-119.04599270243568,37.81897829939038,3.736
8096c,-119.78892484955995,37.616246706570685,3.465
80984,-119.04599270243568,39.05434876601501,2.504
8098c,-119.04599270243568,39.66355627821884,2.331
80994,-119.78892484955995,39.45785755552516,3.030
8099c,-119.78892484955995,38.84953646655926,3.017
809a4,-120.52790957361556,38.63993981922657,3.588
809ac,-121.26263661074441,38.4256925191519,2.931
809b4,-121.26263661074441,39.03207985942613,3.111
809bc,-120.52790957361556,39.24732137391154,4.121
809c4,-120.52790957361556,39.84909708439223,1.967
809cc,-121.26263661074441,39.63296572194453,2.772
809d4,-121.26263661074441,40.228238285006526,5.620
809dc,-120.52790957361556,40.445157231828915,2.463
80a0c,-117.54958462854715,41.26350078429079,2.633
80a14,-117.54958462854715,40.664775856113884,2.665
80a1c,-118.29943499572406,40.46842941768106,3.805
80a5c,-116.04138886338704,40.43559311761145,2.124
80a64,-116.04138886338704,41.04166513065583,2.895
80a6c,-116.79678490847915,40.8558875026205,5.345
80a8c,-115.28375849518459,41.222018216232634,2.218
80a9c,-114.52426397902158,41.99756675311401,4.735
80aa4,-113.76328281204688,42.167236416956044,1.542
80ac4,-113.76328281204688,40.958502887684176,3.021
80af4,-115.28375849518459,40.61538726168023,2.249
80b1c,-114.52426397902158,39.55644952841721,3.130
80b34,-113.00119891646547,39.25875585683891,1.435
80b4c,-113.00119891646547,38.62524089671455,1.184
80b54,-113.00119891646547,37.9856642189911,2.873
80b5c,-113.76328281204688,37.82593602749346,2.284
80b64,-114.52426397902158,37.66082504379215,3.232
80b8c,-116.79678490847915,37.13397701321393,3.129
80bc4,-117.54958462854715,38.20991602223594,3.747
80bd4,-118.29943499572406,38.6384147506811,1.932
80be4,-118.29943499572406,37.38986432048104,3.032
80bfc,-118.29943499572406,36.7574231194699,4.751
80c14,-117.54958462854715,35.66502177035247,2.643
80c1c,-118.29943499572406,35.476967380290866,2.472
80c24,-118.29943499572406,34.829286018179445,2.697
80c2c,-118.29943499572406,34.17687426563964,2.799
80c34,-117.54958462854715,34.36181713977171,2.652
80c3c,-117.54958462854715,35.0158385057232,2.842
80c44,-116.79678490847915,35.197654397549805,2.673
80c4c,-116.79678490847915,34.54209063195789,2.965
80c5c,-116.04138886338704,35.37462069834745,2.761
80c64,-116.04138886338704,36.026614093901316,2.663
80c7c,-116.04138886338704,36.67338253774285,1.819
80c8c,-115.28375849518459,36.199936645194654,3.125
80c94,-114.52426397902158,36.36814741446093,2.599
80ca4,-113.76328281204688,37.18138797409975,2.800
80cac,-113.00119891646547,37.34016650844508,2.510
80cb4,-113.00119891646547,36.68889942170964,2.499
80cbc,-113.76328281204688,36.53116053505444,4.666
80cdc,-113.76328281204688,35.21433459946612,2.725
80ce4,-114.52426397902158,35.05379562943539,2.466
80cec,-114.52426397902158,35.713594071372796,2.520
80d14,-114.52426397902158,33.71922177939378,2.479
80d1c,-114.52426397902158,34.38893899271386,2.553
80d2c,-113.00119891646547,34.70216454489585,3.343
80d34,-113.00119891646547,34.02955809729099,2.330
80d3c,-113.76328281204688,33.876901816363976,1.897
80d4c,-113.00119891646547,33.35210673223526,2.471
80d54,-113.00119891646547,32.67002833687978,2.887
80d5c,-113.76328281204688,32.52047982839664,1.446
80d64,-114.52426397902158,32.36604904757838,2.694
80d6c,-114.52426397902158,33.04485222584087,2.795
80d74,-115.28375849518459,32.88387623809843,2.733
80d7c,-115.28375849518459,32.20681969840767,2.074
80d8c,-116.79678490847915,31.874343935138565,2.455
80d94,-116.79678490847915,32.54768494325666,2.653
80d9c,-116.04138886338704,32.718120378268985,1.798
80da4,-116.04138886338704,33.38912635819544,2.328
80dac,-116.04138886338704,34.05568290327812,2.566
80db4,-116.79678490847915,33.881772962375855,2.618
80dbc,-116.79678490847915,33.21690114754102,2.659
80dc4,-117.54958462854715,33.04003185838904,2.601
80dcc,-117.54958462854715,33.703148132345675,2.799
80dd4,-118.29943499572406,33.51992335473868,2.621
80dec,-117.54958462854715,32.3726784717526,2.502
80e84,-119.04599270243568,33.98738377308481,2.652
80e94,-119.78892484955995,34.442461945522204,2.663
80e9c,-119.04599270243568,34.638117758662844,2.445
80ea4,-119.04599270243568,35.28423121598598,2.690
80eac,-119.04599270243568,35.92554179901662,2.305
80eb4,-119.78892484955995,35.72672725894945,2.742
80ebc,-119.78892484955995,35.086940528899774,2.789
80ec4,-120.52790957361556,34.885229604889595,2.332
80ecc,-120.52790957361556,35.52342660107178,2.545
80ed4,-121.26263661074441,35.315779775214565,2.778
80eec,-120.52790957361556,34.24245373027246,2.380
81264,-116.04138886338704,30.68064836180481,1.848
8127c,-116.04138886338704,31.363647373036052,1.948
81294,-114.52426397902158,30.996067930487772,2.093
812ac,-113.00119891646547,31.983551515285065,2.886
812bc,-113.76328281204688,31.146856861192468,2.419
8133c,-113.76328281204688,28.35597289380555,3.244
81344,-113.76328281204688,27.65073675407273,3.126
8420c,-105.4068079114331,21.51342328937667,2.349
84214,-105.4068079114331,20.77046159459537,2.569
8423c,-105.4068079114331,20.028056062798736,2.445
84244,-104.65878213755632,20.09278453856109,2.404
8424c,-104.65878213755632,19.349297019368326,2.575
84254,-103.91439904540992,19.408631663592804,2.821
8425c,-103.91439904540992,20.154019504614286,2.418
84264,-103.91439904540992,20.9002573260199,2.372
8426c,-104.65878213755632,20.8371612385159,2.209
84274,-104.65878213755632,21.582050559175222,2.820
8427c,-103.91439904540992,21.64696625037133,3.661
84284,-103.17403478565704,21.70818745759496,2.554
8428c,-103.17403478565704,20.959765853761635,2.971
84294,-102.43805808577758,21.01570994569848,2.515
8429c,-102.43805808577758,21.765738569815714,2.954
842a4,-101.70682943311247,21.81965105833286,1.694
842ac,-100.98070031132626,21.869963233675737,3.057
842b4,-100.98070031132626,21.11703169697173,2.654
842bc,-101.70682943311247,21.068119648611,3.056
842c4,-101.70682943311247,20.316947334995625,2.529
842cc,-100.98070031132626,20.364426195260002,2.599
842d4,-100.98070031132626,19.61253355916407,2.814
842dc,-101.70682943311247,19.566519154918634,2.642
842e4,-102.43805808577758,19.517218739224308,2.355
842ec,-102.43805808577758,20.26607563047154,2.631
842f4,-103.17403478565704,20.211775903658122,2.589
842fc,-103.17403478565704,19.464598669435183,2.538
84304,-103.17403478565704,18.718615741518814,2.518
84314,-102.43805808577758,18.023371836049293,3.143
8431c,-102.43805808577758,18.76952301023101,2.497
84324,-101.70682943311247,18.817220859134316,3.201
8432c,-100.98070031132626,18.861741417824998,2.132
84334,-100.98070031132626,18.11243721308488,3.126
8433c,-101.70682943311247,18.069437934075964,1.768
84344,-101.70682943311247,17.32355462751775,2.590
8434c,-100.98070031132626,17.365007216481736,2.672
843ac,-103.91439904540992,18.6644731091861,2.823
85884,-90.29957847386916,13.914216236312901,2.891
8588c,-90.90566228996255,13.91272832450768,3.806
85894,-90.90566228996255,14.657029750935674,2.436
8589c,-90.29957847386916,14.658590392786818,2.985
858a4,-90.29957847386916,15.406607317674567,2.796
858ac,-90.29957847386916,16.1578843155671,2.110
858b4,-90.90566228996255,16.15618043065923,1.274
858bc,-90.90566228996255,15.404974651129008,2.418
858c4,-91.52086243796509,15.401638251886443,2.515
858cc,-91.52086243796509,16.15269848663217,2.723
858d4,-92.14502451692306,16.147361762475658,3.191
858dc,-92.14502451692306,15.396524622273986,2.456
858e4,-92.14502451692306,14.648952529372687,2.991
858ec,-91.52086243796509,14.653840543210354,2.543
858f4,-91.52086243796509,13.909687748710137,10.617
85924,-92.77798133627225,15.389561197634611,3.162
8592c,-92.77798133627225,16.140094500455277,4.797
85934,-93.41955272426037,16.130822181292626,3.084
8593c,-93.41955272426037,15.380676611192422,1.943
8594c,-94.0695453815523,16.119471808747722,3.179
85954,-94.72775278355441,16.105972202187242,2.588
85b7c,-98.13385582671398,16.003909412961914,1.968
85b84,-97.43813547748366,16.02913822398453,3.441
85b8c,-96.74939926474936,16.05189971450053,2.800
85b94,-96.74939926474936,15.305057358898638,2.423
85bf4,-96.06791937864303,16.072251440847907,2.807
85bfc,-95.39395513481692,16.090254295538234,2.709
85c04,-95.39395513481692,16.841610040234343,2.016
85c0c,-96.06791937864303,16.822862953138337,5.369
85c24,-95.39395513481692,18.351483429256266,2.724
85c34,-96.06791937864303,19.088299285384274,2.810
85c3c,-96.06791937864303,18.33128022969922,3.575
85c44,-96.74939926474936,18.308439794756698,3.128
85c4c,-96.74939926474936,19.06465582593174,3.125
85c54,-97.43813547748366,19.038210577854326,2.638
85c5c,-97.43813547748366,18.28289331043274,2.723
85c64,-97.43813547748366,17.529347703526263,2.693
85c6c,-96.74939926474936,17.553979804844513,2.347
85c74,-96.74939926474936,16.80166951335303,2.749
85c7c,-97.43813547748366,16.77796616911566,2.620
85c84,-98.13385582671398,16.751692821338438,2.447
85c8c,-98.13385582671398,17.502044262535684,2.460
85c94,-98.83627550306029,17.47201074162903,2.453
85c9c,-98.83627550306029,16.722793136213987,3.957
85ca4,-99.54509739864785,16.69121485117746,3.084
85cac,-100.26001249402657,16.6569100716018,2.872
85cb4,-100.26001249402657,17.403539835228898,1.916
85cbc,-99.54509739864785,17.439192606237793,2.655
85cc4,-99.54509739864785,18.1893864978447,3.176
85ccc,-100.26001249402657,18.152406088235487,3.075
85cd4,-100.26001249402657,18.903122764341912,2.568
85cdc,-99.54509739864785,18.941408663830835,2.805
85ce4,-98.83627550306029,18.976648285955733,2.858
85cec,-98.83627550306029,18.22342563053646,1.913
85cf4,-98.13385582671398,18.254575634321743,2.210
85cfc,-98.13385582671398,19.008895903899145,2.763
85d04,-98.13385582671398,19.76461209727587,2.546
85d0c,-98.13385582671398,20.521330303194258,2.416
85d14,-98.83627550306029,20.48694989295017,2.478
85d1c,-98.83627550306029,19.731287204360157,3.198
85d24,-99.54509739864785,19.694869206509058,3.146
85d2c,-100.26001249402657,19.65530170923179,2.473
85d34,-100.26001249402657,20.4085536627115,2.807
85d3c,-99.54509739864785,20.44937718269121,2.373
85d44,-99.54509739864785,21.204541602258168,2.978
85d4c,-100.26001249402657,21.162489249791342,2.709
85d54,-100.26001249402657,21.91671997411006,2.330
85d5c,-99.54509739864785,21.95997242863229,2.708
85d64,-98.83627550306029,21.999777697477043,3.064
85d6c,-98.83627550306029,21.243243875130492,2.730
85d74,-98.13385582671398,21.278656684940355,3.267
85d7c,-98.13385582671398,22.03619849325973,2.648
85d9c,-97.43813547748366,21.3108457981227,2.516
85da4,-97.43813547748366,20.55258195870618,2.870
85dac,-97.43813547748366,19.7949051942889,2.522
85db4,-96.74939926474936,19.822232379650607,2.952
85dbc,-96.74939926474936,20.58077309110819,2.485
85e94,-94.0695453815523,18.384269700500283,3.163
85e9c,-94.72775278355441,18.36912153999094,2.936
85ea4,-94.72775278355441,17.61249185281253,2.870
85eac,-94.72775278355441,16.857977462378127,2.889
85ebc,-94.0695453815523,17.627098886606937,2.224
85ec4,-93.41955272426037,17.63938008417159,2.944
85ecc,-93.41955272426037,16.88385383319751,3.297
85ed4,-92.77798133627225,16.89350897758665,2.654
85edc,-92.77798133627225,17.649412612691584,3.015
85ee4,-92.77798133627225,18.40740965106246,2.287
85eec,-93.41955272426037,18.397005701820532,3.167
85f14,-91.52086243796509,18.421551423300794,3.042
85f1c,-92.14502451692306,18.41556364039406,2.746
85f24,-92.14502451692306,17.65727557099678,3.494
85f2c,-92.14502451692306,16.901076223622614,2.813
85f3c,-91.52086243796509,17.663049675859188,3.297
85f54,-90.29957847386916,16.91203304394718,2.976
85f6c,-90.90566228996255,18.42545809985722,2.322
85f74,-90.90566228996255,19.185782903319677,2.972
85f84,-90.29957847386916,19.949434767717815,2.806
85f8c,-90.29957847386916,20.711987441421783,2.300
85f9c,-90.90566228996255,19.947390311961104,3.432
86204,-90.29957847386916,29.045660276896154,2.126
8620c,-90.29957847386916,29.78858716865824,2.908
86214,-90.90566228996255,29.78583866614636,3.019
86234,-92.14502451692306,29.771611794378476,2.778
8623c,-91.52086243796509,29.78022169008527,2.785
86244,-91.52086243796509,30.519077458199504,3.020
8624c,-92.14502451692306,30.51033991985179,2.926
86254,-92.14502451692306,31.24482342002789,3.456
8625c,-91.52086243796509,31.253682106635864,3.161
8626c,-90.90566228996255,30.5247776697657,3.174
86274,-90.29957847386916,30.527566890548513,3.309
8627c,-90.29957847386916,31.262289180367215,3.539
86284,-90.29957847386916,31.992455874035734,3.578
8628c,-90.90566228996255,31.98959144722066,2.942
86294,-90.90566228996255,32.714882434733184,4.596
8629c,-90.29957847386916,32.717781339069816,3.378
862a4,-90.29957847386916,33.4379928419988,3.320
862ac,-90.29957847386916,34.15283085000405,3.250
862bc,-90.90566228996255,33.43506154163916,3.041
862c4,-91.52086243796509,33.429070875553954,3.476
862cc,-91.52086243796509,34.14381656733953,2.565
862d4,-92.14502451692306,34.134538475425295,3.950
862dc,-92.14502451692306,33.41988787433311,3.808
862e4,-92.14502451692306,32.699876581672605,3.633
862ec,-91.52086243796509,32.7089579991059,3.620
862f4,-91.52086243796509,31.98373749533656,3.059
862fc,-92.14502451692306,31.97476417979101,3.523
86304,-92.77798133627225,31.962542760958964,3.085
8630c,-93.41955272426037,31.946945998329188,3.390
86314,-93.41955272426037,32.671722813157764,3.127
8631c,-92.77798133627225,32.68750781441284,3.848
86324,-92.77798133627225,33.40738063298778,3.215
8632c,-92.77798133627225,34.12190160066002,3.678
86334,-93.41955272426037,34.105774039866574,3.623
8633c,-93.41955272426037,33.39141871312475,3.831
86344,-94.0695453815523,33.37187356077451,3.334
8634c,-94.0695453815523,34.0860257557008,3.394
86354,-94.72775278355441,34.06252900916841,2.817
8635c,-94.72775278355441,33.348618938234175,3.182
86364,-94.72775278355441,32.629398506440324,3.164
8636c,-94.0695453815523,32.65239459447722,3.525
86374,-94.0695453815523,31.92784856604255,3.035
8637c,-94.72775278355441,31.905127482149442,3.291
86384,-94.72775278355441,31.17607867822554,3.671
8638c,-94.72775278355441,30.442537644415054,3.401
86394,-94.0695453815523,30.46465927910684,3.311
8639c,-94.0695453815523,31.198508269802126,3.550
863a4,-93.41955272426037,31.217361046239517,3.367
863ac,-92.77798133627225,31.232758235779208,3.092
863b4,-92.77798133627225,30.498439845450367,2.573
863bc,-93.41955272426037,30.48325354895059,2.916
863c4,-93.41955272426037,29.744921542846743,2.383
863cc,-92.77798133627225,29.759885670761136,2.749
863ec,-94.0695453815523,29.726599575060234,2.986
863f4,-94.72775278355441,29.704802294748838,2.964
863fc,-94.72775278355441,28.963182469777568,2.494
86404,-95.39395513481692,28.938192472482168,2.778
8640c,-95.39395513481692,29.679415025517535,3.125
86414,-96.06791937864303,29.65032632959495,2.925
8641c,-96.06791937864303,28.909559669047898,2.690
86424,-96.74939926474936,28.87717828684354,2.721
8642c,-97.43813547748366,28.84094667826595,2.495
86434,-97.43813547748366,29.580617797468626,2.940
8643c,-96.74939926474936,29.617428456801527,3.021
86444,-96.74939926474936,30.353859258393445,2.674
8644c,-97.43813547748366,30.316496894006495,2.944
86454,-97.43813547748366,31.048274789305523,2.732
8645c,-96.74939926474936,31.086161312239916,2.556
86464,-96.06791937864303,31.120018546616496,2.875
8646c,-96.06791937864303,30.38724914064403,3.033
86474,-95.39395513481692,30.416772049483072,3.281
8647c,-95.39395513481692,31.149953835575754,3.066
86484,-95.39395513481692,31.87866254966999,3.301
8648c,-96.06791937864303,31.848336807299006,3.218
86494,-96.06791937864303,32.571918438309666,2.888
8649c,-95.39395513481692,32.602612671349874,3.202
864a4,-95.39395513481692,33.321531368043786,3.226
864ac,-95.39395513481692,34.035158804423595,3.317
864b4,-96.06791937864303,34.00379334374941,2.874
864bc,-96.06791937864303,33.29049058697478,2.678
864c4,-96.74939926474936,33.25538000767456,2.993
864cc,-96.74939926474936,33.96831449038601,3.007
864d4,-97.43813547748366,33.928608236648834,2.879
864dc,-97.43813547748366,33.21608718538674,2.868
864e4,-97.43813547748366,32.49834907380504,2.896
864ec,-96.74939926474936,32.537200843249195,2.915
864f4,-96.74939926474936,31.81403698736281,2.906
864fc,-97.43813547748366,31.77565397841012,2.738
86504,-98.13385582671398,31.733083289609205,2.350
8650c,-98.83627550306029,31.68622551393247,2.823
86514,-98.83627550306029,32.40782332145301,3.037
8651c,-98.13385582671398,32.455256936248034,2.807
86524,-98.13385582671398,33.17250428695572,2.487
8652c,-98.13385582671398,33.88456517456783,2.368
86534,-98.83627550306029,33.836080966085675,2.802
8653c,-98.83627550306029,33.12452855913136,3.042
86544,-99.54509739864785,33.07206279301974,2.928
8654c,-99.54509739864785,33.783056809681895,3.425
8655c,-100.26001249402657,33.015015781382,2.070
86564,-100.26001249402657,32.29955541026602,2.789
8656c,-99.54509739864785,32.35595266673899,2.686
86574,-99.54509739864785,31.634986786941877,5.115
8657c,-100.26001249402657,31.57927923784857,2.678
86584,-100.26001249402657,30.8544601800588,1.457
86594,-99.54509739864785,30.17959168416649,2.882
8659c,-99.54509739864785,30.909438073340255,3.454
865a4,-98.83627550306029,30.960008052009997,2.907
865ac,-98.13385582671398,31.006256252046203,2.598
865b4,-98.13385582671398,30.27506114748445,2.899
865bc,-98.83627550306029,30.229456183789885,2.709
865c4,-98.83627550306029,29.494867105186746,2.945
865cc,-98.13385582671398,29.53979533645093,2.878
865d4,-98.13385582671398,28.800767770339537,2.688
865dc,-98.83627550306029,28.756549512130285,2.324
865e4,-99.54509739864785,28.70820531676816,2.583
865ec,-99.54509739864785,29.44574462859919,2.825
865f4,-100.26001249402657,29.392345363497473,2.691
865fc,-100.26001249402657,28.655654494741135,2.840
8660c,-99.54509739864785,27.96729304797211,3.118
86614,-99.54509739864785,27.22333743833129,2.659
8661c,-100.26001249402657,27.172599622289127,2.938
86624,-100.26001249402657,26.42690335090939,2.735
8662c,-100.26001249402657,25.67888828257268,3.139
86634,-99.54509739864785,25.727662402262244,3.795
86644,-98.83627550306029,26.522473966337596,2.518
8664c,-98.83627550306029,25.77254014864381,2.377
86654,-98.13385582671398,25.813594468343734,2.506
8665c,-98.13385582671398,26.56436680761103,2.474
86664,-98.13385582671398,27.312718019472126,3.104
8666c,-98.83627550306029,27.270017944412064,1.831
86674,-98.83627550306029,28.014823090419664,3.337
8667c,-98.13385582671398,28.058298482810315,2.441
86684,-97.43813547748366,28.097803881433773,2.691
8668c,-97.43813547748366,27.351520349093526,2.548
8669c,-96.74939926474936,28.133429370477497,2.375
866f4,-97.43813547748366,26.60243699059419,2.438
866fc,-97.43813547748366,25.850903994527272,2.370
86784,-98.13385582671398,22.793565073593363,3.364
8678c,-98.83627550306029,22.756161931462422,2.920
86794,-98.83627550306029,23.512010163275043,2.765
8679c,-98.13385582671398,23.550368860919175,1.312
867ac,-98.13385582671398,25.060759074187896,2.808
867cc,-99.54509739864785,24.976647833854308,2.641
867d4,-100.26001249402657,24.928910107682103,2.732
867e4,-100.26001249402657,23.424523166319123,3.731
867ec,-99.54509739864785,23.47008388604243,3.607
867f4,-99.54509739864785,22.715281574481264,2.961
867fc,-100.26001249402657,22.670859207096886,2.005
86804,-100.98070031132626,22.622835755358537,2.701
8680c,-100.98070031132626,23.375266964496486,2.559
8681c,-101.70682943311247,22.571158214540155,2.239
86824,-102.43805808577758,22.5157799772635,2.785
8682c,-103.17403478565704,22.4566611389403,2.681
86834,-103.17403478565704,23.204809756970345,2.815
8683c,-102.43805808577758,23.265455189452823,4.015
8684c,-103.17403478565704,23.95225954133698,2.069
86864,-101.70682943311247,24.82174612895837,2.704
86874,-100.98070031132626,24.1268782713609,4.958
86884,-100.98070031132626,25.626150925143474,3.079
868ac,-100.98070031132626,27.859760081336237,2.296
868b4,-101.70682943311247,27.79961876845922,2.873
868bc,-101.70682943311247,27.05867601705276,2.856
868dc,-103.17403478565704,26.927763352437374,2.129
868f4,-102.43805808577758,25.508551707284262,3.439
868fc,-103.17403478565704,25.443589842331036,3.000
86904,-103.91439904540992,25.37446537788511,4.210
8690c,-104.65878213755632,25.30114710928954,2.361
86934,-104.65878213755632,27.515272037213617,3.292
8693c,-104.65878213755632,26.77949498049061,2.240
86944,-105.4068079114331,26.698772322299202,2.722
8694c,-105.4068079114331,27.4330423542263,2.376
8695c,-106.15809365922375,26.613631244898155,2.257
8696c,-105.4068079114331,25.962182089316876,1.358
86974,-105.4068079114331,25.223611830273967,3.188
86984,-106.15809365922375,24.403416455304423,3.534
8698c,-106.15809365922375,23.663765805455682,2.703
86994,-105.4068079114331,23.741926960465005,2.972
8699c,-105.4068079114331,24.483408879369595,9.282
869a4,-104.65878213755632,24.55926654979691,4.238
869ac,-103.91439904540992,24.63100329032432,2.664
869b4,-103.91439904540992,23.886157157160582,2.006
869bc,-104.65878213755632,23.816053177839255,2.959
869d4,-103.91439904540992,22.393768777447356,2.350
869e4,-105.4068079114331,22.256568183091066,2.395
869ec,-105.4068079114331,22.999525379447974,2.374
869f4,-106.15809365922375,22.923250022821065,2.925
86a24,-106.91225102614887,23.581565119006324,1.943
86a2c,-106.91225102614887,24.319283705174357,3.606
86a34,-107.66888695938226,24.231013437438563,2.446
86ae4,-110.71224653410287,23.83691043157223,2.227
86af4,-109.94968595355701,23.212564635548347,2.336
86afc,-109.94968595355701,23.941532880529174,2.471
86b3c,-111.47528509455601,25.173618690993624,2.521
86b44,-111.47528509455601,25.89430180954799,2.209
86b7c,-109.94968595355701,26.84497125530119,3.441
86b84,-109.18800474020169,26.9542164258612,2.794
86b94,-108.42760468979141,26.33165314837854,1.777
86b9c,-109.18800474020169,26.22883833001109,2.379
86ba4,-109.18800474020169,25.50147259162164,2.793
86bbc,-108.42760468979141,25.602252901792422,2.725
86bcc,-107.66888695938226,24.965596060005318,2.742
86be4,-106.91225102614887,26.524062912466455,2.079
86c0c,-107.66888695938226,27.886030921839797,2.348
86c14,-107.66888695938226,28.610006583265843,2.167
86c1c,-106.91225102614887,28.709129510112103,2.731
86c3c,-107.66888695938226,29.330892887918857,1.742
86c44,-108.42760468979141,29.225429222426964,2.172
86c84,-109.94968595355701,27.56605582514108,2.945
86c94,-110.71224653410287,28.166844649326034,2.194
86cac,-112.23840170215038,27.205416453832825,2.372
86cc4,-111.47528509455601,28.756291732837955,1.419
86ccc,-112.23840170215038,28.627374449264803,2.455
86cec,-110.71224653410287,28.880602765447886,3.058
86d04,-109.94968595355701,30.421818544378986,2.527
86d0c,-109.94968595355701,31.12714037820008,3.011
86d14,-110.71224653410287,31.002251281552898,2.724
86d24,-111.47528509455601,30.170539399024,2.735
86d34,-112.23840170215038,30.737811827232438,2.755
86d3c,-111.47528509455601,30.87245870854968,2.612
86d54,-112.23840170215038,32.12651972196553,2.737
86d5c,-111.47528509455601,32.2645385857636,2.411
86d64,-110.71224653410287,32.397551362744494,2.721
86d6c,-110.71224653410287,31.701991436991232,2.724
86d74,-109.94968595355701,31.82845800142763,2.508
86d7c,-109.94968595355701,32.525510953582604,2.605
86d8c,-108.42760468979141,32.76613104394006,2.647
86d94,-108.42760468979141,32.06630758392501,3.874
86da4,-109.18800474020169,31.247086426718507,2.582
86dc4,-107.66888695938226,31.47203951020871,2.233
86dcc,-107.66888695938226,30.762197013519806,3.426
86ddc,-106.91225102614887,31.57701587153334,2.407
86de4,-106.91225102614887,32.283903070050684,2.712
86dec,-107.66888695938226,32.17764290641432,2.375
86dfc,-106.91225102614887,32.9862181299786,2.525
86e04,-106.15809365922375,33.088548240291445,2.651
86e0c,-106.15809365922375,32.385088575201415,2.315
86e1c,-105.4068079114331,33.18574821781208,3.765
86e24,-104.65878213755632,33.27783904847196,2.599
86e34,-103.91439904540992,32.65834488440744,2.836
86e3c,-104.65878213755632,32.5722853627744,3.205
86e5c,-104.65878213755632,31.14713046514542,1.920
86e74,-106.15809365922375,31.676987762200568,2.629
86e7c,-106.15809365922375,30.964506716398027,3.167
86ea4,-106.15809365922375,28.80355990843185,2.999
86eac,-106.15809365922375,28.076389054226674,2.960
86eb4,-105.4068079114331,28.16465989660154,2.524
86eec,-104.65878213755632,29.705042955179085,2.371
86efc,-103.91439904540992,30.51090936028981,2.540
86f04,-103.17403478565704,30.588979997473768,2.715
86f54,-100.98070031132626,28.598822675026625,2.927
86f5c,-100.98070031132626,29.334593125037504,2.742
86f74,-101.70682943311247,30.730968605264106,5.148
86f7c,-100.98070031132626,30.794994651911285,2.587
86f84,-100.98070031132626,31.519021429412113,2.351
86f8c,-100.98070031132626,32.23854843456392,2.506
86f94,-101.70682943311247,32.172855495693405,2.693
86f9c,-101.70682943311247,31.454138783172162,1.541
86fa4,-102.43805808577758,31.384563986472003,2.081
86fac,-103.17403478565704,31.310237377742293,2.524
86fb4,-103.17403478565704,32.027143566450576,2.568
86fbc,-102.43805808577758,32.102407634503095,2.701
86fc4,-102.43805808577758,32.81557450533964,2.600
86fcc,-103.17403478565704,32.739425788336604,2.511
86fd4,-103.17403478565704,33.44682325850777,2.149
86fdc,-102.43805808577758,33.5238038857741,2.252
86fe4,-101.70682943311247,33.595849265812916,2.791
86fec,-101.70682943311247,32.88684586721839,2.620
86ff4,-100.98070031132626,32.953302765371205,2.647
86ffc,-100.98070031132626,33.66302387809893,1.670
8700c,-100.98070031132626,35.06638763194719,3.387
87014,-101.70682943311247,34.997915427712485,2.653
8701c,-101.70682943311247,34.299617578644025,2.553
87024,-102.43805808577758,34.22684746365561,2.734
8702c,-103.17403478565704,34.149087467214365,2.546
8703c,-102.43805808577758,34.92446954871148,3.059
87054,-103.17403478565704,36.22278390250873,5.186
8705c,-102.43805808577758,36.30257050937025,1.660
87064,-101.70682943311247,36.377222783849675,3.311
8706c,-101.70682943311247,35.690520327160954,2.856
87074,-100.98070031132626,35.75957311703094,3.086
8707c,-100.98070031132626,36.4468113190012,2.533
87084,-100.98070031132626,37.1279063705676,2.694
8708c,-101.70682943311247,37.05782634326976,2.574
87094,-101.70682943311247,37.73214758319636,3.080
8709c,-100.98070031132626,37.80267551929725,3.008
870a4,-100.98070031132626,38.470949065435285,3.461
870ac,-100.98070031132626,39.132570252977715,2.782
870b4,-101.70682943311247,39.06127419492094,2.258
870c4,-102.43805808577758,38.323907813475564,2.923
870cc,-102.43805808577758,38.9847718688047,3.461
870dc,-103.17403478565704,38.24254947042968,3.200
870ec,-102.43805808577758,37.656478478799905,2.276
8710c,-104.65878213755632,36.72578603577055,3.383
87114,-104.65878213755632,37.397929732405835,2.603
87124,-103.91439904540992,38.15587411862506,2.803
87134,-104.65878213755632,38.72330506178832,2.921
8713c,-104.65878213755632,38.06382316902307,2.850
87144,-105.4068079114331,37.96634669469667,1.767
8714c,-105.4068079114331,38.62529644671215,2.700
87154,-106.15809365922375,38.521783158595426,2.547
8715c,-106.15809365922375,37.86340374119573,2.551
87164,-106.15809365922375,37.198730971474454,2.522
87174,-105.4068079114331,36.62954741744262,2.510
87184,-106.15809365922375,35.8511712079272,2.766
8718c,-106.15809365922375,35.16864802479798,2.534
87194,-105.4068079114331,35.26869278593369,3.030
8719c,-105.4068079114331,35.95203495587482,1.890
871a4,-104.65878213755632,36.04756590113465,2.198
871b4,-103.91439904540992,35.452971786567815,2.303
871c4,-104.65878213755632,34.67365469013606,2.628
871cc,-103.91439904540992,34.76239448311456,2.660
871e4,-105.4068079114331,33.88533093553131,2.967
8721c,-106.91225102614887,34.37614615830161,2.890
87224,-106.91225102614887,35.06329594707863,2.749
8722c,-106.91225102614887,35.7449475871579,2.558
8723c,-107.66888695938226,34.952620544908015,2.431
8724c,-108.42760468979141,35.51636026706173,2.865
87254,-109.18800474020169,35.39399076379331,2.405
8725c,-109.18800474020169,34.715284394145534,3.329
87264,-109.18800474020169,34.03130170764772,2.980
8727c,-109.18800474020169,33.34225794931658,2.130
87284,-109.94968595355701,33.21804956352762,2.767
8728c,-109.94968595355701,33.90583523107223,3.080
87294,-110.71224653410287,33.77514275457062,3.692
8729c,-110.71224653410287,33.088681397471916,2.639
872a4,-111.47528509455601,32.95418956006564,2.711
872ac,-112.23840170215038,32.814619987802566,2.622
872b4,-112.23840170215038,33.49822891791989,2.791
872bc,-111.47528509455601,33.6392590854582,2.771
872c4,-111.47528509455601,34.31951914178812,2.799
872cc,-112.23840170215038,34.17711818061357,2.413
872d4,-112.23840170215038,34.85107036208032,2.701
872dc,-111.47528509455601,34.99475282118845,2.916
872e4,-110.71224653410287,35.13316003847362,2.815
872ec,-110.71224653410287,34.456707759715606,3.679
872f4,-109.94968595355701,34.588640657131926,3.228
872fc,-109.94968595355701,35.26625002319154,2.594
87304,-109.94968595355701,35.93845912119185,2.141
8730c,-109.94968595355701,36.60507543529362,2.894
87324,-111.47528509455601,35.66475447567465,4.136
8732c,-112.23840170215038,35.51987912294598,2.463
87334,-112.23840170215038,36.18334930847087,2.488
8733c,-111.47528509455601,36.3293298177818,2.999
87344,-111.47528509455601,36.98829597578986,2.300
8734c,-112.23840170215038,36.84129701387216,2.300
8735c,-111.47528509455601,37.6414815053509,2.581
87384,-109.18800474020169,38.052161509125824,1.926
8738c,-108.42760468979141,38.177930324714424,3.629
87394,-108.42760468979141,37.52150660178053,2.711
8739c,-109.18800474020169,37.396476540399874,2.761
873ac,-109.18800474020169,36.06721734694656,3.062
873bc,-108.42760468979141,36.85899053287267,2.719
873c4,-107.66888695938226,36.97772057880847,2.721
873dc,-106.91225102614887,37.09096374335165,2.675
873ec,-107.66888695938226,37.64100106501793,2.988
873f4,-107.66888695938226,38.298119045960476,2.675
873fc,-106.91225102614887,38.41273195255406,3.225
87404,-106.91225102614887,39.06411945772832,2.980
8740c,-107.66888695938226,38.94892096015972,2.445
87414,-107.66888695938226,39.59326515173,3.009
8741c,-106.91225102614887,39.708984788843864,3.156
87424,-106.91225102614887,40.34719945201297,3.415
8743c,-107.66888695938226,40.23102171220441,2.474
87444,-108.42760468979141,40.109158094563725,2.959
87454,-109.18800474020169,40.611763405272214,3.110
87464,-109.18800474020169,39.344861589173384,1.116
8746c,-108.42760468979141,39.47189326093037,2.394
87474,-108.42760468979141,38.82810688328402,2.797
8747c,-109.18800474020169,38.70167132797324,3.262
8748c,-109.94968595355701,39.21217252224413,1.545
87494,-110.71224653410287,39.07383845103193,2.075
874a4,-111.47528509455601,38.288726359564656,3.100
874ac,-112.23840170215038,38.13994570661092,1.886
874b4,-112.23840170215038,38.780335129479816,2.949
874bc,-111.47528509455601,38.929881819745155,2.707
874c4,-111.47528509455601,39.56481038928246,2.663
874cc,-112.23840170215038,39.41457879016172,2.542
874d4,-112.23840170215038,40.04254857434121,2.818
874dc,-111.47528509455601,40.19338565312962,2.960
874e4,-110.71224653410287,40.33855149258699,6.438
874ec,-110.71224653410287,39.70940987219403,2.796
874fc,-109.94968595355701,40.47801707519148,2.554
87504,-109.94968595355701,41.10107235513007,2.429
87514,-110.71224653410287,41.577101184866166,3.343
8751c,-110.71224653410287,40.96114957773461,2.957
87524,-111.47528509455601,40.815492105537864,3.045
8752c,-112.23840170215038,40.664127177209835,2.969
87534,-112.23840170215038,41.279207913177316,2.954
8753c,-111.47528509455601,41.43102494872332,2.557
87544,-111.47528509455601,42.039889865178736,2.968
8754c,-112.23840170215038,41.887694499031255,2.475
87554,-112.23840170215038,42.48950081319842,2.749
8755c,-111.47528509455601,42.642002766346216,3.049
87564,-110.71224653410287,42.78870569972412,2.101
87574,-109.94968595355701,42.32694304658701,3.928
8757c,-109.94968595355701,42.92958780208476,3.292
8758c,-108.42760468979141,43.19385159070138,2.663
87594,-108.42760468979141,42.59077151379867,2.528
875a4,-109.18800474020169,41.85193945234001,2.943
875ac,-109.18800474020169,41.23524319309223,2.765
875d4,-106.91225102614887,41.60322073698107,2.728
8760c,-106.15809365922375,42.94302866051239,2.770
87614,-105.4068079114331,43.048942530511944,2.842
8761c,-105.4068079114331,43.6526567585101,2.929
8762c,-103.91439904540992,43.84769717845693,2.919
87634,-103.91439904540992,43.24376017704808,2.954
87644,-104.65878213755632,42.53806448342385,3.462
87654,-103.91439904540992,42.01400448482994,2.855
8765c,-104.65878213755632,41.919756160667056,2.636
8766c,-105.4068079114331,42.438002969609244,2.291
8768c,-105.4068079114331,41.1947371638124,3.020
87694,-105.4068079114331,40.562582458829766,3.076
8769c,-106.15809365922375,40.45771021423038,2.139
876a4,-106.15809365922375,39.819069477905266,3.026
876ac,-106.15809365922375,39.17371808499868,3.026
876b4,-105.4068079114331,39.27774218991088,3.041
876bc,-105.4068079114331,39.92354612710548,3.042
876c4,-104.65878213755632,40.022451032148275,3.094
876cc,-104.65878213755632,39.37622654856025,3.051
876d4,-103.91439904540992,39.46921511675507,2.497
876dc,-103.91439904540992,40.1158296241303,3.008
876ec,-104.65878213755632,40.6618539864436,2.766
876f4,-104.65878213755632,41.294322728623484,2.715
876fc,-103.91439904540992,41.388329891062995,3.126
87704,-103.17403478565704,41.47681570545685,2.839
87714,-102.43805808577758,40.92657678174682,3.454
8771c,-103.17403478565704,40.843791229286325,2.888
87724,-103.17403478565704,40.203736182783835,3.069
87734,-102.43805808577758,39.63892486899126,4.647
8773c,-102.43805808577758,40.286233517751526,3.037
87744,-101.70682943311247,40.36339262075965,3.186
8774c,-101.70682943311247,39.715777150276075,3.151
87754,-100.98070031132626,39.787395117166284,3.625
8775c,-100.98070031132626,40.43529229171374,3.088
87764,-100.98070031132626,41.076142779162794,2.991
8776c,-101.70682943311247,41.004000621286785,2.564
877ac,-103.17403478565704,42.10271111779528,2.724
877b4,-103.17403478565704,42.72139035912415,3.785
877bc,-102.43805808577758,42.80478241371585,2.905
877cc,-103.17403478565704,43.332777384253575,3.906
877d4,-103.17403478565704,43.93680686510486,3.046
877dc,-102.43805808577758,44.02040062710977,3.288
877f4,-100.98070031132626,43.567115276050714,1.992
87804,-100.26001249402657,44.23890422707853,2.672
87814,-99.54509739864785,43.69694056950432,2.732
87824,-100.26001249402657,43.02280750611306,3.016
87834,-99.54509739864785,42.46572688018074,4.500
8783c,-99.54509739864785,43.08506715603293,1.410
87844,-98.83627550306029,43.14228656093082,2.561
8784c,-98.83627550306029,42.52285134167598,2.788
87854,-98.13385582671398,42.57505542765544,4.819
8785c,-98.13385582671398,43.19457525318239,2.886
87864,-98.13385582671398,43.80657577463778,2.744
87874,-98.83627550306029,44.35861553472785,2.836
8787c,-98.13385582671398,44.41099919467241,3.483
87884,-97.43813547748366,44.45855482639744,3.972
8788c,-97.43813547748366,43.85410102412994,3.131
87894,-96.74939926474936,43.89692380810133,2.728
8789c,-96.74939926474936,44.50140356023972,3.264
878a4,-96.06791937864303,44.53967090868012,3.492
878ac,-95.39395513481692,44.57348631535711,3.497
878b4,-95.39395513481692,43.96896595719968,3.442
878bc,-96.06791937864303,43.93516912340394,2.600
878c4,-96.06791937864303,43.323030918071886,2.984
878cc,-95.39395513481692,43.35679360939653,3.084
878d4,-95.39395513481692,42.737024409065626,2.960
878dc,-96.06791937864303,42.70331198675461,3.076
878e4,-96.74939926474936,42.66516425382389,3.314
878ec,-96.74939926474936,43.28482526521574,2.956
878f4,-97.43813547748366,43.24204818336049,3.282
878fc,-97.43813547748366,42.6224533270454,2.989
87904,-97.43813547748366,41.99538434578463,2.901
8790c,-97.43813547748366,41.36092038187326,2.935
87914,-96.74939926474936,41.40343489544607,2.861
8791c,-96.74939926474936,42.038007974899514,3.002
87924,-96.06791937864303,42.07607891199186,4.132
8792c,-95.39395513481692,42.1097243902657,2.930
87934,-95.39395513481692,41.47497087676134,2.514
8793c,-96.06791937864303,41.441409554991004,3.170
87944,-96.06791937864303,40.799393427296366,3.047
8794c,-95.39395513481692,40.832852856382715,3.615
87954,-95.39395513481692,40.18347133353734,3.026
8795c,-96.06791937864303,40.150132040497795,3.057
87964,-96.74939926474936,40.11241072280072,3.133
8796c,-96.74939926474936,40.76153511712557,3.240
87974,-97.43813547748366,40.71915219453123,3.462
8797c,-97.43813547748366,40.070182502907144,2.861
87984,-98.13385582671398,40.02332681373885,5.100
8798c,-98.83627550306029,39.97172786799671,2.863
87994,-98.83627550306029,40.620331365630534,2.660
8799c,-98.13385582671398,40.672123190459786,2.963
879a4,-98.13385582671398,41.31374370976711,3.184
879ac,-98.13385582671398,41.948084950512005,3.145
879b4,-98.83627550306029,41.89599133698777,2.773
879bc,-98.83627550306029,41.26178725173658,2.338
879c4,-99.54509739864785,41.20493852233066,2.972
879dc,-100.26001249402657,41.14309063942707,3.040
879e4,-100.26001249402657,40.50201874185927,3.017
879ec,-99.54509739864785,40.5636651772279,2.889
879f4,-99.54509739864785,39.91527512642326,2.797
879fc,-100.26001249402657,39.85386376202764,2.871
87a04,-100.26001249402657,39.19874377148038,2.300
87a0c,-100.26001249402657,38.53678925738163,2.146
87a14,-99.54509739864785,38.597626198765326,3.012
87a1c,-99.54509739864785,39.25988557805692,3.267
87a24,-98.83627550306029,39.31609316655254,3.113
87a2c,-98.13385582671398,39.36747025008236,3.650
87a34,-98.13385582671398,38.70468170309181,2.591
87a3c,-98.83627550306029,38.653556166632896,3.042
87a44,-98.83627550306029,37.98425851730306,3.076
87a4c,-98.13385582671398,38.035102160262696,2.908
87a54,-98.13385582671398,37.35888560713079,3.130
87a5c,-98.83627550306029,37.30835482078843,3.593
87a64,-99.54509739864785,37.25308031593278,2.474
87a6c,-99.54509739864785,37.92863935472173,5.219
87a74,-100.26001249402657,37.868143358061836,2.917
87a7c,-100.26001249402657,37.1929620617629,8.925
87a84,-100.26001249402657,36.51141436512979,3.476
87a8c,-99.54509739864785,36.571117420301384,2.436
87a94,-99.54509739864785,35.88293219405223,1.957
87a9c,-100.26001249402657,35.82368238809089,2.634
87aa4,-100.26001249402657,35.12996144190496,3.770
87aac,-100.26001249402657,34.43046004733547,2.652
87ab4,-99.54509739864785,34.48868718731357,3.176
87abc,-99.54509739864785,35.18871942524917,3.492
87ac4,-98.83627550306029,35.24275101245371,3.005
87acc,-98.83627550306029,34.5422331954533,2.567
87ad4,-98.13385582671398,34.59119242586573,2.595
87adc,-98.13385582671398,35.29215205594181,2.480
87ae4,-98.13385582671398,35.98722340238006,2.862
87aec,-98.83627550306029,35.93741343255773,4.219
87af4,-98.83627550306029,36.62601280169248,2.191
87afc,-98.13385582671398,36.67619920123023,2.802
87b04,-97.43813547748366,36.721781228957376,2.442
87b0c,-96.74939926474936,36.76286894750185,3.199
87b14,-96.74939926474936,36.07324799476869,3.376
87b1c,-97.43813547748366,36.032465347970906,2.630
87b24,-97.43813547748366,35.33702437620901,2.819
87b2c,-97.43813547748366,34.635665217695426,2.166
87b34,-96.74939926474936,34.67575743329744,2.714
87b3c,-96.74939926474936,35.37747529836321,2.756
87b44,-96.06791937864303,35.413617182429356,3.185
87b4c,-96.06791937864303,34.71157998986828,2.672
87b54,-95.39395513481692,34.74324838778567,3.336
87b5c,-95.39395513481692,35.44556695064797,2.843
87b64,-95.39395513481692,36.1418948722705,2.837
87b6c,-96.06791937864303,36.10968507858502,3.065
87b74,-96.06791937864303,36.79957740094139,2.961
87b7c,-95.39395513481692,36.83202614123239,3.310
87b84,-95.39395513481692,37.515768361574,3.224
87b8c,-95.39395513481692,38.19294270533561,2.989
87b94,-96.06791937864303,38.16007804293747,3.273
87b9c,-96.06791937864303,37.48310144664223,5.454
87ba4,-96.74939926474936,37.44614510974571,3.118
87bac,-97.43813547748366,37.40477859141114,3.068
87bb4,-97.43813547748366,38.08127744661382,2.785
87bbc,-96.74939926474936,38.12289692185666,3.252
87bc4,-96.74939926474936,38.792958219966415,3.132
87bcc,-97.43813547748366,38.75111115735907,2.815
87bd4,-97.43813547748366,39.41412630334877,2.717
87bdc,-96.74939926474936,39.45617609746601,3.177
87be4,-96.06791937864303,39.49373923043933,2.867
87bec,-96.06791937864303,38.83034145230826,2.960
87bf4,-95.39395513481692,38.86338381459472,3.186
87bfc,-95.39395513481692,39.52693965632134,3.170
87c04,-94.72775278355441,39.55590521591865,3.083
87c0c,-94.72775278355441,38.89221219512187,3.344
87c14,-94.0695453815523,38.91695694359993,3.084
87c1c,-94.0695453815523,39.58076717175048,3.111
87c24,-93.41955272426037,39.6016597497714,3.000
87c2c,-92.77798133627225,39.61871969016762,2.775
87c34,-92.77798133627225,38.954731498889686,3.303
87c3c,-93.41955272426037,38.93775141108933,3.052
87c44,-93.41955272426037,38.26691359427793,2.780
87c4c,-92.77798133627225,38.28380373207069,3.161
87c54,-92.77798133627225,37.60608727266013,3.003
87c5c,-93.41955272426037,37.58929739752006,3.078
87c64,-94.0695453815523,37.56873650635989,3.087
87c6c,-94.0695453815523,38.2462296015155,3.347
87c74,-94.72775278355441,38.22161677122893,3.008
87c7c,-94.72775278355441,37.54427061638786,2.849
87c84,-94.72775278355441,36.86033875522362,3.059
87c8c,-94.0695453815523,36.88464239510247,2.948
87c94,-94.0695453815523,36.194125531043916,3.011
87c9c,-94.72775278355441,36.1699997127124,3.061
87ca4,-94.72775278355441,35.473445614849524,2.924
87cac,-94.72775278355441,34.77088223876642,2.658
87cb4,-94.0695453815523,34.79460479677922,2.945
87cbc,-94.0695453815523,35.4973778068144,3.009
87cc4,-93.41955272426037,35.51749131433466,2.974
87ccc,-93.41955272426037,34.8145424944564,3.818
87cd4,-92.77798133627225,34.830824487537654,3.324
87cdc,-92.77798133627225,35.5339166254838,3.517
87ce4,-92.77798133627225,36.23095902215821,3.050
87cec,-93.41955272426037,36.2144013887516,3.080
87cf4,-93.41955272426037,36.9050673149286,3.121
87cfc,-92.77798133627225,36.92174641570151,3.207
87d04,-92.14502451692306,36.934814801187784,3.199
87d0c,-91.52086243796509,36.944409346505196,2.826
87d14,-91.52086243796509,36.25345727887761,3.782
87d1c,-92.14502451692306,36.24393239753629,3.184
87d24,-92.14502451692306,35.54678648337769,3.168
87d2c,-92.14502451692306,34.84358220965529,3.353
87d34,-91.52086243796509,34.852948939537775,3.847
87d3c,-91.52086243796509,35.55623545347867,3.195
87d44,-90.90566228996255,35.562399505257794,2.957
87d4c,-90.90566228996255,34.859059382470235,3.334
87d54,-90.29957847386916,34.862049267611376,3.424
87d5c,-90.29957847386916,35.56541560979274,3.290
87d64,-90.29957847386916,36.26271111330823,3.044
87d6c,-90.90566228996255,36.25967081010889,2.863
87d74,-90.90566228996255,36.950668281228175,3.650
87d7c,-90.29957847386916,36.95373078854487,3.498
87d84,-90.29957847386916,37.63828341448259,3.274
87d8c,-90.29957847386916,38.3161914797376,3.373
87d94,-90.90566228996255,38.31309042415896,3.036
87d9c,-90.90566228996255,37.63520066756709,2.652
87da4,-91.52086243796509,37.62890034401713,3.332
87dac,-92.14502451692306,37.61924228821948,3.154
87db4,-92.14502451692306,38.297037140192984,3.251
87dbc,-91.52086243796509,38.30675265788537,3.274
87dc4,-91.52086243796509,38.97780226463728,3.226
87dcc,-92.14502451692306,38.96803521851153,3.116
87dd4,-92.14502451692306,39.63208580932192,2.873
87ddc,-91.52086243796509,39.64189857482245,3.285
87de4,-90.90566228996255,39.64829969516619,2.805
87dec,-90.90566228996255,38.98417360275216,2.965
87df4,-90.29957847386916,38.987291072898685,3.169
87dfc,-90.29957847386916,39.65143172558443,3.072
87e04,-90.29957847386916,40.30847621180785,3.149
87e0c,-90.90566228996255,40.30533143295496,3.121
87e14,-90.90566228996255,40.955144547071306,3.434
87e1c,-90.29957847386916,40.958300307344985,3.319
87e24,-90.29957847386916,41.60079251286512,3.214
87e2c,-90.29957847386916,42.235853744598195,3.006
87e34,-90.90566228996255,42.23268113315113,2.989
87e3c,-90.90566228996255,41.59762749128833,3.199
87e44,-91.52086243796509,41.591158871266465,3.232
87e4c,-91.52086243796509,42.22619697687713,3.202
87e54,-92.14502451692306,42.216256663695646,3.247
87e5c,-92.14502451692306,41.581242438343054,2.966
87e64,-92.14502451692306,40.93880756395662,3.116
87e6c,-91.52086243796509,40.9486948794372,3.022
87e74,-91.52086243796509,40.298904233285896,3.309
87e7c,-92.14502451692306,40.289051424722174,2.638
87e84,-92.77798133627225,40.27563063752769,2.968
87e8c,-92.77798133627225,40.92533964962103,2.976
87e94,-93.41955272426037,40.908149364220904,2.925
87e9c,-93.41955272426037,40.25850071217,3.887
87ea4,-94.0695453815523,40.237522107289585,2.356
87eac,-94.72775278355441,40.21255732237709,2.845
87eb4,-94.72775278355441,40.862042932517184,2.883
87ebc,-94.0695453815523,40.887096519749626,3.131
87ec4,-94.0695453815523,41.52937785655356,2.894
87ecc,-94.72775278355441,41.50424912559783,2.836
87ed4,-94.72775278355441,42.139075341430555,3.369
87edc,-94.0695453815523,42.16426594008368,2.786
87ee4,-93.41955272426037,42.18543315539065,3.234
87eec,-93.41955272426037,41.55049346369763,3.054
87ef4,-92.77798133627225,41.56773473829379,3.162
87efc,-92.77798133627225,42.202716312221526,2.886
87f04,-92.77798133627225,42.83019684174621,2.923
87f0c,-92.77798133627225,43.450100498594004,3.339
87f14,-93.41955272426037,43.43275980252028,3.298
87f1c,-93.41955272426037,42.8128806374441,3.370
87f24,-94.0695453815523,42.791672635853125,3.119
87f2c,-94.72775278355441,42.76643305073162,3.178
87f34,-94.72775278355441,43.38624540016119,3.319
87f3c,-94.0695453815523,43.41152149544047,3.034
87f44,-94.0695453815523,44.02374737776218,3.339
87f4c,-94.72775278355441,43.998446835614075,3.560
87f54,-94.72775278355441,44.60298270721413,3.146
87f5c,-94.0695453815523,44.62829605214277,3.147
87f64,-93.41955272426037,44.64956492430821,3.410
87f6c,-93.41955272426037,44.0450058573746,2.995
87f74,-92.77798133627225,44.06236277406351,3.373
87f7c,-92.77798133627225,44.66693007915701,3.348
87f84,-92.14502451692306,44.68053403991391,3.270
87f8c,-91.52086243796509,44.69052069717471,3.205
87f94,-91.52086243796509,44.08594255614342,3.299
87f9c,-92.14502451692306,44.07596043607135,2.975
87fa4,-92.14502451692306,43.4636856099262,2.691
87fac,-92.14502451692306,42.843762923985864,3.318
87fb4,-91.52086243796509,42.85372203728297,2.977
87fbc,-91.52086243796509,43.47365860415883,3.273
87fc4,-90.90566228996255,43.480163997228054,2.936
87fcc,-90.90566228996255,42.86021841621011,3.129
87fd4,-90.29957847386916,42.86339699629216,3.233
87fdc,-90.29957847386916,43.48334697615405,3.077
87fe4,-90.29957847386916,44.09563972237697,2.959
87fec,-90.90566228996255,44.09245386196206,3.606
87ff4,-90.90566228996255,44.69703492300283,3.204
87ffc,-90.29957847386916,44.70022220073667,3.059
88004,-89.70042152613084,44.70022220073667,3.370
8800c,-89.70042152613084,44.09563972237697,3.446
88014,-89.09433771003746,44.09245386196206,3.084
8801c,-89.09433771003746,44.69703492300283,3.316
88024,-88.47913756203492,44.69052069717471,3.119
8802c,-87.85497548307694,44.68053403991391,3.428
88034,-87.85497548307694,44.07596043607135,2.951
8803c,-88.47913756203492,44.08594255614342,3.169
88044,-88.47913756203492,43.47365860415883,3.121
8804c,-87.85497548307694,43.4636856099262,3.100
88054,-87.85497548307694,42.843762923985864,3.267
8805c,-88.47913756203492,42.85372203728297,3.133
88064,-89.09433771003746,42.86021841621011,3.254
8806c,-89.09433771003746,43.480163997228054,2.893
88074,-89.70042152613084,43.48334697615405,2.933
8807c,-89.70042152613084,42.86339699629216,3.439
88084,-89.70042152613084,42.235853744598195,3.477
8808c,-89.09433771003746,42.23268113315113,3.175
88094,-89.09433771003746,41.59762749128833,2.942
8809c,-89.70042152613084,41.60079251286512,3.239
880a4,-89.70042152613084,40.958300307344985,3.323
880ac,-89.70042152613084,40.30847621180785,2.975
880b4,-89.09433771003746,40.30533143295496,3.289
880bc,-89.09433771003746,40.955144547071306,2.817
880c4,-88.47913756203492,40.9486948794372,3.380
880cc,-88.47913756203492,40.298904233285896,3.345
880d4,-87.85497548307694,40.289051424722174,3.301
880dc,-87.85497548307694,40.93880756395662,3.087
880e4,-87.85497548307694,41.581242438343054,3.281
880ec,-88.47913756203492,41.591158871266465,3.209
880f4,-88.47913756203492,42.22619697687713,3.273
880fc,-87.85497548307694,42.216256663695646,3.382
8810c,-86.58044727573964,42.18543315539065,3.541
88114,-86.58044727573964,41.55049346369763,3.258
8811c,-87.22201866372775,41.56773473829379,3.168
88124,-87.22201866372775,40.92533964962103,3.043
8812c,-87.22201866372775,40.27563063752769,3.517
88134,-86.58044727573964,40.25850071217,2.988
8813c,-86.58044727573964,40.908149364220904,3.264
88144,-85.93045461844771,40.887096519749626,3.451
8814c,-85.93045461844771,40.237522107289585,3.159
88154,-85.27224721644559,40.21255732237709,3.302
8815c,-85.27224721644559,40.862042932517184,3.224
88164,-85.27224721644559,41.50424912559783,2.962
8816c,-85.93045461844771,41.52937785655356,3.211
88174,-85.93045461844771,42.16426594008368,3.502
8817c,-85.27224721644559,42.139075341430555,3.364
88184,-85.27224721644559,42.76643305073162,3.451
8818c,-85.27224721644559,43.38624540016119,3.560
88194,-85.93045461844771,43.41152149544047,3.418
8819c,-85.93045461844771,42.791672635853125,3.429
881bc,-86.58044727573964,43.43275980252028,3.437
881c4,-86.58044727573964,44.0450058573746,3.296
881d4,-87.22201866372775,44.66693007915701,3.356
881e4,-85.93045461844771,44.62829605214277,3.538
881ec,-85.93045461844771,44.02374737776218,4.299
881f4,-85.27224721644559,43.998446835614075,3.321
881fc,-85.27224721644559,44.60298270721413,3.451
88204,-84.60604486518308,44.57348631535711,3.467
8820c,-83.93208062135697,44.53967090868012,3.768
88214,-83.93208062135697,43.93516912340394,3.577
8821c,-84.60604486518308,43.96896595719968,3.698
88224,-84.60604486518308,43.35679360939653,3.352
8822c,-84.60604486518308,42.737024409065626,3.430
88234,-83.93208062135697,42.70331198675461,3.331
8823c,-83.93208062135697,43.323030918071886,3.202
88244,-83.25060073525066,43.28482526521574,3.244
8824c,-83.25060073525066,42.66516425382389,3.322
88254,-82.56186452251636,42.6224533270454,3.142
8825c,-82.56186452251636,43.24204818336049,3.196
88264,-82.56186452251636,43.85410102412994,2.288
8826c,-83.25060073525066,43.89692380810133,3.083
88274,-83.25060073525066,44.50140356023972,3.466
88284,-81.86614417328603,44.41099919467241,3.104
8828c,-81.86614417328603,43.80657577463778,2.522
88294,-81.16372449693972,43.754227507395136,2.904
8829c,-81.16372449693972,44.35861553472785,3.380
882a4,-80.45490260135216,44.30128754996805,3.089
882ac,-79.73998750597345,44.23890422707853,3.273
882b4,-79.73998750597345,43.63460465979268,3.574
882bc,-80.45490260135216,43.69694056950432,3.477
882c4,-80.45490260135216,43.08506715603293,3.191
882cc,-79.73998750597345,43.02280750611306,3.444
882d4,-79.73998750597345,42.40357333669951,3.458
882dc,-80.45490260135216,42.46572688018074,3.520
882e4,-81.16372449693972,42.52285134167598,3.175
882ec,-81.16372449693972,43.14228656093082,3.433
882f4,-81.86614417328603,43.19457525318239,3.236
882fc,-81.86614417328603,42.57505542765544,3.249
88304,-81.86614417328603,41.948084950512005,3.964
8830c,-81.86614417328603,41.31374370976711,3.456
88314,-81.16372449693972,41.26178725173658,3.460
8831c,-81.16372449693972,41.89599133698777,3.418
88324,-80.45490260135216,41.83899013783769,3.564
8832c,-79.73998750597345,41.776973529939696,3.206
88334,-79.73998750597345,41.14309063942707,3.478
8833c,-80.45490260135216,41.20493852233066,3.457
88344,-80.45490260135216,40.5636651772279,3.434
8834c,-79.73998750597345,40.50201874185927,3.568
88354,-79.73998750597345,39.85386376202764,3.415
8835c,-80.45490260135216,39.91527512642326,3.234
88364,-81.16372449693972,39.97172786799671,2.951
8836c,-81.16372449693972,40.620331365630534,3.289
88374,-81.86614417328603,40.672123190459786,3.177
8837c,-81.86614417328603,40.02332681373885,3.265
88384,-82.56186452251636,40.070182502907144,3.203
8838c,-83.25060073525066,40.11241072280072,3.242
88394,-83.25060073525066,40.76153511712557,3.057
8839c,-82.56186452251636,40.71915219453123,3.262
883a4,-82.56186452251636,41.36092038187326,3.203
883ac,-82.56186452251636,41.99538434578463,3.025
883b4,-83.25060073525066,42.038007974899514,3.231
883bc,-83.25060073525066,41.40343489544607,3.111
883c4,-83.93208062135697,41.441409554991004,3.198
883cc,-83.93208062135697,42.07607891199186,3.339
883d4,-84.60604486518308,42.1097243902657,3.321
883dc,-84.60604486518308,41.47497087676134,3.121
883e4,-84.60604486518308,40.832852856382715,2.827
883ec,-83.93208062135697,40.799393427296366,3.085
883f4,-83.93208062135697,40.150132040497795,3.011
883fc,-84.60604486518308,40.18347133353734,2.993
88404,-84.60604486518308,39.52693965632134,3.134
8840c,-83.93208062135697,39.49373923043933,3.192
88414,-83.93208062135697,38.83034145230826,3.174
8841c,-84.60604486518308,38.86338381459472,3.382
88424,-84.60604486518308,38.19294270533561,3.049
8842c,-84.60604486518308,37.515768361574,2.857
88434,-83.93208062135697,37.48310144664223,3.091
8843c,-83.93208062135697,38.16007804293747,2.901
88444,-83.25060073525066,38.12289692185666,3.736
8844c,-83.25060073525066,37.44614510974571,3.658
88454,-82.56186452251636,37.40477859141114,3.905
8845c,-82.56186452251636,38.08127744661382,3.548
88464,-82.56186452251636,38.75111115735907,3.239
8846c,-83.25060073525066,38.792958219966415,3.245
88474,-83.25060073525066,39.45617609746601,3.083
8847c,-82.56186452251636,39.41412630334877,3.293
88484,-81.86614417328603,39.36747025008236,3.388
8848c,-81.86614417328603,38.70468170309181,3.205
88494,-81.16372449693972,38.653556166632896,3.128
8849c,-81.16372449693972,39.31609316655254,3.405
884a4,-80.45490260135216,39.25988557805692,3.530
884ac,-79.73998750597345,39.19874377148038,3.394
884bc,-80.45490260135216,38.597626198765326,3.873
884c4,-80.45490260135216,37.92863935472173,4.196
884cc,-79.73998750597345,37.868143358061836,3.285
884d4,-79.73998750597345,37.1929620617629,3.357
884dc,-80.45490260135216,37.25308031593278,3.456
884e4,-81.16372449693972,37.30835482078843,3.049
884ec,-81.16372449693972,37.98425851730306,3.422
884f4,-81.86614417328603,38.035102160262696,3.733
884fc,-81.86614417328603,37.35888560713079,3.190
88504,-81.86614417328603,36.67619920123023,3.272
8850c,-81.86614417328603,35.98722340238006,3.509
88514,-81.16372449693972,35.93741343255773,3.325
8851c,-81.16372449693972,36.62601280169248,3.188
88524,-80.45490260135216,36.571117420301384,3.147
8852c,-79.73998750597345,36.51141436512979,3.380
88534,-79.73998750597345,35.82368238809089,3.595
8853c,-80.45490260135216,35.88293219405223,3.592
88544,-80.45490260135216,35.18871942524917,3.590
8854c,-79.73998750597345,35.12996144190496,3.685
88554,-79.73998750597345,34.43046004733547,3.185
8855c,-80.45490260135216,34.48868718731357,3.263
88564,-81.16372449693972,34.5422331954533,3.728
8856c,-81.16372449693972,35.24275101245371,3.643
88574,-81.86614417328603,35.29215205594181,3.251
8857c,-81.86614417328603,34.59119242586573,3.286
88584,-82.56186452251636,34.635665217695426,3.469
8858c,-83.25060073525066,34.67575743329744,3.913
88594,-83.25060073525066,35.37747529836321,3.800
8859c,-82.56186452251636,35.33702437620901,3.760
885a4,-82.56186452251636,36.032465347970906,3.196
885ac,-82.56186452251636,36.721781228957376,3.249
885b4,-83.25060073525066,36.76286894750185,2.828
885bc,-83.25060073525066,36.07324799476869,3.257
885c4,-83.93208062135697,36.10968507858502,3.426
885cc,-83.93208062135697,36.79957740094139,2.920
885d4,-84.60604486518308,36.83202614123239,3.383
885dc,-84.60604486518308,36.1418948722705,3.478
885e4,-84.60604486518308,35.44556695064797,3.430
885ec,-83.93208062135697,35.413617182429356,3.251
885f4,-83.93208062135697,34.71157998986828,3.832
885fc,-84.60604486518308,34.74324838778567,3.558
88604,-85.27224721644559,34.77088223876642,3.505
8860c,-85.27224721644559,35.473445614849524,3.605
88614,-85.93045461844771,35.4973778068144,3.168
8861c,-85.93045461844771,34.79460479677922,3.497
88624,-86.58044727573964,34.8145424944564,3.205
8862c,-87.22201866372775,34.830824487537654,3.120
88634,-87.22201866372775,35.5339166254838,3.208
8863c,-86.58044727573964,35.51749131433466,3.195
88644,-86.58044727573964,36.2144013887516,3.322
8864c,-87.22201866372775,36.23095902215821,3.361
88654,-87.22201866372775,36.92174641570151,3.112
8865c,-86.58044727573964,36.9050673149286,3.022
88664,-85.93045461844771,36.88464239510247,3.355
8866c,-85.93045461844771,36.194125531043916,3.348
88674,-85.27224721644559,36.1699997127124,3.392
8867c,-85.27224721644559,36.86033875522362,2.860
88684,-85.27224721644559,37.54427061638786,2.825
8868c,-85.93045461844771,37.56873650635989,3.111
88694,-85.93045461844771,38.2462296015155,3.249
8869c,-85.27224721644559,38.22161677122893,3.091
886a4,-85.27224721644559,38.89221219512187,3.437
886ac,-85.27224721644559,39.55590521591865,3.044
886b4,-85.93045461844771,39.58076717175048,3.261
886bc,-85.93045461844771,38.91695694359993,3.217
886c4,-86.58044727573964,38.93775141108933,3.406
886cc,-86.58044727573964,39.6016597497714,3.196
886d4,-87.22201866372775,39.61871969016762,3.208
886dc,-87.22201866372775,38.954731498889686,3.317
886e4,-87.22201866372775,38.28380373207069,3.271
886ec,-86.58044727573964,38.26691359427793,3.572
886f4,-86.58044727573964,37.58929739752006,2.923
886fc,-87.22201866372775,37.60608727266013,3.150
88704,-87.85497548307694,37.61924228821948,3.407
8870c,-88.47913756203492,37.62890034401713,3.571
88714,-88.47913756203492,38.30675265788537,2.860
8871c,-87.85497548307694,38.297037140192984,3.070
88724,-87.85497548307694,38.96803521851153,2.933
8872c,-87.85497548307694,39.63208580932192,3.529
88734,-88.47913756203492,39.64189857482245,3.102
8873c,-88.47913756203492,38.97780226463728,2.963
88744,-89.09433771003746,38.98417360275216,2.972
8874c,-89.09433771003746,39.64829969516619,3.457
88754,-89.70042152613084,39.65143172558443,3.242
8875c,-89.70042152613084,38.987291072898685,3.063
88764,-89.70042152613084,38.3161914797376,3.216
8876c,-89.09433771003746,38.31309042415896,3.201
88774,-89.09433771003746,37.63520066756709,3.364
8877c,-89.70042152613084,37.63828341448259,3.185
88784,-89.70042152613084,36.95373078854487,2.978
8878c,-89.70042152613084,36.26271111330823,2.948
88794,-89.09433771003746,36.25967081010889,3.100
8879c,-89.09433771003746,36.950668281228175,2.860
887a4,-88.47913756203492,36.944409346505196,3.226
887ac,-87.85497548307694,36.934814801187784,3.516
887b4,-87.85497548307694,36.24393239753629,3.686
887bc,-88.47913756203492,36.25345727887761,3.562
887c4,-88.47913756203492,35.55623545347867,3.041
887cc,-87.85497548307694,35.54678648337769,3.086
887d4,-87.85497548307694,34.84358220965529,3.124
887dc,-88.47913756203492,34.852948939537775,3.366
887e4,-89.09433771003746,34.859059382470235,3.415
887ec,-89.09433771003746,35.562399505257794,3.192
887f4,-89.70042152613084,35.56541560979274,3.089
887fc,-89.70042152613084,34.862049267611376,3.347
88804,-89.70042152613084,34.15283085000405,3.601
8880c,-89.09433771003746,34.149869227038366,3.174
88814,-89.09433771003746,33.43506154163916,3.213
8881c,-89.70042152613084,33.4379928419988,3.408
88824,-89.70042152613084,32.717781339069816,3.585
8882c,-89.70042152613084,31.992455874035734,3.457
88834,-89.09433771003746,31.98959144722066,3.454
8883c,-89.09433771003746,32.714882434733184,2.706
88844,-88.47913756203492,32.7089579991059,3.263
8884c,-88.47913756203492,31.98373749533656,3.113
88854,-87.85497548307694,31.97476417979101,3.734
8885c,-87.85497548307694,32.699876581672605,3.589
88864,-87.85497548307694,33.41988787433311,3.621
8886c,-88.47913756203492,33.429070875553954,3.154
88874,-88.47913756203492,34.14381656733953,3.659
8887c,-87.85497548307694,34.134538475425295,3.334
88884,-87.22201866372775,34.12190160066002,3.464
8888c,-87.22201866372775,33.40738063298778,3.556
88894,-86.58044727573964,33.39141871312475,3.625
8889c,-86.58044727573964,34.105774039866574,3.374
888a4,-85.93045461844771,34.0860257557008,3.380
888ac,-85.27224721644559,34.06252900916841,3.701
888b4,-85.27224721644559,33.348618938234175,3.743
888bc,-85.93045461844771,33.37187356077451,3.463
888c4,-85.93045461844771,32.65239459447722,3.349
888cc,-85.27224721644559,32.629398506440324,3.552
888d4,-85.27224721644559,31.905127482149442,3.515
888dc,-85.93045461844771,31.92784856604255,3.443
888e4,-86.58044727573964,31.946945998329188,3.263
888ec,-86.58044727573964,32.671722813157764,3.273
888f4,-87.22201866372775,32.68750781441284,3.311
88904,-87.22201866372775,31.232758235779208,3.350
8890c,-87.22201866372775,30.498439845450367,2.923
88914,-86.58044727573964,30.48325354895059,3.064
8891c,-86.58044727573964,31.217361046239517,3.159
88924,-85.93045461844771,31.198508269802126,3.313
8892c,-85.27224721644559,31.17607867822554,3.305
88934,-85.27224721644559,30.442537644415054,2.715
8893c,-85.93045461844771,30.46465927910684,2.706
8894c,-85.27224721644559,29.704802294748838,3.119
889a4,-87.85497548307694,30.51033991985179,3.075
889ac,-87.85497548307694,31.24482342002789,3.542
889b4,-88.47913756203492,31.253682106635864,2.362
889bc,-88.47913756203492,30.519077458199504,3.325
889c4,-89.09433771003746,30.5247776697657,2.995
889cc,-89.09433771003746,31.25946131552703,3.431
889d4,-89.70042152613084,31.262289180367215,3.264
889dc,-89.70042152613084,30.527566890548513,3.166
889e4,-89.70042152613084,29.78858716865824,2.787
88c2c,-82.56186452251636,28.097803881433773,2.908
88c34,-82.56186452251636,27.351520349093526,2.650
88c4c,-82.56186452251636,26.60243699059419,2.144
88cd4,-82.56186452251636,22.827561154139914,3.152
88d0c,-81.16372449693972,25.020573842379093,2.045
88d14,-81.16372449693972,24.266939965215204,2.895
88d1c,-81.86614417328603,24.30622635563931,2.655
88d34,-81.16372449693972,22.756161931462422,1.398
88d3c,-81.16372449693972,23.512010163275043,2.738
88d74,-80.45490260135216,24.976647833854308,2.550
88d8c,-79.73998750597345,26.42690335090939,2.691
88d94,-80.45490260135216,26.476677789699238,2.771
88d9c,-80.45490260135216,25.727662402262244,2.789
88da4,-81.16372449693972,25.77254014864381,5.663
88dac,-81.86614417328603,25.813594468343734,2.700
88db4,-81.86614417328603,26.56436680761103,2.553
88dbc,-81.16372449693972,26.522473966337596,2.503
88dc4,-81.16372449693972,27.270017944412064,2.490
88dcc,-81.86614417328603,27.312718019472126,2.471
88dd4,-81.86614417328603,28.058298482810315,2.828
88ddc,-81.16372449693972,28.014823090419664,2.697
88de4,-80.45490260135216,27.96729304797211,2.688
88dec,-80.45490260135216,27.22333743833129,2.569
88df4,-79.73998750597345,27.172599622289127,2.312
88e0c,-80.45490260135216,28.70820531676816,2.841
88e44,-81.16372449693972,30.229456183789885,2.754
88e4c,-81.16372449693972,30.960008052009997,3.081
88e54,-81.86614417328603,31.006256252046203,3.170
88e5c,-81.86614417328603,30.27506114748445,3.185
88e64,-81.86614417328603,29.53979533645093,3.144
88e6c,-81.16372449693972,29.494867105186746,2.850
88e74,-81.16372449693972,28.756549512130285,2.980
88e7c,-81.86614417328603,28.800767770339537,2.863
88e84,-82.56186452251636,28.84094667826595,3.064
88e8c,-82.56186452251636,29.580617797468626,3.372
88e94,-83.25060073525066,29.617428456801527,3.894
88eb4,-84.60604486518308,29.679415025517535,2.475
88ec4,-83.93208062135697,30.38724914064403,3.871
88ecc,-84.60604486518308,30.416772049483072,3.503
88ed4,-84.60604486518308,31.149953835575754,3.262
88edc,-83.93208062135697,31.120018546616496,3.487
88ee4,-83.25060073525066,31.086161312239916,3.155
88eec,-83.25060073525066,30.353859258393445,3.201
88ef4,-82.56186452251636,30.316496894006495,3.575
88efc,-82.56186452251636,31.048274789305523,3.168
88f04,-82.56186452251636,31.77565397841012,3.211
88f0c,-82.56186452251636,32.49834907380504,3.253
88f14,-83.25060073525066,32.537200843249195,3.223
88f1c,-83.25060073525066,31.81403698736281,3.101
88f24,-83.93208062135697,31.848336807299006,3.413
88f2c,-84.60604486518308,31.87866254966999,3.365
88f34,-84.60604486518308,32.602612671349874,3.477
88f3c,-83.93208062135697,32.571918438309666,3.381
88f44,-83.93208062135697,33.29049058697478,3.583
88f4c,-84.60604486518308,33.321531368043786,3.769
88f54,-84.60604486518308,34.035158804423595,3.957
88f5c,-83.93208062135697,34.00379334374941,3.743
88f64,-83.25060073525066,33.96831449038601,3.786
88f6c,-83.25060073525066,33.25538000767456,3.749
88f74,-82.56186452251636,33.21608718538674,3.473
88f7c,-82.56186452251636,33.928608236648834,3.888
88f84,-81.86614417328603,33.88456517456783,3.636
88f8c,-81.16372449693972,33.836080966085675,3.426
88f94,-81.16372449693972,33.12452855913136,3.113
88f9c,-81.86614417328603,33.17250428695572,3.391
88fa4,-81.86614417328603,32.455256936248034,3.414
88fac,-81.86614417328603,31.733083289609205,3.328
88fb4,-81.16372449693972,31.68622551393247,3.633
88fbc,-81.16372449693972,32.40782332145301,3.412
88fc4,-80.45490260135216,32.35595266673899,3.607
88fdc,-79.73998750597345,32.29955541026602,3.004
88fe4,-79.73998750597345,33.015015781382,3.424
88fec,-80.45490260135216,33.07206279301974,3.375
88ff4,-80.45490260135216,33.783056809681895,3.330
88ffc,-79.73998750597345,33.725399900144886,3.516
89004,-79.01929968867374,33.66302387809893,3.200
8900c,-78.29317056688751,33.595849265812916,3.024
8901c,-79.01929968867374,32.953302765371205,4.268
8924c,-76.82596521434296,26.186747767205883,3.115
89254,-76.82596521434296,25.443589842331036,1.185
8926c,-78.29317056688751,26.315151130864844,2.614
89274,-79.01929968867374,26.37308187610649,2.889
892ac,-79.01929968867374,22.622835755358537,2.413
892b4,-78.29317056688751,22.571158214540155,2.787
892f4,-77.56194191422242,24.76220948115902,2.713
8931c,-76.08560095459009,23.886157157160582,4.450
894b4,-72.33111304061775,22.022069509924695,2.531
89a44,-75.34121786244368,35.363455761931455,2.924
89a4c,-75.34121786244368,36.04756590113465,2.494
89a54,-76.08560095459009,36.13780041436311,3.015
89a5c,-76.08560095459009,35.452971786567815,2.757
89a8c,-76.82596521434296,34.845982406002406,3.180
89a94,-77.56194191422242,34.92446954871148,3.102
89a9c,-77.56194191422242,34.22684746365561,3.150
89aa4,-78.29317056688751,34.299617578644025,3.365
89aac,-79.01929968867374,34.36746385834631,2.992
89ab4,-79.01929968867374,35.06638763194719,3.361
89abc,-78.29317056688751,34.997915427712485,3.334
89ac4,-78.29317056688751,35.690520327160954,3.661
89acc,-79.01929968867374,35.75957311703094,3.967
89ad4,-79.01929968867374,36.4468113190012,3.796
89adc,-78.29317056688751,36.377222783849675,3.790
89ae4,-77.56194191422242,36.30257050937025,3.417
89aec,-77.56194191422242,35.61644723539334,3.196
89af4,-76.82596521434296,35.537284736374616,3.183
89afc,-76.82596521434296,36.22278390250873,2.779
89b04,-76.82596521434296,36.90228218996075,3.308
89b0c,-76.82596521434296,37.57559473261477,3.584
89b14,-77.56194191422242,37.656478478799905,3.743
89b1c,-77.56194191422242,36.98264229966964,3.804
89b24,-78.29317056688751,37.05782634326976,3.286
89b2c,-79.01929968867374,37.1279063705676,3.488
89b34,-79.01929968867374,37.80267551929725,3.326
89b3c,-78.29317056688751,37.73214758319636,3.781
89b44,-78.29317056688751,38.40001605776872,3.129
89b4c,-79.01929968867374,38.470949065435285,3.036
89b54,-79.01929968867374,39.132570252977715,3.061
89b5c,-78.29317056688751,39.06127419492094,3.120
89b64,-77.56194191422242,38.9847718688047,3.675
89b6c,-77.56194191422242,38.323907813475564,3.605
89b74,-76.82596521434296,38.24254947042968,3.688
89b7c,-76.82596521434296,38.90298706077504,3.702
89b84,-76.08560095459009,38.81585146645493,3.335
89b8c,-75.34121786244368,38.72330506178832,3.111
89b94,-75.34121786244368,38.06382316902307,3.144
89b9c,-76.08560095459009,38.15587411862506,3.770
89ba4,-76.08560095459009,37.48943086014092,3.429
89bac,-76.08560095459009,36.81668198411202,3.403
89bbc,-75.34121786244368,37.397929732405835,1.818
89bf4,-74.5931920885669,38.62529644671215,2.960
89c0c,-74.5931920885669,39.27774218991088,3.323
89c14,-74.5931920885669,39.92354612710548,3.396
89c1c,-73.84190634077625,39.819069477905266,3.418
89c24,-73.84190634077625,40.45771021423038,3.934
89c2c,-73.84190634077625,41.089524879437086,3.839
89c34,-74.5931920885669,41.1947371638124,3.701
89c3c,-74.5931920885669,40.562582458829766,3.561
89c44,-75.34121786244368,40.6618539864436,3.360
89c4c,-75.34121786244368,41.294322728623484,3.625
89c54,-76.08560095459009,41.388329891062995,3.465
89c5c,-76.08560095459009,40.75557168282636,3.342
89c64,-76.08560095459009,40.1158296241303,3.299
89c6c,-75.34121786244368,40.022451032148275,3.481
89c74,-75.34121786244368,39.37622654856025,3.122
89c7c,-76.08560095459009,39.46921511675507,3.344
89c84,-76.82596521434296,39.55676074634418,3.453
89c8c,-76.82596521434296,40.203736182783835,3.312
89c94,-77.56194191422242,40.286233517751526,3.275
89c9c,-77.56194191422242,39.63892486899126,3.173
89ca4,-78.29317056688751,39.715777150276075,3.094
89cac,-79.01929968867374,39.787395117166284,2.920
89cb4,-79.01929968867374,40.43529229171374,3.624
89cbc,-78.29317056688751,40.36339262075965,3.416
89cc4,-78.29317056688751,41.004000621286785,3.287
89ccc,-79.01929968867374,41.076142779162794,3.392
89cd4,-79.01929968867374,41.70983968783382,3.496
89cdc,-78.29317056688751,41.63749322793395,3.220
89ce4,-77.56194191422242,41.5598456403957,3.390
89cec,-77.56194191422242,40.92657678174682,3.405
89cf4,-76.82596521434296,40.843791229286325,3.306
89cfc,-76.82596521434296,41.47681570545685,3.204
89d04,-76.82596521434296,42.10271111779528,3.309
89d0c,-76.82596521434296,42.72139035912415,3.428
89d14,-77.56194191422242,42.80478241371585,3.353
89d1c,-77.56194191422242,42.18594280545131,3.271
89d24,-78.29317056688751,42.263774291023566,3.321
89d2c,-79.01929968867374,42.336287938829614,3.501
89d34,-79.01929968867374,42.95540394654208,3.389
89d3c,-78.29317056688751,42.882759121531514,3.451
89d44,-78.29317056688751,43.49437415417696,3.083
89d4c,-79.01929968867374,43.567115276050714,3.719
89d54,-79.01929968867374,44.1713602807184,3.286
89d5c,-78.29317056688751,44.09855659047413,3.294
89d64,-77.56194191422242,44.02040062710977,3.137
89d6c,-77.56194191422242,43.41628969621862,3.549
89d74,-76.82596521434296,43.332777384253575,3.423
89d7c,-76.82596521434296,43.93680686510486,3.233
89d84,-76.08560095459009,43.84769717845693,3.090
89d8c,-75.34121786244368,43.75300121674579,3.614
89d94,-75.34121786244368,43.14916888644713,3.346
89d9c,-76.08560095459009,43.24376017704808,3.555
89da4,-76.08560095459009,42.63250704443372,3.378
89dac,-76.08560095459009,42.01400448482994,3.378
89db4,-75.34121786244368,41.919756160667056,3.646
89dbc,-75.34121786244368,42.53806448342385,3.229
89dc4,-74.5931920885669,42.438002969609244,3.343
89dcc,-74.5931920885669,41.819907748612586,3.708
89dd4,-73.84190634077625,41.71440952568451,3.693
89ddc,-73.84190634077625,42.332271402130765,3.532
89de4,-73.84190634077625,42.94302866051239,3.623
89dec,-74.5931920885669,43.048942530511944,3.341
89df4,-74.5931920885669,43.6526567585101,2.788
89dfc,-73.84190634077625,43.54661003907631,3.481
89e04,-73.08774897385113,43.43481605010357,3.460
89e0c,-73.08774897385113,42.83138365901172,3.761
89e14,-72.33111304061775,42.71397300644586,3.906
89e1c,-72.33111304061775,43.31723880826789,3.661
89e24,-71.57239531020859,43.19385159070138,3.850
89e2c,-70.81199525979831,43.06463713502707,3.724
89e34,-70.81199525979831,42.461763519206436,3.778
89e3c,-71.57239531020859,42.59077151379867,3.906
89e44,-71.57239531020859,41.98068044964524,3.617
89e4c,-70.81199525979831,41.85193945234001,3.477
89e54,-70.81199525979831,41.23524319309223,3.069
89e5c,-71.57239531020859,41.363654817349705,3.367
89e64,-72.33111304061775,41.486309857265994,3.669
89e6c,-72.33111304061775,42.10363847689278,3.744
89e74,-73.08774897385113,42.22082758211599,3.661
89e7c,-73.08774897385113,41.60322073698107,3.791
89e84,-73.08774897385113,40.97864658754306,3.461
89e8c,-72.33111304061775,40.862072288106965,3.070
89e9c,-73.08774897385113,40.34719945201297,3.251
89ef4,-71.57239531020859,40.739781491889346,2.373
89fac,-70.050314046443,41.10107235513007,2.293
89fb4,-70.050314046443,41.71741118002093,3.391
89fcc,-70.050314046443,42.32694304658701,2.897
8a2d4,-64.71624150481541,32.20681969840767,2.533
8c02c,-66.99880108353453,18.475415500589357,2.508
8c034,-66.23671718795312,18.376604302555045,2.646
8c04c,-65.47573602097843,18.27479343310059,2.503
8c054,-64.71624150481541,18.170057997619985,2.639
8c0e4,-63.20321509152087,17.952141749732295,2.449
8c11c,-63.20321509152087,17.256391069266456,3.459
8c124,-62.450415371452856,17.147216122631118,2.326
8c12c,-61.70056500427594,17.03556773072804,2.392
8c134,-61.70056500427594,16.35003288094754,2.735
8c14c,-61.70056500427594,15.667264043728732,2.361
8c154,-61.70056500427594,14.987562805224867,2.126
8c1ac,-64.71624150481541,17.46695298286512,2.260
8c1cc,-66.23671718795312,17.666564346033695,2.384
8c1d4,-66.99880108353453,17.762070269340203,2.540
8c2a4,-66.99880108353453,10.798890083744679,3.881
8c2ac,-66.99880108353453,10.126517461554037,3.316
8c2bc,-66.23671718795312,10.738407828214298,3.728
8c2d4,-64.71624150481541,9.950889467497745,3.160
8c31c,-63.95861113661296,11.209010003400133,3.925
8c324,-63.95861113661296,10.54642993762334,4.017
8c334,-63.20321509152087,9.825814263414026,2.914
8c33c,-63.20321509152087,10.479103932703298,2.060
8c35c,-61.70056500427594,10.339802381647692,2.833
8c364,-61.70056500427594,10.990030543034747,3.021
8c384,-61.70056500427594,12.305297349385164,2.769
8c404,-60.95400729756433,14.213742743855391,2.751
8c40c,-60.95400729756433,13.545287579432314,2.833
8c43c,-59.47209042638443,13.353395518656876,2.336
8c474,-60.95400729756433,12.880801419412057,2.647
8c484,-60.95400729756433,11.564831018353289,3.888
8c49c,-60.95400729756433,10.91387733128173,2.950
8c4a4,-60.95400729756433,10.267952917517349,3.010
8c6ac,-60.95400729756433,14.885885428269004,2.635
8c6b4,-60.95400729756433,15.56142854210079,2.165
8c6cc,-60.95400729756433,16.240079925219437,1.803
8d084,-55.13758339889485,6.114392653992463,3.184
8d09c,-55.13758339889485,5.546433685599533,3.002
8d0ec,-53.73691535997867,5.450913281261305,6.248
8d11c,-52.36133784532959,5.353921718713052,4.457
8d124,-52.36133784532959,4.811751525807917,4.224
8d61c,-51.01232592198195,0.23285759392398347,3.707
8d6cc,-51.68342753125476,3.71261786042224,2.961
8d8bc,-60.21107515044005,0.7860055911462391,3.474
8d92c,-60.95400729756433,2.42904386252952,4.152
8d934,-60.95400729756433,2.9903129756623628,3.278
8d96c,-59.47209042638443,3.5069530735901853,6.067
8da44,-57.281862503683634,5.686208684082381,2.599
8da4c,-58.00719220409735,5.731693208702608,2.728
8da54,-58.00719220409735,6.318333747693143,1.702
8da5c,-57.281862503683634,6.268265156321762,2.731
8dafc,-58.00719220409735,6.911441884174867,2.685
8db04,-58.737363389255584,6.965368528603564,1.522
8db1c,-58.737363389255584,7.569338453492004,2.702
8dbac,-58.737363389255584,6.367712481364901,2.167
8dbfc,-60.95400729756433,4.718840901240843,4.309
8dc84,-61.70056500427594,7.172512567407753,2.504
8dc94,-62.450415371452856,7.847602368904275,3.064
8dcbc,-62.450415371452856,8.479501709784495,3.650
8dcdc,-63.95861113661296,8.591307346417883,2.916
8dcec,-63.20321509152087,7.900043380547741,4.028
8dd4c,-66.23671718795312,9.406392708716838,1.567
8e04c,-70.050314046443,1.4296385237425584,1.511
8e0a4,-67.76159829784962,3.7677477001781736,2.323
8e14c,-72.33111304061775,4.505668750789473,2.038
8e154,-73.08774897385113,4.524152000220141,11.536
8e15c,-73.08774897385113,3.894096927377199,3.194
8e174,-72.33111304061775,2.6471250696294124,4.471
8e234,-74.5931920885669,2.068008756439156,2.900
8e23c,-74.5931920885669,1.466232790365048,2.570
8e244,-75.34121786244368,1.471380573527865,3.157
8e24c,-75.34121786244368,2.0752661567044295,3.115
8e254,-76.08560095459009,2.082137324270063,4.011
8e284,-76.82596521434296,0.29169439152452636,2.762
8e28c,-76.82596521434296,0.8818311440435737,2.713
8e294,-77.56194191422242,0.8844092942181652,3.019
8e2a4,-78.29317056688751,0.2933469419092663,2.406
8e2bc,-78.29317056688751,0.886826316220052,1.789
8e2cc,-79.01929968867374,1.49303029743552,2.355
8e2d4,-79.01929968867374,2.1057878072050538,3.216
8e2ec,-77.56194191422242,1.4851831050058881,3.251
8e2f4,-76.82596521434296,1.4808548793816476,3.454
8e2fc,-76.82596521434296,2.0886230486915816,2.874
8e304,-76.82596521434296,2.704981270053441,2.826
8e30c,-76.82596521434296,3.329763137187155,3.299
8e374,-76.82596521434296,3.962790067525406,3.170
8e384,-76.08560095459009,4.589623573013964,3.115
8e38c,-75.34121786244368,4.5745287321609,3.030
8e394,-75.34121786244368,3.937505536598077,2.523
8e39c,-76.08560095459009,3.950512761992644,2.794
8e3a4,-76.08560095459009,3.3194374007103797,3.276
8e3ac,-76.08560095459009,2.696586608435648,3.873
8e3b4,-75.34121786244368,2.6876930055424206,3.506
8e3bc,-75.34121786244368,3.308497868455937,4.207
8e3dc,-73.84190634077625,3.2847736376898626,2.543
8e3e4,-73.84190634077625,3.909296753010651,3.389
8e3ec,-74.5931920885669,3.9237668481438592,3.198
8e3f4,-74.5931920885669,4.558584852139361,2.688
8e3fc,-73.84190634077625,4.541791969729521,3.328
8e404,-73.84190634077625,5.182064061820143,2.728
8e40c,-74.5931920885669,5.2011999038884795,2.524
8e414,-74.5931920885669,5.85140259111105,3.081
8e41c,-73.84190634077625,5.829905875725427,2.820
8e42c,-73.84190634077625,7.147410597084605,2.765
8e434,-74.5931920885669,7.17367320076032,3.627
8e43c,-74.5931920885669,6.508971481836251,3.137
8e444,-75.34121786244368,6.531636583387104,3.325
8e44c,-75.34121786244368,7.19860637057409,2.496
8e45c,-76.08560095459009,6.5530937673012835,2.976
8e464,-76.08560095459009,5.891133820180735,2.464
8e46c,-75.34121786244368,5.871811891113085,3.207
8e474,-75.34121786244368,5.219368040817919,2.851
8e47c,-76.08560095459009,5.236568468688795,3.709
8e484,-76.82596521434296,5.2528032953775945,3.480
8e48c,-76.82596521434296,5.909370792638849,3.156
8e504,-76.82596521434296,7.922545481844241,3.231
8e50c,-76.82596521434296,8.607253823770538,4.635
8e54c,-79.01929968867374,9.373469643005437,3.664
8e58c,-75.34121786244368,9.93280897736126,1.839
8e594,-75.34121786244368,9.239851338912977,2.723
8e59c,-76.08560095459009,9.269940520982745,1.800
8e5a4,-76.08560095459009,8.580901281759987,3.543
8e5ac,-76.08560095459009,7.898233416133445,2.422
8e5b4,-75.34121786244368,7.872473592899432,2.896
8e5cc,-74.5931920885669,7.845262558645112,1.799
8e5d4,-73.84190634077625,7.816600007239401,3.803
8e5dc,-73.84190634077625,8.492412446284634,3.429
8e5e4,-73.84190634077625,9.174582478494203,4.317
8e5ec,-74.5931920885669,9.208065525438396,2.800
8e5fc,-73.84190634077625,9.86283365753162,2.772
8e604,-73.08774897385113,9.825118258429308,3.717
8e61c,-72.33111304061775,9.785592617107929,2.908
8e634,-70.81199525979831,9.023796410008641,2.141
8e63c,-71.57239531020859,9.063999793231693,5.110
8e644,-71.57239531020859,8.389804151494166,3.120
8e64c,-70.81199525979831,8.352502166219901,3.252
8e664,-72.33111304061775,7.754935100032575,3.015
[truncated: 975,520 more chars]
